# Supplementary material for: Optimization and control of actuator networks in variable geometry truss systems using genetic algorithms
Source: Nat Commun. 2025 Sep 30;16:8432. doi: 10.1038/s41467-025-63373-7 (PMC12484673; doi:10.1038/s41467-025-63373-7)
Supplement: Supplementary file 9 — Source Data [file 41467_2025_63373_MOESM9_ESM.zip]

Archive with 15 entries (15 files):
- fig_6_b_and_d_quadruped_experiments.json
- fig_6c_ANOVA.json
- fig_7d_helmet_shape_1_and_2_performance.json
- fig_7e_helmet_hypervolume.json
- fig_7g_lobster_hv.json
- fig_7h_lobster_walking_distance.json
- fig_7i_lobster_energy_efficiency.json
- fig_7k_tentacle_hypervolume.json
- fig_7l_tentacle_reaching_three_points.json
- fig_8b_joint_2_peak_source.json
- fig_8c_joint_3_peak_source.json
- fig_8d_joint_6_peak_source.json
- fig_8e_joint_2_repeating.json
- fig_8f_joint_3_repeating.json
- fig_8g_joint_6_repeating.json
