# Supplementary material for: Optimization and control of actuator networks in variable geometry truss systems using genetic algorithms
Source: Nat Commun. 2025 Sep 30;16:8432. doi: 10.1038/s41467-025-63373-7 (PMC12484673; doi:10.1038/s41467-025-63373-7)
Supplement: Supplementary file 9 — Source Data [file 41467_2025_63373_MOESM9_ESM.zip › fig_6_b_and_d_quadruped_experiments.json]

{"hypervolume_of_training_quadruped_robot_with_varying_channels": {"2_c_netorks": {"sample_0": [26.436320515823628, 27.280536631941747, 27.280536631941747, 28.000345204864836, 28.000345204864836, 28.530970128366736, 28.530970128366736, 28.665824981877726, 28.665824981877726, 33.08559457859081, 33.08559457859081, 33.91040598754671, 33.91040598754671, 34.97808887826246, 34.97808887826246, 35.078842578377746, 35.078842578377746, 35.11018147752988, 35.11018147752988, 35.17900649002493, 35.17900649002493, 35.326993548750494, 35.326993548750494, 35.46150584375779, 35.46150584375779, 35.54252080969672, 35.54252080969672, 35.73685541851017, 35.73685541851017, 35.79662102816674, 35.79662102816674, 36.79624472150963, 36.79624472150963, 37.34651160942073, 37.34651160942073, 37.40167125949463, 37.40167125949463, 38.02554549245794, 38.02554549245794, 38.46986030672295, 38.46986030672295, 38.52798580333662, 38.52798580333662, 38.725145800124054, 38.725145800124054, 39.42253063157976, 39.42253063157976, 39.4614697855803, 39.4614697855803, 39.393205970197606, 39.393205970197606, 39.499419507297915, 39.499419507297915, 40.35045408132795, 40.35045408132795, 40.320880214447044, 40.320880214447044, 40.32301647227578, 40.32301647227578, 41.04807927876392, 41.04807927876392, 41.41906733287228, 41.41906733287228, 41.52715793565027, 41.52715793565027, 41.542046947720145, 41.542046947720145, 41.59247321364348, 41.59247321364348, 41.633859881987796, 41.633859881987796, 41.84718767972214, 41.84718767972214, 42.150555162552635, 42.150555162552635, 42.278427803935514, 42.278427803935514, 42.27504681748037, 42.27504681748037, 42.23891721286734, 42.23891721286734, 42.28414344039495, 42.28414344039495, 42.30506845762672, 42.30506845762672, 42.36708974685943, 42.36708974685943, 42.37061763098405, 42.37061763098405, 42.38080931849423, 42.38080931849423, 42.227715940328686, 42.227715940328686, 41.98424891741455, 41.98424891741455, 41.97754888447261, 41.97754888447261, 42.04928783170323, 42.04928783170323, 42.01916819338685, 42.01916819338685, 42.07378152233866, 42.07378152233866, 42.18582261722131, 42.18582261722131, 42.14290741804517, 42.14290741804517, 42.22313210722336, 42.22313210722336, 42.27998336879756, 42.27998336879756, 42.39956263998098, 42.39956263998098, 42.40623572855864, 42.40623572855864, 42.4300335388597, 42.4300335388597, 42.545038614986424, 42.545038614986424, 42.50173781949148, 42.50173781949148, 42.52693555757597, 42.52693555757597, 42.55175581146756, 42.55175581146756, 42.555903244571695, 42.555903244571695, 42.80029189525532, 42.80029189525532, 42.70463771368886, 42.70463771368886, 42.549760681808785, 42.549760681808785, 42.59997865430563, 42.59997865430563, 42.66757611210315, 42.66757611210315, 42.663441358564846, 42.663441358564846, 42.711266496083994, 42.711266496083994, 42.69227712164424, 42.69227712164424, 42.7926297467089, 42.7926297467089, 42.80714766809577, 42.80714766809577, 42.77441106215611, 42.77441106215611, 42.82138201445992, 42.82138201445992, 42.822030264821535, 42.822030264821535, 42.860666407934865, 42.860666407934865, 43.82508448446052, 43.82508448446052, 43.87349264879042, 43.87349264879042, 43.80653013370524, 43.80653013370524, 43.86355902086024, 43.86355902086024, 43.82908486444526, 43.82908486444526, 44.00404264512683, 44.00404264512683, 44.06174794718459, 44.06174794718459, 44.19754290710638, 44.19754290710638, 44.604474789226025, 44.604474789226025, 44.61465589108225, 44.61465589108225, 44.61283836744869, 44.61283836744869, 44.61601725517141, 44.61601725517141, 44.65018429611409, 44.65018429611409, 44.63944116594769, 44.63944116594769, 44.65396755712023, 44.65396755712023, 44.64796018495553, 44.64796018495553, 44.65766948898768, 44.65766948898768, 44.65762604181276, 44.65762604181276, 44.62805516313641, 44.62805516313641, 44.68630411997261, 44.68630411997261, 44.685179015412686, 44.685179015412686, 44.73795592463876, 44.73795592463876, 44.677192406869636, 44.677192406869636, 44.677137266855695, 44.677137266855695, 44.740704534523324, 44.740704534523324, 44.70820400436156, 44.70820400436156, 44.7895935160511, 44.7895935160511, 44.94831251061617, 44.94831251061617, 44.97221624975773, 44.97221624975773, 44.97945867136819, 44.97945867136819, 45.00088471781524, 45.00088471781524, 44.991256074873526, 44.991256074873526, 45.02336328179254, 45.02336328179254, 45.19289716285032, 45.19289716285032, 45.22997730421388, 45.22997730421388, 45.19789515388727, 45.19789515388727, 45.17992005974077, 45.17992005974077, 45.18624831161311, 45.18624831161311, 45.191220686496244, 45.191220686496244, 45.15161446564436, 45.15161446564436, 45.14246898077996, 45.14246898077996, 45.148579147279776, 45.148579147279776, 45.137792403700146, 45.137792403700146, 45.13736259935019, 45.13736259935019, 45.14671806055637, 45.14671806055637, 45.12420295067049, 45.12420295067049, 45.1422835934123, 45.1422835934123, 45.15014733977698, 45.15014733977698, 45.15100533339389, 45.15100533339389, 45.23854469207346, 45.23854469207346, 45.25476955106596, 45.25476955106596, 45.34714514585217, 45.34714514585217, 46.822576132121355, 46.822576132121355, 46.826378911520095, 46.826378911520095, 46.81472611522628, 46.81472611522628, 46.82168403329442, 46.82168403329442, 48.71906390649212, 48.71906390649212, 48.62268708325706, 48.62268708325706, 48.88211146180947, 48.88211146180947, 49.01421283750664, 49.01421283750664, 49.17945303269615, 49.17945303269615, 49.01726920328502, 49.01726920328502, 49.01834825142801, 49.01834825142801, 48.98381831069264, 48.98381831069264, 49.14798490131009, 49.14798490131009, 49.04926626278356, 49.04926626278356, 49.05937694153818, 49.05937694153818, 49.066121515385625, 49.066121515385625, 49.0607800199815, 49.0607800199815, 49.05690791114239, 49.05690791114239, 50.846452460567605, 50.846452460567605, 52.47201838134413, 52.47201838134413, 52.70859282660608, 52.70859282660608, 52.71491079637453, 52.71491079637453, 52.706529920952605, 52.706529920952605, 53.02456505593661, 53.02456505593661, 53.74257065812922, 53.74257065812922, 53.58225565013361, 53.58225565013361, 53.37710674722867, 53.37710674722867, 54.00765039640213, 54.00765039640213, 54.508989017291974, 54.508989017291974, 54.409896303214055, 54.409896303214055, 54.99531116885163, 54.99531116885163, 55.08126607384969, 55.08126607384969, 55.85700640168935, 55.85700640168935, 55.93373086782368, 55.93373086782368, 55.80285959496976, 55.80285959496976, 55.89529993676951, 55.89529993676951, 55.62564339994161, 55.62564339994161, 56.02813980153139, 56.02813980153139, 56.17839099282989, 56.17839099282989, 56.32304837147507, 56.32304837147507, 56.35276826267897, 56.35276826267897, 57.12022283905424, 57.12022283905424, 56.73366498038337, 56.73366498038337, 57.024293922639885, 57.024293922639885, 57.343922836323486, 57.343922836323486, 57.36537314924388, 57.36537314924388, 57.60820734758388, 57.60820734758388, 57.70054387396528, 57.70054387396528, 57.937060329016774, 57.937060329016774, 57.851027464000154, 57.851027464000154, 58.100787378227665, 58.100787378227665, 58.191629299571396, 58.191629299571396, 58.119650484084964, 58.119650484084964, 60.47277177471858, 60.47277177471858, 61.24332539565282, 61.24332539565282, 61.27098516367222, 61.27098516367222, 61.32824647688522, 61.32824647688522, 61.000397084395125, 61.000397084395125, 62.02022452438995, 62.02022452438995, 62.202649015290405, 62.202649015290405, 62.21167582727613, 62.21167582727613, 62.29547027166691, 62.29547027166691, 62.27738551050942, 62.27738551050942, 62.52279948595648, 62.52279948595648, 62.49448355024567, 62.49448355024567, 62.64662962160291, 62.64662962160291, 62.95745006224454, 62.95745006224454, 62.61655193917135, 62.61655193917135, 62.70566040954438, 62.70566040954438, 60.66731827600264, 60.66731827600264, 60.60720129811802, 60.60720129811802, 60.84781631712208, 60.84781631712208, 61.57498392728224, 61.57498392728224, 63.58021130308494, 63.58021130308494, 63.7260297608877, 63.7260297608877, 63.70683987906324, 63.70683987906324, 63.140654616884696, 63.140654616884696, 63.228842057084094, 63.228842057084094, 62.16858426752158, 62.16858426752158, 62.63240378029483, 62.63240378029483, 62.03597188616394, 62.03597188616394, 62.16411299359983, 62.16411299359983, 62.67511902246781, 62.67511902246781, 62.62160323269878, 62.62160323269878, 63.03633860446713, 63.03633860446713, 63.04288671670428, 63.04288671670428, 63.67777002731162, 63.67777002731162, 64.46396759004409, 64.46396759004409, 64.15355891400463, 64.15355891400463, 64.34493847738993, 64.34493847738993, 64.32146826878129, 64.32146826878129, 64.2813835102385, 64.2813835102385, 63.68160794546613, 63.68160794546613, 64.44416476559798, 64.44416476559798, 64.00907836991608, 64.00907836991608, 63.71550163815567, 63.71550163815567, 63.86894412440961, 63.86894412440961, 63.90547297794306, 63.90547297794306, 63.65824683341991, 63.65824683341991, 63.78559621430803, 63.78559621430803, 63.97588851853579, 63.97588851853579, 63.936647931896516, 63.936647931896516, 64.13436966711262, 64.13436966711262, 64.12687952217148, 64.12687952217148, 64.48088992405863, 64.48088992405863, 64.50478390908036, 64.50478390908036, 63.743120814087696, 63.743120814087696, 63.96024159444346, 63.96024159444346, 63.73008251836663, 63.73008251836663, 63.50721861445031, 63.50721861445031, 63.61767463912655, 63.61767463912655, 63.78436685469821, 63.78436685469821, 63.28371432296247, 63.28371432296247, 63.76754941557717, 63.76754941557717, 63.761839543107776, 63.761839543107776, 63.86858722896727, 63.86858722896727, 63.23000323473495, 63.23000323473495, 63.61447997952358, 63.61447997952358, 63.44011968179764, 63.44011968179764, 63.45807067812146, 63.45807067812146, 63.63153250660869, 63.63153250660869, 63.98022976639947, 63.98022976639947, 63.88954065959869, 63.88954065959869, 64.00632153309292, 64.00632153309292, 64.17689185892411, 64.17689185892411, 64.28921446232238, 64.28921446232238, 64.29212303611403, 64.29212303611403, 64.28646348422527, 64.28646348422527, 64.00381351475022, 64.00381351475022, 63.64639872410786, 63.64639872410786, 63.779479439174615, 63.779479439174615, 63.75575309272799, 63.75575309272799, 63.768887325161316, 63.768887325161316, 63.76689683817054, 63.76689683817054, 63.82615580992274, 63.82615580992274, 63.94233845307896, 63.94233845307896, 63.31039888452659, 63.31039888452659, 63.314058842190306, 63.314058842190306, 63.38858290902062, 63.38858290902062, 63.48008689125982, 63.48008689125982, 63.79416410688763, 63.79416410688763, 63.57687793784258, 63.57687793784258, 63.56903195659046, 63.56903195659046, 63.635886915624035, 63.635886915624035, 63.53394528027894, 63.53394528027894, 63.375567894144545, 63.375567894144545, 63.4234043689176, 63.4234043689176, 63.44028570581139, 63.44028570581139, 63.52254267930453, 63.52254267930453, 63.53352149700384, 63.53352149700384, 63.73091220088649, 63.73091220088649, 63.714850257144256, 63.714850257144256, 63.645154528308666, 63.645154528308666, 63.84677899793262, 63.84677899793262, 64.19416212293795, 64.19416212293795, 64.33597098892655, 64.33597098892655, 64.48013839744749, 64.48013839744749, 64.45094736825864, 64.45094736825864, 64.4580241128096, 64.4580241128096, 64.45186799819362, 64.45186799819362, 64.5217495725078, 64.5217495725078, 64.33287206129017, 64.33287206129017, 64.27607269374768, 64.27607269374768, 64.4408570925058, 64.4408570925058, 64.76366801094639, 64.76366801094639, 64.6012281808411, 64.6012281808411, 64.57016572737442, 64.57016572737442, 64.83930279604864, 64.83930279604864, 64.83772581331282, 64.83772581331282, 64.76614439903321, 64.76614439903321, 64.8392140132687, 64.8392140132687, 64.80030807917183, 64.80030807917183, 65.22199385304336, 65.22199385304336, 65.08723825546093, 65.08723825546093, 65.1594691299751, 65.1594691299751, 64.53758231998779, 64.53758231998779, 64.6262386934392, 64.6262386934392, 64.6518369558733, 64.6518369558733, 64.76643333034362, 64.76643333034362, 64.7173491049849, 64.7173491049849, 64.6337810049638, 64.6337810049638, 64.68009869127229, 64.68009869127229, 64.85768574725589, 64.85768574725589, 65.45272377991401, 65.45272377991401, 65.48003714955577, 65.48003714955577, 65.478457508393, 65.478457508393, 65.55566101248162, 65.55566101248162, 64.63391311053321, 64.63391311053321, 64.64739323446335, 64.64739323446335, 63.68482064487783, 63.68482064487783, 63.68964362466548, 63.68964362466548, 63.38847518888006, 63.38847518888006, 64.09816581692115, 64.09816581692115, 64.20486240930612, 64.20486240930612, 64.07905682072727, 64.07905682072727, 63.833796165282756, 63.833796165282756, 63.5211815201463, 63.5211815201463, 63.92662000170601, 63.92662000170601, 65.33846518462084, 65.33846518462084, 65.37854376066676, 65.37854376066676, 65.75436981134308, 65.75436981134308, 65.41714777575066, 65.41714777575066, 65.73957236391104, 65.73957236391104, 65.79982612812837, 65.79982612812837, 66.03751600514755, 66.03751600514755, 65.98561973257331, 65.98561973257331, 66.06129672929676, 66.06129672929676, 65.80431659559456, 65.80431659559456, 65.81241962798846, 65.81241962798846, 65.80968661952068, 65.80968661952068, 65.86896198166416, 65.86896198166416, 66.12704217786754, 66.12704217786754, 66.2002057536982, 66.2002057536982, 66.18078687152106, 66.18078687152106, 66.37080299585875, 66.37080299585875, 66.4585977435572, 66.4585977435572, 66.3069510115069, 66.3069510115069, 66.20310625453926, 66.20310625453926, 66.12227225724965, 66.12227225724965, 66.27530725379765, 66.27530725379765, 66.13778789492562, 66.13778789492562, 66.2697846145469, 66.2697846145469, 66.2977151141096, 66.2977151141096, 66.237763448092, 66.237763448092, 66.40689894205921, 66.40689894205921, 66.46287584569265, 66.46287584569265, 66.48337129358995, 66.48337129358995, 66.4169886448014, 66.4169886448014, 66.41874649983659, 66.41874649983659, 66.41756868072821, 66.41756868072821, 66.41096935776142, 66.41096935776142, 66.35864902272257, 66.35864902272257, 66.44821641008002, 66.44821641008002, 66.4733119942843, 66.4733119942843, 66.47045361637869, 66.47045361637869, 66.46358764016875, 66.46358764016875, 66.42885704398357, 66.42885704398357, 66.70146823901841, 66.70146823901841, 66.3382161474136, 66.3382161474136, 66.58222112927837, 66.58222112927837, 66.60180264949499, 66.60180264949499, 66.57819429495201, 66.57819429495201, 66.57404399948959, 66.57404399948959, 66.12167482423409, 66.12167482423409, 66.39716415715701, 66.39716415715701, 65.2973486134396, 65.2973486134396, 65.2892859205935, 65.2892859205935, 65.23851107053612, 65.23851107053612, 65.23254031308376, 65.23254031308376, 65.4325390302028, 65.4325390302028, 65.52752430226846, 65.52752430226846, 64.84971508324546, 64.84971508324546, 64.50822066205751, 64.50822066205751, 64.44003140040158, 64.44003140040158, 64.78696500809606, 64.78696500809606, 64.73605095402648, 64.73605095402648, 65.28661950781498, 65.28661950781498, 65.91221530926775, 65.91221530926775, 65.91576663866802, 65.91576663866802, 66.01558248274341, 66.01558248274341, 65.01035024480683, 65.01035024480683, 64.9672728085033, 64.9672728085033, 65.0224117906375, 65.0224117906375, 65.0392935205532, 65.0392935205532, 65.10244944720924, 65.10244944720924, 65.22440677929201, 65.22440677929201, 65.22533292411131, 65.22533292411131, 65.30219755370695, 65.30219755370695, 65.36781814582173, 65.36781814582173, 65.60310200516925, 65.60310200516925, 65.54614577613481, 65.54614577613481, 65.56228973540954, 65.56228973540954, 65.58811797020915, 65.58811797020915, 65.93334415427987, 65.93334415427987, 65.96300884092966, 65.96300884092966, 66.10721611553106, 66.10721611553106, 64.52313974126596, 64.52313974126596, 64.6542004849321, 64.6542004849321, 64.87809252863525, 64.87809252863525, 65.58514075932642, 65.58514075932642, 65.89480788500016, 65.89480788500016, 65.59239501968031, 65.59239501968031, 65.69407769748729, 65.69407769748729, 65.38451324325679, 65.38451324325679, 65.51417384581269, 65.51417384581269, 65.194495840832, 65.194495840832, 65.28933475458537, 65.28933475458537, 65.32892309044473, 65.32892309044473, 65.39311158510188, 65.39311158510188, 65.40619881183328, 65.40619881183328, 65.42162273884362, 65.42162273884362, 64.63141241109685, 64.63141241109685, 64.56866649615529, 64.56866649615529, 64.55320615388612, 64.55320615388612, 64.53713775621121, 64.53713775621121, 65.34544804164106, 65.34544804164106, 65.69201078904571, 65.69201078904571, 65.18796165058167, 65.18796165058167, 64.81992192346058, 64.81992192346058, 64.73649545521377, 64.73649545521377, 65.17421457306716, 65.17421457306716, 65.17984093507405, 65.17984093507405, 65.0413481497149, 65.0413481497149, 65.1225460760489, 65.1225460760489, 65.14544517211655, 65.14544517211655, 65.19031952985569, 65.19031952985569, 65.12482524319812, 65.12482524319812, 64.87195488532122, 64.87195488532122, 64.811656258381, 64.811656258381, 64.85157711742156, 64.85157711742156, 64.59536718730695, 64.59536718730695, 64.65360857828702, 64.65360857828702, 65.0013574937063, 65.0013574937063, 64.95258421458941, 64.95258421458941, 65.67420137339056, 65.67420137339056, 65.61519620157426, 65.61519620157426, 65.46472562203462, 65.46472562203462, 65.40403240722122, 65.40403240722122, 65.46456428404139, 65.46456428404139, 65.63543364306908, 65.63543364306908, 65.59552228753589, 65.59552228753589, 65.30558629672983, 65.30558629672983, 65.42705123386419, 65.42705123386419, 65.54071219474733, 65.54071219474733, 65.49974702509445, 65.49974702509445, 65.35412312146713, 65.35412312146713, 65.62151273764347, 65.62151273764347, 64.9617245174795, 64.9617245174795, 65.04289855864113, 65.04289855864113, 64.8894341640323, 64.8894341640323, 64.93222242868615, 64.93222242868615, 65.02527554300218, 65.02527554300218, 65.19349978958884, 65.19349978958884, 65.2159706586478, 65.2159706586478, 65.24801253052586, 65.24801253052586, 66.25523775877086, 66.25523775877086, 66.25268263721141, 66.25268263721141, 66.17155519749184, 66.17155519749184, 66.0811460156488, 66.0811460156488, 66.27448902434908, 66.27448902434908, 66.39444640249953, 66.39444640249953, 66.33344575579135, 66.33344575579135, 66.29616909389857, 66.29616909389857, 66.39424752563387, 66.39424752563387, 66.40423136972939, 66.40423136972939, 66.39598077478979, 66.39598077478979, 66.3781538278037, 66.3781538278037, 66.38930586052088, 66.38930586052088, 66.29391448217743, 66.29391448217743, 66.30503243659957, 66.30503243659957, 66.3139428427135, 66.3139428427135, 66.28563302011436, 66.28563302011436, 66.28093614189713, 66.28093614189713, 66.32564018773341, 66.32564018773341, 66.32241698063225, 66.32241698063225, 66.54453283010434, 66.54453283010434, 66.5977582425731, 66.5977582425731, 66.54868501453235, 66.54868501453235, 66.47781415177724, 66.47781415177724, 66.58763823410568, 66.58763823410568, 66.67702303868403, 66.67702303868403, 66.6995718089512, 66.6995718089512, 66.61020492410742, 66.61020492410742, 66.61284514374768, 66.61284514374768, 66.5961470892325, 66.5961470892325, 66.64238774612002, 66.64238774612002, 66.59641529959443, 66.59641529959443, 66.59318726377933, 66.59318726377933, 65.46791002715472, 65.46791002715472, 65.2189729042831, 65.2189729042831, 65.41960051605041], "sample_1": [26.970954424692337, 27.7075030568371, 27.7075030568371, 29.014255752777117, 29.014255752777117, 29.084263945960274, 29.084263945960274, 29.68510609373999, 29.68510609373999, 31.69817593511222, 31.69817593511222, 31.672872125332773, 31.672872125332773, 32.260490065248625, 32.260490065248625, 37.84958501208897, 37.84958501208897, 37.95666203095798, 37.95666203095798, 38.00914781339816, 38.00914781339816, 39.83618912299858, 39.83618912299858, 40.25678688487837, 40.25678688487837, 40.87553688925661, 40.87553688925661, 41.580459675009614, 41.580459675009614, 41.95921642120592, 41.95921642120592, 42.318337855413866, 42.318337855413866, 42.545963682329806, 42.545963682329806, 42.48604056275462, 42.48604056275462, 42.514103243614606, 42.514103243614606, 42.67694701916544, 42.67694701916544, 42.78563244039607, 42.78563244039607, 43.069848924327715, 43.069848924327715, 43.21306964366316, 43.21306964366316, 43.97400206816127, 43.97400206816127, 43.932449947137684, 43.932449947137684, 43.999486769777874, 43.999486769777874, 43.78266199249187, 43.78266199249187, 43.92905834150531, 43.92905834150531, 44.239100370461735, 44.239100370461735, 44.28168728275112, 44.28168728275112, 44.235531713421025, 44.235531713421025, 44.31726186978288, 44.31726186978288, 44.25056932351064, 44.25056932351064, 44.49415392536979, 44.49415392536979, 44.627862955788444, 44.627862955788444, 44.75499276622969, 44.75499276622969, 44.76712492995331, 44.76712492995331, 44.832786151489636, 44.832786151489636, 44.82477812053201, 44.82477812053201, 44.739620107073996, 44.739620107073996, 44.77930846708358, 44.77930846708358, 45.23732397408378, 45.23732397408378, 47.4882349394259, 47.4882349394259, 47.50485510202393, 47.50485510202393, 47.77040132593041, 47.77040132593041, 47.80502002415567, 47.80502002415567, 47.95597952043889, 47.95597952043889, 47.931536404986694, 47.931536404986694, 48.07366283322087, 48.07366283322087, 48.08378150352915, 48.08378150352915, 48.089800400031635, 48.089800400031635, 48.14657144407827, 48.14657144407827, 48.336516389169034, 48.336516389169034, 48.39575933268707, 48.39575933268707, 48.35797577478653, 48.35797577478653, 48.37899106457011, 48.37899106457011, 48.40134334546156, 48.40134334546156, 48.351965847385145, 48.351965847385145, 48.48775320670607, 48.48775320670607, 48.615504415619284, 48.615504415619284, 48.537985298071774, 48.537985298071774, 48.63464832164257, 48.63464832164257, 48.647208897282475, 48.647208897282475, 48.547463292901504, 48.547463292901504, 48.658994996281095, 48.658994996281095, 48.655500039187054, 48.655500039187054, 48.499066145958224, 48.499066145958224, 48.53849281257087, 48.53849281257087, 48.55486279238571, 48.55486279238571, 48.37146885158724, 48.37146885158724, 48.55274223388504, 48.55274223388504, 48.676801842199374, 48.676801842199374, 48.61495277116183, 48.61495277116183, 48.56907750963778, 48.56907750963778, 48.71666168370023, 48.71666168370023, 48.749170448528005, 48.749170448528005, 49.1365938876937, 49.1365938876937, 49.08709595033773, 49.08709595033773, 49.30452205242027, 49.30452205242027, 49.39328161654866, 49.39328161654866, 48.85636280982204, 48.85636280982204, 48.96510467425938, 48.96510467425938, 48.55089166196943, 48.55089166196943, 48.67583429304814, 48.67583429304814, 48.78610773714222, 48.78610773714222, 48.740027136057165, 48.740027136057165, 48.71189638796238, 48.71189638796238, 48.749127600843494, 48.749127600843494, 48.90021526603557, 48.90021526603557, 48.98643223322398, 48.98643223322398, 49.14124705234319, 49.14124705234319, 49.287608480022215, 49.287608480022215, 49.38148998532143, 49.38148998532143, 49.37686318782716, 49.37686318782716, 49.46379654226444, 49.46379654226444, 49.51509493979182, 49.51509493979182, 49.53975227703984, 49.53975227703984, 49.53752829112266, 49.53752829112266, 49.802192104911654, 49.802192104911654, 49.58963802981829, 49.58963802981829, 49.55306399555802, 49.55306399555802, 49.55913225001737, 49.55913225001737, 49.827989970495146, 49.827989970495146, 49.70243172573606, 49.70243172573606, 49.822370048186755, 49.822370048186755, 49.75741533023372, 49.75741533023372, 49.86388685038982, 49.86388685038982, 49.90649407510763, 49.90649407510763, 49.857113236437506, 49.857113236437506, 49.841914816356116, 49.841914816356116, 49.842175274436556, 49.842175274436556, 49.81518903366262, 49.81518903366262, 49.156762561753105, 49.156762561753105, 49.182692352890584, 49.182692352890584, 49.012823527040524, 49.012823527040524, 49.0266759676155, 49.0266759676155, 49.25220781146907, 49.25220781146907, 49.91483805169397, 49.91483805169397, 49.86607439926475, 49.86607439926475, 49.16186144444043, 49.16186144444043, 49.36245787471145, 49.36245787471145, 49.506611250230755, 49.506611250230755, 49.50650779650777, 49.50650779650777, 49.56322310764099, 49.56322310764099, 49.7026858304271, 49.7026858304271, 49.76701577141101, 49.76701577141101, 49.789451169334015, 49.789451169334015, 49.83840460168099, 49.83840460168099, 49.80241505605955, 49.80241505605955, 49.83124947847874, 49.83124947847874, 49.86627133828262, 49.86627133828262, 49.71590531985819, 49.71590531985819, 50.2276226664518, 50.2276226664518, 50.20763594035135, 50.20763594035135, 50.184372438424134, 50.184372438424134, 50.252113130698085, 50.252113130698085, 50.176934004055916, 50.176934004055916, 50.16501658286502, 50.16501658286502, 50.3743875811012, 50.3743875811012, 50.32302962378139, 50.32302962378139, 50.40985092524643, 50.40985092524643, 50.42638806179869, 50.42638806179869, 50.19838513243865, 50.19838513243865, 50.26541786573119, 50.26541786573119, 50.20256836807219, 50.20256836807219, 50.30678260945128, 50.30678260945128, 50.3294718974703, 50.3294718974703, 50.51383865221203, 50.51383865221203, 50.33695806100402, 50.33695806100402, 50.36520543849859, 50.36520543849859, 50.344476283295734, 50.344476283295734, 50.68273074349702, 50.68273074349702, 50.537661992865104, 50.537661992865104, 50.56425292176429, 50.56425292176429, 50.57825729092199, 50.57825729092199, 50.580454274343026, 50.580454274343026, 50.65619686194569, 50.65619686194569, 50.785011284990674, 50.785011284990674, 50.947135489203205, 50.947135489203205, 50.9929838136767, 50.9929838136767, 51.12158746623806, 51.12158746623806, 51.17570097020153, 51.17570097020153, 51.32386326835895, 51.32386326835895, 51.46413211968444, 51.46413211968444, 51.36567527917348, 51.36567527917348, 51.13908844599959, 51.13908844599959, 51.22234604478909, 51.22234604478909, 51.34041165259772, 51.34041165259772, 51.257448577668285, 51.257448577668285, 51.295827441770314, 51.295827441770314, 51.414271501100465, 51.414271501100465, 51.38023794090962, 51.38023794090962, 51.42731487178839, 51.42731487178839, 51.52184790005322, 51.52184790005322, 51.336894029474465, 51.336894029474465, 51.404337921822794, 51.404337921822794, 51.3916556296074, 51.3916556296074, 51.51015899842075, 51.51015899842075, 51.43124436758031, 51.43124436758031, 51.418221536442665, 51.418221536442665, 51.39145108576457, 51.39145108576457, 51.427948625936764, 51.427948625936764, 51.40977097863264, 51.40977097863264, 51.52741444882744, 51.52741444882744, 51.62824922517558, 51.62824922517558, 51.599955415900936, 51.599955415900936, 51.63426567963845, 51.63426567963845, 51.6580292198827, 51.6580292198827, 51.766722354355565, 51.766722354355565, 51.99705764759783, 51.99705764759783, 51.93234514555536, 51.93234514555536, 51.966899632737594, 51.966899632737594, 52.05046929241755, 52.05046929241755, 51.99121486639787, 51.99121486639787, 51.98299178835777, 51.98299178835777, 51.78560338319806, 51.78560338319806, 51.798833396972626, 51.798833396972626, 51.59093512106361, 51.59093512106361, 51.61470887908049, 51.61470887908049, 51.55008011405387, 51.55008011405387, 51.41610923107014, 51.41610923107014, 51.65767350841629, 51.65767350841629, 51.54160022817295, 51.54160022817295, 51.57777157792788, 51.57777157792788, 51.614811227199546, 51.614811227199546, 51.824587348092294, 51.824587348092294, 51.801979115065066, 51.801979115065066, 51.82553871517092, 51.82553871517092, 51.84988336294752, 51.84988336294752, 51.92982406137129, 51.92982406137129, 51.97893259721957, 51.97893259721957, 52.25398529300566, 52.25398529300566, 52.44267798640587, 52.44267798640587, 52.543252272475534, 52.543252272475534, 52.58316115519574, 52.58316115519574, 52.621214341422814, 52.621214341422814, 52.82324801446655, 52.82324801446655, 52.79278207963974, 52.79278207963974, 52.91977265199264, 52.91977265199264, 53.1428600234254, 53.1428600234254, 53.183084291917176, 53.183084291917176, 53.00087200842174, 53.00087200842174, 53.095782377570934, 53.095782377570934, 53.21099192447282, 53.21099192447282, 53.15904838517844, 53.15904838517844, 53.1204486357848, 53.1204486357848, 53.12846436275412, 53.12846436275412, 53.17224451330631, 53.17224451330631, 53.04170648381107, 53.04170648381107, 52.92890659973043, 52.92890659973043, 53.25386831018733, 53.25386831018733, 53.29273148854209, 53.29273148854209, 53.26380942332197, 53.26380942332197, 53.236107749252184, 53.236107749252184, 53.81713317421623, 53.81713317421623, 53.743150950175206, 53.743150950175206, 53.562318995741045, 53.562318995741045, 53.5606830747766, 53.5606830747766, 53.639741779334095, 53.639741779334095, 53.70370335672554, 53.70370335672554, 53.75127810436103, 53.75127810436103, 53.81928524581255, 53.81928524581255, 53.5738633171235, 53.5738633171235, 53.48852003066554, 53.48852003066554, 53.53597541592184, 53.53597541592184, 53.504432934121006, 53.504432934121006, 53.484079096745226, 53.484079096745226, 53.38221769975788, 53.38221769975788, 54.5738873885403, 54.5738873885403, 54.39152149078953, 54.39152149078953, 54.106798783867646, 54.106798783867646, 54.253428988284114, 54.253428988284114, 54.068316033191, 54.068316033191, 54.42501003796261, 54.42501003796261, 55.564679700809926, 55.564679700809926, 55.53058460526267, 55.53058460526267, 55.59469570595037, 55.59469570595037, 55.94696045903608, 55.94696045903608, 55.94723123054078, 55.94723123054078, 56.10791380467031, 56.10791380467031, 55.78878712529302, 55.78878712529302, 55.78689263310933, 55.78689263310933, 56.234827759762425, 56.234827759762425, 55.99974520168438, 55.99974520168438, 55.8271377551575, 55.8271377551575, 55.87643056456484, 55.87643056456484, 55.96909270033662, 55.96909270033662, 57.00709800156526, 57.00709800156526, 57.135229107915336, 57.135229107915336, 57.05681690796038, 57.05681690796038, 57.197139494912534, 57.197139494912534, 57.640514275498106, 57.640514275498106, 57.47363391914584, 57.47363391914584, 57.51829708219866, 57.51829708219866, 57.57079863658152, 57.57079863658152, 57.66221426222378, 57.66221426222378, 57.93748377885683, 57.93748377885683, 58.166480974428744, 58.166480974428744, 58.00872519084997, 58.00872519084997, 58.093132065566905, 58.093132065566905, 58.091120712871515, 58.091120712871515, 57.616120064013856, 57.616120064013856, 57.73896627082563, 57.73896627082563, 57.38005299800983, 57.38005299800983, 57.37331180820499, 57.37331180820499, 57.20289777315522, 57.20289777315522, 57.38160438456051, 57.38160438456051, 57.24387956478839, 57.24387956478839, 57.495765924560956, 57.495765924560956, 57.34127522211523, 57.34127522211523, 57.47401186197816, 57.47401186197816, 57.47426510687018, 57.47426510687018, 57.635111550734784, 57.635111550734784, 57.550265493898955, 57.550265493898955, 57.600265647090566, 57.600265647090566, 57.24733819101192, 57.24733819101192, 57.01301094433393, 57.01301094433393, 56.30184719102927, 56.30184719102927, 56.315540128563896, 56.315540128563896, 56.49798720880649, 56.49798720880649, 56.51066424260593, 56.51066424260593, 56.57454677417259, 56.57454677417259, 56.637702127961184, 56.637702127961184, 56.633610362637995, 56.633610362637995, 56.369531369656855, 56.369531369656855, 56.39721333392248, 56.39721333392248, 56.696789329008986, 56.696789329008986, 57.36915707067446, 57.36915707067446, 57.40383199684073, 57.40383199684073, 57.390782738278126, 57.390782738278126, 57.534279635659736, 57.534279635659736, 57.7474788074729, 57.7474788074729, 57.593372689394, 57.593372689394, 57.750126318619145, 57.750126318619145, 57.088493215992116, 57.088493215992116, 57.44182344558361, 57.44182344558361, 57.79714529748992, 57.79714529748992, 57.56683265010201, 57.56683265010201, 57.637616365815276, 57.637616365815276, 57.50246914358061, 57.50246914358061, 57.19830756946081, 57.19830756946081, 57.436609671892796, 57.436609671892796, 57.73847995102493, 57.73847995102493, 57.45699969562765, 57.45699969562765, 57.51576826248078, 57.51576826248078, 57.587990321818566, 57.587990321818566, 57.8756680334801, 57.8756680334801, 57.94680876463279, 57.94680876463279, 58.10499383091967, 58.10499383091967, 58.096803085648524, 58.096803085648524, 58.21534341882781, 58.21534341882781, 58.176527480484715, 58.176527480484715, 58.385838471237804, 58.385838471237804, 58.168769231735205, 58.168769231735205, 58.052273867702525, 58.052273867702525, 57.77569752863225, 57.77569752863225, 57.47941509941937, 57.47941509941937, 57.38825326792883, 57.38825326792883, 57.50245073444373, 57.50245073444373, 57.512868457489105, 57.512868457489105, 57.419296194175296, 57.419296194175296, 57.54768939859925, 57.54768939859925, 57.00969544597384, 57.00969544597384, 57.02693826458467, 57.02693826458467, 56.863848818653445, 56.863848818653445, 56.81284171112182, 56.81284171112182, 57.87539180901402, 57.87539180901402, 57.60848873024557, 57.60848873024557, 57.42900094312007, 57.42900094312007, 57.45785879027322, 57.45785879027322, 57.40424514867677, 57.40424514867677, 57.371277324816326, 57.371277324816326, 58.27828997352115, 58.27828997352115, 57.62816836097251, 57.62816836097251, 57.42638186747106, 57.42638186747106, 57.435632276991974, 57.435632276991974, 57.58007097787586, 57.58007097787586, 57.58067361470393, 57.58067361470393, 57.60784188614809, 57.60784188614809, 57.591329952156826, 57.591329952156826, 57.60257159638517, 57.60257159638517, 57.615067656956796, 57.615067656956796, 57.58014052266504, 57.58014052266504, 57.53419480956531, 57.53419480956531, 57.920168555351005, 57.920168555351005, 57.78157242839349, 57.78157242839349, 57.79188928010752, 57.79188928010752, 57.79412489167679, 57.79412489167679, 57.803959987009236, 57.803959987009236, 57.573544405343185, 57.573544405343185, 57.90978799599827, 57.90978799599827, 58.07856940349833, 58.07856940349833, 58.304762078348325, 58.304762078348325, 58.3326261833448, 58.3326261833448, 58.53401026947634, 58.53401026947634, 58.06105771507683, 58.06105771507683, 58.077285522315684, 58.077285522315684, 57.78695009652608, 57.78695009652608, 58.978375801647644, 58.978375801647644, 58.487112847272236, 58.487112847272236, 58.51986404809748, 58.51986404809748, 58.63961617638492, 58.63961617638492, 58.51105100798664, 58.51105100798664, 58.576903400566536, 58.576903400566536, 58.592684457310355, 58.592684457310355, 59.08251924057832, 59.08251924057832, 59.087534971834074, 59.087534971834074, 59.34989764622867, 59.34989764622867, 58.827648724235445, 58.827648724235445, 58.98935296031277, 58.98935296031277, 59.44996308167056, 59.44996308167056, 59.7773297305439, 59.7773297305439, 59.79112855262969, 59.79112855262969, 59.75235072316019, 59.75235072316019, 59.81348535452909, 59.81348535452909, 59.790451857328954, 59.790451857328954, 59.91747962253763, 59.91747962253763, 59.91673782494799, 59.91673782494799, 59.92505517447296, 59.92505517447296, 60.23052171815323, 60.23052171815323, 60.023435668139165, 60.023435668139165, 60.045994840318926, 60.045994840318926, 58.92266828563662, 58.92266828563662, 59.00016389684225, 59.00016389684225, 58.71794050599368, 58.71794050599368, 58.72855530798146, 58.72855530798146, 58.83768470953933, 58.83768470953933, 58.904551222491676, 58.904551222491676, 58.97470714465357, 58.97470714465357, 58.79623593510708, 58.79623593510708, 58.74083874395469, 58.74083874395469, 58.907958987239546, 58.907958987239546, 58.27605910163987, 58.27605910163987, 58.3225841999854, 58.3225841999854, 58.58400018781431, 58.58400018781431, 58.57215896224999, 58.57215896224999, 58.51039227126219, 58.51039227126219, 58.793995309411855, 58.793995309411855, 58.663522250481336, 58.663522250481336, 58.52284677437549, 58.52284677437549, 58.71677652387571, 58.71677652387571, 58.80435105089455, 58.80435105089455, 58.83478800608579, 58.83478800608579, 57.93509150524871, 57.93509150524871, 58.2095667145029, 58.2095667145029, 58.253248428715935, 58.253248428715935, 58.18538780445725, 58.18538780445725, 59.04641960042947, 59.04641960042947, 59.17253551243584, 59.17253551243584, 59.175345715129566, 59.175345715129566, 59.36012337524161, 59.36012337524161, 59.430244999661, 59.430244999661, 59.434808882182224, 59.434808882182224, 59.381125762861885, 59.381125762861885, 59.487571200724084, 59.487571200724084, 59.58417619815911, 59.58417619815911, 59.498112764252696, 59.498112764252696, 59.50519552683858, 59.50519552683858, 59.518897919093654, 59.518897919093654, 59.406681275509435, 59.406681275509435, 59.44605120995937, 59.44605120995937, 59.19500522394085, 59.19500522394085, 59.09097992519044, 59.09097992519044, 58.34708856556003, 58.34708856556003, 58.33127248308771, 58.33127248308771, 58.50310283495108, 58.50310283495108, 58.52265275908029, 58.52265275908029, 58.41577600431587, 58.41577600431587, 58.45797208925626, 58.45797208925626, 58.47692619598819, 58.47692619598819, 58.07736917200518, 58.07736917200518, 58.163884934436744, 58.163884934436744, 58.1085700227706, 58.1085700227706, 58.109673094940106, 58.109673094940106, 58.01640368735136, 58.01640368735136, 58.13101955496521, 58.13101955496521, 57.953518716253484, 57.953518716253484, 58.16597376253458, 58.16597376253458, 58.05541080690639, 58.05541080690639, 58.16144706533753, 58.16144706533753, 58.07067688204843, 58.07067688204843, 58.26910565640516, 58.26910565640516, 58.28025456315057, 58.28025456315057, 58.32052096421033, 58.32052096421033, 58.67550621872098, 58.67550621872098, 59.018352425799975, 59.018352425799975, 59.05800544460216, 59.05800544460216, 59.130827520272064, 59.130827520272064, 59.135962228282224, 59.135962228282224, 59.29397120130352, 59.29397120130352, 59.33836606307071, 59.33836606307071, 59.654394859193715, 59.654394859193715, 59.60964198727949, 59.60964198727949, 59.61396108600948, 59.61396108600948, 59.613369845464675, 59.613369845464675, 59.65141768144046, 59.65141768144046, 59.649670988368605, 59.649670988368605, 59.910838008361765, 59.910838008361765, 59.8325514155337, 59.8325514155337, 59.49305741533217, 59.49305741533217, 59.60460534174868, 59.60460534174868, 59.500712803904335, 59.500712803904335, 59.71195606849177, 59.71195606849177, 59.78708171312936, 59.78708171312936, 59.787341320251585, 59.787341320251585, 59.61396504865817, 59.61396504865817, 59.541779081251974, 59.541779081251974, 59.599365229340776, 59.599365229340776, 59.602396878289795, 59.602396878289795, 59.59911896605844, 59.59911896605844, 59.645829743953634, 59.645829743953634, 59.54670946138173, 59.54670946138173, 59.55518607861994, 59.55518607861994, 59.810862011919724, 59.810862011919724, 59.80251113344705, 59.80251113344705, 59.80332341327149, 59.80332341327149, 59.53353179565972, 59.53353179565972, 59.51753740094182, 59.51753740094182, 59.518375311272365, 59.518375311272365, 59.428222074747154], "sample_2": [26.60989848448325, 31.583137602139818, 31.583137602139818, 31.674460761956066, 31.674460761956066, 31.729158070377995, 31.729158070377995, 31.95020982653083, 31.95020982653083, 32.71066883481433, 32.71066883481433, 33.92579290191052, 33.92579290191052, 34.35068286849576, 34.35068286849576, 34.40755993373522, 34.40755993373522, 38.10001210388843, 38.10001210388843, 39.3517911706009, 39.3517911706009, 39.39740625203969, 39.39740625203969, 40.14754389154594, 40.14754389154594, 40.10597301185918, 40.10597301185918, 40.17567446973068, 40.17567446973068, 40.87345674744654, 40.87345674744654, 40.88314298646337, 40.88314298646337, 41.0084887811514, 41.0084887811514, 41.15621067062837, 41.15621067062837, 40.759797920641695, 40.759797920641695, 41.08966752598096, 41.08966752598096, 41.46095519048575, 41.46095519048575, 41.42859961424799, 41.42859961424799, 41.39296978593562, 41.39296978593562, 41.81512086940951, 41.81512086940951, 41.786957579187806, 41.786957579187806, 41.76518856091887, 41.76518856091887, 41.83385806313977, 41.83385806313977, 42.40738238367278, 42.40738238367278, 42.28932091454219, 42.28932091454219, 42.033674660902534, 42.033674660902534, 42.05873932959166, 42.05873932959166, 42.057331528963935, 42.057331528963935, 42.104949320924256, 42.104949320924256, 42.11500795463837, 42.11500795463837, 42.498282535593745, 42.498282535593745, 42.61863840338431, 42.61863840338431, 43.01877115933153, 43.01877115933153, 43.2040597304304, 43.2040597304304, 43.2055252422321, 43.2055252422321, 43.72218158283282, 43.72218158283282, 43.736041813916, 43.736041813916, 43.79189736469942, 43.79189736469942, 43.74464144873062, 43.74464144873062, 43.53753731131754, 43.53753731131754, 43.643608780536916, 43.643608780536916, 43.636836812228765, 43.636836812228765, 43.66866197263762, 43.66866197263762, 43.627273203249445, 43.627273203249445, 43.52553492076437, 43.52553492076437, 43.51776526937232, 43.51776526937232, 43.57039426096404, 43.57039426096404, 43.75715482386259, 43.75715482386259, 43.90894029800963, 43.90894029800963, 43.73472656457838, 43.73472656457838, 43.63990846592711, 43.63990846592711, 43.72259917342039, 43.72259917342039, 43.877981010472006, 43.877981010472006, 43.84000721838602, 43.84000721838602, 44.00028642495285, 44.00028642495285, 44.95785113751285, 44.95785113751285, 44.88025572199235, 44.88025572199235, 44.91287536217014, 44.91287536217014, 44.92190208763335, 44.92190208763335, 44.8476909042878, 44.8476909042878, 45.60613246085674, 45.60613246085674, 45.62921655018853, 45.62921655018853, 45.64214955732402, 45.64214955732402, 45.775008739998874, 45.775008739998874, 46.092724527947205, 46.092724527947205, 46.113396916774334, 46.113396916774334, 46.20648367008907, 46.20648367008907, 46.462876946818206, 46.462876946818206, 46.4564324422532, 46.4564324422532, 46.36712431450357, 46.36712431450357, 46.206751281812416, 46.206751281812416, 46.24615258187085, 46.24615258187085, 46.31097193522971, 46.31097193522971, 46.343035202376626, 46.343035202376626, 46.37004313740566, 46.37004313740566, 46.443124715669114, 46.443124715669114, 46.41713741142055, 46.41713741142055, 46.527991585045214, 46.527991585045214, 46.56824677740512, 46.56824677740512, 46.62614482369448, 46.62614482369448, 46.67126476373804, 46.67126476373804, 46.64861794495314, 46.64861794495314, 46.574974930017824, 46.574974930017824, 46.58571028497222, 46.58571028497222, 46.46883271694324, 46.46883271694324, 46.625051541743716, 46.625051541743716, 46.730058929119636, 46.730058929119636, 46.68835472163486, 46.68835472163486, 46.90424352394322, 46.90424352394322, 46.85275095585514, 46.85275095585514, 46.952974485821585, 46.952974485821585, 46.922970272173316, 46.922970272173316, 46.88091213005589, 46.88091213005589, 46.99356038639797, 46.99356038639797, 47.11172563402099, 47.11172563402099, 47.117588384138564, 47.117588384138564, 46.92550158692085, 46.92550158692085, 47.26085305883209, 47.26085305883209, 47.34101867698843, 47.34101867698843, 47.426745281502235, 47.426745281502235, 47.41008355139245, 47.41008355139245, 47.48708116818671, 47.48708116818671, 47.47037538294302, 47.47037538294302, 47.48925068634959, 47.48925068634959, 47.58235284114062, 47.58235284114062, 47.65958680469828, 47.65958680469828, 47.67547402462825, 47.67547402462825, 47.65978192591326, 47.65978192591326, 47.460571612251584, 47.460571612251584, 47.486023151567686, 47.486023151567686, 47.4662516974821, 47.4662516974821, 47.653095419049805, 47.653095419049805, 47.77124600254851, 47.77124600254851, 47.67087157018402, 47.67087157018402, 48.05849775332412, 48.05849775332412, 48.201473880995785, 48.201473880995785, 48.0356718426357, 48.0356718426357, 48.098441481598115, 48.098441481598115, 48.130811161379526, 48.130811161379526, 48.11755835403979, 48.11755835403979, 48.11845777570435, 48.11845777570435, 47.47853892499112, 47.47853892499112, 47.99428522792901, 47.99428522792901, 48.0783553705623, 48.0783553705623, 48.087546466210405, 48.087546466210405, 48.15509687665133, 48.15509687665133, 48.00310599481158, 48.00310599481158, 48.066437368680965, 48.066437368680965, 48.070980245182604, 48.070980245182604, 48.064712596620225, 48.064712596620225, 48.012039972928896, 48.012039972928896, 47.948296573801876, 47.948296573801876, 47.95032824814135, 47.95032824814135, 48.06623641614664, 48.06623641614664, 47.98444186678535, 47.98444186678535, 48.05721948585148, 48.05721948585148, 48.08586229178339, 48.08586229178339, 48.112498197837596, 48.112498197837596, 48.22712267717711, 48.22712267717711, 48.175743753882536, 48.175743753882536, 48.34159224047585, 48.34159224047585, 48.34617771319585, 48.34617771319585, 48.33764649651801, 48.33764649651801, 48.37883072769743, 48.37883072769743, 48.65499171413104, 48.65499171413104, 48.60595158943271, 48.60595158943271, 48.53025924551566, 48.53025924551566, 48.506216546894784, 48.506216546894784, 48.6116900410897, 48.6116900410897, 48.607273144705346, 48.607273144705346, 48.3530552881684, 48.3530552881684, 48.374896561981735, 48.374896561981735, 48.452039370314274, 48.452039370314274, 48.4685557919714, 48.4685557919714, 48.34872181233556, 48.34872181233556, 48.23700082803388, 48.23700082803388, 48.20279531344745, 48.20279531344745, 48.33146956121542, 48.33146956121542, 48.44364329381374, 48.44364329381374, 48.540546663792604, 48.540546663792604, 48.77498605080659, 48.77498605080659, 48.628353936514976, 48.628353936514976, 48.6255068694029, 48.6255068694029, 48.57003675737651, 48.57003675737651, 48.55284068488722, 48.55284068488722, 48.774751956779724, 48.774751956779724, 48.67513456657649, 48.67513456657649, 48.858944650490145, 48.858944650490145, 48.86978979176229, 48.86978979176229, 48.91834386953446, 48.91834386953446, 48.93203345327361, 48.93203345327361, 49.03378104400296, 49.03378104400296, 48.93924404165544, 48.93924404165544, 48.99817426605891, 48.99817426605891, 48.903502327971665, 48.903502327971665, 49.032973330901704, 49.032973330901704, 48.958341427395894, 48.958341427395894, 48.917472061606475, 48.917472061606475, 48.78656695292454, 48.78656695292454, 49.01660136239885, 49.01660136239885, 48.94002271069469, 48.94002271069469, 48.95720098069383, 48.95720098069383, 48.9237578683174, 48.9237578683174, 48.932692584810646, 48.932692584810646, 48.946730452907104, 48.946730452907104, 48.93479393773298, 48.93479393773298, 49.02618677412582, 49.02618677412582, 49.1899993600274, 49.1899993600274, 49.01068551964582, 49.01068551964582, 48.99948354651817, 48.99948354651817, 49.068014452365645, 49.068014452365645, 49.09694887081834, 49.09694887081834, 49.05861700824594, 49.05861700824594, 49.116705726498054, 49.116705726498054, 49.238320749912475, 49.238320749912475, 49.247509811955716, 49.247509811955716, 49.32204694876698, 49.32204694876698, 49.25282913096204, 49.25282913096204, 49.268630938328215, 49.268630938328215, 49.2932904222231, 49.2932904222231, 49.29022552550264, 49.29022552550264, 49.39124231936396, 49.39124231936396, 49.34507907692965, 49.34507907692965, 49.46776523907728, 49.46776523907728, 49.487095056636676, 49.487095056636676, 49.49189296352044, 49.49189296352044, 49.41011522108911, 49.41011522108911, 49.872820484149386, 49.872820484149386, 49.838911614911794, 49.838911614911794, 49.93786082076104, 49.93786082076104, 49.83709616133795, 49.83709616133795, 49.80491702042134, 49.80491702042134, 49.79811190367059, 49.79811190367059, 49.784226700932045, 49.784226700932045, 49.814880603751, 49.814880603751, 49.84038541431357, 49.84038541431357, 49.86717115128036, 49.86717115128036, 49.76002187114211, 49.76002187114211, 49.753888789791404, 49.753888789791404, 49.725110244447, 49.725110244447, 49.879231460788056, 49.879231460788056, 49.89434860114211, 49.89434860114211, 49.96216287583936, 49.96216287583936, 49.95917342257668, 49.95917342257668, 49.94112166619634, 49.94112166619634, 50.33466965174112, 50.33466965174112, 50.45876241054655, 50.45876241054655, 50.37843931628627, 50.37843931628627, 50.32518332450184, 50.32518332450184, 50.36967603892733, 50.36967603892733, 50.39484610154171, 50.39484610154171, 50.2644343579252, 50.2644343579252, 50.27097629199296, 50.27097629199296, 50.480337403956625, 50.480337403956625, 50.434865332967966, 50.434865332967966, 50.39932387731903, 50.39932387731903, 50.375242673194116, 50.375242673194116, 50.34381536958405, 50.34381536958405, 50.503294222274675, 50.503294222274675, 50.836153323063186, 50.836153323063186, 50.88949429282163, 50.88949429282163, 50.83884266026753, 50.83884266026753, 50.91144429680448, 50.91144429680448, 50.85832181592576, 50.85832181592576, 50.94847323616222, 50.94847323616222, 50.909671531819924, 50.909671531819924, 50.92263930288896, 50.92263930288896, 51.03303804139721, 51.03303804139721, 51.18578573161508, 51.18578573161508, 51.0142848302261, 51.0142848302261, 51.13570303618334, 51.13570303618334, 51.067544315201246, 51.067544315201246, 51.10614278746362, 51.10614278746362, 51.10392997737992, 51.10392997737992, 51.106235406651855, 51.106235406651855, 51.119824272229025, 51.119824272229025, 51.070308367213286, 51.070308367213286, 51.064153393218824, 51.064153393218824, 51.03688555497485, 51.03688555497485, 51.24378199518349, 51.24378199518349, 51.25664647477243, 51.25664647477243, 51.205358069746666, 51.205358069746666, 51.2313878534046, 51.2313878534046, 51.43663425647216, 51.43663425647216, 51.4292586938195, 51.4292586938195, 51.4564351353946, 51.4564351353946, 51.56906537610275, 51.56906537610275, 51.593468755318334, 51.593468755318334, 51.55360217233026, 51.55360217233026, 51.63794028752437, 51.63794028752437, 51.66174099352247, 51.66174099352247, 51.715161438056356, 51.715161438056356, 51.71951719981225, 51.71951719981225, 51.87788183096944, 51.87788183096944, 51.892925477954435, 51.892925477954435, 51.875089609217696, 51.875089609217696, 51.95722636692897, 51.95722636692897, 51.92325489815247, 51.92325489815247, 51.88208477302104, 51.88208477302104, 51.86288013107809, 51.86288013107809, 51.884196087238365, 51.884196087238365, 51.85016807313637, 51.85016807313637, 51.865167838018564, 51.865167838018564, 51.85169712950172, 51.85169712950172, 51.83297949193263, 51.83297949193263, 51.85330365055372, 51.85330365055372, 51.85397535291209, 51.85397535291209, 51.90704551715086, 51.90704551715086, 51.922546438826885, 51.922546438826885, 51.95310978539485, 51.95310978539485, 51.955004522765634, 51.955004522765634, 52.057628093290056, 52.057628093290056, 52.05585916644288, 52.05585916644288, 52.43296127410392, 52.43296127410392, 52.27843835951956, 52.27843835951956, 52.27284209229671, 52.27284209229671, 52.25678933209057, 52.25678933209057, 52.16594433086327, 52.16594433086327, 52.145468380258755, 52.145468380258755, 52.17146961192835, 52.17146961192835, 52.14635335522917, 52.14635335522917, 52.191832705464066, 52.191832705464066, 52.497079455263666, 52.497079455263666, 52.50858418190793, 52.50858418190793, 52.49554850260483, 52.49554850260483, 52.537211667590725, 52.537211667590725, 52.54546855626666, 52.54546855626666, 52.61298478303157, 52.61298478303157, 52.630761117391835, 52.630761117391835, 52.63485458357014, 52.63485458357014, 52.96038813050616, 52.96038813050616, 52.93678067651801, 52.93678067651801, 53.01038120484633, 53.01038120484633, 53.05184175941676, 53.05184175941676, 53.0918780033112, 53.0918780033112, 53.23201703301411, 53.23201703301411, 54.03286882509795, 54.03286882509795, 54.20369231248236, 54.20369231248236, 54.669993656671345, 54.669993656671345, 54.7227389099755, 54.7227389099755, 54.715257800963656, 54.715257800963656, 54.844051625796695, 54.844051625796695, 54.83582041814077, 54.83582041814077, 54.6111625124054, 54.6111625124054, 54.64077557994012, 54.64077557994012, 55.91532835819359, 55.91532835819359, 56.07458725829176, 56.07458725829176, 56.137798128688864, 56.137798128688864, 56.188331957083705, 56.188331957083705, 56.2186695357307, 56.2186695357307, 56.08008481404522, 56.08008481404522, 56.12157748556038, 56.12157748556038, 56.14398333390424, 56.14398333390424, 56.12531431627367, 56.12531431627367, 56.17352462588612, 56.17352462588612, 56.149545827294375, 56.149545827294375, 56.19712658659039, 56.19712658659039, 56.85392567020335, 56.85392567020335, 56.93520323647033, 56.93520323647033, 57.19538953903517, 57.19538953903517, 57.00391586839447, 57.00391586839447, 57.005577694774864, 57.005577694774864, 56.85961597085483, 56.85961597085483, 56.56057648996339, 56.56057648996339, 56.86469192197852, 56.86469192197852, 57.06484255309783, 57.06484255309783, 57.55305483445251, 57.55305483445251, 57.35117942153042, 57.35117942153042, 57.30571508057805, 57.30571508057805, 56.918447941162746, 56.918447941162746, 57.01065221315578, 57.01065221315578, 57.52801002922465, 57.52801002922465, 56.8113414925705, 56.8113414925705, 57.393990205418284, 57.393990205418284, 57.30294269660312, 57.30294269660312, 57.301941371686226, 57.301941371686226, 57.397900513781465, 57.397900513781465, 56.86309974786037, 56.86309974786037, 56.935392461566096, 56.935392461566096, 57.12394161635914, 57.12394161635914, 57.111253720513076, 57.111253720513076, 56.828377994652385, 56.828377994652385, 56.86840077204653, 56.86840077204653, 56.75211951992627, 56.75211951992627, 56.52741039943741, 56.52741039943741, 56.51718200157437, 56.51718200157437, 56.52215176386158, 56.52215176386158, 56.68828647744442, 56.68828647744442, 56.661912597942596, 56.661912597942596, 56.6807212476365, 56.6807212476365, 56.60280303257456, 56.60280303257456, 56.77561125141957, 56.77561125141957, 56.82829401143453, 56.82829401143453, 56.83881263024138, 56.83881263024138, 57.46532566297766, 57.46532566297766, 57.53799196714144, 57.53799196714144, 57.51450975543675, 57.51450975543675, 57.61211202235434, 57.61211202235434, 57.766785922292065, 57.766785922292065, 57.768872113325756, 57.768872113325756, 57.61776577711446, 57.61776577711446, 57.38750186938315, 57.38750186938315, 57.829738241474054, 57.829738241474054, 57.39109827500283, 57.39109827500283, 57.786051938153186, 57.786051938153186, 57.831171202764835, 57.831171202764835, 57.84546446380163, 57.84546446380163, 58.01501744579454, 58.01501744579454, 57.87379749216634, 57.87379749216634, 57.883086763459346, 57.883086763459346, 57.69306061520251, 57.69306061520251, 57.370567219242496, 57.370567219242496, 57.35673045341407, 57.35673045341407, 57.552102052894014, 57.552102052894014, 57.15704202037975, 57.15704202037975, 56.723527222289185, 56.723527222289185, 57.07300869505519, 57.07300869505519, 57.07293559677908, 57.07293559677908, 57.103961071382486, 57.103961071382486, 56.67876762685211, 56.67876762685211, 56.890825586429465, 56.890825586429465, 56.92696097504955, 56.92696097504955, 56.892549327507886, 56.892549327507886, 56.939674468539906, 56.939674468539906, 56.97170419250138, 56.97170419250138, 57.037297512074595, 57.037297512074595, 57.191600361978324, 57.191600361978324, 57.145940119081786, 57.145940119081786, 57.142895107377534, 57.142895107377534, 57.31870771756402, 57.31870771756402, 57.57153122886368, 57.57153122886368, 57.64650666733733, 57.64650666733733, 57.44149475436151, 57.44149475436151, 57.357858140394995, 57.357858140394995, 57.52255617267542, 57.52255617267542, 57.50462938146455, 57.50462938146455, 57.558593413027715, 57.558593413027715, 57.25987064433068, 57.25987064433068, 57.1587809489656, 57.1587809489656, 57.38859215139599, 57.38859215139599, 57.481199695251746, 57.481199695251746, 57.4433568838058, 57.4433568838058, 57.558525665792246, 57.558525665792246, 57.57358669589122, 57.57358669589122, 57.66723739039057, 57.66723739039057, 57.770898101919286, 57.770898101919286, 57.82360302194778, 57.82360302194778, 57.87778958425589, 57.87778958425589, 57.76364841143025, 57.76364841143025, 57.87812321665201, 57.87812321665201, 57.9449504181451, 57.9449504181451, 57.920005233826, 57.920005233826, 57.97217036572787, 57.97217036572787, 57.97933284507282, 57.97933284507282, 57.975410373348005, 57.975410373348005, 58.16246611234176, 58.16246611234176, 58.28023612572941, 58.28023612572941, 57.93615301570586, 57.93615301570586, 58.100725811363326, 58.100725811363326, 58.10170021703853, 58.10170021703853, 58.15336831627717, 58.15336831627717, 57.84586382671823, 57.84586382671823, 58.01391152312366, 58.01391152312366, 58.0662708012361, 58.0662708012361, 58.34363148095964, 58.34363148095964, 58.23907190554809, 58.23907190554809, 58.29573330537361, 58.29573330537361, 58.49120939020215, 58.49120939020215, 58.4858648825082, 58.4858648825082, 58.42828284145719, 58.42828284145719, 58.03420516571407, 58.03420516571407, 58.17606914599071, 58.17606914599071, 58.39529227795142, 58.39529227795142, 58.514514589117525, 58.514514589117525, 58.549792463019735, 58.549792463019735, 58.57523775675465, 58.57523775675465, 58.36967255513798, 58.36967255513798, 58.22484551337536, 58.22484551337536, 58.35840573251709, 58.35840573251709, 58.264175298490684, 58.264175298490684, 58.1736071135399, 58.1736071135399, 58.88340109749849, 58.88340109749849, 58.88521169145434, 58.88521169145434, 58.88460340066405, 58.88460340066405, 59.01835362541936, 59.01835362541936, 59.23102998634476, 59.23102998634476, 59.23720136489828, 59.23720136489828, 59.23611287450865, 59.23611287450865, 59.23871857372367, 59.23871857372367, 59.11803738837145, 59.11803738837145, 59.312922712700676, 59.312922712700676, 59.293000979539826, 59.293000979539826, 59.096032381913105, 59.096032381913105, 59.208531257169184, 59.208531257169184, 59.19846732609861, 59.19846732609861, 59.19713753249652, 59.19713753249652, 59.19836444729236, 59.19836444729236, 59.236083811257004, 59.236083811257004, 58.976077146373804, 58.976077146373804, 58.944894417820635, 58.944894417820635, 58.969481291843344, 58.969481291843344, 58.93795091904231, 58.93795091904231, 59.01732891412655, 59.01732891412655, 58.7936910055248, 58.7936910055248, 58.79005011414304, 58.79005011414304, 58.25494795025934, 58.25494795025934, 58.254737709446005, 58.254737709446005, 58.028754876136354, 58.028754876136354, 57.99837319452746, 57.99837319452746, 58.13532589787444, 58.13532589787444, 58.20920367939661, 58.20920367939661, 58.401223143878084, 58.401223143878084, 58.315197679446165, 58.315197679446165, 58.099826771420034, 58.099826771420034, 58.17124288369616, 58.17124288369616, 57.76126947576449]}, "8_c_networks": {"sample_0": [38.77556558180757, 41.03116319897644, 41.03116319897644, 44.91824785326356, 44.91824785326356, 46.04177300374798, 46.04177300374798, 46.603286696730585, 46.603286696730585, 46.743283418572965, 46.743283418572965, 47.226436722826826, 47.226436722826826, 50.602922747572244, 50.602922747572244, 50.90346861063425, 50.90346861063425, 51.315578240186696, 51.315578240186696, 51.78763536175951, 51.78763536175951, 51.89537373626941, 51.89537373626941, 52.30405556067642, 52.30405556067642, 54.0316709198627, 54.0316709198627, 54.27650307081776, 54.27650307081776, 54.78805304457509, 54.78805304457509, 55.06674096175195, 55.06674096175195, 55.12064792131422, 55.12064792131422, 55.181806798819515, 55.181806798819515, 55.21685322903209, 55.21685322903209, 55.69571237336897, 55.69571237336897, 55.94646929506037, 55.94646929506037, 56.103637429385174, 56.103637429385174, 56.38646736427793, 56.38646736427793, 56.341972869759054, 56.341972869759054, 56.315819179559995, 56.315819179559995, 57.921415912792874, 57.921415912792874, 58.025234619572174, 58.025234619572174, 57.898408552199236, 57.898408552199236, 57.85776144045296, 57.85776144045296, 57.92843054678752, 57.92843054678752, 58.34517786713981, 58.34517786713981, 58.87408761224658, 58.87408761224658, 58.8833280079412, 58.8833280079412, 58.82479679467573, 58.82479679467573, 58.88098882325241, 58.88098882325241, 58.922802174110096, 58.922802174110096, 60.03213714712104, 60.03213714712104, 60.37498003878209, 60.37498003878209, 60.80280921315544, 60.80280921315544, 61.11848705294749, 61.11848705294749, 61.77159697853491, 61.77159697853491, 62.26351460935625, 62.26351460935625, 62.51359897337875, 62.51359897337875, 62.58593212075927, 62.58593212075927, 62.59509436272125, 62.59509436272125, 62.790522807037625, 62.790522807037625, 62.75302526529275, 62.75302526529275, 62.84603948954434, 62.84603948954434, 62.687986570430354, 62.687986570430354, 62.58418844388883, 62.58418844388883, 62.74257854771297, 62.74257854771297, 63.03342663041768, 63.03342663041768, 62.896905117146176, 62.896905117146176, 63.62412263628167, 63.62412263628167, 63.616038859190645, 63.616038859190645, 63.96132242806125, 63.96132242806125, 64.17672472926236, 64.17672472926236, 63.8120268428923, 63.8120268428923, 64.96014564209533, 64.96014564209533, 65.04939171072652, 65.04939171072652, 65.72377804120097, 65.72377804120097, 66.35275011823752, 66.35275011823752, 66.83113157528936, 66.83113157528936, 66.64101846744883, 66.64101846744883, 66.67795604580206, 66.67795604580206, 66.59193388566459, 66.59193388566459, 66.60268049713198, 66.60268049713198, 66.56581263809697, 66.56581263809697, 66.57404076077073, 66.57404076077073, 66.87575222101728, 66.87575222101728, 66.81867401932897, 66.81867401932897, 67.29749152872768, 67.29749152872768, 67.37573100028746, 67.37573100028746, 67.54102669908889, 67.54102669908889, 68.47548306248613, 68.47548306248613, 68.55824154687473, 68.55824154687473, 68.64566361722565, 68.64566361722565, 68.63136197481657, 68.63136197481657, 68.63970417611051, 68.63970417611051, 68.73019720382733, 68.73019720382733, 68.71201411642629, 68.71201411642629, 68.8373864548578, 68.8373864548578, 68.98327267420353, 68.98327267420353, 69.01065192239079, 69.01065192239079, 69.08403087001102, 69.08403087001102, 69.37088616669075, 69.37088616669075, 69.35325334578168, 69.35325334578168, 69.33061242068763, 69.33061242068763, 69.40810704171646, 69.40810704171646, 69.42596783794059, 69.42596783794059, 69.44746064637293, 69.44746064637293, 69.46134176548114, 69.46134176548114, 69.58214922049085, 69.58214922049085, 69.58621796240253, 69.58621796240253, 69.60065437767945, 69.60065437767945, 69.37127449133834, 69.37127449133834, 68.98236219070562, 68.98236219070562, 69.16947580194883, 69.16947580194883, 69.29039584774847, 69.29039584774847, 69.54959436299139, 69.54959436299139, 69.51154775989153, 69.51154775989153, 69.5557635654228, 69.5557635654228, 69.56152956418524, 69.56152956418524, 69.52241832124959, 69.52241832124959, 69.65104227920214, 69.65104227920214, 69.60317320153432, 69.60317320153432, 69.55529348147314, 69.55529348147314, 69.44935142854469, 69.44935142854469, 69.68741382409335, 69.68741382409335, 69.75983953173042, 69.75983953173042, 70.0171778392776, 70.0171778392776, 70.01294128756581, 70.01294128756581, 69.87733066951988, 69.87733066951988, 70.13594456089055, 70.13594456089055, 70.28375480724031, 70.28375480724031, 70.65852878550324, 70.65852878550324, 71.7372149629386, 71.7372149629386, 71.64495268590622, 71.64495268590622, 71.7911812900946, 71.7911812900946, 71.79751771989072, 71.79751771989072, 71.59102622891335, 71.59102622891335, 71.57207997094949, 71.57207997094949, 71.62012072113103, 71.62012072113103, 71.76075958821168, 71.76075958821168, 71.7291991768081, 71.7291991768081, 71.67496864388033, 71.67496864388033, 71.70385136711243, 71.70385136711243, 71.63961394162482, 71.63961394162482, 71.70874795329067, 71.70874795329067, 71.75004850039059, 71.75004850039059, 71.71656977305241, 71.71656977305241, 71.67805303202735, 71.67805303202735, 71.52530501900058, 71.52530501900058, 71.42198272330715, 71.42198272330715, 71.14481276892022, 71.14481276892022, 71.15020287683188, 71.15020287683188, 71.33512667115778, 71.33512667115778, 71.60960900944347, 71.60960900944347, 71.70859465810285, 71.70859465810285, 71.61298671604878, 71.61298671604878, 71.42936232371042, 71.42936232371042, 71.20930158669584, 71.20930158669584, 71.38949424738175, 71.38949424738175, 71.27940775584241, 71.27940775584241, 71.31659309772739, 71.31659309772739, 71.46329995482495, 71.46329995482495, 71.44862928281236, 71.44862928281236, 71.52656394593929, 71.52656394593929, 71.38349297799685, 71.38349297799685, 71.14170722914402, 71.14170722914402, 71.43736088359499, 71.43736088359499, 71.31175794446533, 71.31175794446533, 71.49282666005082, 71.49282666005082, 71.61167704285951, 71.61167704285951, 71.3738248496325, 71.3738248496325, 71.28162970167715, 71.28162970167715, 71.59141367573116, 71.59141367573116, 71.61286256678562, 71.61286256678562, 71.55635382069114, 71.55635382069114, 72.78908389770893, 72.78908389770893, 72.78383200086864, 72.78383200086864, 72.77071992151313, 72.77071992151313, 72.75523395586998, 72.75523395586998, 72.83148150436145, 72.83148150436145, 73.30516637021688, 73.30516637021688, 73.16724369526877, 73.16724369526877, 73.16434854277558, 73.16434854277558, 73.27014471549171, 73.27014471549171, 73.50392975515597, 73.50392975515597, 73.5398130083992, 73.5398130083992, 73.76440056928264, 73.76440056928264, 73.8502259605518, 73.8502259605518, 73.65082987266314, 73.65082987266314, 73.46288718648603, 73.46288718648603, 73.4411703177514, 73.4411703177514, 73.62296335238875, 73.62296335238875, 73.81572273764567, 73.81572273764567, 74.12237060592459, 74.12237060592459, 74.60429852217844, 74.60429852217844, 76.02232057914915, 76.02232057914915, 76.00103980300261, 76.00103980300261, 75.61223848832621, 75.61223848832621, 75.75851216529058, 75.75851216529058, 76.17640438531834, 76.17640438531834, 76.0583325166986, 76.0583325166986, 76.11355114074003, 76.11355114074003, 76.07764203870043, 76.07764203870043, 76.19272995862136, 76.19272995862136, 76.23824520304652, 76.23824520304652, 76.35454313738482, 76.35454313738482, 76.38166809358226, 76.38166809358226, 77.06912402066632, 77.06912402066632, 77.28288139276387, 77.28288139276387, 77.27625486566303, 77.27625486566303, 77.22017691133573, 77.22017691133573, 77.12952124876682, 77.12952124876682, 76.97955519014131, 76.97955519014131, 77.01054547149442, 77.01054547149442, 77.08059463393258, 77.08059463393258, 76.9819527119996, 76.9819527119996, 77.11476960619123, 77.11476960619123, 77.03739966020778, 77.03739966020778, 77.18529778988392, 77.18529778988392, 77.26115347884605, 77.26115347884605, 77.27881758062443, 77.27881758062443, 77.35597795782837, 77.35597795782837, 77.370608064012, 77.370608064012, 77.26124204748443, 77.26124204748443, 77.16645950525206, 77.16645950525206, 77.08431374319137, 77.08431374319137, 77.39956106164406, 77.39956106164406, 77.22483299770376, 77.22483299770376, 76.91167990883439, 76.91167990883439, 77.20093150915886, 77.20093150915886, 77.14628992123876, 77.14628992123876, 77.202295654066, 77.202295654066, 77.18907936001294, 77.18907936001294, 77.01804614130486, 77.01804614130486, 77.25938738169822, 77.25938738169822, 77.29418823766686, 77.29418823766686, 77.15534085852997, 77.15534085852997, 76.92723008218907, 76.92723008218907, 77.33153298283071, 77.33153298283071, 77.3700147146976, 77.3700147146976, 77.26966466346497, 77.26966466346497, 77.45403821738063, 77.45403821738063, 77.35199353834633, 77.35199353834633, 77.34572585325031, 77.34572585325031, 77.65016571725806, 77.65016571725806, 77.59163215807193, 77.59163215807193, 77.37852390596505, 77.37852390596505, 77.81106731162743, 77.81106731162743, 78.04640395717695, 78.04640395717695, 78.0910116990665, 78.0910116990665, 78.18034897489075, 78.18034897489075, 78.06033001519924, 78.06033001519924, 78.10195305010566, 78.10195305010566, 78.206577680155, 78.206577680155, 78.3196476302692, 78.3196476302692, 78.37935517226747, 78.37935517226747, 78.27163662379559, 78.27163662379559, 78.417169990619, 78.417169990619, 78.49834207219513, 78.49834207219513, 78.40216572361787, 78.40216572361787, 78.58303321954955, 78.58303321954955, 78.70293884716277, 78.70293884716277, 78.63458035032609, 78.63458035032609, 78.61934803046088, 78.61934803046088, 78.41128426853317, 78.41128426853317, 78.73402238608011, 78.73402238608011, 78.7636389928197, 78.7636389928197, 78.82502666320926, 78.82502666320926, 78.98889290889387, 78.98889290889387, 79.10030099825569, 79.10030099825569, 79.05347846937542, 79.05347846937542, 79.129620944993, 79.129620944993, 78.9301729611258, 78.9301729611258, 78.98920447366814, 78.98920447366814, 79.31773381757708, 79.31773381757708, 79.3493641549119, 79.3493641549119, 79.54254512262175, 79.54254512262175, 79.57193290457825, 79.57193290457825, 79.37302738223256, 79.37302738223256, 79.26173828945437, 79.26173828945437, 79.3214622222676, 79.3214622222676, 79.37286355540128, 79.37286355540128, 79.41721938939888, 79.41721938939888, 79.50937050868717, 79.50937050868717, 79.32697145572824, 79.32697145572824, 79.56702608864273, 79.56702608864273, 79.73845043108682, 79.73845043108682, 79.8548234308574, 79.8548234308574, 79.76195890072057, 79.76195890072057, 79.73535468679822, 79.73535468679822, 79.72503242026842, 79.72503242026842, 79.75797389604344, 79.75797389604344, 79.564476350729, 79.564476350729, 80.0260644114904, 80.0260644114904, 79.97621389113618, 79.97621389113618, 80.06968770460159, 80.06968770460159, 80.20697955300756, 80.20697955300756, 80.0679389653351, 80.0679389653351, 79.98052935091354, 79.98052935091354, 80.06795725825309, 80.06795725825309, 80.01028252867034, 80.01028252867034, 80.07206755149797, 80.07206755149797, 80.07859868510107, 80.07859868510107, 80.15167534817795, 80.15167534817795, 80.18236596872683, 80.18236596872683, 80.91318306194417, 80.91318306194417, 80.65365769300986, 80.65365769300986, 80.76513751307102, 80.76513751307102, 80.4916711673978, 80.4916711673978, 80.54590349532988, 80.54590349532988, 80.73062395511222, 80.73062395511222, 80.60884210147393, 80.60884210147393, 80.55139454411825, 80.55139454411825, 80.55122055012264, 80.55122055012264, 80.62508217313581, 80.62508217313581, 80.58640435303784, 80.58640435303784, 80.64347634986031, 80.64347634986031, 80.71475256031863, 80.71475256031863, 80.7641103642662, 80.7641103642662, 80.65573369751236, 80.65573369751236, 80.9464617869468, 80.9464617869468, 81.49141421110708, 81.49141421110708, 81.2678309513963, 81.2678309513963, 81.28586733681269, 81.28586733681269, 81.40460982107258, 81.40460982107258, 81.42627038160391, 81.42627038160391, 81.90340380285792, 81.90340380285792, 81.89353339966732, 81.89353339966732, 81.66209179734744, 81.66209179734744, 81.74199662473112, 81.74199662473112, 81.73345769905977, 81.73345769905977, 81.73927561107125, 81.73927561107125, 81.8095883935138, 81.8095883935138, 81.77178478729044, 81.77178478729044, 81.60065226167427, 81.60065226167427, 81.64660901086987, 81.64660901086987, 81.70942033716496, 81.70942033716496, 81.99704303729439, 81.99704303729439, 81.94947165125876, 81.94947165125876, 82.04781237832758, 82.04781237832758, 81.993967646497, 81.993967646497, 81.7989961443513, 81.7989961443513, 81.81505978287205, 81.81505978287205, 81.58760655024973, 81.58760655024973, 81.133276244407, 81.133276244407, 80.64061829824561, 80.64061829824561, 80.81075339621603, 80.81075339621603, 80.81755440690236, 80.81755440690236, 81.15035717727584, 81.15035717727584, 81.10269728986928, 81.10269728986928, 81.36862365011395, 81.36862365011395, 81.38177103045334, 81.38177103045334, 81.353141047003, 81.353141047003, 81.36009121458171, 81.36009121458171, 81.68033856711358, 81.68033856711358, 81.45616220321664, 81.45616220321664, 81.06819756477188, 81.06819756477188, 80.94800077305149, 80.94800077305149, 81.1296871028313, 81.1296871028313, 80.74156957589784, 80.74156957589784, 80.85670662843012, 80.85670662843012, 80.80804152615805, 80.80804152615805, 80.82281241068183, 80.82281241068183, 80.98402757505156, 80.98402757505156, 80.72178074898486, 80.72178074898486, 81.14240982923738, 81.14240982923738, 81.23413356343735, 81.23413356343735, 81.23164970484972, 81.23164970484972, 81.24129122951513, 81.24129122951513, 80.97343422290524, 80.97343422290524, 80.84863489105595, 80.84863489105595, 80.89415750817454, 80.89415750817454, 81.13282005775474, 81.13282005775474, 81.3440287175409, 81.3440287175409, 81.20112701780509, 81.20112701780509, 81.10619367061287, 81.10619367061287, 81.02800744291963, 81.02800744291963, 81.1913190174877, 81.1913190174877, 81.61780633472054, 81.61780633472054, 81.5443042764719, 81.5443042764719, 81.93147070490764, 81.93147070490764, 82.30747868816341, 82.30747868816341, 82.25557180850865, 82.25557180850865, 82.35204787127178, 82.35204787127178, 82.34883682529008, 82.34883682529008, 82.35382520999623, 82.35382520999623, 82.40597693233208, 82.40597693233208, 82.40584135023788, 82.40584135023788, 82.16911928167985, 82.16911928167985, 82.10803765660393, 82.10803765660393, 82.29355837567292, 82.29355837567292, 82.51966020210524, 82.51966020210524, 82.3789358405209, 82.3789358405209, 82.4822009812263, 82.4822009812263, 82.48871533476476, 82.48871533476476, 82.45432855946083, 82.45432855946083, 82.47166562691702, 82.47166562691702, 82.6044303722878, 82.6044303722878, 82.75340460217414, 82.75340460217414, 82.74884013497056, 82.74884013497056, 82.68720587049788, 82.68720587049788, 82.25649464650883, 82.25649464650883, 82.28715620735177, 82.28715620735177, 82.2084158022919, 82.2084158022919, 82.16067392044108, 82.16067392044108, 82.36770026571784, 82.36770026571784, 82.38063856650238, 82.38063856650238, 82.30096538384987, 82.30096538384987, 81.75303726771217, 81.75303726771217, 81.800953457411, 81.800953457411, 81.76586708449102, 81.76586708449102, 81.68890090586989, 81.68890090586989, 81.62126652442412, 81.62126652442412, 81.86267560829694, 81.86267560829694, 81.99232461571265, 81.99232461571265, 82.02610312511271, 82.02610312511271, 82.05487273057489, 82.05487273057489, 82.07844796533149, 82.07844796533149, 82.1829048801008, 82.1829048801008, 82.21623917341115, 82.21623917341115, 82.32140644891192, 82.32140644891192, 82.29444201739085, 82.29444201739085, 82.37332446362748, 82.37332446362748, 82.3685600140103, 82.3685600140103, 82.30166378489497, 82.30166378489497, 82.27835496337752, 82.27835496337752, 82.068601226035, 82.068601226035, 81.8975588547365, 81.8975588547365, 81.42032827615753, 81.42032827615753, 81.64856543279507, 81.64856543279507, 81.70712509635837, 81.70712509635837, 81.80711412241462, 81.80711412241462, 82.03010084844462, 82.03010084844462, 81.9960066265522, 81.9960066265522, 82.0413509978798, 82.0413509978798, 81.99289530941694, 81.99289530941694, 82.05578240493949, 82.05578240493949, 81.9700639764714, 81.9700639764714, 82.14883812170511, 82.14883812170511, 82.07302549800153, 82.07302549800153, 82.10742022796869, 82.10742022796869, 82.12808347030708, 82.12808347030708, 82.1602109416154, 82.1602109416154, 81.83914258748939, 81.83914258748939, 81.80465947030784, 81.80465947030784, 81.74313143033875, 81.74313143033875, 81.91907209874434, 81.91907209874434, 81.9721044678758, 81.9721044678758, 81.86688668683186, 81.86688668683186, 82.00555807923656, 82.00555807923656, 82.14749857195606, 82.14749857195606, 82.13332756687682, 82.13332756687682, 82.19314210859967, 82.19314210859967, 82.19054218837955, 82.19054218837955, 82.52261995128188, 82.52261995128188, 82.33932128094762, 82.33932128094762, 82.06600695681625, 82.06600695681625, 82.10873325980815, 82.10873325980815, 82.11829857428532, 82.11829857428532, 82.20468837642868, 82.20468837642868, 82.08216005777123, 82.08216005777123, 82.03555130325805, 82.03555130325805, 81.91491161834325, 81.91491161834325, 81.86436990432503, 81.86436990432503, 81.86360977973305, 81.86360977973305, 81.78436826833111, 81.78436826833111, 81.46545883696801, 81.46545883696801, 81.47191281609615, 81.47191281609615, 81.63464191779023, 81.63464191779023, 81.5169300295254, 81.5169300295254, 81.47334112780705, 81.47334112780705, 81.45474050465727, 81.45474050465727, 81.5709372689871, 81.5709372689871, 81.60944017424362, 81.60944017424362, 81.78060389321972, 81.78060389321972, 81.8697360028173, 81.8697360028173, 82.07592309258067, 82.07592309258067, 82.02219580764171, 82.02219580764171, 82.07996074043744, 82.07996074043744, 82.04869626231061, 82.04869626231061, 82.26575279772722, 82.26575279772722, 82.3113555630646, 82.3113555630646, 82.09613780007706, 82.09613780007706, 82.30115256186114, 82.30115256186114, 82.4140499595434, 82.4140499595434, 82.61069357830078, 82.61069357830078, 82.53984188709371, 82.53984188709371, 82.64802142372261, 82.64802142372261, 82.77493710417534, 82.77493710417534, 82.81906998320271, 82.81906998320271, 82.77206250614907, 82.77206250614907, 82.67549454420993, 82.67549454420993, 82.7438802144916, 82.7438802144916, 82.73195747667938, 82.73195747667938, 81.91567372495457, 81.91567372495457, 82.32826953705522, 82.32826953705522, 81.92112284424555, 81.92112284424555, 81.90564278042328, 81.90564278042328, 81.83534655711222, 81.83534655711222, 82.05148052926255, 82.05148052926255, 82.22844645456354, 82.22844645456354, 82.31044593946181, 82.31044593946181, 82.0696347478074, 82.0696347478074, 82.1073970872173, 82.1073970872173, 82.17784714172075, 82.17784714172075, 82.2058411333359, 82.2058411333359, 82.1439777164377, 82.1439777164377, 81.98468854464973, 81.98468854464973, 82.08647846430672, 82.08647846430672, 82.00490802933602, 82.00490802933602, 82.11067168451538, 82.11067168451538, 81.57900673046824, 81.57900673046824, 81.63994638942738, 81.63994638942738, 81.59882840296214, 81.59882840296214, 81.61338960354921, 81.61338960354921, 81.33861379637285], "sample_1": [39.395606479572635, 40.3603788589478, 40.3603788589478, 40.59238457248681, 40.59238457248681, 43.273245329439575, 43.273245329439575, 44.60118465115054, 44.60118465115054, 45.857122855432564, 45.857122855432564, 45.93045348501737, 45.93045348501737, 46.352845728390406, 46.352845728390406, 46.639132334867334, 46.639132334867334, 46.746968739384435, 46.746968739384435, 47.20050434252629, 47.20050434252629, 47.443401187095894, 47.443401187095894, 48.00865793340505, 48.00865793340505, 48.881799617124244, 48.881799617124244, 50.160581155405964, 50.160581155405964, 51.1191475225141, 51.1191475225141, 52.17533068615037, 52.17533068615037, 52.31444436255444, 52.31444436255444, 52.66825600745177, 52.66825600745177, 53.12754911591334, 53.12754911591334, 53.63876831489968, 53.63876831489968, 53.93497675763145, 53.93497675763145, 54.09653448359898, 54.09653448359898, 54.10489952433, 54.10489952433, 54.709448580829324, 54.709448580829324, 54.71727961300155, 54.71727961300155, 54.82826452259967, 54.82826452259967, 55.24625999434264, 55.24625999434264, 55.37870191107758, 55.37870191107758, 55.8524693204609, 55.8524693204609, 56.00545553298733, 56.00545553298733, 57.62278106674713, 57.62278106674713, 57.885844962309285, 57.885844962309285, 58.27275353630047, 58.27275353630047, 58.31496694962226, 58.31496694962226, 58.88132381101747, 58.88132381101747, 58.9086800646786, 58.9086800646786, 58.90068132640398, 58.90068132640398, 59.04193075236512, 59.04193075236512, 59.697648423107154, 59.697648423107154, 60.125723093404915, 60.125723093404915, 60.150464266346674, 60.150464266346674, 60.61836713229372, 60.61836713229372, 60.876408785703234, 60.876408785703234, 60.55584884707542, 60.55584884707542, 60.71806887342615, 60.71806887342615, 61.30566815637543, 61.30566815637543, 62.27780310058736, 62.27780310058736, 62.62741211591488, 62.62741211591488, 62.569665124152436, 62.569665124152436, 62.60563876888435, 62.60563876888435, 62.834176122635625, 62.834176122635625, 63.14195188312557, 63.14195188312557, 63.239334831150856, 63.239334831150856, 63.25174761283571, 63.25174761283571, 63.35562755515149, 63.35562755515149, 63.45407593217421, 63.45407593217421, 63.335650874897155, 63.335650874897155, 63.556504688081034, 63.556504688081034, 63.40358530402153, 63.40358530402153, 63.86570382473636, 63.86570382473636, 64.07173001973712, 64.07173001973712, 63.96179172160603, 63.96179172160603, 64.13816951791027, 64.13816951791027, 64.4189672486672, 64.4189672486672, 64.7222943219581, 64.7222943219581, 64.71336384113927, 64.71336384113927, 64.63824555890866, 64.63824555890866, 64.68788853551462, 64.68788853551462, 64.56558201914156, 64.56558201914156, 64.51272935102595, 64.51272935102595, 64.59661326950462, 64.59661326950462, 64.61800237139644, 64.61800237139644, 64.57169642518802, 64.57169642518802, 65.27801060296615, 65.27801060296615, 65.2213275221352, 65.2213275221352, 65.11988757289676, 65.11988757289676, 65.28284594680234, 65.28284594680234, 65.56832340025659, 65.56832340025659, 65.72406134101396, 65.72406134101396, 65.8710359966618, 65.8710359966618, 65.73754244881158, 65.73754244881158, 65.75178754349704, 65.75178754349704, 66.15419484976312, 66.15419484976312, 66.12414062414167, 66.12414062414167, 66.30248562772616, 66.30248562772616, 66.13309571840352, 66.13309571840352, 66.13803429445763, 66.13803429445763, 66.05093117215607, 66.05093117215607, 66.00298637698212, 66.00298637698212, 66.51107154538838, 66.51107154538838, 66.57747768211381, 66.57747768211381, 66.84044869206176, 66.84044869206176, 67.26902377686204, 67.26902377686204, 67.03857021816697, 67.03857021816697, 67.29879673897395, 67.29879673897395, 67.09557257229416, 67.09557257229416, 67.21049200758341, 67.21049200758341, 67.39159815415582, 67.39159815415582, 67.34372051599435, 67.34372051599435, 67.38905946958099, 67.38905946958099, 67.22517079208035, 67.22517079208035, 67.10800269547559, 67.10800269547559, 67.09128160341197, 67.09128160341197, 66.94926667101936, 66.94926667101936, 67.8170273518916, 67.8170273518916, 67.85941651833684, 67.85941651833684, 67.63667431799904, 67.63667431799904, 68.1280038059284, 68.1280038059284, 68.26365784771515, 68.26365784771515, 68.07997169416885, 68.07997169416885, 68.07237585101106, 68.07237585101106, 68.68662791276878, 68.68662791276878, 68.82547624418483, 68.82547624418483, 69.02955439363922, 69.02955439363922, 68.76483409443095, 68.76483409443095, 68.86297751434705, 68.86297751434705, 68.91192469205767, 68.91192469205767, 68.92961778292857, 68.92961778292857, 69.30392255602779, 69.30392255602779, 69.41285035575972, 69.41285035575972, 69.46564681341685, 69.46564681341685, 69.57054980986577, 69.57054980986577, 69.57550061672173, 69.57550061672173, 69.43330015066972, 69.43330015066972, 69.57662706243983, 69.57662706243983, 69.39505129245676, 69.39505129245676, 69.4373646601051, 69.4373646601051, 69.39477043744292, 69.39477043744292, 69.29679484765262, 69.29679484765262, 69.41991623508244, 69.41991623508244, 69.45924555906534, 69.45924555906534, 69.46259130305802, 69.46259130305802, 69.4373848571876, 69.4373848571876, 69.18151486884233, 69.18151486884233, 69.62429451065195, 69.62429451065195, 69.63749151611056, 69.63749151611056, 69.49311497837328, 69.49311497837328, 69.55668434396433, 69.55668434396433, 69.61977814271921, 69.61977814271921, 69.51905743666123, 69.51905743666123, 69.6701918134465, 69.6701918134465, 69.62076706990321, 69.62076706990321, 69.78132919622065, 69.78132919622065, 69.71763715930597, 69.71763715930597, 69.76394361697456, 69.76394361697456, 69.7331865062084, 69.7331865062084, 69.81863058444337, 69.81863058444337, 69.9304597096117, 69.9304597096117, 70.00496364457965, 70.00496364457965, 69.99570664337745, 69.99570664337745, 70.01685009472708, 70.01685009472708, 69.54840799038669, 69.54840799038669, 69.84593143905114, 69.84593143905114, 69.95922623735999, 69.95922623735999, 69.97375932019845, 69.97375932019845, 69.87719077218156, 69.87719077218156, 69.79647797990444, 69.79647797990444, 70.10257496560264, 70.10257496560264, 69.9587495616489, 69.9587495616489, 69.7980370895989, 69.7980370895989, 69.71566118451125, 69.71566118451125, 69.7413406846517, 69.7413406846517, 69.94233406520755, 69.94233406520755, 69.81062833171576, 69.81062833171576, 69.93839736106779, 69.93839736106779, 70.01240564784665, 70.01240564784665, 70.09330567990709, 70.09330567990709, 70.11768598777478, 70.11768598777478, 70.28479123256434, 70.28479123256434, 70.34366892091751, 70.34366892091751, 70.42217513992716, 70.42217513992716, 70.21034610462625, 70.21034610462625, 70.39198269272394, 70.39198269272394, 70.36934957658463, 70.36934957658463, 70.29699623488098, 70.29699623488098, 70.25614592895329, 70.25614592895329, 70.30910570291184, 70.30910570291184, 70.05044962820018, 70.05044962820018, 69.90028206596648, 69.90028206596648, 70.02350907755736, 70.02350907755736, 70.12795469317473, 70.12795469317473, 70.16928653090686, 70.16928653090686, 70.20035598332657, 70.20035598332657, 70.28056608212634, 70.28056608212634, 70.34899637559705, 70.34899637559705, 70.32369346233409, 70.32369346233409, 70.3311013676021, 70.3311013676021, 70.48888123819088, 70.48888123819088, 70.57641519663903, 70.57641519663903, 70.71288174484812, 70.71288174484812, 70.9911076689215, 70.9911076689215, 71.0722971792905, 71.0722971792905, 70.89512585272641, 70.89512585272641, 71.33591730645016, 71.33591730645016, 71.23764732469692, 71.23764732469692, 71.30229714943722, 71.30229714943722, 70.77865043372759, 70.77865043372759, 70.64230419196726, 70.64230419196726, 70.71207961823535, 70.71207961823535, 70.41424737137402, 70.41424737137402, 70.73235587863425, 70.73235587863425, 71.02340291073403, 71.02340291073403, 70.43312654792905, 70.43312654792905, 70.31478726360153, 70.31478726360153, 70.35444966429918, 70.35444966429918, 70.74632652346097, 70.74632652346097, 71.09678528629934, 71.09678528629934, 71.31094716690332, 71.31094716690332, 71.28527480039463, 71.28527480039463, 71.30888905654976, 71.30888905654976, 71.44808722377815, 71.44808722377815, 71.3844366119297, 71.3844366119297, 71.3900444536526, 71.3900444536526, 71.33931371507528, 71.33931371507528, 71.22772805171566, 71.22772805171566, 71.4926571724029, 71.4926571724029, 71.95116283686784, 71.95116283686784, 71.76807143917533, 71.76807143917533, 71.82267144349831, 71.82267144349831, 71.86315081313187, 71.86315081313187, 71.94608649439012, 71.94608649439012, 72.50211228696176, 72.50211228696176, 72.46935182485696, 72.46935182485696, 72.47242830272161, 72.47242830272161, 72.1888935382096, 72.1888935382096, 72.29415847641872, 72.29415847641872, 72.64374588010512, 72.64374588010512, 72.37213597677446, 72.37213597677446, 72.45928905557106, 72.45928905557106, 72.33010239592389, 72.33010239592389, 72.28953001974347, 72.28953001974347, 72.40828207212617, 72.40828207212617, 72.32744427542065, 72.32744427542065, 72.38629400652789, 72.38629400652789, 72.62303431107881, 72.62303431107881, 72.80152582979969, 72.80152582979969, 72.80667983315814, 72.80667983315814, 72.93623821196996, 72.93623821196996, 72.71186301831276, 72.71186301831276, 72.05165254055385, 72.05165254055385, 72.32568753286243, 72.32568753286243, 72.23533369384293, 72.23533369384293, 72.03013045873413, 72.03013045873413, 72.03847760350308, 72.03847760350308, 72.1335224535932, 72.1335224535932, 72.02407824220043, 72.02407824220043, 71.76285397593239, 71.76285397593239, 71.64512984982672, 71.64512984982672, 71.66925660610305, 71.66925660610305, 71.77761284773592, 71.77761284773592, 71.87534358577584, 71.87534358577584, 71.94749785557894, 71.94749785557894, 72.34103790335413, 72.34103790335413, 71.71499155115669, 71.71499155115669, 71.94573395931113, 71.94573395931113, 72.23928702835707, 72.23928702835707, 71.49821846305002, 71.49821846305002, 71.81863536264198, 71.81863536264198, 72.1343445131135, 72.1343445131135, 72.22846209067278, 72.22846209067278, 72.50263599753869, 72.50263599753869, 73.38235391129487, 73.38235391129487, 73.20478158572737, 73.20478158572737, 73.09328133822062, 73.09328133822062, 73.2261703986436, 73.2261703986436, 73.30710156150752, 73.30710156150752, 73.09475154519131, 73.09475154519131, 73.34986627989407, 73.34986627989407, 73.50595812123262, 73.50595812123262, 73.61895278261004, 73.61895278261004, 73.0932095375632, 73.0932095375632, 73.16435528465438, 73.16435528465438, 73.4048617577337, 73.4048617577337, 73.35891910843048, 73.35891910843048, 73.31412090566576, 73.31412090566576, 72.77151813812156, 72.77151813812156, 72.5868749985059, 72.5868749985059, 72.45525320895094, 72.45525320895094, 72.39919705091947, 72.39919705091947, 72.01924009895811, 72.01924009895811, 71.4469313258222, 71.4469313258222, 71.62598808964995, 71.62598808964995, 71.67423305115727, 71.67423305115727, 71.77336461906427, 71.77336461906427, 71.30094351210711, 71.30094351210711, 71.36590292906304, 71.36590292906304, 71.57230357002703, 71.57230357002703, 71.68495351871611, 71.68495351871611, 71.88222554192131, 71.88222554192131, 71.6205724067828, 71.6205724067828, 71.40360712432751, 71.40360712432751, 71.63050277903591, 71.63050277903591, 71.57689096669458, 71.57689096669458, 71.74928548683337, 71.74928548683337, 71.91051278613448, 71.91051278613448, 72.23151276617955, 72.23151276617955, 72.03324457183462, 72.03324457183462, 72.13062349961095, 72.13062349961095, 72.22078755095222, 72.22078755095222, 72.29093194578823, 72.29093194578823, 72.40740250785687, 72.40740250785687, 72.41997627232465, 72.41997627232465, 72.15617507606177, 72.15617507606177, 71.95222187273055, 71.95222187273055, 71.87180661855957, 71.87180661855957, 71.93843477509239, 71.93843477509239, 71.86874947469543, 71.86874947469543, 71.8333282851088, 71.8333282851088, 71.05807834265572, 71.05807834265572, 71.00700392766566, 71.00700392766566, 71.104442945, 71.104442945, 71.46554132822195, 71.46554132822195, 71.52795870225361, 71.52795870225361, 71.35804293462589, 71.35804293462589, 71.57571773058275, 71.57571773058275, 71.41887756651604, 71.41887756651604, 71.5356227744104, 71.5356227744104, 71.59290579045044, 71.59290579045044, 71.53141398779415, 71.53141398779415, 71.37113834645467, 71.37113834645467, 71.69991779522154, 71.69991779522154, 71.68747839236966, 71.68747839236966, 71.77099484387135, 71.77099484387135, 71.94982090803629, 71.94982090803629, 71.97363925257883, 71.97363925257883, 73.11200333409957, 73.11200333409957, 73.31503276550794, 73.31503276550794, 73.44585601397328, 73.44585601397328, 73.6908727449969, 73.6908727449969, 73.61995131954805, 73.61995131954805, 73.48201724256664, 73.48201724256664, 73.31897071070311, 73.31897071070311, 73.20899807766915, 73.20899807766915, 73.30044873357, 73.30044873357, 73.24160569920475, 73.24160569920475, 73.14460173500007, 73.14460173500007, 73.06267589968756, 73.06267589968756, 73.23605762890779, 73.23605762890779, 72.43918919344081, 72.43918919344081, 72.29160495938441, 72.29160495938441, 72.68070498225973, 72.68070498225973, 72.57372982625202, 72.57372982625202, 72.69246860483892, 72.69246860483892, 72.93666515727557, 72.93666515727557, 73.12185526575244, 73.12185526575244, 73.6394605366281, 73.6394605366281, 73.64737790487608, 73.64737790487608, 73.8403758805629, 73.8403758805629, 73.72201245875621, 73.72201245875621, 73.79070287439494, 73.79070287439494, 73.83856967479016, 73.83856967479016, 74.34481925105455, 74.34481925105455, 74.02988534927086, 74.02988534927086, 74.04804681553175, 74.04804681553175, 73.84018331233442, 73.84018331233442, 74.24001131110629, 74.24001131110629, 74.23783883133734, 74.23783883133734, 74.02237988803935, 74.02237988803935, 74.07889697885602, 74.07889697885602, 74.2333600681171, 74.2333600681171, 74.23189498808834, 74.23189498808834, 74.70346330458045, 74.70346330458045, 74.49278567859746, 74.49278567859746, 74.48941480897949, 74.48941480897949, 74.64337795839322, 74.64337795839322, 74.28406502580779, 74.28406502580779, 74.42191660836505, 74.42191660836505, 74.3904271354945, 74.3904271354945, 74.2886188004678, 74.2886188004678, 74.32012718545177, 74.32012718545177, 74.37863409109417, 74.37863409109417, 73.98957187435225, 73.98957187435225, 74.5286371312647, 74.5286371312647, 74.42633638847205, 74.42633638847205, 74.44748422107145, 74.44748422107145, 74.28853158112456, 74.28853158112456, 74.52019041370386, 74.52019041370386, 74.6577833929952, 74.6577833929952, 74.60971895665787, 74.60971895665787, 74.64755068058292, 74.64755068058292, 74.42211117341589, 74.42211117341589, 74.40561240216431, 74.40561240216431, 74.42084910899774, 74.42084910899774, 74.47380092868465, 74.47380092868465, 74.66347826170447, 74.66347826170447, 74.84834185069839, 74.84834185069839, 74.78168170026453, 74.78168170026453, 75.00977630411303, 75.00977630411303, 74.89641212178194, 74.89641212178194, 75.03906089089128, 75.03906089089128, 75.35345172599864, 75.35345172599864, 75.2661685528283, 75.2661685528283, 75.35411869820695, 75.35411869820695, 75.11846544757049, 75.11846544757049, 74.93860997782006, 74.93860997782006, 75.08854488881232, 75.08854488881232, 75.10649077365889, 75.10649077365889, 75.22359723152529, 75.22359723152529, 75.3114149899906, 75.3114149899906, 75.51283507810138, 75.51283507810138, 75.44444831654404, 75.44444831654404, 75.91887352906883, 75.91887352906883, 76.17850995431355, 76.17850995431355, 76.16414019605244, 76.16414019605244, 76.15900276594536, 76.15900276594536, 76.14403762514105, 76.14403762514105, 76.45809285726591, 76.45809285726591, 76.47568895100714, 76.47568895100714, 76.72840586846374, 76.72840586846374, 76.6184442252637, 76.6184442252637, 76.67049233082112, 76.67049233082112, 76.71862941456403, 76.71862941456403, 76.3600255091716, 76.3600255091716, 76.68696748225122, 76.68696748225122, 76.39010297718565, 76.39010297718565, 76.27298017504523, 76.27298017504523, 76.36255656946598, 76.36255656946598, 76.06201364194033, 76.06201364194033, 75.93994932603012, 75.93994932603012, 76.82790979072715, 76.82790979072715, 76.74238520914992, 76.74238520914992, 76.70976931486649, 76.70976931486649, 76.39522750280103, 76.39522750280103, 76.54938167521922, 76.54938167521922, 76.62135479973432, 76.62135479973432, 76.70129711586684, 76.70129711586684, 76.64726155471395, 76.64726155471395, 76.67035875077356, 76.67035875077356, 76.52697783992203, 76.52697783992203, 76.46648017456515, 76.46648017456515, 76.47907267693319, 76.47907267693319, 76.40070126025526, 76.40070126025526, 76.46861837432648, 76.46861837432648, 76.14160303968121, 76.14160303968121, 76.50917624095055, 76.50917624095055, 76.62792846483383, 76.62792846483383, 76.57973257656506, 76.57973257656506, 76.50390887413991, 76.50390887413991, 76.5306339545188, 76.5306339545188, 76.56872120548431, 76.56872120548431, 76.62525372930236, 76.62525372930236, 76.63641133938495, 76.63641133938495, 76.80842946735245, 76.80842946735245, 76.81496507706763, 76.81496507706763, 77.25046673526708, 77.25046673526708, 76.78757357490794, 76.78757357490794, 76.9093006701949, 76.9093006701949, 76.68245154762646, 76.68245154762646, 76.676328101285, 76.676328101285, 76.6491129656609, 76.6491129656609, 76.8141739607164, 76.8141739607164, 76.91810048536517, 76.91810048536517, 76.90475492732075, 76.90475492732075, 76.89687869564648, 76.89687869564648, 76.86223772006997, 76.86223772006997, 76.89433935864976, 76.89433935864976, 77.01635192200743, 77.01635192200743, 77.06030002278392, 77.06030002278392, 77.0787249707031, 77.0787249707031, 77.17060077568284, 77.17060077568284, 76.73394833986569, 76.73394833986569, 77.12451330589181, 77.12451330589181, 76.82658577112734, 76.82658577112734, 76.93807747632498, 76.93807747632498, 76.81362699336445, 76.81362699336445, 76.78930302835793, 76.78930302835793, 76.83704218575737, 76.83704218575737, 76.98247556688833, 76.98247556688833, 76.81178848095429, 76.81178848095429, 77.0725944468686, 77.0725944468686, 77.22748393323785, 77.22748393323785, 77.23428268613037, 77.23428268613037, 77.23886243788978, 77.23886243788978, 77.19066548102566, 77.19066548102566, 77.39810869522641, 77.39810869522641, 77.3199774143202, 77.3199774143202, 77.18621871085196, 77.18621871085196, 77.30616199847631, 77.30616199847631, 77.05290861334444, 77.05290861334444, 76.50851901321022, 76.50851901321022, 76.50859680330694, 76.50859680330694, 76.20797538962347, 76.20797538962347, 76.38276395585555, 76.38276395585555, 76.41667458501664, 76.41667458501664, 76.26952103376266, 76.26952103376266, 76.28692486267721, 76.28692486267721, 75.95517002377194, 75.95517002377194, 76.07877396412852, 76.07877396412852, 76.0787091356283, 76.0787091356283, 76.0009789990253, 76.0009789990253, 75.97524087053519, 75.97524087053519, 75.99733410857831, 75.99733410857831, 75.93612820631864, 75.93612820631864, 75.84378042852248, 75.84378042852248, 75.92791116469672, 75.92791116469672, 75.91744443555397, 75.91744443555397, 76.06609616942266, 76.06609616942266, 76.11755184536575, 76.11755184536575, 76.07418479884267, 76.07418479884267, 76.10340494952929], "sample_2": [37.673309680280035, 40.16197191022686, 40.16197191022686, 42.02626861328592, 42.02626861328592, 44.377402773182276, 44.377402773182276, 49.082654008052955, 49.082654008052955, 49.784851173548915, 49.784851173548915, 50.390062721653685, 50.390062721653685, 51.618071628756084, 51.618071628756084, 51.98590142485466, 51.98590142485466, 52.105538488272884, 52.105538488272884, 52.270991769411744, 52.270991769411744, 53.14127129352023, 53.14127129352023, 53.01600127516588, 53.01600127516588, 53.56135702178658, 53.56135702178658, 53.91281830632622, 53.91281830632622, 54.12953997793331, 54.12953997793331, 54.38164909966699, 54.38164909966699, 54.55835321532937, 54.55835321532937, 54.862720935613844, 54.862720935613844, 55.16490447714536, 55.16490447714536, 55.269129422454256, 55.269129422454256, 55.37156801847718, 55.37156801847718, 55.50633056251974, 55.50633056251974, 55.717522734518695, 55.717522734518695, 55.88066635648893, 55.88066635648893, 56.56078611835733, 56.56078611835733, 56.66511184305934, 56.66511184305934, 56.71618050172338, 56.71618050172338, 56.83682268569669, 56.83682268569669, 56.90847078923258, 56.90847078923258, 56.964073282344636, 56.964073282344636, 57.165577113779335, 57.165577113779335, 57.237671391096136, 57.237671391096136, 57.36139484177273, 57.36139484177273, 57.35366177576129, 57.35366177576129, 57.41897148816293, 57.41897148816293, 57.079617794524566, 57.079617794524566, 57.14846338590647, 57.14846338590647, 57.365635167353986, 57.365635167353986, 57.290756001865205, 57.290756001865205, 57.30732142215338, 57.30732142215338, 57.35532562883924, 57.35532562883924, 57.34203260747322, 57.34203260747322, 57.47427209217065, 57.47427209217065, 57.6888974610812, 57.6888974610812, 57.783889013289894, 57.783889013289894, 58.23561057172044, 58.23561057172044, 58.51372205839001, 58.51372205839001, 58.536301351565555, 58.536301351565555, 58.455324411009784, 58.455324411009784, 58.586892395234905, 58.586892395234905, 58.714478617168666, 58.714478617168666, 58.76023792491852, 58.76023792491852, 58.80108247926796, 58.80108247926796, 58.89460025150181, 58.89460025150181, 58.87763111640457, 58.87763111640457, 59.5600537163494, 59.5600537163494, 59.56552728071857, 59.56552728071857, 59.86605894991211, 59.86605894991211, 59.99940192336538, 59.99940192336538, 60.46776424317598, 60.46776424317598, 60.54593281625102, 60.54593281625102, 60.59471898458547, 60.59471898458547, 60.7303326325928, 60.7303326325928, 60.80248310084362, 60.80248310084362, 60.76587809509711, 60.76587809509711, 60.78712950926309, 60.78712950926309, 60.94112887742175, 60.94112887742175, 61.09433060847882, 61.09433060847882, 61.30458206994998, 61.30458206994998, 61.33696058349202, 61.33696058349202, 61.441198378140655, 61.441198378140655, 61.71967888187713, 61.71967888187713, 61.71030574798051, 61.71030574798051, 61.731413505449055, 61.731413505449055, 61.79030021280793, 61.79030021280793, 61.861948154952785, 61.861948154952785, 61.90304695944785, 61.90304695944785, 61.687131278132966, 61.687131278132966, 61.70336970370432, 61.70336970370432, 61.71509048999575, 61.71509048999575, 61.87078666283259, 61.87078666283259, 61.892526568822795, 61.892526568822795, 61.90360229699178, 61.90360229699178, 61.91773707302403, 61.91773707302403, 61.94356321479794, 61.94356321479794, 61.95501339610266, 61.95501339610266, 62.129888469015974, 62.129888469015974, 62.17774375287049, 62.17774375287049, 62.107945522759884, 62.107945522759884, 62.418645238909605, 62.418645238909605, 62.35087144498912, 62.35087144498912, 62.39121585693065, 62.39121585693065, 62.40307152793971, 62.40307152793971, 62.32171314758125, 62.32171314758125, 62.449883542614174, 62.449883542614174, 62.53546671615875, 62.53546671615875, 62.532417746028905, 62.532417746028905, 62.49054836761553, 62.49054836761553, 62.63944057045737, 62.63944057045737, 62.68668592051811, 62.68668592051811, 63.1439996007732, 63.1439996007732, 63.22320250100717, 63.22320250100717, 63.22617186505457, 63.22617186505457, 63.22272466741364, 63.22272466741364, 63.44527489002049, 63.44527489002049, 63.46549950600718, 63.46549950600718, 63.42199953194405, 63.42199953194405, 63.43829355950702, 63.43829355950702, 63.366142769546414, 63.366142769546414, 63.38487300549595, 63.38487300549595, 63.30358657383228, 63.30358657383228, 63.30879794180691, 63.30879794180691, 63.24837186413002, 63.24837186413002, 63.273746412819236, 63.273746412819236, 63.29864846635659, 63.29864846635659, 63.41530552383818, 63.41530552383818, 63.259157843018, 63.259157843018, 63.318001254304775, 63.318001254304775, 63.304569796802895, 63.304569796802895, 63.32394883554125, 63.32394883554125, 63.40318442415638, 63.40318442415638, 63.48504996881066, 63.48504996881066, 63.481431102046216, 63.481431102046216, 63.75689070318251, 63.75689070318251, 63.751852780286605, 63.751852780286605, 63.68349590586763, 63.68349590586763, 63.73777112006698, 63.73777112006698, 63.83578805147755, 63.83578805147755, 63.7056406885425, 63.7056406885425, 63.61677423484938, 63.61677423484938, 63.70841652072927, 63.70841652072927, 63.609001525583054, 63.609001525583054, 63.543120741668815, 63.543120741668815, 63.63677103551932, 63.63677103551932, 63.66998734033783, 63.66998734033783, 63.77258217664246, 63.77258217664246, 63.81636251216681, 63.81636251216681, 63.806063855171516, 63.806063855171516, 63.714743099942574, 63.714743099942574, 63.76764938259332, 63.76764938259332, 64.24613104177139, 64.24613104177139, 64.27414803730034, 64.27414803730034, 64.2922893086372, 64.2922893086372, 64.28050758672464, 64.28050758672464, 64.26245409010076, 64.26245409010076, 64.28743734659203, 64.28743734659203, 64.38360938818606, 64.38360938818606, 64.35056406432281, 64.35056406432281, 64.37355191251069, 64.37355191251069, 64.44261444827409, 64.44261444827409, 64.3687683450563, 64.3687683450563, 64.50913807337959, 64.50913807337959, 64.57781604920224, 64.57781604920224, 64.62656069541912, 64.62656069541912, 64.64596264167717, 64.64596264167717, 64.63045708163456, 64.63045708163456, 64.64814281038312, 64.64814281038312, 64.67931814268793, 64.67931814268793, 64.65821788852836, 64.65821788852836, 64.70186190281379, 64.70186190281379, 64.66066438616419, 64.66066438616419, 64.62421777455332, 64.62421777455332, 64.64549333165246, 64.64549333165246, 64.64114610269664, 64.64114610269664, 64.55542757444273, 64.55542757444273, 64.54466347560015, 64.54466347560015, 64.66729271831353, 64.66729271831353, 64.50365120297857, 64.50365120297857, 64.50284724562236, 64.50284724562236, 64.50018705565246, 64.50018705565246, 64.50295703107201, 64.50295703107201, 64.50072096385176, 64.50072096385176, 64.4757221968242, 64.4757221968242, 64.55590473945637, 64.55590473945637, 64.53011952924457, 64.53011952924457, 64.49236288652813, 64.49236288652813, 64.677136833365, 64.677136833365, 64.51524792036903, 64.51524792036903, 64.57784462468734, 64.57784462468734, 64.64641753613348, 64.64641753613348, 64.50360330019633, 64.50360330019633, 64.53568276903731, 64.53568276903731, 64.48857637586683, 64.48857637586683, 64.66634626521119, 64.66634626521119, 64.61670479579912, 64.61670479579912, 64.72958732894924, 64.72958732894924, 64.72740475914479, 64.72740475914479, 64.69477286691384, 64.69477286691384, 64.65166398292793, 64.65166398292793, 64.63739708305529, 64.63739708305529, 64.62278045910305, 64.62278045910305, 64.77137232710746, 64.77137232710746, 64.58292913354728, 64.58292913354728, 64.49395683497808, 64.49395683497808, 64.51028732050021, 64.51028732050021, 64.55209546249445, 64.55209546249445, 64.47426624515188, 64.47426624515188, 64.50401530008074, 64.50401530008074, 64.45977210410751, 64.45977210410751, 64.51560215916396, 64.51560215916396, 64.52965863327267, 64.52965863327267, 64.55106440808791, 64.55106440808791, 64.53558871291963, 64.53558871291963, 64.55599617876959, 64.55599617876959, 64.80025656611289, 64.80025656611289, 64.71328135272867, 64.71328135272867, 64.75459692958478, 64.75459692958478, 64.74529189616801, 64.74529189616801, 64.6903340954004, 64.6903340954004, 64.68733115808203, 64.68733115808203, 64.76288230171599, 64.76288230171599, 64.69063159742294, 64.69063159742294, 64.71078571290889, 64.71078571290889, 64.67728245192683, 64.67728245192683, 64.70558218203243, 64.70558218203243, 64.66234686202574, 64.66234686202574, 64.67382010659068, 64.67382010659068, 64.66759950191175, 64.66759950191175, 64.56440343162734, 64.56440343162734, 64.79659248802058, 64.79659248802058, 64.7489633672254, 64.7489633672254, 64.75613012984738, 64.75613012984738, 64.88674335843528, 64.88674335843528, 64.92031082355373, 64.92031082355373, 64.89520203146556, 64.89520203146556, 65.42159526114901, 65.42159526114901, 65.454682109351, 65.454682109351, 65.21372489306546, 65.21372489306546, 65.14948435599825, 65.14948435599825, 64.67243923760284, 64.67243923760284, 64.65190410507611, 64.65190410507611, 64.68115807858746, 64.68115807858746, 64.76221912781054, 64.76221912781054, 64.73903576437462, 64.73903576437462, 64.85531233465025, 64.85531233465025, 64.7185227194887, 64.7185227194887, 64.78215105015376, 64.78215105015376, 64.78004933789977, 64.78004933789977, 64.82631070533819, 64.82631070533819, 64.78342559801153, 64.78342559801153, 64.70908625442543, 64.70908625442543, 64.79701318815482, 64.79701318815482, 64.84835314656058, 64.84835314656058, 64.84849043020367, 64.84849043020367, 64.89984951303713, 64.89984951303713, 64.85219635873128, 64.85219635873128, 64.92065697756506, 64.92065697756506, 65.10828129902991, 65.10828129902991, 65.12415944232168, 65.12415944232168, 65.10703988615805, 65.10703988615805, 65.10775484231543, 65.10775484231543, 65.11454491865682, 65.11454491865682, 65.12422313077903, 65.12422313077903, 65.13681364395026, 65.13681364395026, 65.12067224415496, 65.12067224415496, 65.08780133714208, 65.08780133714208, 65.12176501807146, 65.12176501807146, 65.19342191072889, 65.19342191072889, 65.22319298600486, 65.22319298600486, 65.44694733094886, 65.44694733094886, 65.20463761792277, 65.20463761792277, 65.16388420007158, 65.16388420007158, 65.13994294465526, 65.13994294465526, 65.18582718721603, 65.18582718721603, 65.16535644978573, 65.16535644978573, 65.17900901788141, 65.17900901788141, 65.12948128817753, 65.12948128817753, 65.1709749750338, 65.1709749750338, 65.35254539071786, 65.35254539071786, 65.30265763644111, 65.30265763644111, 65.59240510698885, 65.59240510698885, 65.63107176207731, 65.63107176207731, 65.6934642825857, 65.6934642825857, 65.75446224901486, 65.75446224901486, 65.74817141398478, 65.74817141398478, 65.74228789483946, 65.74228789483946, 65.71358865227239, 65.71358865227239, 65.70971948603707, 65.70971948603707, 65.82966243198526, 65.82966243198526, 65.96829846655908, 65.96829846655908, 65.9376856558267, 65.9376856558267, 65.97145120778592, 65.97145120778592, 65.9857092333172, 65.9857092333172, 65.71897421148763, 65.71897421148763, 65.76109938802169, 65.76109938802169, 65.73750469426066, 65.73750469426066, 65.74588984838104, 65.74588984838104, 65.78521714302663, 65.78521714302663, 65.93524068675667, 65.93524068675667, 66.21240162221872, 66.21240162221872, 66.21035712317318, 66.21035712317318, 66.23242027405371, 66.23242027405371, 66.24757833948681, 66.24757833948681, 66.21781902054678, 66.21781902054678, 65.79635195986933, 65.79635195986933, 65.8079615614599, 65.8079615614599, 65.75028552954468, 65.75028552954468, 65.7568274075351, 65.7568274075351, 65.76166828153521, 65.76166828153521, 65.78516442033877, 65.78516442033877, 65.7582693193732, 65.7582693193732, 65.79081562203108, 65.79081562203108, 65.86400550503176, 65.86400550503176, 65.87115268447643, 65.87115268447643, 65.88428541162688, 65.88428541162688, 65.88530189914596, 65.88530189914596, 65.88455654593736, 65.88455654593736, 65.91166073015295, 65.91166073015295, 65.90117312443823, 65.90117312443823, 65.9633032656275, 65.9633032656275, 65.91873554601823, 65.91873554601823, 65.93142720000678, 65.93142720000678, 65.93887369307745, 65.93887369307745, 65.96452525138315, 65.96452525138315, 65.9997195991102, 65.9997195991102, 65.99430667261748, 65.99430667261748, 66.0131322120768, 66.0131322120768, 66.10046435407749, 66.10046435407749, 66.10883876748778, 66.10883876748778, 66.15018357577713, 66.15018357577713, 65.99929027338025, 65.99929027338025, 65.95523391018713, 65.95523391018713, 66.06320563226772, 66.06320563226772, 65.95848413547291, 65.95848413547291, 65.95986994613232, 65.95986994613232, 65.9641004797071, 65.9641004797071, 65.95555890939087, 65.95555890939087, 65.86675946974306, 65.86675946974306, 65.84668384581357, 65.84668384581357, 65.80620087931797, 65.80620087931797, 65.88620147813592, 65.88620147813592, 65.93569217513628, 65.93569217513628, 66.02247796422105, 66.02247796422105, 66.13137201947077, 66.13137201947077, 66.0975524491011, 66.0975524491011, 66.11752486889591, 66.11752486889591, 66.0812923905143, 66.0812923905143, 66.10065409565216, 66.10065409565216, 66.09742826595316, 66.09742826595316, 66.17998588785831, 66.17998588785831, 66.27401521501132, 66.27401521501132, 66.34002824785289, 66.34002824785289, 66.35536059379572, 66.35536059379572, 66.36525879866684, 66.36525879866684, 66.38707430241406, 66.38707430241406, 66.38608464941342, 66.38608464941342, 66.22906571987193, 66.22906571987193, 66.25151721874533, 66.25151721874533, 66.24297195900692, 66.24297195900692, 66.26452187441421, 66.26452187441421, 66.26728686310116, 66.26728686310116, 66.24372614949982, 66.24372614949982, 66.289652586233, 66.289652586233, 66.25455863756767, 66.25455863756767, 66.24411620738951, 66.24411620738951, 66.2390634064306, 66.2390634064306, 66.2250370910295, 66.2250370910295, 66.20423170387353, 66.20423170387353, 66.23306001249348, 66.23306001249348, 66.24048927320149, 66.24048927320149, 66.24354059686664, 66.24354059686664, 66.23181609418435, 66.23181609418435, 66.24685386972068, 66.24685386972068, 66.39936574840003, 66.39936574840003, 66.42898376472715, 66.42898376472715, 66.47020419442104, 66.47020419442104, 66.46888081362977, 66.46888081362977, 66.49729244575316, 66.49729244575316, 66.40795605788564, 66.40795605788564, 66.55999116748828, 66.55999116748828, 66.64395304447964, 66.64395304447964, 66.58603828413982, 66.58603828413982, 66.57455165619842, 66.57455165619842, 66.57532942874523, 66.57532942874523, 66.46894910150442, 66.46894910150442, 66.4818472636829, 66.4818472636829, 66.42360205079262, 66.42360205079262, 66.4342332393891, 66.4342332393891, 66.43129090728178, 66.43129090728178, 66.49067154069665, 66.49067154069665, 66.55961837692482, 66.55961837692482, 66.56843098997007, 66.56843098997007, 66.56632076183197, 66.56632076183197, 66.56059758071882, 66.56059758071882, 66.54123075863723, 66.54123075863723, 66.66895286351911, 66.66895286351911, 66.05651206480631, 66.05651206480631, 66.12630676156834, 66.12630676156834, 66.7249608761411, 66.7249608761411, 66.69717631768677, 66.69717631768677, 66.76079016237613, 66.76079016237613, 66.76556553639327, 66.76556553639327, 66.71464110911981, 66.71464110911981, 66.72768083734685, 66.72768083734685, 66.97294585935386, 66.97294585935386, 66.97362751474758, 66.97362751474758, 66.97857100482408, 66.97857100482408, 66.98614092722424, 66.98614092722424, 66.97685285134664, 66.97685285134664, 67.04247937398586, 67.04247937398586, 66.98696380122858, 66.98696380122858, 66.98920199484506, 66.98920199484506, 66.98969554674505, 66.98969554674505, 66.98963957012732, 66.98963957012732, 66.99608717476502, 66.99608717476502, 67.01427467436847, 67.01427467436847, 67.01405316281435, 67.01405316281435, 66.81419724891776, 66.81419724891776, 66.78869209666902, 66.78869209666902, 66.81969787185072, 66.81969787185072, 66.8192630383393, 66.8192630383393, 66.96550606011, 66.96550606011, 66.97065704955779, 66.97065704955779, 66.97370584460518, 66.97370584460518, 66.95655869063324, 66.95655869063324, 66.95723697146192, 66.95723697146192, 66.94881006922358, 66.94881006922358, 66.93679786551756, 66.93679786551756, 66.93886910376973, 66.93886910376973, 66.95395641612926, 66.95395641612926, 67.01785997304697, 67.01785997304697, 67.1064992708107, 67.1064992708107, 67.1180228572436, 67.1180228572436, 67.11804594763309, 67.11804594763309, 67.12796972865672, 67.12796972865672, 67.12881741786163, 67.12881741786163, 67.1192154336378, 67.1192154336378, 67.01673099387882, 67.01673099387882, 67.0252899966004, 67.0252899966004, 67.04352943453056, 67.04352943453056, 67.03513365754486, 67.03513365754486, 67.00605694329668, 67.00605694329668, 67.01344308418263, 67.01344308418263, 67.05615996483165, 67.05615996483165, 66.99371626889865, 66.99371626889865, 67.00154854719011, 67.00154854719011, 67.01620029520292, 67.01620029520292, 67.02105731486431, 67.02105731486431, 67.0203546101821, 67.0203546101821, 67.00625456125692, 67.00625456125692, 67.00084025008805, 67.00084025008805, 67.06169031053466, 67.06169031053466, 66.96727268903838, 66.96727268903838, 66.97397988598536, 66.97397988598536, 66.99637294486845, 66.99637294486845, 66.98380125466038, 66.98380125466038, 66.95190414606516, 66.95190414606516, 66.96016593502023, 66.96016593502023, 67.00595905513643, 67.00595905513643, 67.09589375556627, 67.09589375556627, 66.99328526339364, 66.99328526339364, 67.02106838424005, 67.02106838424005, 67.03481026389889, 67.03481026389889, 67.0350042891599, 67.0350042891599, 67.0892372770517, 67.0892372770517, 67.09517759594176, 67.09517759594176, 66.98637598955675, 66.98637598955675, 66.99227055228582, 66.99227055228582, 67.09655522675601, 67.09655522675601, 67.08202735613467, 67.08202735613467, 67.25783581520173, 67.25783581520173, 67.15899929119782, 67.15899929119782, 67.14166849968672, 67.14166849968672, 67.13607192976622, 67.13607192976622, 67.13422072480924, 67.13422072480924, 67.14338045868638, 67.14338045868638, 67.1355802421544, 67.1355802421544, 67.13143584956391, 67.13143584956391, 67.30191401492782, 67.30191401492782, 67.30735643431625, 67.30735643431625, 67.30792137535117, 67.30792137535117, 67.30969637810973, 67.30969637810973, 67.1773904634112, 67.1773904634112, 67.192345906725, 67.192345906725, 67.04378546919747, 67.04378546919747, 67.04337514871388, 67.04337514871388, 67.03041316696772, 67.03041316696772, 67.05881684693694, 67.05881684693694, 67.06544862269318, 67.06544862269318, 67.06667719951449, 67.06667719951449, 67.03817020667375, 67.03817020667375, 67.23288156042562, 67.23288156042562, 67.24277866349806, 67.24277866349806, 67.22653078081441, 67.22653078081441, 67.20582866621989, 67.20582866621989, 67.2128151507622, 67.2128151507622, 67.1933562731046, 67.1933562731046, 67.2065175381287, 67.2065175381287, 67.27693887714676, 67.27693887714676, 67.22498955795582, 67.22498955795582, 67.24608387297734, 67.24608387297734, 67.2376037040155, 67.2376037040155, 67.25625787252758, 67.25625787252758, 67.39669762089841, 67.39669762089841, 67.4130245057151, 67.4130245057151, 67.41301323726185, 67.41301323726185, 67.43490291483047, 67.43490291483047, 67.58067875017413, 67.58067875017413, 67.43522374316444, 67.43522374316444, 67.43406008187031]}, "16_c_networks": {"sample_0": [41.60594101277681, 44.44756217118114, 44.44756217118114, 46.422526065357594, 46.422526065357594, 47.952502558876596, 47.952502558876596, 48.74007081229422, 48.74007081229422, 49.75007156250794, 49.75007156250794, 50.49354031745213, 50.49354031745213, 50.91510708434406, 50.91510708434406, 51.967575774483265, 51.967575774483265, 54.158703231154334, 54.158703231154334, 54.26890221265893, 54.26890221265893, 54.69688510897302, 54.69688510897302, 54.95996653269469, 54.95996653269469, 55.21181720651255, 55.21181720651255, 56.57902023581546, 56.57902023581546, 56.79623001704803, 56.79623001704803, 56.96532575056898, 56.96532575056898, 57.1144535834958, 57.1144535834958, 57.28466319640086, 57.28466319640086, 58.17509193492122, 58.17509193492122, 59.0623329857829, 59.0623329857829, 60.03838462116926, 60.03838462116926, 60.109109117817624, 60.109109117817624, 60.31151629817226, 60.31151629817226, 60.52329510556996, 60.52329510556996, 60.89720228830885, 60.89720228830885, 61.14884681453945, 61.14884681453945, 61.23201971860023, 61.23201971860023, 61.59546631138256, 61.59546631138256, 61.82728610647334, 61.82728610647334, 61.98830541696012, 61.98830541696012, 62.33250297900254, 62.33250297900254, 62.41872650156127, 62.41872650156127, 63.09169118184591, 63.09169118184591, 63.7009500208293, 63.7009500208293, 64.00749032518783, 64.00749032518783, 64.28850142944499, 64.28850142944499, 64.47179375987261, 64.47179375987261, 64.65633331175434, 64.65633331175434, 64.6882787852528, 64.6882787852528, 63.94243534344916, 63.94243534344916, 64.26674358168015, 64.26674358168015, 65.20514989169114, 65.20514989169114, 65.42867126613953, 65.42867126613953, 65.76327273499626, 65.76327273499626, 65.97397804141445, 65.97397804141445, 65.98115895836486, 65.98115895836486, 66.19615552157026, 66.19615552157026, 66.22051949421189, 66.22051949421189, 66.4603889842635, 66.4603889842635, 66.70783879790645, 66.70783879790645, 66.72039423711414, 66.72039423711414, 67.03874762504476, 67.03874762504476, 67.16787713553074, 67.16787713553074, 67.3106425672053, 67.3106425672053, 67.49429303961107, 67.49429303961107, 67.5282230960592, 67.5282230960592, 67.67292707474802, 67.67292707474802, 67.84869276014922, 67.84869276014922, 68.17708979015306, 68.17708979015306, 68.23533034349342, 68.23533034349342, 68.28272478462749, 68.28272478462749, 68.44219387547419, 68.44219387547419, 68.43914755658142, 68.43914755658142, 68.45635667159911, 68.45635667159911, 68.53309760551159, 68.53309760551159, 68.55505426335112, 68.55505426335112, 68.82192021086175, 68.82192021086175, 68.8381986758795, 68.8381986758795, 68.89032284186642, 68.89032284186642, 69.11827519587457, 69.11827519587457, 69.28651578492745, 69.28651578492745, 69.27092012696139, 69.27092012696139, 69.33502332821071, 69.33502332821071, 69.51700596760757, 69.51700596760757, 69.6273522733347, 69.6273522733347, 69.79723046038762, 69.79723046038762, 69.81959516351853, 69.81959516351853, 69.83904514766955, 69.83904514766955, 69.8551796295496, 69.8551796295496, 69.8718454690565, 69.8718454690565, 69.85581485267952, 69.85581485267952, 69.93755285463212, 69.93755285463212, 69.88874847201465, 69.88874847201465, 69.97938195561844, 69.97938195561844, 70.00709169765608, 70.00709169765608, 70.04047104012491, 70.04047104012491, 70.04541553254039, 70.04541553254039, 70.22306033173619, 70.22306033173619, 70.59336077139442, 70.59336077139442, 70.22377822920296, 70.22377822920296, 70.25223221401451, 70.25223221401451, 70.39316080125705, 70.39316080125705, 70.6211280913027, 70.6211280913027, 70.38580385775312, 70.38580385775312, 70.5413026733304, 70.5413026733304, 70.57603413310385, 70.57603413310385, 71.10169202355497, 71.10169202355497, 70.9363375503342, 70.9363375503342, 71.19593671237249, 71.19593671237249, 71.52888491928964, 71.52888491928964, 72.07282536578958, 72.07282536578958, 71.96606404823757, 71.96606404823757, 71.98043866581764, 71.98043866581764, 72.11197978797637, 72.11197978797637, 72.13104285247964, 72.13104285247964, 72.0943116501154, 72.0943116501154, 72.09944113058025, 72.09944113058025, 72.08137689784377, 72.08137689784377, 72.15668620859037, 72.15668620859037, 72.16353363099631, 72.16353363099631, 72.12218576464913, 72.12218576464913, 72.14007993102088, 72.14007993102088, 72.12623125061775, 72.12623125061775, 72.15800618455295, 72.15800618455295, 72.2087150562443, 72.2087150562443, 72.24576432351891, 72.24576432351891, 72.23661195770865, 72.23661195770865, 72.27415055227945, 72.27415055227945, 72.22819972228065, 72.22819972228065, 72.30305220719622, 72.30305220719622, 72.30938430390424, 72.30938430390424, 72.28412554599134, 72.28412554599134, 72.40484656474709, 72.40484656474709, 72.4128476305654, 72.4128476305654, 72.44567643543041, 72.44567643543041, 72.46248711261914, 72.46248711261914, 72.50469150053358, 72.50469150053358, 72.46903352874622, 72.46903352874622, 72.5240303192962, 72.5240303192962, 72.50155380881557, 72.50155380881557, 72.61066526409303, 72.61066526409303, 72.59273515120557, 72.59273515120557, 72.54743156731284, 72.54743156731284, 72.54549709894383, 72.54549709894383, 72.56646601103338, 72.56646601103338, 72.5812022476226, 72.5812022476226, 72.60587610253641, 72.60587610253641, 72.60552831199735, 72.60552831199735, 72.74213207364505, 72.74213207364505, 72.77697315577589, 72.77697315577589, 72.73976765812068, 72.73976765812068, 72.74069722798976, 72.74069722798976, 72.55028911365471, 72.55028911365471, 72.57136569159216, 72.57136569159216, 72.46113603272497, 72.46113603272497, 72.51802066174558, 72.51802066174558, 72.50600095520001, 72.50600095520001, 72.4113430098263, 72.4113430098263, 72.4955005589578, 72.4955005589578, 72.61362095526952, 72.61362095526952, 72.376743488949, 72.376743488949, 72.58069713637133, 72.58069713637133, 72.68656564625965, 72.68656564625965, 72.75076372057327, 72.75076372057327, 72.81020502783387, 72.81020502783387, 73.05598040304483, 73.05598040304483, 73.05239636347439, 73.05239636347439, 73.04307480291243, 73.04307480291243, 73.02853269471824, 73.02853269471824, 73.06126291920613, 73.06126291920613, 73.09194012768542, 73.09194012768542, 73.1041622436803, 73.1041622436803, 73.11969814012807, 73.11969814012807, 73.12404917034564, 73.12404917034564, 73.14327569079882, 73.14327569079882, 73.08326471488436, 73.08326471488436, 73.10451475252214, 73.10451475252214, 73.0710296808937, 73.0710296808937, 73.10949942430175, 73.10949942430175, 73.11476187723494, 73.11476187723494, 73.23233018965544, 73.23233018965544, 73.27297384409547, 73.27297384409547, 73.22675342471626, 73.22675342471626, 73.19367149778867, 73.19367149778867, 73.20314371062094, 73.20314371062094, 73.11074450016393, 73.11074450016393, 73.1573271656107, 73.1573271656107, 73.18200017726036, 73.18200017726036, 73.21950652467208, 73.21950652467208, 73.1969111422193, 73.1969111422193, 73.20019402337027, 73.20019402337027, 73.26409432691969, 73.26409432691969, 73.4302208939702, 73.4302208939702, 73.42409511828244, 73.42409511828244, 73.45040327746344, 73.45040327746344, 73.46984166846141, 73.46984166846141, 73.45965763614913, 73.45965763614913, 73.37332747501081, 73.37332747501081, 73.42240599568336, 73.42240599568336, 73.42078699171238, 73.42078699171238, 73.40254698935252, 73.40254698935252, 73.51927967709307, 73.51927967709307, 73.53634698221005, 73.53634698221005, 73.66108872675515, 73.66108872675515, 73.62496569817765, 73.62496569817765, 73.47002007387044, 73.47002007387044, 73.60404726379295, 73.60404726379295, 73.61541493979273, 73.61541493979273, 73.56899744520882, 73.56899744520882, 73.64586869477301, 73.64586869477301, 73.65532081135682, 73.65532081135682, 73.63900664924908, 73.63900664924908, 73.58131289153653, 73.58131289153653, 73.60044137046779, 73.60044137046779, 74.38138077706768, 74.38138077706768, 74.52273104401436, 74.52273104401436, 74.58353663584502, 74.58353663584502, 74.55894969148673, 74.55894969148673, 74.58648392458018, 74.58648392458018, 74.66379128078302, 74.66379128078302, 74.63367119141549, 74.63367119141549, 74.72263705868598, 74.72263705868598, 74.64627445321888, 74.64627445321888, 74.70002892152452, 74.70002892152452, 74.71916068799614, 74.71916068799614, 74.81261282463542, 74.81261282463542, 74.7892273179299, 74.7892273179299, 74.78773719707696, 74.78773719707696, 74.77040654765797, 74.77040654765797, 74.81291336870059, 74.81291336870059, 74.80170674499165, 74.80170674499165, 74.75898564745553, 74.75898564745553, 74.7264884955773, 74.7264884955773, 74.77669788270428, 74.77669788270428, 74.77236600837583, 74.77236600837583, 74.75925326048848, 74.75925326048848, 74.76648198813011, 74.76648198813011, 74.92447490338152, 74.92447490338152, 74.90994198800351, 74.90994198800351, 74.87000522648852, 74.87000522648852, 74.89629999273906, 74.89629999273906, 74.93401041571332, 74.93401041571332, 74.93922795327863, 74.93922795327863, 74.9306560493982, 74.9306560493982, 75.01435907582616, 75.01435907582616, 74.93142264073637, 74.93142264073637, 74.97181391273881, 74.97181391273881, 74.92856756917217, 74.92856756917217, 74.9545074050324, 74.9545074050324, 74.989642352446, 74.989642352446, 74.97242552754965, 74.97242552754965, 74.99294412820377, 74.99294412820377, 75.02889995894074, 75.02889995894074, 75.06100440033177, 75.06100440033177, 75.0009286448884, 75.0009286448884, 74.9754843448561, 74.9754843448561, 75.07005994792677, 75.07005994792677, 75.05363680824703, 75.05363680824703, 75.11422162090778, 75.11422162090778, 75.11166445725055, 75.11166445725055, 75.12496118036164, 75.12496118036164, 75.22664261748281, 75.22664261748281, 75.24206147458601, 75.24206147458601, 75.26897619826715, 75.26897619826715, 75.27420700933807, 75.27420700933807, 75.26172218423754, 75.26172218423754, 75.23922696095528, 75.23922696095528, 75.27220473415105, 75.27220473415105, 75.29918400769188, 75.29918400769188, 75.29674388183885, 75.29674388183885, 75.30921928150099, 75.30921928150099, 75.33311676835483, 75.33311676835483, 75.35139130890742, 75.35139130890742, 75.33455378543248, 75.33455378543248, 75.38341077164048, 75.38341077164048, 75.4092633934344, 75.4092633934344, 75.33526473593788, 75.33526473593788, 75.42128558891875, 75.42128558891875, 75.44842030469864, 75.44842030469864, 75.43299571268747, 75.43299571268747, 75.12475465028983, 75.12475465028983, 75.23530575417595, 75.23530575417595, 75.27648136269254, 75.27648136269254, 75.28870359587332, 75.28870359587332, 75.33303394570099, 75.33303394570099, 75.4858117590838, 75.4858117590838, 75.5316493063834, 75.5316493063834, 75.49483203334822, 75.49483203334822, 75.5189537810504, 75.5189537810504, 75.52394121083307, 75.52394121083307, 75.61871238153509, 75.61871238153509, 75.62461953671334, 75.62461953671334, 75.60628175046071, 75.60628175046071, 75.69451694198895, 75.69451694198895, 75.68914106920417, 75.68914106920417, 75.73921788725875, 75.73921788725875, 75.69637188416111, 75.69637188416111, 75.67984779558735, 75.67984779558735, 75.6744538491621, 75.6744538491621, 75.71446794858112, 75.71446794858112, 75.74982526893454, 75.74982526893454, 75.71491205793207, 75.71491205793207, 75.69708936039802, 75.69708936039802, 75.60169392809271, 75.60169392809271, 75.61081058646955, 75.61081058646955, 75.61750074149707, 75.61750074149707, 75.6406761731354, 75.6406761731354, 75.6354249121291, 75.6354249121291, 75.60745035573484, 75.60745035573484, 75.58204307340142, 75.58204307340142, 75.5912627916657, 75.5912627916657, 75.56700377197197, 75.56700377197197, 75.57941021156236, 75.57941021156236, 75.4428534128695, 75.4428534128695, 75.43163691442496, 75.43163691442496, 75.47950078603793, 75.47950078603793, 75.47783337024984, 75.47783337024984, 75.53971114516486, 75.53971114516486, 75.52998136405947, 75.52998136405947, 75.55161041187925, 75.55161041187925, 75.53631240956302, 75.53631240956302, 75.25893961196905, 75.25893961196905, 75.30515947201525, 75.30515947201525, 75.30168679204824, 75.30168679204824, 75.42852713300408, 75.42852713300408, 75.45047059626636, 75.45047059626636, 75.40629691649224, 75.40629691649224, 75.35564853893412, 75.35564853893412, 75.36268192200232, 75.36268192200232, 75.46977620170081, 75.46977620170081, 75.44642757564381, 75.44642757564381, 75.46353027937977, 75.46353027937977, 75.65530549281925, 75.65530549281925, 75.65848343980882, 75.65848343980882, 75.68828832162794, 75.68828832162794, 75.67834943272115, 75.67834943272115, 75.68056793533545, 75.68056793533545, 75.68302983065279, 75.68302983065279, 75.70366256646176, 75.70366256646176, 75.7015791222921, 75.7015791222921, 75.70653682304368, 75.70653682304368, 75.69811371201074, 75.69811371201074, 75.65999602351835, 75.65999602351835, 75.68338048325914, 75.68338048325914, 75.68870489901542, 75.68870489901542, 75.735053017232, 75.735053017232, 75.72665257320132, 75.72665257320132, 75.71983145168556, 75.71983145168556, 75.70837689288328, 75.70837689288328, 75.73672698047386, 75.73672698047386, 75.75048539528461, 75.75048539528461, 75.71773313242535, 75.71773313242535, 75.71102475307488, 75.71102475307488, 75.78210320579393, 75.78210320579393, 75.75258858955058, 75.75258858955058, 75.71978277544825, 75.71978277544825, 75.7260892482546, 75.7260892482546, 75.71364112292686, 75.71364112292686, 75.6881494089809, 75.6881494089809, 75.73881458870356, 75.73881458870356, 75.39144042459618, 75.39144042459618, 75.42142549697978, 75.42142549697978, 75.43778813909677, 75.43778813909677, 75.55775547704607, 75.55775547704607, 75.52105998683643, 75.52105998683643, 75.58597217259947, 75.58597217259947, 75.8095100771815, 75.8095100771815, 75.81254843913231, 75.81254843913231, 75.81644370844353, 75.81644370844353, 75.84020377905118, 75.84020377905118, 75.80584603199523, 75.80584603199523, 75.7204724043823, 75.7204724043823, 75.7409908757546, 75.7409908757546, 75.7457879985224, 75.7457879985224, 75.73747946917949, 75.73747946917949, 75.73283468656588, 75.73283468656588, 75.79009629287972, 75.79009629287972, 75.82302557316537, 75.82302557316537, 75.82400127705739, 75.82400127705739, 75.85466518498252, 75.85466518498252, 75.90306633236304, 75.90306633236304, 75.88784906008014, 75.88784906008014, 75.93723041234715, 75.93723041234715, 75.71011832227525, 75.71011832227525, 75.68936264021426, 75.68936264021426, 75.70542279344419, 75.70542279344419, 75.66562467792583, 75.66562467792583, 75.72160206952155, 75.72160206952155, 75.73360588623034, 75.73360588623034, 75.71964782080242, 75.71964782080242, 75.72529692840712, 75.72529692840712, 75.78072748583625, 75.78072748583625, 75.85392146688338, 75.85392146688338, 75.8465420416729, 75.8465420416729, 75.86602329827966, 75.86602329827966, 75.85973452843358, 75.85973452843358, 75.86269457564563, 75.86269457564563, 75.82877535598911, 75.82877535598911, 75.8390714855959, 75.8390714855959, 75.86266277851449, 75.86266277851449, 75.84093605551091, 75.84093605551091, 75.83652953229405, 75.83652953229405, 75.80860884985472, 75.80860884985472, 75.83134964753842, 75.83134964753842, 75.81725856877291, 75.81725856877291, 75.8557374802417, 75.8557374802417, 75.77090629967044, 75.77090629967044, 75.78127317312524, 75.78127317312524, 75.78196615337635, 75.78196615337635, 75.82858083835852, 75.82858083835852, 75.76509939915069, 75.76509939915069, 75.74025280719115, 75.74025280719115, 75.76078157588456, 75.76078157588456, 75.77361305993257, 75.77361305993257, 75.78265716903663, 75.78265716903663, 75.78401770007795, 75.78401770007795, 75.69750159437807, 75.69750159437807, 75.6765307075898, 75.6765307075898, 75.64440811588578, 75.64440811588578, 75.64958059191977, 75.64958059191977, 75.63795192323212, 75.63795192323212, 75.68563096783394, 75.68563096783394, 75.68345321315408, 75.68345321315408, 75.71077336219331, 75.71077336219331, 75.72869207650201, 75.72869207650201, 75.75752225653454, 75.75752225653454, 75.7688257670588, 75.7688257670588, 75.8398800290687, 75.8398800290687, 75.86834355967503, 75.86834355967503, 75.8648271077704, 75.8648271077704, 75.89661197163858, 75.89661197163858, 75.90268474332508, 75.90268474332508, 75.78055654668478, 75.78055654668478, 75.81531329989454, 75.81531329989454, 75.80507065485894, 75.80507065485894, 75.7866702703837, 75.7866702703837, 75.84461664357828, 75.84461664357828, 75.86310796651225, 75.86310796651225, 75.86081102325275, 75.86081102325275, 75.85608195490349, 75.85608195490349, 75.86184505527814, 75.86184505527814, 75.8661718404304, 75.8661718404304, 75.83711766491851, 75.83711766491851, 75.85591418964778, 75.85591418964778, 75.85827116927761, 75.85827116927761, 75.84430173519354, 75.84430173519354, 75.89027335872615, 75.89027335872615, 75.90459325619474, 75.90459325619474, 75.91326598439903, 75.91326598439903, 75.91229409166394, 75.91229409166394, 75.86161199445206, 75.86161199445206, 75.85445991816047, 75.85445991816047, 75.84135863252129, 75.84135863252129, 75.8524657673359, 75.8524657673359, 75.92962347826237, 75.92962347826237, 75.93632438278847, 75.93632438278847, 75.93941826207102, 75.93941826207102, 75.89695784334494, 75.89695784334494, 75.9009199099294, 75.9009199099294, 75.92887936197351, 75.92887936197351, 75.87428600255141, 75.87428600255141, 75.86478519529612, 75.86478519529612, 75.89171034839387, 75.89171034839387, 75.88537291207508, 75.88537291207508, 75.86546116532462, 75.86546116532462, 75.8570630093197, 75.8570630093197, 75.86932698372355, 75.86932698372355, 75.87010471427288, 75.87010471427288, 75.90251137583974, 75.90251137583974, 75.9069015420653, 75.9069015420653, 75.92471518765288, 75.92471518765288, 75.93255216265773, 75.93255216265773, 75.90800654984923, 75.90800654984923, 75.9252789732966, 75.9252789732966, 75.89023718858058, 75.89023718858058, 75.93530994803726, 75.93530994803726, 75.9423338699969, 75.9423338699969, 75.95686672118416, 75.95686672118416, 75.95145738746898, 75.95145738746898, 75.98892480144397, 75.98892480144397, 75.95742798155865, 75.95742798155865, 75.94642395986335, 75.94642395986335, 75.89560345069059, 75.89560345069059, 75.92299367962292, 75.92299367962292, 75.93096080489853, 75.93096080489853, 75.9490851613708, 75.9490851613708, 75.91963880138651, 75.91963880138651, 75.8750540502253, 75.8750540502253, 75.82738472555037, 75.82738472555037, 75.72810311303368, 75.72810311303368, 75.7997696947189, 75.7997696947189, 75.76320546951372, 75.76320546951372, 75.77403582472834, 75.77403582472834, 75.79567451226806, 75.79567451226806, 75.79343842722454, 75.79343842722454, 75.8249359913268, 75.8249359913268, 75.8273447986404, 75.8273447986404, 75.97324093586694, 75.97324093586694, 75.86799012057233, 75.86799012057233, 75.84679112341709, 75.84679112341709, 75.90841664969065, 75.90841664969065, 75.86002144514246, 75.86002144514246, 75.88312940632215, 75.88312940632215, 75.8872541285991, 75.8872541285991, 75.88793550096223, 75.88793550096223, 75.92354945478833, 75.92354945478833, 75.92650158732577, 75.92650158732577, 75.90284989549174, 75.90284989549174, 75.8829615089124, 75.8829615089124, 75.89005004082586], "sample_1": [41.868599105345076, 45.86694788425829, 45.86694788425829, 48.6131041954271, 48.6131041954271, 49.652596371579435, 49.652596371579435, 50.60208451262269, 50.60208451262269, 51.73670021737169, 51.73670021737169, 51.895049815546336, 51.895049815546336, 53.82891114269566, 53.82891114269566, 55.28172073019209, 55.28172073019209, 56.384643380592095, 56.384643380592095, 57.60373529215198, 57.60373529215198, 57.664243772093975, 57.664243772093975, 58.116130239893366, 58.116130239893366, 58.182201191964424, 58.182201191964424, 58.563227202871495, 58.563227202871495, 61.328536480939874, 61.328536480939874, 62.129006839933325, 62.129006839933325, 62.14535024230815, 62.14535024230815, 62.85253590081891, 62.85253590081891, 63.11429676606586, 63.11429676606586, 63.51133556298585, 63.51133556298585, 64.02968019791673, 64.02968019791673, 65.1680551129773, 65.1680551129773, 65.41461815171449, 65.41461815171449, 65.755303317696, 65.755303317696, 67.14225764111062, 67.14225764111062, 67.83051358215172, 67.83051358215172, 67.7601657171293, 67.7601657171293, 67.63669726330416, 67.63669726330416, 67.93510544194366, 67.93510544194366, 68.63228878646837, 68.63228878646837, 68.70039241516493, 68.70039241516493, 68.67438281986678, 68.67438281986678, 68.70964824468005, 68.70964824468005, 69.08680255702964, 69.08680255702964, 70.4773968119776, 70.4773968119776, 70.78893588390581, 70.78893588390581, 71.37112098757305, 71.37112098757305, 71.59648902900115, 71.59648902900115, 72.18589541846265, 72.18589541846265, 72.17839930708533, 72.17839930708533, 72.20686640439013, 72.20686640439013, 72.23299119377558, 72.23299119377558, 72.24799906801371, 72.24799906801371, 72.31441350860752, 72.31441350860752, 72.49777712077818, 72.49777712077818, 72.38714485932279, 72.38714485932279, 72.4368766185978, 72.4368766185978, 72.05023708465362, 72.05023708465362, 72.3142341016342, 72.3142341016342, 72.71670838397812, 72.71670838397812, 73.74559914850404, 73.74559914850404, 73.85467292621436, 73.85467292621436, 74.0625836354132, 74.0625836354132, 74.1664258026607, 74.1664258026607, 75.37049390071817, 75.37049390071817, 75.44961411334656, 75.44961411334656, 75.39749121478667, 75.39749121478667, 75.61222266079002, 75.61222266079002, 75.66772398244768, 75.66772398244768, 75.66747566732711, 75.66747566732711, 75.8321542661315, 75.8321542661315, 75.85782006115315, 75.85782006115315, 76.1184466140946, 76.1184466140946, 76.17578021242464, 76.17578021242464, 76.35312089068324, 76.35312089068324, 76.26485454741476, 76.26485454741476, 76.31740330288028, 76.31740330288028, 76.34949755530428, 76.34949755530428, 76.39474003560949, 76.39474003560949, 76.37734025957941, 76.37734025957941, 76.66347225948829, 76.66347225948829, 76.69439749824329, 76.69439749824329, 76.88401644858524, 76.88401644858524, 76.98091394408443, 76.98091394408443, 76.98215147051855, 76.98215147051855, 76.95803401005364, 76.95803401005364, 77.1661561786073, 77.1661561786073, 77.28423391891951, 77.28423391891951, 77.32630292667434, 77.32630292667434, 77.19740733435657, 77.19740733435657, 77.24079888254731, 77.24079888254731, 77.50925196457935, 77.50925196457935, 77.54136856892714, 77.54136856892714, 77.57966190409303, 77.57966190409303, 77.53913076413075, 77.53913076413075, 77.62981544566202, 77.62981544566202, 77.85412839252511, 77.85412839252511, 77.84364460985917, 77.84364460985917, 78.0904648901594, 78.0904648901594, 77.89498745631482, 77.89498745631482, 77.74432561727383, 77.74432561727383, 77.43336607839049, 77.43336607839049, 77.91272684186227, 77.91272684186227, 78.20884639904781, 78.20884639904781, 78.23226615764989, 78.23226615764989, 78.25767781123453, 78.25767781123453, 78.31700857583306, 78.31700857583306, 78.27754910449298, 78.27754910449298, 78.30464774714122, 78.30464774714122, 78.33969299868237, 78.33969299868237, 78.49524835403005, 78.49524835403005, 78.57483244970717, 78.57483244970717, 78.56437629921518, 78.56437629921518, 78.54050454543227, 78.54050454543227, 78.48171722556663, 78.48171722556663, 78.56839613097408, 78.56839613097408, 78.61192108047703, 78.61192108047703, 78.64340935628383, 78.64340935628383, 78.73136240874396, 78.73136240874396, 78.79153092449835, 78.79153092449835, 78.86183988896474, 78.86183988896474, 78.85702151525476, 78.85702151525476, 78.86822364025727, 78.86822364025727, 78.85506245960124, 78.85506245960124, 78.95854060183633, 78.95854060183633, 78.99294339725061, 78.99294339725061, 79.00420286695693, 79.00420286695693, 78.98791165190995, 78.98791165190995, 79.01101932017248, 79.01101932017248, 79.14592224011307, 79.14592224011307, 79.11838203723362, 79.11838203723362, 79.13869787937077, 79.13869787937077, 79.13940601679803, 79.13940601679803, 79.15734279039486, 79.15734279039486, 79.15233644531608, 79.15233644531608, 79.14352500011196, 79.14352500011196, 79.51669361041053, 79.51669361041053, 79.5904397363758, 79.5904397363758, 79.57323916669795, 79.57323916669795, 79.63533005608693, 79.63533005608693, 79.68648721060434, 79.68648721060434, 79.68255597779228, 79.68255597779228, 79.702725072669, 79.702725072669, 79.55352261358705, 79.55352261358705, 79.75635549214667, 79.75635549214667, 79.63637040769704, 79.63637040769704, 79.67137937808404, 79.67137937808404, 79.67145865344085, 79.67145865344085, 79.67615085835448, 79.67615085835448, 79.67587950497608, 79.67587950497608, 79.68419079887029, 79.68419079887029, 79.71190411527095, 79.71190411527095, 79.69554677895549, 79.69554677895549, 79.72002231651187, 79.72002231651187, 79.82755560895633, 79.82755560895633, 79.84166829187862, 79.84166829187862, 79.77739760129175, 79.77739760129175, 79.81423930431951, 79.81423930431951, 79.84555573014607, 79.84555573014607, 79.87910154860947, 79.87910154860947, 79.94775604418037, 79.94775604418037, 80.0068088347743, 80.0068088347743, 80.0033225566519, 80.0033225566519, 80.09004467656234, 80.09004467656234, 80.06641316415393, 80.06641316415393, 80.14444907663606, 80.14444907663606, 80.1524588988571, 80.1524588988571, 80.00042715021489, 80.00042715021489, 80.00377475670697, 80.00377475670697, 79.99068764966805, 79.99068764966805, 79.99496672641928, 79.99496672641928, 80.00379098151627, 80.00379098151627, 80.01537247428696, 80.01537247428696, 80.00543966121325, 80.00543966121325, 80.12732986616847, 80.12732986616847, 80.22117771936274, 80.22117771936274, 80.22686108581578, 80.22686108581578, 80.27753573132131, 80.27753573132131, 80.42585988387896, 80.42585988387896, 80.3935149320431, 80.3935149320431, 80.47532510964524, 80.47532510964524, 80.48275620928617, 80.48275620928617, 80.48621198133884, 80.48621198133884, 80.52145195593117, 80.52145195593117, 80.64554964679454, 80.64554964679454, 81.08526633771721, 81.08526633771721, 81.13948680920049, 81.13948680920049, 81.21568582034992, 81.21568582034992, 81.21870744595454, 81.21870744595454, 81.19753045153425, 81.19753045153425, 81.2312869968642, 81.2312869968642, 81.21760755986799, 81.21760755986799, 81.21211947863092, 81.21211947863092, 81.27301608925399, 81.27301608925399, 81.28299954626834, 81.28299954626834, 81.32592049898021, 81.32592049898021, 81.33238207435483, 81.33238207435483, 81.34387593866111, 81.34387593866111, 81.34819853290672, 81.34819853290672, 81.3751350090302, 81.3751350090302, 81.17183199393006, 81.17183199393006, 81.26540952414027, 81.26540952414027, 81.27745062550379, 81.27745062550379, 81.28993962495112, 81.28993962495112, 81.37662351568744, 81.37662351568744, 81.34078362935134, 81.34078362935134, 81.34258385544436, 81.34258385544436, 81.37543130528555, 81.37543130528555, 81.63293537230817, 81.63293537230817, 81.76904850475421, 81.76904850475421, 81.78340225515771, 81.78340225515771, 81.7880453540769, 81.7880453540769, 81.94893788131773, 81.94893788131773, 81.96596385899032, 81.96596385899032, 81.99067957555526, 81.99067957555526, 81.99902568857861, 81.99902568857861, 82.00717644392196, 82.00717644392196, 82.31034769263216, 82.31034769263216, 82.29518341183446, 82.29518341183446, 82.316629753339, 82.316629753339, 82.24876062933347, 82.24876062933347, 82.27068883114612, 82.27068883114612, 82.27833789435465, 82.27833789435465, 82.27729788389503, 82.27729788389503, 82.26723269695093, 82.26723269695093, 82.27251347738847, 82.27251347738847, 82.27386161495086, 82.27386161495086, 82.37494011026638, 82.37494011026638, 82.77610303092136, 82.77610303092136, 82.77717444502271, 82.77717444502271, 83.58807119491797, 83.58807119491797, 83.64823835562332, 83.64823835562332, 84.14238705093271, 84.14238705093271, 83.97833420899407, 83.97833420899407, 83.95947590219936, 83.95947590219936, 84.07025312448532, 84.07025312448532, 84.10169558560817, 84.10169558560817, 84.12471548075523, 84.12471548075523, 84.01985303775204, 84.01985303775204, 83.99606638020309, 83.99606638020309, 84.01694715178448, 84.01694715178448, 83.96320714132918, 83.96320714132918, 83.95376735600016, 83.95376735600016, 83.99921224232614, 83.99921224232614, 84.01525607965769, 84.01525607965769, 84.01705241051525, 84.01705241051525, 84.02727159412677, 84.02727159412677, 84.06114396985575, 84.06114396985575, 84.0671101731272, 84.0671101731272, 83.98144641078757, 83.98144641078757, 84.01792049581037, 84.01792049581037, 84.06912201340347, 84.06912201340347, 84.09709908931328, 84.09709908931328, 84.06052348428419, 84.06052348428419, 84.07836464612905, 84.07836464612905, 84.08864093013298, 84.08864093013298, 84.05506013356023, 84.05506013356023, 83.93592424185236, 83.93592424185236, 83.94024508851572, 83.94024508851572, 83.9703071240598, 83.9703071240598, 83.95230217167371, 83.95230217167371, 83.9855040055397, 83.9855040055397, 84.00647881450695, 84.00647881450695, 84.16247751334107, 84.16247751334107, 84.18892265805246, 84.18892265805246, 84.10041603821146, 84.10041603821146, 84.10475337784158, 84.10475337784158, 84.16053277891245, 84.16053277891245, 84.06814609545012, 84.06814609545012, 83.91337072390651, 83.91337072390651, 84.08270036300326, 84.08270036300326, 84.1940185755048, 84.1940185755048, 84.1336594329181, 84.1336594329181, 84.14731454496223, 84.14731454496223, 84.15944244930202, 84.15944244930202, 84.0999691025371, 84.0999691025371, 84.15115148717074, 84.15115148717074, 84.2218067436305, 84.2218067436305, 84.19093948385493, 84.19093948385493, 84.25695745090239, 84.25695745090239, 84.27146900901243, 84.27146900901243, 84.45481436724711, 84.45481436724711, 84.6518806992677, 84.6518806992677, 84.7308601269679, 84.7308601269679, 85.04381096166212, 85.04381096166212, 85.05297972156691, 85.05297972156691, 85.16352287964047, 85.16352287964047, 85.16885948381949, 85.16885948381949, 85.47302287090747, 85.47302287090747, 85.58909713080511, 85.58909713080511, 85.61368880031546, 85.61368880031546, 85.67989696982207, 85.67989696982207, 85.5045537472702, 85.5045537472702, 85.53709137143026, 85.53709137143026, 85.5366724260576, 85.5366724260576, 85.55039353416822, 85.55039353416822, 85.55651999805139, 85.55651999805139, 85.50665955692315, 85.50665955692315, 85.49345469770513, 85.49345469770513, 85.50498153041936, 85.50498153041936, 85.47506216707474, 85.47506216707474, 85.53084664829882, 85.53084664829882, 85.53636338345717, 85.53636338345717, 85.57549536262184, 85.57549536262184, 85.5052577383322, 85.5052577383322, 85.54754770523962, 85.54754770523962, 85.7797144010106, 85.7797144010106, 85.87777370578223, 85.87777370578223, 85.80696661072622, 85.80696661072622, 85.78982951715261, 85.78982951715261, 85.84103605394878, 85.84103605394878, 85.85787079274692, 85.85787079274692, 85.86279631219537, 85.86279631219537, 85.86815154686255, 85.86815154686255, 85.85942387405858, 85.85942387405858, 85.79633439560102, 85.79633439560102, 85.9066555722078, 85.9066555722078, 85.99410864906085, 85.99410864906085, 86.07211473122575, 86.07211473122575, 86.20776764309926, 86.20776764309926, 86.18853389708399, 86.18853389708399, 86.23781171155098, 86.23781171155098, 86.21607249300949, 86.21607249300949, 86.23506899205933, 86.23506899205933, 86.22198748314335, 86.22198748314335, 86.24605544147781, 86.24605544147781, 86.30136594053633, 86.30136594053633, 86.30289119046998, 86.30289119046998, 86.28827416222478, 86.28827416222478, 86.29544202454937, 86.29544202454937, 86.41673737827071, 86.41673737827071, 86.38243506789964, 86.38243506789964, 86.32033286413314, 86.32033286413314, 86.40539154203651, 86.40539154203651, 86.4729529945732, 86.4729529945732, 86.8310870167472, 86.8310870167472, 86.77502876809329, 86.77502876809329, 86.78422859083744, 86.78422859083744, 86.7700602460067, 86.7700602460067, 86.79556574409199, 86.79556574409199, 86.77587004319378, 86.77587004319378, 86.78599135539993, 86.78599135539993, 86.64924761673333, 86.64924761673333, 86.71136772279829, 86.71136772279829, 86.72963970439964, 86.72963970439964, 86.68901361630287, 86.68901361630287, 86.81627327629562, 86.81627327629562, 86.86752154789485, 86.86752154789485, 86.8313254912932, 86.8313254912932, 86.79879747593816, 86.79879747593816, 86.80069280681003, 86.80069280681003, 86.72150931355851, 86.72150931355851, 86.78951424830068, 86.78951424830068, 86.82444630287209, 86.82444630287209, 87.0965188748675, 87.0965188748675, 87.14776599394492, 87.14776599394492, 86.99488551359237, 86.99488551359237, 87.06391458417686, 87.06391458417686, 87.10086267097667, 87.10086267097667, 87.1181637776872, 87.1181637776872, 87.15470136662418, 87.15470136662418, 87.22798395911059, 87.22798395911059, 87.3285074941627, 87.3285074941627, 87.32726330711895, 87.32726330711895, 87.32218663977665, 87.32218663977665, 87.27949120213492, 87.27949120213492, 87.45264738333304, 87.45264738333304, 87.46271303829856, 87.46271303829856, 87.44418865563536, 87.44418865563536, 87.42467684857316, 87.42467684857316, 87.47559269479298, 87.47559269479298, 87.48772120205156, 87.48772120205156, 87.49073489727581, 87.49073489727581, 87.50331532720992, 87.50331532720992, 87.4746378777783, 87.4746378777783, 87.46347014302796, 87.46347014302796, 87.48077511564507, 87.48077511564507, 87.56743001134042, 87.56743001134042, 87.467756637655, 87.467756637655, 87.27713644426241, 87.27713644426241, 87.1403398839184, 87.1403398839184, 87.11747560431873, 87.11747560431873, 87.15741215708971, 87.15741215708971, 87.16561475577262, 87.16561475577262, 87.21288913665684, 87.21288913665684, 87.22838743689462, 87.22838743689462, 87.23861195920037, 87.23861195920037, 87.39589787331857, 87.39589787331857, 87.37414275205633, 87.37414275205633, 87.1608801581549, 87.1608801581549, 87.13166135718777, 87.13166135718777, 87.16690771614553, 87.16690771614553, 87.27180906110043, 87.27180906110043, 87.29149271330503, 87.29149271330503, 87.3839741566799, 87.3839741566799, 87.45871356043004, 87.45871356043004, 87.55958123754107, 87.55958123754107, 87.52909484500098, 87.52909484500098, 87.50703594668092, 87.50703594668092, 87.66197051131947, 87.66197051131947, 87.63754662188866, 87.63754662188866, 87.65745613928, 87.65745613928, 87.94735731292182, 87.94735731292182, 87.9686579945081, 87.9686579945081, 87.98073188068821, 87.98073188068821, 87.98395726546919, 87.98395726546919, 87.99442761473098, 87.99442761473098, 87.97750333913972, 87.97750333913972, 87.9818514401894, 87.9818514401894, 88.02187349985866, 88.02187349985866, 88.01988335354983, 88.01988335354983, 88.00575283051013, 88.00575283051013, 88.05236540549319, 88.05236540549319, 88.02420987579714, 88.02420987579714, 87.97915211258355, 87.97915211258355, 87.94883219758631, 87.94883219758631, 87.95603082487573, 87.95603082487573, 87.81654345901464, 87.81654345901464, 87.82738501083993, 87.82738501083993, 87.84917219552885, 87.84917219552885, 87.51605840153272, 87.51605840153272, 87.42926049241905, 87.42926049241905, 87.42660272432124, 87.42660272432124, 87.51606109250966, 87.51606109250966, 87.43675587565134, 87.43675587565134, 87.45087727727494, 87.45087727727494, 87.44155937603105, 87.44155937603105, 87.59977177744226, 87.59977177744226, 87.58615171526115, 87.58615171526115, 87.6664370055582, 87.6664370055582, 87.68267129636082, 87.68267129636082, 87.79824854448887, 87.79824854448887, 87.78389930842961, 87.78389930842961, 87.76574544624992, 87.76574544624992, 87.81998703495614, 87.81998703495614, 87.86665375412075, 87.86665375412075, 87.84151497748432, 87.84151497748432, 87.84325222865162, 87.84325222865162, 88.01598508222548, 88.01598508222548, 87.989390179551, 87.989390179551, 87.99944174854392, 87.99944174854392, 87.94341229708012, 87.94341229708012, 87.98173185308455, 87.98173185308455, 87.99841790420598, 87.99841790420598, 88.01093282246238, 88.01093282246238, 88.09721273653933, 88.09721273653933, 88.1955196234764, 88.1955196234764, 88.26035195179192, 88.26035195179192, 88.23171276668923, 88.23171276668923, 88.16510548055705, 88.16510548055705, 88.144805641655, 88.144805641655, 88.16719761779908, 88.16719761779908, 88.12908984593048, 88.12908984593048, 88.10228202395609, 88.10228202395609, 88.39608051443292, 88.39608051443292, 88.41084237429908, 88.41084237429908, 88.40837479589202, 88.40837479589202, 88.65806254837057, 88.65806254837057, 88.6404401364076, 88.6404401364076, 88.65633284553421, 88.65633284553421, 88.77328710333857, 88.77328710333857, 88.76871924746399, 88.76871924746399, 88.801195712067, 88.801195712067, 88.88778887994798, 88.88778887994798, 88.88276643539908, 88.88276643539908, 88.89505230972587, 88.89505230972587, 88.90060558367378, 88.90060558367378, 88.70684626671448, 88.70684626671448, 88.77437898588269, 88.77437898588269, 88.85489116882444, 88.85489116882444, 88.9594423904512, 88.9594423904512, 88.80779078993987, 88.80779078993987, 88.77525354575937, 88.77525354575937, 88.81046449385617, 88.81046449385617, 88.87786416458586, 88.87786416458586, 88.73750471220094, 88.73750471220094, 88.71621987392709, 88.71621987392709, 88.72381967532493, 88.72381967532493, 88.73001938563523, 88.73001938563523, 88.7358212458505, 88.7358212458505, 88.76157616770301, 88.76157616770301, 88.7568039450592, 88.7568039450592, 88.88793728163088, 88.88793728163088, 88.96816121532886, 88.96816121532886, 88.94654790899563, 88.94654790899563, 88.99559661068919, 88.99559661068919, 89.00499327581274, 89.00499327581274, 89.153640306644, 89.153640306644, 89.16561436134288, 89.16561436134288, 89.19149946952199, 89.19149946952199, 89.27390863956924, 89.27390863956924, 89.23468753146946, 89.23468753146946, 89.2274793236073, 89.2274793236073, 89.2401353499414, 89.2401353499414, 89.317952437113, 89.317952437113, 89.31386639644586, 89.31386639644586, 89.25022673137642, 89.25022673137642, 89.29558735114065, 89.29558735114065, 89.29824798543582, 89.29824798543582, 89.2844234321435, 89.2844234321435, 89.30168677309982, 89.30168677309982, 89.30409770122664, 89.30409770122664, 89.30761987219947, 89.30761987219947, 89.33897919036906, 89.33897919036906, 89.36662548409238, 89.36662548409238, 89.3838631388654, 89.3838631388654, 89.22795404195996, 89.22795404195996, 89.25836822465462, 89.25836822465462, 89.13770201286972, 89.13770201286972, 89.15479573992427], "sample_2": [44.35441224706779, 45.761774158076925, 45.761774158076925, 47.49645365955011, 47.49645365955011, 49.95714226601777, 49.95714226601777, 53.20610681474752, 53.20610681474752, 53.365304224199726, 53.365304224199726, 54.21667052291599, 54.21667052291599, 55.48825183021883, 55.48825183021883, 56.50505367958036, 56.50505367958036, 56.909026639450055, 56.909026639450055, 59.169337558884784, 59.169337558884784, 59.97167260425856, 59.97167260425856, 60.64125374241644, 60.64125374241644, 62.071739364346875, 62.071739364346875, 62.96830579725075, 62.96830579725075, 63.73702468456665, 63.73702468456665, 64.1604406423112, 64.1604406423112, 64.65507936078066, 64.65507936078066, 64.99208527893099, 64.99208527893099, 65.05224796609784, 65.05224796609784, 65.32019634195804, 65.32019634195804, 65.52921655169602, 65.52921655169602, 65.61122816033438, 65.61122816033438, 66.50084834083707, 66.50084834083707, 66.69560870201077, 66.69560870201077, 66.86982001361028, 66.86982001361028, 67.16415333862646, 67.16415333862646, 67.45568383461665, 67.45568383461665, 67.77246131524943, 67.77246131524943, 67.75573056922009, 67.75573056922009, 68.04928564676304, 68.04928564676304, 68.1542573749129, 68.1542573749129, 68.40989833384705, 68.40989833384705, 68.48686848383414, 68.48686848383414, 68.59779936815303, 68.59779936815303, 68.71682764009455, 68.71682764009455, 69.511582003803, 69.511582003803, 69.52570087927039, 69.52570087927039, 69.59525899629897, 69.59525899629897, 69.6943636054216, 69.6943636054216, 69.85037371755418, 69.85037371755418, 70.10099195634159, 70.10099195634159, 70.04402269984101, 70.04402269984101, 70.11644404678208, 70.11644404678208, 70.32230994697917, 70.32230994697917, 70.4594082143639, 70.4594082143639, 70.63544596327678, 70.63544596327678, 71.05523406777061, 71.05523406777061, 71.2206983966304, 71.2206983966304, 71.54650832630362, 71.54650832630362, 71.64027242689508, 71.64027242689508, 71.68530971593114, 71.68530971593114, 71.79805073613193, 71.79805073613193, 71.89512013658897, 71.89512013658897, 71.79252837912075, 71.79252837912075, 71.8815050062099, 71.8815050062099, 71.81496630641226, 71.81496630641226, 71.62497866405786, 71.62497866405786, 71.68663399755805, 71.68663399755805, 71.63627119595829, 71.63627119595829, 71.73433477678638, 71.73433477678638, 71.8638943878158, 71.8638943878158, 71.87042573415003, 71.87042573415003, 71.91346167671708, 71.91346167671708, 72.04610627178394, 72.04610627178394, 72.0921662891726, 72.0921662891726, 72.6956158081234, 72.6956158081234, 73.58935343081734, 73.58935343081734, 73.72098255166682, 73.72098255166682, 73.953569785006, 73.953569785006, 73.9829963736222, 73.9829963736222, 74.00843407948146, 74.00843407948146, 74.08357149615894, 74.08357149615894, 74.13962127005858, 74.13962127005858, 74.24477687212773, 74.24477687212773, 74.25878414746936, 74.25878414746936, 74.39167838589898, 74.39167838589898, 74.29900719602293, 74.29900719602293, 74.3031434284505, 74.3031434284505, 74.3941071442585, 74.3941071442585, 74.4934507983823, 74.4934507983823, 74.54586999919505, 74.54586999919505, 74.69765890941719, 74.69765890941719, 74.76365369807495, 74.76365369807495, 74.75645818548506, 74.75645818548506, 74.81054344019326, 74.81054344019326, 74.84830577109747, 74.84830577109747, 74.93447660783929, 74.93447660783929, 74.69639599034737, 74.69639599034737, 75.02274136550602, 75.02274136550602, 75.04864459530732, 75.04864459530732, 74.88576226458461, 74.88576226458461, 75.1124566387642, 75.1124566387642, 75.27777306821464, 75.27777306821464, 75.29327224434272, 75.29327224434272, 75.34940032791853, 75.34940032791853, 75.42308523908252, 75.42308523908252, 75.6493037511303, 75.6493037511303, 75.53571157315491, 75.53571157315491, 75.90480320967458, 75.90480320967458, 76.32364485131515, 76.32364485131515, 76.42108527641645, 76.42108527641645, 76.52450023963395, 76.52450023963395, 76.64333422891305, 76.64333422891305, 76.60159801453983, 76.60159801453983, 76.63853924602692, 76.63853924602692, 76.67015969838548, 76.67015969838548, 76.76370904981218, 76.76370904981218, 76.79516614442062, 76.79516614442062, 76.83049944680488, 76.83049944680488, 76.84553943800518, 76.84553943800518, 77.00247065715405, 77.00247065715405, 76.92737644873438, 76.92737644873438, 76.95175606725837, 76.95175606725837, 76.97288165989534, 76.97288165989534, 77.01540284937789, 77.01540284937789, 77.00003946966403, 77.00003946966403, 77.22773197449243, 77.22773197449243, 77.18631875997794, 77.18631875997794, 77.22582901197397, 77.22582901197397, 77.26527552326428, 77.26527552326428, 77.23931258912856, 77.23931258912856, 77.47488263971309, 77.47488263971309, 77.5666954800462, 77.5666954800462, 77.6235429578765, 77.6235429578765, 77.639271217648, 77.639271217648, 77.70496136088869, 77.70496136088869, 77.7998693215551, 77.7998693215551, 77.76919022794212, 77.76919022794212, 77.81762961411455, 77.81762961411455, 77.85776469041079, 77.85776469041079, 77.8319603273717, 77.8319603273717, 77.91854400874183, 77.91854400874183, 77.92003810658741, 77.92003810658741, 78.078975767079, 78.078975767079, 78.25607831563764, 78.25607831563764, 78.26677719493019, 78.26677719493019, 78.17466173915433, 78.17466173915433, 78.24774051028464, 78.24774051028464, 78.26364424680244, 78.26364424680244, 78.08493757808101, 78.08493757808101, 78.11034618962563, 78.11034618962563, 78.18961758405098, 78.18961758405098, 78.19209235730216, 78.19209235730216, 78.04914756988138, 78.04914756988138, 77.9539211386142, 77.9539211386142, 78.00880330896004, 78.00880330896004, 77.91288838400027, 77.91288838400027, 77.88333807756815, 77.88333807756815, 77.98354363268412, 77.98354363268412, 78.18941821453757, 78.18941821453757, 78.3262245993692, 78.3262245993692, 78.56462282297046, 78.56462282297046, 78.5980624189003, 78.5980624189003, 78.6037700265467, 78.6037700265467, 78.54123305411623, 78.54123305411623, 78.71759945305456, 78.71759945305456, 78.69392926582725, 78.69392926582725, 78.83418105075916, 78.83418105075916, 78.89983217237153, 78.89983217237153, 78.74308485195304, 78.74308485195304, 78.97384178061884, 78.97384178061884, 79.36211554829787, 79.36211554829787, 79.10807622134058, 79.10807622134058, 79.05227380677071, 79.05227380677071, 79.1739703698465, 79.1739703698465, 79.25306723880567, 79.25306723880567, 79.35048762609712, 79.35048762609712, 79.7288618323448, 79.7288618323448, 79.66627809920709, 79.66627809920709, 79.69156370564635, 79.69156370564635, 79.65253414751929, 79.65253414751929, 79.52018972596662, 79.52018972596662, 79.4965444514031, 79.4965444514031, 79.5538459873695, 79.5538459873695, 79.49696926711557, 79.49696926711557, 79.52136705312508, 79.52136705312508, 79.59104909919576, 79.59104909919576, 79.5732984308251, 79.5732984308251, 79.80444381489383, 79.80444381489383, 79.78827462667556, 79.78827462667556, 79.86914927077974, 79.86914927077974, 79.79061802119062, 79.79061802119062, 79.65762317088303, 79.65762317088303, 79.71636702581374, 79.71636702581374, 79.86454354088055, 79.86454354088055, 79.93637614686858, 79.93637614686858, 80.0327067235736, 80.0327067235736, 80.2066816733811, 80.2066816733811, 80.21830689744192, 80.21830689744192, 80.27252911410723, 80.27252911410723, 80.34846926691264, 80.34846926691264, 80.32825526463785, 80.32825526463785, 80.33165100800917, 80.33165100800917, 80.336204483582, 80.336204483582, 80.32361964118778, 80.32361964118778, 80.31754734334224, 80.31754734334224, 80.36177881501553, 80.36177881501553, 80.47596157724452, 80.47596157724452, 80.5164227913372, 80.5164227913372, 80.51448431150436, 80.51448431150436, 80.50452945261995, 80.50452945261995, 80.45990988643177, 80.45990988643177, 80.49031494130679, 80.49031494130679, 80.41382612423611, 80.41382612423611, 80.43038075893654, 80.43038075893654, 80.47155772803093, 80.47155772803093, 80.27945358099751, 80.27945358099751, 80.3415639005049, 80.3415639005049, 80.32414214745357, 80.32414214745357, 80.44354635174366, 80.44354635174366, 80.42270801670668, 80.42270801670668, 80.42402551856154, 80.42402551856154, 80.47177224131687, 80.47177224131687, 80.4851800115702, 80.4851800115702, 80.48954961245977, 80.48954961245977, 80.47148376015072, 80.47148376015072, 80.69027503641121, 80.69027503641121, 80.75746911384923, 80.75746911384923, 81.08062329098291, 81.08062329098291, 81.11057114891332, 81.11057114891332, 81.15364683244624, 81.15364683244624, 81.22619476145981, 81.22619476145981, 81.19834018179561, 81.19834018179561, 81.1831643392193, 81.1831643392193, 81.22778352950792, 81.22778352950792, 81.29919578225798, 81.29919578225798, 81.23745174128739, 81.23745174128739, 81.29449915217603, 81.29449915217603, 81.3112471294377, 81.3112471294377, 81.34265393931835, 81.34265393931835, 81.38349311870081, 81.38349311870081, 81.3358455923093, 81.3358455923093, 81.34101172970215, 81.34101172970215, 81.35483174392901, 81.35483174392901, 81.44163912470978, 81.44163912470978, 81.26077050556165, 81.26077050556165, 81.2671256442856, 81.2671256442856, 81.25075213343743, 81.25075213343743, 81.29153596385248, 81.29153596385248, 81.31530966656968, 81.31530966656968, 81.33607883921644, 81.33607883921644, 81.29968044359647, 81.29968044359647, 81.32095454785062, 81.32095454785062, 81.3601568409168, 81.3601568409168, 81.3678587909139, 81.3678587909139, 81.35999197152002, 81.35999197152002, 81.37282604777185, 81.37282604777185, 81.38810978892704, 81.38810978892704, 81.33794597381419, 81.33794597381419, 81.4403265523738, 81.4403265523738, 81.36047142983932, 81.36047142983932, 81.41234184534619, 81.41234184534619, 81.35982207889914, 81.35982207889914, 81.42864564174164, 81.42864564174164, 81.43178137534244, 81.43178137534244, 81.50008849283167, 81.50008849283167, 81.44782740402177, 81.44782740402177, 81.48770035295739, 81.48770035295739, 81.55847860365675, 81.55847860365675, 81.62216782506741, 81.62216782506741, 81.66401384818775, 81.66401384818775, 81.72149320556314, 81.72149320556314, 81.80370440307362, 81.80370440307362, 81.80485301458943, 81.80485301458943, 81.93642239428189, 81.93642239428189, 81.97086823001803, 81.97086823001803, 81.98684605529863, 81.98684605529863, 82.0038154293293, 82.0038154293293, 82.04360832828874, 82.04360832828874, 82.09583592990072, 82.09583592990072, 82.08127748986838, 82.08127748986838, 82.08652718696746, 82.08652718696746, 82.17467096050953, 82.17467096050953, 82.18895915120386, 82.18895915120386, 82.26770610447306, 82.26770610447306, 82.29272687805121, 82.29272687805121, 82.14590832147357, 82.14590832147357, 82.2489332436028, 82.2489332436028, 82.42795927088217, 82.42795927088217, 82.36008382831648, 82.36008382831648, 82.37009101090473, 82.37009101090473, 82.41879285509683, 82.41879285509683, 82.44229087460167, 82.44229087460167, 82.50224653257715, 82.50224653257715, 82.49496032632176, 82.49496032632176, 82.49357225199417, 82.49357225199417, 82.47304532082468, 82.47304532082468, 82.47420862154456, 82.47420862154456, 82.40086919898629, 82.40086919898629, 82.35238924333649, 82.35238924333649, 82.38777837134506, 82.38777837134506, 82.50380450819378, 82.50380450819378, 82.50992952532141, 82.50992952532141, 82.35889565710578, 82.35889565710578, 82.41141932218821, 82.41141932218821, 82.39544514086168, 82.39544514086168, 82.40177285081342, 82.40177285081342, 82.39511899986475, 82.39511899986475, 82.3525650519536, 82.3525650519536, 82.3220014835258, 82.3220014835258, 82.37298344376457, 82.37298344376457, 82.31554943581936, 82.31554943581936, 82.17727258924441, 82.17727258924441, 82.1853576542485, 82.1853576542485, 82.23294436843368, 82.23294436843368, 82.24574696469863, 82.24574696469863, 82.15183065493595, 82.15183065493595, 82.21014118379914, 82.21014118379914, 82.2828317009975, 82.2828317009975, 82.29125628219734, 82.29125628219734, 82.29035858195802, 82.29035858195802, 82.28482947609244, 82.28482947609244, 82.28126569781998, 82.28126569781998, 82.361048045199, 82.361048045199, 82.42326478084479, 82.42326478084479, 82.30602983794284, 82.30602983794284, 82.29136890643863, 82.29136890643863, 82.38970021624074, 82.38970021624074, 82.52226065667817, 82.52226065667817, 82.35187787348099, 82.35187787348099, 82.36551082833468, 82.36551082833468, 82.46802655036473, 82.46802655036473, 82.48655546698822, 82.48655546698822, 82.38819521190418, 82.38819521190418, 82.42450322589444, 82.42450322589444, 82.43044012687284, 82.43044012687284, 82.42770859096488, 82.42770859096488, 82.43020979029315, 82.43020979029315, 82.45465098848292, 82.45465098848292, 82.49186530164775, 82.49186530164775, 82.48638253130353, 82.48638253130353, 82.4808421893699, 82.4808421893699, 82.47898596556405, 82.47898596556405, 82.55784744345993, 82.55784744345993, 82.59779043151723, 82.59779043151723, 82.63788025728456, 82.63788025728456, 82.64058434913665, 82.64058434913665, 82.63655107697075, 82.63655107697075, 82.70993027462832, 82.70993027462832, 83.06161173349608, 83.06161173349608, 83.09845688214261, 83.09845688214261, 83.14954961236536, 83.14954961236536, 83.12386735294403, 83.12386735294403, 83.13330688863803, 83.13330688863803, 83.13581966592623, 83.13581966592623, 83.15142365914434, 83.15142365914434, 83.15041976385555, 83.15041976385555, 83.15041559170774, 83.15041559170774, 83.21183171146274, 83.21183171146274, 83.13699713248418, 83.13699713248418, 83.1063314858536, 83.1063314858536, 83.1400661909866, 83.1400661909866, 83.15014711428974, 83.15014711428974, 83.14723802861366, 83.14723802861366, 83.15106663649847, 83.15106663649847, 82.99875112361572, 82.99875112361572, 83.01349323527938, 83.01349323527938, 83.00279870587471, 83.00279870587471, 83.01096851642424, 83.01096851642424, 82.9154743891798, 82.9154743891798, 82.93594779771735, 82.93594779771735, 82.93824625937317, 82.93824625937317, 83.01535282463506, 83.01535282463506, 82.94728887724037, 82.94728887724037, 82.90337625393917, 82.90337625393917, 82.8327942908272, 82.8327942908272, 82.84055730474996, 82.84055730474996, 82.93728645699126, 82.93728645699126, 82.90882102395217, 82.90882102395217, 82.92291954859546, 82.92291954859546, 82.92720426213566, 82.92720426213566, 82.985439781907, 82.985439781907, 83.01565112033724, 83.01565112033724, 83.05677892810462, 83.05677892810462, 83.09392541166443, 83.09392541166443, 83.12468051861808, 83.12468051861808, 83.1118517512014, 83.1118517512014, 83.13556109610637, 83.13556109610637, 83.14864640809145, 83.14864640809145, 83.17068269362372, 83.17068269362372, 83.16130786796887, 83.16130786796887, 83.16603089710604, 83.16603089710604, 83.13669757260567, 83.13669757260567, 83.16642251210926, 83.16642251210926, 83.19578759222253, 83.19578759222253, 83.25564109906966, 83.25564109906966, 83.28971012771788, 83.28971012771788, 83.34808799479873, 83.34808799479873, 83.31491239149639, 83.31491239149639, 83.34072800547546, 83.34072800547546, 83.35382895875445, 83.35382895875445, 83.31798586142601, 83.31798586142601, 83.3021333980117, 83.3021333980117, 83.31758053227031, 83.31758053227031, 83.20452040153255, 83.20452040153255, 83.20017286776869, 83.20017286776869, 83.23609333905482, 83.23609333905482, 83.24494708393226, 83.24494708393226, 83.28561828956327, 83.28561828956327, 83.2510490277087, 83.2510490277087, 83.3010591883573, 83.3010591883573, 83.22896859064811, 83.22896859064811, 83.18768339931191, 83.18768339931191, 83.02970512505738, 83.02970512505738, 83.07586301473543, 83.07586301473543, 83.10618786546756, 83.10618786546756, 83.09481058314435, 83.09481058314435, 83.01189692735461, 83.01189692735461, 83.07416132185071, 83.07416132185071, 83.08890111020426, 83.08890111020426, 83.09890444505271, 83.09890444505271, 83.11091814865901, 83.11091814865901, 83.07405951851429, 83.07405951851429, 83.07878330232178, 83.07878330232178, 83.16021389408, 83.16021389408, 83.18933946912676, 83.18933946912676, 83.02127591866154, 83.02127591866154, 83.05168969066574, 83.05168969066574, 83.02444563851724, 83.02444563851724, 83.08839115493754, 83.08839115493754, 83.1176685513988, 83.1176685513988, 83.07823112120315, 83.07823112120315, 83.1782290460896, 83.1782290460896, 83.1489206236601, 83.1489206236601, 83.19677769600611, 83.19677769600611, 83.15918030120649, 83.15918030120649, 83.18153698380472, 83.18153698380472, 83.2950357545353, 83.2950357545353, 83.36461927544032, 83.36461927544032, 83.41143339854489, 83.41143339854489, 83.43177856882447, 83.43177856882447, 83.4452404061295, 83.4452404061295, 83.51949225638434, 83.51949225638434, 83.53030604049674, 83.53030604049674, 83.51845170561916, 83.51845170561916, 83.24253833023067, 83.24253833023067, 83.38366112942614, 83.38366112942614, 83.37785097371076, 83.37785097371076, 83.37830750329877, 83.37830750329877, 83.37619401051353, 83.37619401051353, 83.44709128347688, 83.44709128347688, 83.28470088330431, 83.28470088330431, 83.29881962328486, 83.29881962328486, 83.31940256234002, 83.31940256234002, 83.35930717410191, 83.35930717410191, 83.41071021083457, 83.41071021083457, 83.48539894063848, 83.48539894063848, 83.60366453389004, 83.60366453389004, 83.56313784691254, 83.56313784691254, 83.52222911716609, 83.52222911716609, 83.52839920859245, 83.52839920859245, 83.43424953721548, 83.43424953721548, 83.44492575333759, 83.44492575333759, 83.3490202136859, 83.3490202136859, 83.37220675568389, 83.37220675568389, 83.41000906527425, 83.41000906527425, 83.46018060390128, 83.46018060390128, 83.46312684940682, 83.46312684940682, 83.51461966300508, 83.51461966300508, 83.52703005449112, 83.52703005449112, 83.47982239736818, 83.47982239736818, 83.48366777750759, 83.48366777750759, 83.47376128273945, 83.47376128273945, 83.51314839911298, 83.51314839911298, 83.52590226101086, 83.52590226101086, 83.56019112437876, 83.56019112437876, 83.5199005401141, 83.5199005401141, 83.44485861178902, 83.44485861178902, 83.50085256087782, 83.50085256087782, 83.5284649019185, 83.5284649019185, 83.58382198414768, 83.58382198414768, 83.70776606733133, 83.70776606733133, 83.66910919493209, 83.66910919493209, 83.65582391964578, 83.65582391964578, 83.6095861695583, 83.6095861695583, 83.63601405450565, 83.63601405450565, 83.58875374630988, 83.58875374630988, 83.6265297104092, 83.6265297104092, 83.56783397043642, 83.56783397043642, 83.59046448617558, 83.59046448617558, 83.62518387763173, 83.62518387763173, 83.60059251554411, 83.60059251554411, 83.64223958432262, 83.64223958432262, 83.61827654691288, 83.61827654691288, 83.68276572297802, 83.68276572297802, 83.61936452449137, 83.61936452449137, 83.6264440832731, 83.6264440832731, 83.6190680677446, 83.6190680677446, 83.61307062027113, 83.61307062027113, 83.59647736924262, 83.59647736924262, 83.51293037113713, 83.51293037113713, 83.56260669827934, 83.56260669827934, 83.56095901491958, 83.56095901491958, 83.53582291077541, 83.53582291077541, 83.50261744691426, 83.50261744691426, 83.41874868597347, 83.41874868597347, 83.33243415344513, 83.33243415344513, 83.50306325329926, 83.50306325329926, 83.49756619048993, 83.49756619048993, 83.52278123922831]}, "32_c_networks": {"sample_0": [44.2959887725869, 49.66634261892787, 49.66634261892787, 53.43574332774635, 53.43574332774635, 53.91733468255951, 53.91733468255951, 55.69402489015765, 55.69402489015765, 56.41294840249028, 56.41294840249028, 57.25567279237299, 57.25567279237299, 58.44623778898012, 58.44623778898012, 61.73013476519314, 61.73013476519314, 62.56308008325892, 62.56308008325892, 62.74238082892023, 62.74238082892023, 63.42919071202303, 63.42919071202303, 63.88424262793041, 63.88424262793041, 64.3089039244902, 64.3089039244902, 64.98433247759333, 64.98433247759333, 65.23398505762847, 65.23398505762847, 65.49961813950138, 65.49961813950138, 65.63540932971985, 65.63540932971985, 65.80508531674712, 65.80508531674712, 66.48890771167018, 66.48890771167018, 67.00426712664816, 67.00426712664816, 67.049801795404, 67.049801795404, 67.15397859753585, 67.15397859753585, 67.19447279266161, 67.19447279266161, 67.49954935435932, 67.49954935435932, 67.5916365431108, 67.5916365431108, 67.60492713944117, 67.60492713944117, 67.71183014497691, 67.71183014497691, 67.74812472040357, 67.74812472040357, 67.86981094688558, 67.86981094688558, 67.92923132711013, 67.92923132711013, 68.06482750430028, 68.06482750430028, 68.29283322637025, 68.29283322637025, 68.47101319829613, 68.47101319829613, 68.47693438231939, 68.47693438231939, 68.89688259776932, 68.89688259776932, 69.02980941408816, 69.02980941408816, 69.18241409427232, 69.18241409427232, 69.3441302417578, 69.3441302417578, 69.40676076148473, 69.40676076148473, 69.49994574384428, 69.49994574384428, 69.54534613152022, 69.54534613152022, 69.68302338936476, 69.68302338936476, 69.70218082662385, 69.70218082662385, 69.80214530400772, 69.80214530400772, 69.85541754257613, 69.85541754257613, 69.99500194097516, 69.99500194097516, 70.02474898212496, 70.02474898212496, 70.09576793006256, 70.09576793006256, 70.14432772797285, 70.14432772797285, 70.20268654132113, 70.20268654132113, 70.28888462033488, 70.28888462033488, 70.30954146692814, 70.30954146692814, 70.30952445158479, 70.30952445158479, 70.3488940051536, 70.3488940051536, 70.35181396903612, 70.35181396903612, 70.36682958951063, 70.36682958951063, 70.40944329054477, 70.40944329054477, 70.46389110554531, 70.46389110554531, 70.41847533198715, 70.41847533198715, 70.44656940404873, 70.44656940404873, 70.44839764642339, 70.44839764642339, 70.83160222791544, 70.83160222791544, 71.02027725818598, 71.02027725818598, 71.08688077974097, 71.08688077974097, 71.0947188707991, 71.0947188707991, 71.1753190566195, 71.1753190566195, 71.34915580361584, 71.34915580361584, 71.70830729225413, 71.70830729225413, 72.02034355113264, 72.02034355113264, 72.10228648812631, 72.10228648812631, 72.32731163850555, 72.32731163850555, 72.93755247158528, 72.93755247158528, 73.17355088661334, 73.17355088661334, 73.27636667106171, 73.27636667106171, 73.84803251412211, 73.84803251412211, 74.42815536293213, 74.42815536293213, 74.66423333647518, 74.66423333647518, 74.79537130732837, 74.79537130732837, 74.83542823857536, 74.83542823857536, 75.17089682067183, 75.17089682067183, 75.23601913225076, 75.23601913225076, 75.42110268820203, 75.42110268820203, 75.36535109529294, 75.36535109529294, 75.73738522495796, 75.73738522495796, 75.91794216236212, 75.91794216236212, 76.12188437341928, 76.12188437341928, 76.28504168780636, 76.28504168780636, 76.5052433787354, 76.5052433787354, 76.61691214900092, 76.61691214900092, 76.73141375073268, 76.73141375073268, 76.75148681468035, 76.75148681468035, 77.14300917745862, 77.14300917745862, 77.16377320301892, 77.16377320301892, 77.2093581681318, 77.2093581681318, 77.43042690486348, 77.43042690486348, 77.57551744237396, 77.57551744237396, 77.70321946602218, 77.70321946602218, 77.80750569137595, 77.80750569137595, 77.75167832546519, 77.75167832546519, 78.23903551237028, 78.23903551237028, 78.51801601484422, 78.51801601484422, 78.46668481232028, 78.46668481232028, 78.58972483481895, 78.58972483481895, 78.60804278812127, 78.60804278812127, 78.7572188826879, 78.7572188826879, 78.9181053046137, 78.9181053046137, 79.01029121979863, 79.01029121979863, 78.84937019365532, 78.84937019365532, 78.89196148147492, 78.89196148147492, 79.04815422773117, 79.04815422773117, 79.0642362373657, 79.0642362373657, 79.04527664830829, 79.04527664830829, 79.0315669954727, 79.0315669954727, 79.04433755075067, 79.04433755075067, 79.10845499264119, 79.10845499264119, 79.13111731820541, 79.13111731820541, 79.2358307624717, 79.2358307624717, 79.19723630328659, 79.19723630328659, 79.25459331199427, 79.25459331199427, 79.48049248571586, 79.48049248571586, 79.47697444416818, 79.47697444416818, 79.4570259117724, 79.4570259117724, 79.61968017111346, 79.61968017111346, 79.6429934571902, 79.6429934571902, 79.82921466355734, 79.82921466355734, 79.81433288620886, 79.81433288620886, 79.83528090698658, 79.83528090698658, 80.35862966143678, 80.35862966143678, 80.47643601401425, 80.47643601401425, 80.54422701869909, 80.54422701869909, 80.7035325297871, 80.7035325297871, 80.74606010389456, 80.74606010389456, 80.90621540956035, 80.90621540956035, 80.9525731152479, 80.9525731152479, 80.99969344157873, 80.99969344157873, 81.13774922026408, 81.13774922026408, 81.31600841510532, 81.31600841510532, 81.46178272120464, 81.46178272120464, 81.4733005138545, 81.4733005138545, 81.56954244260785, 81.56954244260785, 81.63217232396033, 81.63217232396033, 81.70848974990028, 81.70848974990028, 81.6760859806186, 81.6760859806186, 81.75865467114266, 81.75865467114266, 81.80498599654027, 81.80498599654027, 81.9083031464752, 81.9083031464752, 81.96313271406557, 81.96313271406557, 81.98518102549076, 81.98518102549076, 82.03196247107212, 82.03196247107212, 82.09995696459288, 82.09995696459288, 82.11537650367164, 82.11537650367164, 82.18604799623394, 82.18604799623394, 82.23919385228189, 82.23919385228189, 82.20075341060544, 82.20075341060544, 82.28647118737598, 82.28647118737598, 82.35289145572624, 82.35289145572624, 82.43483561497521, 82.43483561497521, 82.43990974587491, 82.43990974587491, 82.4882453551279, 82.4882453551279, 82.56429547189697, 82.56429547189697, 82.58034791328845, 82.58034791328845, 82.5925797838337, 82.5925797838337, 82.61948306309631, 82.61948306309631, 82.61832937723874, 82.61832937723874, 82.66880475179754, 82.66880475179754, 83.10547874343075, 83.10547874343075, 83.13819742559201, 83.13819742559201, 83.17085901390563, 83.17085901390563, 83.1224098246514, 83.1224098246514, 83.09978863565371, 83.09978863565371, 83.2056396832292, 83.2056396832292, 83.3075783707406, 83.3075783707406, 83.32966932053766, 83.32966932053766, 83.33634496693783, 83.33634496693783, 83.37383064806386, 83.37383064806386, 83.37266398563537, 83.37266398563537, 83.3473596386058, 83.3473596386058, 83.67765942745595, 83.67765942745595, 83.68394804220125, 83.68394804220125, 83.74830241272433, 83.74830241272433, 83.71058662127372, 83.71058662127372, 83.7802457100683, 83.7802457100683, 83.82479033652923, 83.82479033652923, 83.83161642425263, 83.83161642425263, 83.84468224910971, 83.84468224910971, 83.82915859087835, 83.82915859087835, 83.78833525429884, 83.78833525429884, 83.9021310996562, 83.9021310996562, 83.91764811814423, 83.91764811814423, 84.04079305469347, 84.04079305469347, 84.04344314228462, 84.04344314228462, 84.02720539822461, 84.02720539822461, 84.04523908528355, 84.04523908528355, 84.0871623564928, 84.0871623564928, 84.05711308763466, 84.05711308763466, 84.10612629442353, 84.10612629442353, 84.08050733551934, 84.08050733551934, 84.11903085961967, 84.11903085961967, 84.13270912524207, 84.13270912524207, 84.13843209813146, 84.13843209813146, 84.10318620062692, 84.10318620062692, 84.1086718178855, 84.1086718178855, 84.06723804656785, 84.06723804656785, 84.05647198056138, 84.05647198056138, 84.08509223455866, 84.08509223455866, 84.09961531968962, 84.09961531968962, 84.11717680134942, 84.11717680134942, 84.18092047968815, 84.18092047968815, 84.15153267512773, 84.15153267512773, 84.19539729802743, 84.19539729802743, 84.20348909153904, 84.20348909153904, 84.30932657303306, 84.30932657303306, 84.31405453620711, 84.31405453620711, 84.35373465058717, 84.35373465058717, 84.40336704793911, 84.40336704793911, 84.4863520379633, 84.4863520379633, 84.48285606625556, 84.48285606625556, 84.52882042024262, 84.52882042024262, 84.53626752484956, 84.53626752484956, 84.58815962313996, 84.58815962313996, 84.56274699855163, 84.56274699855163, 84.56997338017875, 84.56997338017875, 84.57273985412986, 84.57273985412986, 84.69280304090543, 84.69280304090543, 84.77677930537043, 84.77677930537043, 84.87588151872608, 84.87588151872608, 84.88082429653433, 84.88082429653433, 84.88320146740554, 84.88320146740554, 84.92828310656651, 84.92828310656651, 84.9259177150962, 84.9259177150962, 84.92724508336781, 84.92724508336781, 84.94683578599498, 84.94683578599498, 84.94855470214021, 84.94855470214021, 84.94958574496997, 84.94958574496997, 84.96022713376466, 84.96022713376466, 84.99969782615007, 84.99969782615007, 84.96339187571235, 84.96339187571235, 84.8987232926911, 84.8987232926911, 84.90693972972895, 84.90693972972895, 84.9154368786718, 84.9154368786718, 84.89826583558077, 84.89826583558077, 84.960381004134, 84.960381004134, 84.95363790645949, 84.95363790645949, 84.98555996948492, 84.98555996948492, 85.02811118506085, 85.02811118506085, 85.06205574277503, 85.06205574277503, 85.07825539722701, 85.07825539722701, 85.08345171714616, 85.08345171714616, 85.13323574524608, 85.13323574524608, 85.13995460581661, 85.13995460581661, 85.13771959572212, 85.13771959572212, 85.15368064320582, 85.15368064320582, 85.17896354470166, 85.17896354470166, 85.27996717295939, 85.27996717295939, 85.32246342017716, 85.32246342017716, 85.3724621173032, 85.3724621173032, 85.43944460498136, 85.43944460498136, 85.40776845924651, 85.40776845924651, 85.40827644807948, 85.40827644807948, 85.39808769922453, 85.39808769922453, 85.31412388564115, 85.31412388564115, 85.32543214372821, 85.32543214372821, 85.33352863961822, 85.33352863961822, 85.32453869865154, 85.32453869865154, 85.32712193928703, 85.32712193928703, 85.34026093914431, 85.34026093914431, 85.35023862715511, 85.35023862715511, 85.54487235328735, 85.54487235328735, 85.55766744870732, 85.55766744870732, 85.57154701503934, 85.57154701503934, 85.5738834484572, 85.5738834484572, 85.59619682726321, 85.59619682726321, 85.6341470521928, 85.6341470521928, 85.68687514419423, 85.68687514419423, 85.69613459912027, 85.69613459912027, 85.69950879287333, 85.69950879287333, 85.81868565863556, 85.81868565863556, 85.84270272093704, 85.84270272093704, 85.87218261917769, 85.87218261917769, 85.87506167949911, 85.87506167949911, 85.99722809811561, 85.99722809811561, 86.04709577658345, 86.04709577658345, 86.06086149551079, 86.06086149551079, 86.06428676446123, 86.06428676446123, 86.17137948668673, 86.17137948668673, 86.17726782319656, 86.17726782319656, 86.19524207370544, 86.19524207370544, 86.19740928561171, 86.19740928561171, 86.19938872544255, 86.19938872544255, 86.20639513873326, 86.20639513873326, 86.21252960264934, 86.21252960264934, 86.21878188864815, 86.21878188864815, 86.23326527469311, 86.23326527469311, 86.24267188244298, 86.24267188244298, 86.24359689026369, 86.24359689026369, 86.24523048621315, 86.24523048621315, 86.24991325117668, 86.24991325117668, 86.25129677823632, 86.25129677823632, 86.25332321394511, 86.25332321394511, 86.25384665405755, 86.25384665405755, 86.20076814864579, 86.20076814864579, 86.2016215395034, 86.2016215395034, 86.20007626680392, 86.20007626680392, 86.20458735872172, 86.20458735872172, 86.2158635597443, 86.2158635597443, 86.21851106869599, 86.21851106869599, 86.22510490845656, 86.22510490845656, 86.23600697791265, 86.23600697791265, 86.22806793938896, 86.22806793938896, 86.23528170797718, 86.23528170797718, 86.22428645441519, 86.22428645441519, 86.23531270082125, 86.23531270082125, 86.25123103015491, 86.25123103015491, 86.42065041645111, 86.42065041645111, 86.46032615358446, 86.46032615358446, 86.46409867919687, 86.46409867919687, 86.54115050763183, 86.54115050763183, 86.55108792511416, 86.55108792511416, 86.55697431986765, 86.55697431986765, 86.54287528454743, 86.54287528454743, 86.54452487131871, 86.54452487131871, 86.55687714853661, 86.55687714853661, 86.56961212715518, 86.56961212715518, 86.66498097313601, 86.66498097313601, 86.65654003803094, 86.65654003803094, 86.65865464126722, 86.65865464126722, 86.65977866477793, 86.65977866477793, 86.66426137444773, 86.66426137444773, 86.66810514379752, 86.66810514379752, 86.66882904788208, 86.66882904788208, 86.67559819369302, 86.67559819369302, 86.6791804793331, 86.6791804793331, 86.67946926487679, 86.67946926487679, 86.68061264263658, 86.68061264263658, 86.80668828201938, 86.80668828201938, 86.8445532988016, 86.8445532988016, 86.84484555965126, 86.84484555965126, 86.87756923353183, 86.87756923353183, 86.85755112602631, 86.85755112602631, 86.87762554609752, 86.87762554609752, 86.8898811004351, 86.8898811004351, 86.89730512250519, 86.89730512250519, 86.90906367544339, 86.90906367544339, 86.91141758049133, 86.91141758049133, 86.90851109700488, 86.90851109700488, 86.9087287332346, 86.9087287332346, 86.91014153392425, 86.91014153392425, 86.93240455321941, 86.93240455321941, 86.93297353954219, 86.93297353954219, 86.94923697563914, 86.94923697563914, 86.95208883015403, 86.95208883015403, 86.95415615832323, 86.95415615832323, 86.95726873505177, 86.95726873505177, 86.96179571401086, 86.96179571401086, 86.96532369721155, 86.96532369721155, 86.97300574459445, 86.97300574459445, 86.97334403780326, 86.97334403780326, 86.97109898409768, 86.97109898409768, 86.97207345271777, 86.97207345271777, 86.97167341831145, 86.97167341831145, 86.97355941984358, 86.97355941984358, 86.97464297054283, 86.97464297054283, 86.97381302641956, 86.97381302641956, 86.97833882921182, 86.97833882921182, 86.97983248403263, 86.97983248403263, 86.98182396712541, 86.98182396712541, 87.00314838408224, 87.00314838408224, 87.00408027697279, 87.00408027697279, 87.02069051518673, 87.02069051518673, 87.09359605872716, 87.09359605872716, 87.09340864247532, 87.09340864247532, 87.09479502752144, 87.09479502752144, 87.1200592074998, 87.1200592074998, 87.11532844357771, 87.11532844357771, 87.1267151552116, 87.1267151552116, 87.12764051244379, 87.12764051244379, 87.12969695622841, 87.12969695622841, 87.17461718819408, 87.17461718819408, 87.18989658904059, 87.18989658904059, 87.18956664498724, 87.18956664498724, 87.23516735847173, 87.23516735847173, 87.36678585601189, 87.36678585601189, 87.4050166639872, 87.4050166639872, 87.40743548039181, 87.40743548039181, 87.41471591950855, 87.41471591950855, 87.41445995031273, 87.41445995031273, 87.41362895916107, 87.41362895916107, 87.41508029587808, 87.41508029587808, 87.44925763871093, 87.44925763871093, 87.45023675602182, 87.45023675602182, 87.45201542355534, 87.45201542355534, 87.45364966165147, 87.45364966165147, 87.53207311849313, 87.53207311849313, 87.621621686267, 87.621621686267, 87.64039690807962, 87.64039690807962, 87.63988017726835, 87.63988017726835, 87.67395679878123, 87.67395679878123, 87.67813447254979, 87.67813447254979, 87.68498957052807, 87.68498957052807, 87.69067619780687, 87.69067619780687, 87.690865262985, 87.690865262985, 87.71631942464386, 87.71631942464386, 87.72847579978612, 87.72847579978612, 87.73717061744065, 87.73717061744065, 87.74220507082312, 87.74220507082312, 87.73965917477649, 87.73965917477649, 87.74010557231462, 87.74010557231462, 87.74083232777947, 87.74083232777947, 87.74968307721392, 87.74968307721392, 87.75424687693184, 87.75424687693184, 87.75824150663026, 87.75824150663026, 87.76320937285928, 87.76320937285928, 87.77711699361203, 87.77711699361203, 87.76840159635557, 87.76840159635557, 87.76587988561528, 87.76587988561528, 87.76593637536526, 87.76593637536526, 87.76623163219051, 87.76623163219051, 87.80628471377096, 87.80628471377096, 87.80424198431713, 87.80424198431713, 87.80518352369074, 87.80518352369074, 87.8199914992099, 87.8199914992099, 87.82239311110534, 87.82239311110534, 87.82267501155663, 87.82267501155663, 87.82549508624679, 87.82549508624679, 87.82689291664936, 87.82689291664936, 87.82785631206194, 87.82785631206194, 87.8273781755405, 87.8273781755405, 87.83159166361607, 87.83159166361607, 87.8483506550957, 87.8483506550957, 87.84836338776617, 87.84836338776617, 87.8500424060488, 87.8500424060488, 87.85009880366977, 87.85009880366977, 87.85011645966325, 87.85011645966325, 87.85016383027491, 87.85016383027491, 87.85050784759517, 87.85050784759517, 87.8506546162356, 87.8506546162356, 87.85090575158927, 87.85090575158927, 87.85288131057798, 87.85288131057798, 88.03780552286648, 88.03780552286648, 88.03920439173746, 88.03920439173746, 88.0386673576555, 88.0386673576555, 88.03901018326593, 88.03901018326593, 88.04156130478594, 88.04156130478594, 88.0447975170304, 88.0447975170304, 88.04601995346822, 88.04601995346822, 88.05141672392791, 88.05141672392791, 88.05172521833234, 88.05172521833234, 88.06848257157996, 88.06848257157996, 88.0684499203126, 88.0684499203126, 88.08527098278685, 88.08527098278685, 88.08557321864517, 88.08557321864517, 88.08561990746198, 88.08561990746198, 88.08442713987377, 88.08442713987377, 88.08431707506867, 88.08431707506867, 88.08583630609772, 88.08583630609772, 88.08531679812265, 88.08531679812265, 88.08526533557855, 88.08526533557855, 88.08498862034028, 88.08498862034028, 88.0849886731798, 88.0849886731798, 88.0864041532072, 88.0864041532072, 88.08648072300937, 88.08648072300937, 88.08169534436378, 88.08169534436378, 88.08075182224609, 88.08075182224609, 88.07987091249787, 88.07987091249787, 88.072599711392, 88.072599711392, 88.07259203116207, 88.07259203116207, 88.07259178978839, 88.07259178978839, 88.08986982375124, 88.08986982375124, 88.09654928839535, 88.09654928839535, 88.10452129613054, 88.10452129613054, 88.10518690064853, 88.10518690064853, 88.10724606946499, 88.10724606946499, 88.10748434001476, 88.10748434001476, 88.1055473235646, 88.1055473235646, 88.10578684190124, 88.10578684190124, 88.10434367838315, 88.10434367838315, 88.11048137863166, 88.11048137863166, 88.11046296474429, 88.11046296474429, 88.11006277821878, 88.11006277821878, 88.10736855822289, 88.10736855822289, 88.10572992162031, 88.10572992162031, 88.10687625188248, 88.10687625188248, 88.11095293827086, 88.11095293827086, 88.11117905993123, 88.11117905993123, 88.10997539650283, 88.10997539650283, 88.11221995617963, 88.11221995617963, 88.11543085819741, 88.11543085819741, 88.1150262849729, 88.1150262849729, 88.11638672948338, 88.11638672948338, 88.11785164028444, 88.11785164028444, 88.12060264501329, 88.12060264501329, 88.12375205966744, 88.12375205966744, 88.12304863452655, 88.12304863452655, 88.1228574947277, 88.1228574947277, 88.14823744850193, 88.14823744850193, 88.31830873336384, 88.31830873336384, 88.56040869230033, 88.56040869230033, 88.5598298214315, 88.5598298214315, 88.56726242385078, 88.56726242385078, 88.57188201862738], "sample_1": [46.57241194229694, 50.30106226141704, 50.30106226141704, 52.55376602401637, 52.55376602401637, 53.197341243060954, 53.197341243060954, 55.21767858194601, 55.21767858194601, 56.87042734103423, 56.87042734103423, 57.287169962503235, 57.287169962503235, 58.02425018480039, 58.02425018480039, 58.4301894820521, 58.4301894820521, 59.14293186218812, 59.14293186218812, 59.442927025570384, 59.442927025570384, 60.15291661532661, 60.15291661532661, 60.38061557541114, 60.38061557541114, 60.646147358593986, 60.646147358593986, 61.053864169684346, 61.053864169684346, 61.77270949999951, 61.77270949999951, 62.012269261654026, 62.012269261654026, 62.12734097184387, 62.12734097184387, 62.328497413395446, 62.328497413395446, 62.45175300178873, 62.45175300178873, 62.927277161543635, 62.927277161543635, 63.165181357346, 63.165181357346, 63.54686607350841, 63.54686607350841, 63.703273532370986, 63.703273532370986, 64.01223579135149, 64.01223579135149, 64.53111664757755, 64.53111664757755, 64.83010530818385, 64.83010530818385, 65.15371733769226, 65.15371733769226, 65.16995260082003, 65.16995260082003, 65.29491404988718, 65.29491404988718, 65.45029201880436, 65.45029201880436, 65.51283874520783, 65.51283874520783, 65.5972674979428, 65.5972674979428, 65.77914109291436, 65.77914109291436, 65.87271974187824, 65.87271974187824, 65.9333737897128, 65.9333737897128, 66.06822456049514, 66.06822456049514, 66.16997711634177, 66.16997711634177, 66.58684904835036, 66.58684904835036, 66.6360685084856, 66.6360685084856, 66.6296546938895, 66.6296546938895, 66.82574935803703, 66.82574935803703, 67.00296328778407, 67.00296328778407, 67.04144006139099, 67.04144006139099, 67.14120675303927, 67.14120675303927, 67.18458568326838, 67.18458568326838, 67.35345419413225, 67.35345419413225, 67.63081088182791, 67.63081088182791, 67.77597329483426, 67.77597329483426, 67.74314942589689, 67.74314942589689, 67.92333203555687, 67.92333203555687, 68.02399074834804, 68.02399074834804, 68.13746464709094, 68.13746464709094, 68.27991911773562, 68.27991911773562, 68.3026115193571, 68.3026115193571, 68.28176690189578, 68.28176690189578, 68.57747182763286, 68.57747182763286, 68.59618277197576, 68.59618277197576, 68.62604690985097, 68.62604690985097, 68.69723742747782, 68.69723742747782, 68.69639993611216, 68.69639993611216, 68.73900832684622, 68.73900832684622, 68.78631262410146, 68.78631262410146, 68.84757752171251, 68.84757752171251, 68.8192799815481, 68.8192799815481, 68.86251216550419, 68.86251216550419, 68.91850940904791, 68.91850940904791, 69.02398293085675, 69.02398293085675, 69.22541830241498, 69.22541830241498, 69.21106162893182, 69.21106162893182, 69.27785190905546, 69.27785190905546, 69.38861203182319, 69.38861203182319, 69.5902168605802, 69.5902168605802, 69.85703805413435, 69.85703805413435, 69.99372424195349, 69.99372424195349, 70.10127613583101, 70.10127613583101, 70.1454737967631, 70.1454737967631, 70.35961388898667, 70.35961388898667, 70.40707960494771, 70.40707960494771, 70.48616121326641, 70.48616121326641, 70.63422506863031, 70.63422506863031, 70.59019155485055, 70.59019155485055, 70.58861568563658, 70.58861568563658, 70.6682772702305, 70.6682772702305, 70.79489327661155, 70.79489327661155, 70.9087296414765, 70.9087296414765, 70.93650396129499, 70.93650396129499, 71.05791545352828, 71.05791545352828, 71.03501508591638, 71.03501508591638, 71.07720812881497, 71.07720812881497, 71.15841040353473, 71.15841040353473, 71.22803872122805, 71.22803872122805, 71.25631586474272, 71.25631586474272, 71.43243956663764, 71.43243956663764, 71.42729772092851, 71.42729772092851, 71.46370734301205, 71.46370734301205, 71.55000978503831, 71.55000978503831, 71.575436976252, 71.575436976252, 71.67131680608702, 71.67131680608702, 71.71129384184576, 71.71129384184576, 71.7192268316798, 71.7192268316798, 71.75840750558315, 71.75840750558315, 71.69216592598904, 71.69216592598904, 71.79637392243038, 71.79637392243038, 71.79953982428223, 71.79953982428223, 71.81419423715394, 71.81419423715394, 71.86257851568502, 71.86257851568502, 71.8908602290057, 71.8908602290057, 72.23249071578446, 72.23249071578446, 72.25844892794078, 72.25844892794078, 72.22450788182832, 72.22450788182832, 72.27121696574272, 72.27121696574272, 72.45291059975439, 72.45291059975439, 72.57312880120904, 72.57312880120904, 72.60045779219914, 72.60045779219914, 72.59437190903265, 72.59437190903265, 72.6131468031283, 72.6131468031283, 72.62265191374209, 72.62265191374209, 72.70761491836733, 72.70761491836733, 72.72960513910903, 72.72960513910903, 72.73054603618571, 72.73054603618571, 72.73346534940998, 72.73346534940998, 72.81442594031466, 72.81442594031466, 72.82574342835868, 72.82574342835868, 72.85918868965534, 72.85918868965534, 72.86143607365176, 72.86143607365176, 72.97365712085106, 72.97365712085106, 72.9768369717065, 72.9768369717065, 73.00487511950925, 73.00487511950925, 73.02793166147741, 73.02793166147741, 73.0264388878466, 73.0264388878466, 72.98107848946437, 72.98107848946437, 72.97786853765629, 72.97786853765629, 73.01269146865482, 73.01269146865482, 73.17037472366388, 73.17037472366388, 73.202854754405, 73.202854754405, 73.18465941226528, 73.18465941226528, 73.22106178697071, 73.22106178697071, 73.22032139860012, 73.22032139860012, 73.22415596716391, 73.22415596716391, 73.25648492722739, 73.25648492722739, 73.30364565550573, 73.30364565550573, 73.3237027391369, 73.3237027391369, 73.32398123531378, 73.32398123531378, 73.44192357288776, 73.44192357288776, 73.45838855743946, 73.45838855743946, 73.44624684534034, 73.44624684534034, 73.50307837574897, 73.50307837574897, 73.54375591066383, 73.54375591066383, 73.55811963724574, 73.55811963724574, 73.5615136867098, 73.5615136867098, 73.56087378815546, 73.56087378815546, 73.57225675967393, 73.57225675967393, 73.56565793093533, 73.56565793093533, 73.5453515773585, 73.5453515773585, 73.56856140386549, 73.56856140386549, 73.60405922784703, 73.60405922784703, 73.68089066159405, 73.68089066159405, 73.69347019253236, 73.69347019253236, 73.69086242120055, 73.69086242120055, 73.929535307414, 73.929535307414, 73.94465792955789, 73.94465792955789, 73.94740580047109, 73.94740580047109, 73.97532329437976, 73.97532329437976, 74.02507264761807, 74.02507264761807, 74.06185951776322, 74.06185951776322, 74.12201094413292, 74.12201094413292, 74.09797940517696, 74.09797940517696, 74.14347436542046, 74.14347436542046, 74.10002799762731, 74.10002799762731, 74.1146246700338, 74.1146246700338, 74.21651315246746, 74.21651315246746, 74.25349017050404, 74.25349017050404, 74.22854455595416, 74.22854455595416, 74.23212003095927, 74.23212003095927, 74.23779339556981, 74.23779339556981, 74.31119210906378, 74.31119210906378, 74.41688321942718, 74.41688321942718, 74.42360888340085, 74.42360888340085, 74.4795902212248, 74.4795902212248, 74.49178833543901, 74.49178833543901, 74.50156412493637, 74.50156412493637, 74.60474951163123, 74.60474951163123, 74.59840215898514, 74.59840215898514, 74.62684600562714, 74.62684600562714, 74.55971470746982, 74.55971470746982, 74.60815958572083, 74.60815958572083, 74.65676125123525, 74.65676125123525, 74.7166105898872, 74.7166105898872, 74.70011837584029, 74.70011837584029, 74.74630491764772, 74.74630491764772, 74.74253092642326, 74.74253092642326, 74.74528933729506, 74.74528933729506, 74.75888300265922, 74.75888300265922, 74.82528300388063, 74.82528300388063, 74.74983269137795, 74.74983269137795, 74.78299971891391, 74.78299971891391, 74.84478710462717, 74.84478710462717, 74.88302382008952, 74.88302382008952, 74.89496479050982, 74.89496479050982, 74.89850689990173, 74.89850689990173, 74.92115498297056, 74.92115498297056, 74.91417974534664, 74.91417974534664, 74.93193684790177, 74.93193684790177, 74.92443071101135, 74.92443071101135, 74.89788962492142, 74.89788962492142, 74.94095470607276, 74.94095470607276, 74.96195490737243, 74.96195490737243, 74.98300218710914, 74.98300218710914, 75.00949431106811, 75.00949431106811, 75.04311851809385, 75.04311851809385, 75.04342895686686, 75.04342895686686, 75.05524006567028, 75.05524006567028, 75.05768262802059, 75.05768262802059, 75.06079854473582, 75.06079854473582, 75.07503393632311, 75.07503393632311, 75.08759350068412, 75.08759350068412, 75.0877081960324, 75.0877081960324, 75.06491139041728, 75.06491139041728, 75.07387383702722, 75.07387383702722, 75.07121470956952, 75.07121470956952, 75.073090895436, 75.073090895436, 75.07348140411632, 75.07348140411632, 75.08088259999198, 75.08088259999198, 75.07993106476603, 75.07993106476603, 75.04246803652342, 75.04246803652342, 75.06531975561423, 75.06531975561423, 75.06357086190148, 75.06357086190148, 75.07808213745058, 75.07808213745058, 75.10599846450053, 75.10599846450053, 75.10315851939097, 75.10315851939097, 75.10254846154848, 75.10254846154848, 75.0532201558257, 75.0532201558257, 75.06132371332926, 75.06132371332926, 75.08134338061988, 75.08134338061988, 75.05125984283556, 75.05125984283556, 75.07194813220387, 75.07194813220387, 75.07550205982886, 75.07550205982886, 75.05618731256422, 75.05618731256422, 75.06240498310133, 75.06240498310133, 75.13307577017412, 75.13307577017412, 75.10349841268719, 75.10349841268719, 75.1514054074871, 75.1514054074871, 75.17437920836711, 75.17437920836711, 75.10875872081769, 75.10875872081769, 75.06942233751221, 75.06942233751221, 75.11952597973462, 75.11952597973462, 75.12570632849393, 75.12570632849393, 75.13369872794208, 75.13369872794208, 75.13933524700909, 75.13933524700909, 75.1533445376057, 75.1533445376057, 75.14490008648922, 75.14490008648922, 75.14005666875006, 75.14005666875006, 75.1709562950119, 75.1709562950119, 75.18757018360371, 75.18757018360371, 75.21404689775395, 75.21404689775395, 75.26471543747975, 75.26471543747975, 75.24559447581562, 75.24559447581562, 75.27079924937698, 75.27079924937698, 75.27127411775486, 75.27127411775486, 75.25597449049528, 75.25597449049528, 75.24428594584755, 75.24428594584755, 75.22993478600112, 75.22993478600112, 75.28222562884386, 75.28222562884386, 75.26396343002162, 75.26396343002162, 75.26291691956922, 75.26291691956922, 75.26377294484223, 75.26377294484223, 75.23386079207962, 75.23386079207962, 75.24908619927714, 75.24908619927714, 75.2516047814458, 75.2516047814458, 75.2371558019846, 75.2371558019846, 75.21099511805556, 75.21099511805556, 75.24753907280616, 75.24753907280616, 75.29597658500592, 75.29597658500592, 75.27712031758583, 75.27712031758583, 75.28733872030121, 75.28733872030121, 75.34124281046905, 75.34124281046905, 75.31544579675041, 75.31544579675041, 75.33077590867207, 75.33077590867207, 75.32553299826887, 75.32553299826887, 75.33105244611619, 75.33105244611619, 75.34507085338977, 75.34507085338977, 75.37390637041968, 75.37390637041968, 75.37138829723108, 75.37138829723108, 75.38658056075606, 75.38658056075606, 75.40606137566883, 75.40606137566883, 75.40753496117121, 75.40753496117121, 75.43926732070001, 75.43926732070001, 75.44207401408023, 75.44207401408023, 75.42084476671158, 75.42084476671158, 75.42238922135563, 75.42238922135563, 75.43313681241439, 75.43313681241439, 75.47101054012495, 75.47101054012495, 75.47365845219326, 75.47365845219326, 75.44653454158863, 75.44653454158863, 75.46630101599591, 75.46630101599591, 75.411834740819, 75.411834740819, 75.42663373140849, 75.42663373140849, 75.43001808878485, 75.43001808878485, 75.44496493149305, 75.44496493149305, 75.50939270873307, 75.50939270873307, 75.51359820529774, 75.51359820529774, 75.58317065272037, 75.58317065272037, 75.5836755121525, 75.5836755121525, 75.5769078233549, 75.5769078233549, 75.6137121865887, 75.6137121865887, 75.49832024969317, 75.49832024969317, 75.53259752113722, 75.53259752113722, 75.52595364069019, 75.52595364069019, 75.53020222235988, 75.53020222235988, 75.53326918683936, 75.53326918683936, 75.57313258396712, 75.57313258396712, 75.68566489027141, 75.68566489027141, 75.7046409166387, 75.7046409166387, 75.74435552223802, 75.74435552223802, 75.75237759088422, 75.75237759088422, 75.7688745808682, 75.7688745808682, 75.76779514757511, 75.76779514757511, 75.83310944218063, 75.83310944218063, 75.77859968736031, 75.77859968736031, 75.77651855866569, 75.77651855866569, 75.76580901974103, 75.76580901974103, 75.7385030854666, 75.7385030854666, 75.73949630396679, 75.73949630396679, 75.79383650671984, 75.79383650671984, 75.79201133653694, 75.79201133653694, 75.79096242185797, 75.79096242185797, 75.7891555474018, 75.7891555474018, 75.79058407992366, 75.79058407992366, 75.65183892185809, 75.65183892185809, 75.67419967075098, 75.67419967075098, 75.68332385508634, 75.68332385508634, 75.69578168582807, 75.69578168582807, 75.74190129582674, 75.74190129582674, 75.7682487215253, 75.7682487215253, 75.78157474624534, 75.78157474624534, 75.77550041484773, 75.77550041484773, 75.79015916630244, 75.79015916630244, 75.79010364429615, 75.79010364429615, 75.75498448311312, 75.75498448311312, 75.85522251881392, 75.85522251881392, 75.86604521233726, 75.86604521233726, 75.88806741218607, 75.88806741218607, 76.07829413185056, 76.07829413185056, 76.06863488709645, 76.06863488709645, 76.0668812994242, 76.0668812994242, 76.05788643671664, 76.05788643671664, 76.05397946259905, 76.05397946259905, 76.0504868251016, 76.0504868251016, 76.06416472311206, 76.06416472311206, 76.08803468918133, 76.08803468918133, 76.0730082287927, 76.0730082287927, 76.1009161536138, 76.1009161536138, 76.20132419256545, 76.20132419256545, 76.21815909591595, 76.21815909591595, 76.223298539426, 76.223298539426, 76.2326295836074, 76.2326295836074, 76.23308100952131, 76.23308100952131, 76.20697238649916, 76.20697238649916, 76.18159876812062, 76.18159876812062, 76.18281916804781, 76.18281916804781, 76.26275792605006, 76.26275792605006, 76.28061550169801, 76.28061550169801, 76.25974848700989, 76.25974848700989, 76.25577448653476, 76.25577448653476, 76.20320799397965, 76.20320799397965, 76.23360135162835, 76.23360135162835, 76.24370042160312, 76.24370042160312, 76.23507831602737, 76.23507831602737, 76.24191016501099, 76.24191016501099, 76.25152811113936, 76.25152811113936, 76.25536944861334, 76.25536944861334, 76.27671032596933, 76.27671032596933, 76.24266280411697, 76.24266280411697, 76.26141249589497, 76.26141249589497, 76.26398403883108, 76.26398403883108, 76.27335731243747, 76.27335731243747, 76.28617304526651, 76.28617304526651, 76.27481469184454, 76.27481469184454, 76.30615822355196, 76.30615822355196, 76.33599411866064, 76.33599411866064, 76.32053262502136, 76.32053262502136, 76.33869911212969, 76.33869911212969, 76.34293535916275, 76.34293535916275, 76.35070035864321, 76.35070035864321, 76.3502190477939, 76.3502190477939, 76.35544933450932, 76.35544933450932, 76.35117115885878, 76.35117115885878, 76.3590140196966, 76.3590140196966, 76.35995329089103, 76.35995329089103, 76.3682755304348, 76.3682755304348, 76.3773204659926, 76.3773204659926, 76.36565550173025, 76.36565550173025, 76.36746603541864, 76.36746603541864, 76.3696554299967, 76.3696554299967, 76.37617284093272, 76.37617284093272, 76.38969871095387, 76.38969871095387, 76.40882934792715, 76.40882934792715, 76.42920398153257, 76.42920398153257, 76.43479668614711, 76.43479668614711, 76.86698934211286, 76.86698934211286, 76.86875808272538, 76.86875808272538, 76.88437129759558, 76.88437129759558, 76.89341660039106, 76.89341660039106, 76.90098369540273, 76.90098369540273, 76.91393503502385, 76.91393503502385, 76.94199507667848, 76.94199507667848, 77.35147269765288, 77.35147269765288, 77.35384983482139, 77.35384983482139, 77.35988746285291, 77.35988746285291, 77.37036018160431, 77.37036018160431, 77.36608642761882, 77.36608642761882, 77.36840473729511, 77.36840473729511, 77.37383475935574, 77.37383475935574, 77.37592366267155, 77.37592366267155, 77.37826087951096, 77.37826087951096, 77.41999630726231, 77.41999630726231, 77.47366638965872, 77.47366638965872, 77.48908008167341, 77.48908008167341, 77.51885794952636, 77.51885794952636, 77.52243261347989, 77.52243261347989, 77.5229025468633, 77.5229025468633, 77.52185352098061, 77.52185352098061, 77.51977872648462, 77.51977872648462, 77.52422356376458, 77.52422356376458, 77.52361633973267, 77.52361633973267, 77.52556812073531, 77.52556812073531, 77.52656333460821, 77.52656333460821, 77.53153954096905, 77.53153954096905, 77.53655466842343, 77.53655466842343, 77.54384632506618, 77.54384632506618, 77.54740525660955, 77.54740525660955, 77.58195016754206, 77.58195016754206, 77.62384821915035, 77.62384821915035, 77.63216505372152, 77.63216505372152, 77.68050020081989, 77.68050020081989, 77.67868851977912, 77.67868851977912, 77.68491568246199, 77.68491568246199, 77.68804966651646, 77.68804966651646, 77.69580529637763, 77.69580529637763, 77.69400947617201, 77.69400947617201, 77.698251986392, 77.698251986392, 77.7010942060174, 77.7010942060174, 77.70287742128174, 77.70287742128174, 77.71051350375868, 77.71051350375868, 77.73429746226225, 77.73429746226225, 77.73528053830222, 77.73528053830222, 77.73617971523271, 77.73617971523271, 77.7369638468331, 77.7369638468331, 77.73729203357748, 77.73729203357748, 77.72223050489053, 77.72223050489053, 77.72233022943391, 77.72233022943391, 77.72403619674455, 77.72403619674455, 77.7234918524318, 77.7234918524318, 77.72639329912757, 77.72639329912757, 77.75460783177978, 77.75460783177978, 77.75437440031277, 77.75437440031277, 77.75518317326939, 77.75518317326939, 77.75447798156934, 77.75447798156934, 77.75314967937929, 77.75314967937929, 77.75321836511526, 77.75321836511526, 77.75380302360612, 77.75380302360612, 77.75478836694342, 77.75478836694342, 77.80075944258319, 77.80075944258319, 77.78694304225333, 77.78694304225333, 77.84600205632721, 77.84600205632721, 77.84673339036077, 77.84673339036077, 77.84707603122288, 77.84707603122288, 77.84650296336838, 77.84650296336838, 77.93927482695439, 77.93927482695439, 77.94380549116352, 77.94380549116352, 77.94615967936825, 77.94615967936825, 77.94514637937687, 77.94514637937687, 77.94570458084401, 77.94570458084401, 78.16722837765401, 78.16722837765401, 78.16740388737014, 78.16740388737014, 78.165995155101, 78.165995155101, 78.16546644764739, 78.16546644764739, 78.17030365458784, 78.17030365458784, 78.17046843555687, 78.17046843555687, 78.17049941641999, 78.17049941641999, 78.90117600416953, 78.90117600416953, 78.90124908311627, 78.90124908311627, 78.9013360519722, 78.9013360519722, 78.9013480782515, 78.9013480782515, 78.90146577473135, 78.90146577473135, 78.9021362397686, 78.9021362397686, 78.90623468128862, 78.90623468128862, 78.90718179570383, 78.90718179570383, 78.90738528743002, 78.90738528743002, 78.90810502435619, 78.90810502435619, 78.90842437726216, 78.90842437726216, 78.90945459940893, 78.90945459940893, 78.90947700083221, 78.90947700083221, 78.90945515871569, 78.90945515871569, 78.90945499622671, 78.90945499622671, 78.90970198518154, 78.90970198518154, 78.91050580042115, 78.91050580042115, 78.91166597648204, 78.91166597648204, 78.90878630604088, 78.90878630604088, 78.91347762068516], "sample_2": [47.95448640370792, 50.06073516239669, 50.06073516239669, 50.725436585181804, 50.725436585181804, 52.071382448978234, 52.071382448978234, 54.364626032958874, 54.364626032958874, 55.71494274679288, 55.71494274679288, 56.25887992912518, 56.25887992912518, 57.611913069845784, 57.611913069845784, 57.74980711709156, 57.74980711709156, 59.242172724484746, 59.242172724484746, 59.70226802126787, 59.70226802126787, 59.787854578363536, 59.787854578363536, 61.26259485542739, 61.26259485542739, 61.73505971652828, 61.73505971652828, 61.99935175072655, 61.99935175072655, 62.176413310596615, 62.176413310596615, 63.11611238439079, 63.11611238439079, 63.16684945396557, 63.16684945396557, 63.31363331383065, 63.31363331383065, 64.15334604676036, 64.15334604676036, 64.2877968664739, 64.2877968664739, 64.64982594889196, 64.64982594889196, 64.79255036158709, 64.79255036158709, 64.88484416915706, 64.88484416915706, 65.12626078328758, 65.12626078328758, 65.14284903866515, 65.14284903866515, 65.99172354658052, 65.99172354658052, 66.32098918084992, 66.32098918084992, 66.67282444142073, 66.67282444142073, 66.92420422549252, 66.92420422549252, 67.08224810759273, 67.08224810759273, 67.12464033802743, 67.12464033802743, 67.20858200600135, 67.20858200600135, 67.18686401043665, 67.18686401043665, 67.21942697028129, 67.21942697028129, 67.25464607709687, 67.25464607709687, 67.27638796997724, 67.27638796997724, 67.38590159403402, 67.38590159403402, 67.42493884394985, 67.42493884394985, 67.44911214468294, 67.44911214468294, 67.46265348570749, 67.46265348570749, 67.63270147290702, 67.63270147290702, 67.63510606768736, 67.63510606768736, 67.66145683593545, 67.66145683593545, 67.64816804834135, 67.64816804834135, 67.67882939007173, 67.67882939007173, 67.66774311598708, 67.66774311598708, 68.02401603770784, 68.02401603770784, 68.06230620110404, 68.06230620110404, 67.96065651380074, 67.96065651380074, 68.04044660724493, 68.04044660724493, 68.03671256720239, 68.03671256720239, 68.22846172888886, 68.22846172888886, 68.22271328706873, 68.22271328706873, 68.24697536335849, 68.24697536335849, 68.27375250743741, 68.27375250743741, 68.266866756426, 68.266866756426, 68.38657504109881, 68.38657504109881, 68.44321678520947, 68.44321678520947, 68.43448282352767, 68.43448282352767, 68.50161724143975, 68.50161724143975, 68.61327756478732, 68.61327756478732, 68.52197339612934, 68.52197339612934, 68.44562576707841, 68.44562576707841, 68.60455480909114, 68.60455480909114, 68.65830894343459, 68.65830894343459, 68.67908831132763, 68.67908831132763, 68.83174921869326, 68.83174921869326, 69.32906085102033, 69.32906085102033, 69.56602239456781, 69.56602239456781, 69.9913936214731, 69.9913936214731, 70.09504970977129, 70.09504970977129, 70.14471852552501, 70.14471852552501, 70.2379107341672, 70.2379107341672, 70.73974489278467, 70.73974489278467, 71.11538928172544, 71.11538928172544, 71.26175244826874, 71.26175244826874, 71.31128187866207, 71.31128187866207, 71.33698934818216, 71.33698934818216, 71.37067517857645, 71.37067517857645, 71.42662586654819, 71.42662586654819, 71.41134634033519, 71.41134634033519, 71.41568995875619, 71.41568995875619, 71.57026944953779, 71.57026944953779, 71.56698839494308, 71.56698839494308, 71.56160746476704, 71.56160746476704, 71.67321059220849, 71.67321059220849, 71.7024335738569, 71.7024335738569, 71.72839479878826, 71.72839479878826, 71.80472432823886, 71.80472432823886, 71.80024458856958, 71.80024458856958, 72.05306992519661, 72.05306992519661, 72.08589240305157, 72.08589240305157, 72.4112936457477, 72.4112936457477, 72.46122812025583, 72.46122812025583, 72.78018115077009, 72.78018115077009, 72.90871427312105, 72.90871427312105, 73.00289706581087, 73.00289706581087, 73.22360682224407, 73.22360682224407, 73.48636490378973, 73.48636490378973, 73.4997069647608, 73.4997069647608, 73.51646797866968, 73.51646797866968, 73.53154651445561, 73.53154651445561, 73.50625973338768, 73.50625973338768, 73.510236646739, 73.510236646739, 73.55077258326408, 73.55077258326408, 73.55682799988391, 73.55682799988391, 73.55766468898887, 73.55766468898887, 73.5760316279805, 73.5760316279805, 73.5702117303309, 73.5702117303309, 73.60884089147196, 73.60884089147196, 73.61041490337034, 73.61041490337034, 73.62772106194598, 73.62772106194598, 73.6586199934653, 73.6586199934653, 73.66572844540141, 73.66572844540141, 73.67088133007475, 73.67088133007475, 73.71523490643357, 73.71523490643357, 73.71468682799706, 73.71468682799706, 73.79086867747918, 73.79086867747918, 73.79138567512359, 73.79138567512359, 73.79171328224061, 73.79171328224061, 73.79542902265517, 73.79542902265517, 73.8694552194801, 73.8694552194801, 73.96861726690028, 73.96861726690028, 73.97615924638562, 73.97615924638562, 74.08414384124463, 74.08414384124463, 74.08845769062833, 74.08845769062833, 74.18612251101956, 74.18612251101956, 74.235914677138, 74.235914677138, 74.25960621125313, 74.25960621125313, 74.26282770687754, 74.26282770687754, 74.29474625445226, 74.29474625445226, 74.45223474711501, 74.45223474711501, 74.4368882752201, 74.4368882752201, 74.65168958155319, 74.65168958155319, 74.74705640561373, 74.74705640561373, 74.95450690843698, 74.95450690843698, 74.95864162131357, 74.95864162131357, 75.07407149058183, 75.07407149058183, 75.08016360521376, 75.08016360521376, 75.1044653233733, 75.1044653233733, 75.1105918992393, 75.1105918992393, 75.10799267268901, 75.10799267268901, 75.1129123935483, 75.1129123935483, 75.12132958685977, 75.12132958685977, 75.1884135053709, 75.1884135053709, 75.2693549387201, 75.2693549387201, 75.24967901989251, 75.24967901989251, 75.45528237892123, 75.45528237892123, 75.5718324817804, 75.5718324817804, 75.58809547527723, 75.58809547527723, 75.59989627653961, 75.59989627653961, 75.57636193256508, 75.57636193256508, 75.59506518300705, 75.59506518300705, 75.65534358647189, 75.65534358647189, 75.692214858919, 75.692214858919, 75.73537845228073, 75.73537845228073, 75.74270585891512, 75.74270585891512, 75.89189049958759, 75.89189049958759, 76.1091139308555, 76.1091139308555, 76.103881255056, 76.103881255056, 76.14837301388152, 76.14837301388152, 76.19398780695653, 76.19398780695653, 76.2625125426714, 76.2625125426714, 76.37943623813317, 76.37943623813317, 76.38110944294458, 76.38110944294458, 76.97967160047972, 76.97967160047972, 76.98499807784351, 76.98499807784351, 77.2345082699668, 77.2345082699668, 77.24205283097197, 77.24205283097197, 77.2529905416197, 77.2529905416197, 77.25805040818612, 77.25805040818612, 77.36454155020107, 77.36454155020107, 77.32902632368335, 77.32902632368335, 77.47082351880584, 77.47082351880584, 77.48994216047726, 77.48994216047726, 77.51411253176047, 77.51411253176047, 77.50773646516359, 77.50773646516359, 77.6032295617091, 77.6032295617091, 77.88200812109847, 77.88200812109847, 77.8871948093934, 77.8871948093934, 77.85348934810821, 77.85348934810821, 77.87359507346787, 77.87359507346787, 77.96613218857648, 77.96613218857648, 78.06509346642538, 78.06509346642538, 78.06819261256327, 78.06819261256327, 78.07032989760242, 78.07032989760242, 78.07856959461965, 78.07856959461965, 78.16265469451658, 78.16265469451658, 78.16766034489741, 78.16766034489741, 78.23802742314666, 78.23802742314666, 78.23820209437999, 78.23820209437999, 78.21517152543788, 78.21517152543788, 78.20310419476095, 78.20310419476095, 78.20047085075569, 78.20047085075569, 78.25838144748167, 78.25838144748167, 78.250970668805, 78.250970668805, 78.32791746738722, 78.32791746738722, 78.32638024646107, 78.32638024646107, 78.37729088236892, 78.37729088236892, 78.74789923600872, 78.74789923600872, 79.39647903658533, 79.39647903658533, 79.41588245927218, 79.41588245927218, 79.73466172189286, 79.73466172189286, 79.77673449620313, 79.77673449620313, 79.79955198025115, 79.79955198025115, 79.80345200833469, 79.80345200833469, 79.83597728491188, 79.83597728491188, 79.79684503399763, 79.79684503399763, 79.79796079082939, 79.79796079082939, 79.93987393247038, 79.93987393247038, 79.99771446511211, 79.99771446511211, 79.9890611490082, 79.9890611490082, 80.03347498409217, 80.03347498409217, 80.1151019920867, 80.1151019920867, 80.14760535766911, 80.14760535766911, 80.1373624985019, 80.1373624985019, 80.19282617905255, 80.19282617905255, 80.19711707618711, 80.19711707618711, 80.17976821590136, 80.17976821590136, 80.20243163127448, 80.20243163127448, 80.56198586722564, 80.56198586722564, 80.5693369563999, 80.5693369563999, 80.5849095185333, 80.5849095185333, 80.5937924461074, 80.5937924461074, 80.60265698632753, 80.60265698632753, 80.60664471289198, 80.60664471289198, 80.60400474467743, 80.60400474467743, 80.69454704770749, 80.69454704770749, 80.63684407337503, 80.63684407337503, 80.65221180224954, 80.65221180224954, 80.65604845407864, 80.65604845407864, 80.78988742666617, 80.78988742666617, 80.79742467782789, 80.79742467782789, 80.79278235928707, 80.79278235928707, 80.78232833150916, 80.78232833150916, 81.1208380105855, 81.1208380105855, 81.16292628602368, 81.16292628602368, 81.18269951837013, 81.18269951837013, 81.1852056826617, 81.1852056826617, 81.20406165705678, 81.20406165705678, 81.21072759449778, 81.21072759449778, 81.22359458326218, 81.22359458326218, 81.24405241683698, 81.24405241683698, 81.30673413623376, 81.30673413623376, 81.33658771727522, 81.33658771727522, 81.36026782911716, 81.36026782911716, 81.36940186458628, 81.36940186458628, 81.35371365459808, 81.35371365459808, 81.42046049103575, 81.42046049103575, 81.42252413942398, 81.42252413942398, 81.55650213961573, 81.55650213961573, 81.57148297508965, 81.57148297508965, 81.60636893257613, 81.60636893257613, 81.6020099720107, 81.6020099720107, 81.6176908610992, 81.6176908610992, 81.71586344471793, 81.71586344471793, 81.72200149245565, 81.72200149245565, 81.72262218929116, 81.72262218929116, 81.72164764151056, 81.72164764151056, 81.7358294710496, 81.7358294710496, 81.73601256686686, 81.73601256686686, 81.77936092670349, 81.77936092670349, 82.07012161206112, 82.07012161206112, 82.07057627106575, 82.07057627106575, 82.0873306284683, 82.0873306284683, 82.08398297780944, 82.08398297780944, 82.10096427012546, 82.10096427012546, 82.1040654876475, 82.1040654876475, 82.10685356032668, 82.10685356032668, 82.12026405359478, 82.12026405359478, 82.11126856505709, 82.11126856505709, 82.10944991995402, 82.10944991995402, 82.11452866827548, 82.11452866827548, 82.12487578826831, 82.12487578826831, 82.12681157769407, 82.12681157769407, 82.13458756476803, 82.13458756476803, 82.12557981593065, 82.12557981593065, 82.12856509000117, 82.12856509000117, 82.19008067332138, 82.19008067332138, 82.18284274042928, 82.18284274042928, 82.21804958250343, 82.21804958250343, 82.24078855406503, 82.24078855406503, 82.35611312012628, 82.35611312012628, 82.35845294982352, 82.35845294982352, 82.37322233081633, 82.37322233081633, 82.40430354383919, 82.40430354383919, 82.40105313334652, 82.40105313334652, 82.40047806069015, 82.40047806069015, 82.40715417234523, 82.40715417234523, 82.42692943804148, 82.42692943804148, 82.43691050160476, 82.43691050160476, 82.43952442549232, 82.43952442549232, 82.44034194548162, 82.44034194548162, 82.43903926011743, 82.43903926011743, 82.44836623426502, 82.44836623426502, 82.45009535786485, 82.45009535786485, 82.44913285868498, 82.44913285868498, 82.45925446705736, 82.45925446705736, 82.5144150735435, 82.5144150735435, 82.5161296012859, 82.5161296012859, 82.72175117474455, 82.72175117474455, 82.73410057198515, 82.73410057198515, 82.7372369704876, 82.7372369704876, 82.7387066137173, 82.7387066137173, 82.73974005040054, 82.73974005040054, 82.74018349234905, 82.74018349234905, 82.74522291726629, 82.74522291726629, 82.743786263227, 82.743786263227, 82.73555254635782, 82.73555254635782, 82.74164520085296, 82.74164520085296, 82.74295972898749, 82.74295972898749, 82.74317698435821, 82.74317698435821, 82.7397246374151, 82.7397246374151, 82.7406791659776, 82.7406791659776, 82.74547523983757, 82.74547523983757, 82.74272054865483, 82.74272054865483, 82.74499828609129, 82.74499828609129, 82.74503202169312, 82.74503202169312, 82.75101700757381, 82.75101700757381, 82.81994219468326, 82.81994219468326, 82.82045412231957, 82.82045412231957, 83.2511082186757, 83.2511082186757, 83.25147785997808, 83.25147785997808, 83.25123515409949, 83.25123515409949, 83.25487530465931, 83.25487530465931, 83.25513153490452, 83.25513153490452, 83.34433523136379, 83.34433523136379, 83.35184586585432, 83.35184586585432, 83.3495275674008, 83.3495275674008, 83.35462057608277, 83.35462057608277, 83.36012119655348, 83.36012119655348, 83.36010789050395, 83.36010789050395, 83.36710742573469, 83.36710742573469, 83.36855488932385, 83.36855488932385, 83.3687070152831, 83.3687070152831, 83.37415027585257, 83.37415027585257, 83.37483245117318, 83.37483245117318, 83.37682027235172, 83.37682027235172, 83.38321863570954, 83.38321863570954, 83.40547715016581, 83.40547715016581, 83.41034920862053, 83.41034920862053, 83.4119436978149, 83.4119436978149, 83.41183818230334, 83.41183818230334, 83.4149592639137, 83.4149592639137, 83.41564523780393, 83.41564523780393, 83.418113535398, 83.418113535398, 83.41925319745462, 83.41925319745462, 83.42284884013274, 83.42284884013274, 83.42410230379183, 83.42410230379183, 83.42600447384163, 83.42600447384163, 83.42851213367234, 83.42851213367234, 83.42943773608577, 83.42943773608577, 83.44160419912174, 83.44160419912174, 83.44041999531292, 83.44041999531292, 83.44201094979489, 83.44201094979489, 83.44007690730358, 83.44007690730358, 83.44016512990062, 83.44016512990062, 83.44068040155204, 83.44068040155204, 83.44062274626067, 83.44062274626067, 83.44172636066112, 83.44172636066112, 83.43616833478366, 83.43616833478366, 83.43694066044712, 83.43694066044712, 83.43377688870109, 83.43377688870109, 83.4342136488897, 83.4342136488897, 83.42597876193561, 83.42597876193561, 83.427340859562, 83.427340859562, 83.45669873114944, 83.45669873114944, 83.4565436142884, 83.4565436142884, 83.62601522659783, 83.62601522659783, 83.62762011341071, 83.62762011341071, 83.62702232303009, 83.62702232303009, 83.62853156913123, 83.62853156913123, 83.63311475959345, 83.63311475959345, 83.6332232896377, 83.6332232896377, 83.64495433440797, 83.64495433440797, 83.64654334784875, 83.64654334784875, 83.6466068805118, 83.6466068805118, 83.64849779421414, 83.64849779421414, 83.64914263395724, 83.64914263395724, 83.65087193506771, 83.65087193506771, 83.65094358199083, 83.65094358199083, 83.6540100756247, 83.6540100756247, 83.66629275551111, 83.66629275551111, 83.66681149202432, 83.66681149202432, 83.70630418347547, 83.70630418347547, 83.71269499187959, 83.71269499187959, 83.71350660777044, 83.71350660777044, 83.8374100300647, 83.8374100300647, 83.83811989163534, 83.83811989163534, 83.83876013793561, 83.83876013793561, 83.83089749074242, 83.83089749074242, 83.83283873846688, 83.83283873846688, 83.83024988648101, 83.83024988648101, 83.82374668079044, 83.82374668079044, 83.8240363491424, 83.8240363491424, 83.8257450107819, 83.8257450107819, 83.8191745364326, 83.8191745364326, 83.81947880208213, 83.81947880208213, 83.81950423864994, 83.81950423864994, 83.82045216598766, 83.82045216598766, 83.82078589462131, 83.82078589462131, 83.82112071447786, 83.82112071447786, 83.82386464919668, 83.82386464919668, 83.9279411515332, 83.9279411515332, 83.92903351475287, 83.92903351475287, 83.9266142473517, 83.9266142473517, 83.99433948650396, 83.99433948650396, 83.99225112155044, 83.99225112155044, 83.98442853570177, 83.98442853570177, 84.0014265308306, 84.0014265308306, 84.01670195459886, 84.01670195459886, 84.01673484223363, 84.01673484223363, 84.01807884726765, 84.01807884726765, 84.02345221671474, 84.02345221671474, 84.02427444005761, 84.02427444005761, 84.0429271630543, 84.0429271630543, 84.04298754828126, 84.04298754828126, 84.04448651030705, 84.04448651030705, 84.04556058813442, 84.04556058813442, 84.04559542150648, 84.04559542150648, 84.04628561577259, 84.04628561577259, 84.05105978108695, 84.05105978108695, 84.05094926322904, 84.05094926322904, 84.0504673883975, 84.0504673883975, 84.05655606935048, 84.05655606935048, 84.04914045441623, 84.04914045441623, 84.05127105247405, 84.05127105247405, 84.05142442588387, 84.05142442588387, 84.05359208673708, 84.05359208673708, 84.06697863167167, 84.06697863167167, 84.06786204800477, 84.06786204800477, 84.07053653013003, 84.07053653013003, 84.07110461555376, 84.07110461555376, 84.07112442805025, 84.07112442805025, 84.07287763691407, 84.07287763691407, 84.07310592162081, 84.07310592162081, 84.07405522918914, 84.07405522918914, 84.24295497579347, 84.24295497579347, 84.24629688429985, 84.24629688429985, 84.24704157174111, 84.24704157174111, 84.24545429371494, 84.24545429371494, 84.25134319474594, 84.25134319474594, 84.25272633342533, 84.25272633342533, 84.25278050894318, 84.25278050894318, 84.25299450456048, 84.25299450456048, 84.25298384897162, 84.25298384897162, 84.25298403322209, 84.25298403322209, 84.2529965058334, 84.2529965058334, 84.25312387824899, 84.25312387824899, 84.25340292080118, 84.25340292080118, 84.2540786429656, 84.2540786429656, 84.25409130800531, 84.25409130800531, 84.25482967264588, 84.25482967264588, 84.2608026093615, 84.2608026093615, 84.26167341217179, 84.26167341217179, 84.261727277006, 84.261727277006, 84.2688260023428, 84.2688260023428, 84.27344795253457, 84.27344795253457, 84.2738618104766, 84.2738618104766, 84.27367111392824, 84.27367111392824, 84.27428913384423, 84.27428913384423, 84.2751889344416, 84.2751889344416, 84.2758668198476, 84.2758668198476, 84.27489001066714, 84.27489001066714, 84.27494257478126, 84.27494257478126, 84.2752429619131, 84.2752429619131, 84.27539007302178, 84.27539007302178, 84.2755354265387, 84.2755354265387, 84.27638151329992, 84.27638151329992, 84.27655977580245, 84.27655977580245, 84.27627559714477, 84.27627559714477, 84.27699259398338, 84.27699259398338, 84.27916969669916, 84.27916969669916, 84.2812302454306, 84.2812302454306, 84.2870046324367, 84.2870046324367, 84.28719959359643, 84.28719959359643, 84.28723933658529, 84.28723933658529, 84.29127642238103, 84.29127642238103, 84.29454688847655, 84.29454688847655, 84.2946051194999, 84.2946051194999, 84.29460575004357, 84.29460575004357, 84.29460577400869, 84.29460577400869, 84.29696883982277, 84.29696883982277, 84.29698136630688, 84.29698136630688, 84.29811873445531, 84.29811873445531, 84.29812605374498, 84.29812605374498, 84.30067085375673, 84.30067085375673, 84.30060023543601, 84.30060023543601, 84.30066858838471, 84.30066858838471, 84.30068083071683, 84.30068083071683, 84.30069112722485, 84.30069112722485, 84.301326861359, 84.301326861359, 84.30203992957335, 84.30203992957335, 84.30196766022928, 84.30196766022928, 84.30282824579035, 84.30282824579035, 84.30275529948969, 84.30275529948969, 84.30306313667127, 84.30306313667127, 84.30419747046483, 84.30419747046483, 84.39303859576538, 84.39303859576538, 84.3933932030036]}, "64_c_networks": {"sample_0": [46.27442057823608, 48.679918182281696, 48.679918182281696, 52.163694260652896, 52.163694260652896, 53.20938378789527, 53.20938378789527, 55.26652675615705, 55.26652675615705, 56.30983416797728, 56.30983416797728, 58.099130440511594, 58.099130440511594, 58.68050398427308, 58.68050398427308, 58.90284664409825, 58.90284664409825, 59.88965661154989, 59.88965661154989, 60.477990662522444, 60.477990662522444, 60.947788474811155, 60.947788474811155, 61.37816762553578, 61.37816762553578, 62.492322288649596, 62.492322288649596, 62.97800667195702, 62.97800667195702, 63.51933393723413, 63.51933393723413, 63.58710686375754, 63.58710686375754, 63.79584034251582, 63.79584034251582, 63.91910364893736, 63.91910364893736, 64.09078522037262, 64.09078522037262, 64.23514752539661, 64.23514752539661, 64.49428274630253, 64.49428274630253, 64.93680740997614, 64.93680740997614, 65.15623809072564, 65.15623809072564, 65.2358723866466, 65.2358723866466, 65.25601314021151, 65.25601314021151, 65.50756756697501, 65.50756756697501, 65.53472559183679, 65.53472559183679, 65.86629065034886, 65.86629065034886, 66.25524891979308, 66.25524891979308, 66.28248640259524, 66.28248640259524, 67.47701789500576, 67.47701789500576, 67.62707776215146, 67.62707776215146, 67.82417094750932, 67.82417094750932, 68.00737673869709, 68.00737673869709, 68.58173432541872, 68.58173432541872, 68.88085086325414, 68.88085086325414, 69.13305367681978, 69.13305367681978, 69.28823969801367, 69.28823969801367, 70.15846723574616, 70.15846723574616, 70.28231735408599, 70.28231735408599, 70.6216086900367, 70.6216086900367, 70.92717230574098, 70.92717230574098, 70.95059585116911, 70.95059585116911, 71.03207358414511, 71.03207358414511, 71.15505239656684, 71.15505239656684, 71.83603912924406, 71.83603912924406, 71.98158639060163, 71.98158639060163, 72.03094883625936, 72.03094883625936, 72.10479622407067, 72.10479622407067, 72.15653060015762, 72.15653060015762, 72.3952470768894, 72.3952470768894, 72.4864511102534, 72.4864511102534, 72.59135648360164, 72.59135648360164, 72.82809506446584, 72.82809506446584, 73.00521727038537, 73.00521727038537, 73.08884065235182, 73.08884065235182, 73.34753074532593, 73.34753074532593, 73.52811264395936, 73.52811264395936, 73.77897960701408, 73.77897960701408, 73.9135601088117, 73.9135601088117, 73.89479155824331, 73.89479155824331, 74.30456820587814, 74.30456820587814, 74.43533358769986, 74.43533358769986, 74.60942927688701, 74.60942927688701, 74.87388184196737, 74.87388184196737, 74.95091770856244, 74.95091770856244, 75.01986695602582, 75.01986695602582, 75.02762398199249, 75.02762398199249, 75.1787906954735, 75.1787906954735, 75.19559032011873, 75.19559032011873, 75.24838582489507, 75.24838582489507, 75.3112753272208, 75.3112753272208, 75.51264723543194, 75.51264723543194, 75.45288756318783, 75.45288756318783, 75.55429003113902, 75.55429003113902, 75.79093622440989, 75.79093622440989, 75.82080207221094, 75.82080207221094, 75.82023111868482, 75.82023111868482, 75.85190194480506, 75.85190194480506, 76.18921118851136, 76.18921118851136, 76.38579039366392, 76.38579039366392, 76.45091366328037, 76.45091366328037, 77.57813195182987, 77.57813195182987, 77.54333304604066, 77.54333304604066, 77.76416992784628, 77.76416992784628, 77.78334618776645, 77.78334618776645, 77.94963423388435, 77.94963423388435, 77.99779321535812, 77.99779321535812, 77.98222669318616, 77.98222669318616, 78.03643449013082, 78.03643449013082, 78.26454647215563, 78.26454647215563, 78.30868703120207, 78.30868703120207, 78.40592756518134, 78.40592756518134, 78.62513150808209, 78.62513150808209, 78.69851440359149, 78.69851440359149, 78.80685261589693, 78.80685261589693, 78.79830313931559, 78.79830313931559, 78.79045992038215, 78.79045992038215, 78.80857884541425, 78.80857884541425, 78.82127167329011, 78.82127167329011, 78.81268999280843, 78.81268999280843, 78.90199347867535, 78.90199347867535, 78.92768469417976, 78.92768469417976, 79.00269263263478, 79.00269263263478, 79.05480044515178, 79.05480044515178, 79.08908466597619, 79.08908466597619, 79.22326120035439, 79.22326120035439, 79.25982251834402, 79.25982251834402, 79.34889149340755, 79.34889149340755, 79.63839638657068, 79.63839638657068, 79.80097725530162, 79.80097725530162, 79.8722357841913, 79.8722357841913, 80.05480614169178, 80.05480614169178, 80.30848289020601, 80.30848289020601, 80.5380949172162, 80.5380949172162, 80.6881684300772, 80.6881684300772, 80.69555583374526, 80.69555583374526, 80.7186633984978, 80.7186633984978, 80.7520805866072, 80.7520805866072, 80.79541053523286, 80.79541053523286, 80.83414406405923, 80.83414406405923, 80.85594574354757, 80.85594574354757, 80.86065200221245, 80.86065200221245, 80.88337126690789, 80.88337126690789, 80.91193393621506, 80.91193393621506, 80.91583164324595, 80.91583164324595, 81.0846042094754, 81.0846042094754, 81.08310067576343, 81.08310067576343, 81.26446121944848, 81.26446121944848, 81.24571159309548, 81.24571159309548, 81.29028685785285, 81.29028685785285, 81.36397235357487, 81.36397235357487, 81.51907391716064, 81.51907391716064, 81.54516231579359, 81.54516231579359, 81.59858338490177, 81.59858338490177, 81.60595707031811, 81.60595707031811, 81.83969924965648, 81.83969924965648, 81.87483244977562, 81.87483244977562, 81.90184661779718, 81.90184661779718, 81.91654599777264, 81.91654599777264, 82.2878811917511, 82.2878811917511, 82.32673373208752, 82.32673373208752, 82.36412548561111, 82.36412548561111, 82.4070685745612, 82.4070685745612, 82.4159056116129, 82.4159056116129, 82.43374519305647, 82.43374519305647, 82.57125939325945, 82.57125939325945, 82.59361460566963, 82.59361460566963, 82.6235659183914, 82.6235659183914, 82.65806595251787, 82.65806595251787, 82.67706309080883, 82.67706309080883, 82.6894598470926, 82.6894598470926, 82.72159419621886, 82.72159419621886, 82.70637789701817, 82.70637789701817, 82.72165263996266, 82.72165263996266, 82.74296101245889, 82.74296101245889, 82.7640825865875, 82.7640825865875, 82.7691651321777, 82.7691651321777, 82.87945539941268, 82.87945539941268, 82.89430637054025, 82.89430637054025, 82.90471740038912, 82.90471740038912, 82.92888634137694, 82.92888634137694, 82.92387659701737, 82.92387659701737, 82.93567186315495, 82.93567186315495, 82.96060513491113, 82.96060513491113, 83.01275660367179, 83.01275660367179, 83.03731765284797, 83.03731765284797, 83.08647080761921, 83.08647080761921, 83.64360813215339, 83.64360813215339, 83.66854193157364, 83.66854193157364, 83.67286559937428, 83.67286559937428, 83.7543771379395, 83.7543771379395, 83.76194875588054, 83.76194875588054, 83.81122060244245, 83.81122060244245, 83.83188916590316, 83.83188916590316, 84.03814186408033, 84.03814186408033, 84.06817087649773, 84.06817087649773, 84.08141736410388, 84.08141736410388, 84.18532455676771, 84.18532455676771, 84.19293160332853, 84.19293160332853, 84.19220528887735, 84.19220528887735, 84.31191245916887, 84.31191245916887, 84.33590967556479, 84.33590967556479, 84.3413003705315, 84.3413003705315, 84.56279519753939, 84.56279519753939, 84.64873815611877, 84.64873815611877, 84.6541820348406, 84.6541820348406, 84.66532718389858, 84.66532718389858, 84.73908526932958, 84.73908526932958, 84.72411370835285, 84.72411370835285, 84.85336064863841, 84.85336064863841, 84.97775313531884, 84.97775313531884, 84.98104599943494, 84.98104599943494, 84.98689114757492, 84.98689114757492, 85.00754726849937, 85.00754726849937, 85.01079998170597, 85.01079998170597, 85.02810747878586, 85.02810747878586, 85.17981300964118, 85.17981300964118, 85.1609937738897, 85.1609937738897, 85.16922588728139, 85.16922588728139, 85.17701188142446, 85.17701188142446, 85.18574055586217, 85.18574055586217, 85.19820229110117, 85.19820229110117, 85.31276841131756, 85.31276841131756, 85.37060765311398, 85.37060765311398, 85.3780697414993, 85.3780697414993, 85.38147871534917, 85.38147871534917, 85.51621654817859, 85.51621654817859, 85.51586880483315, 85.51586880483315, 85.5197883156849, 85.5197883156849, 85.52462423069954, 85.52462423069954, 85.54177853019823, 85.54177853019823, 85.58858476547412, 85.58858476547412, 85.59482470114557, 85.59482470114557, 85.74989512702582, 85.74989512702582, 85.75988813040098, 85.75988813040098, 85.99222884228183, 85.99222884228183, 86.00180289357336, 86.00180289357336, 86.46294311926913, 86.46294311926913, 86.4639718398396, 86.4639718398396, 86.47071265772395, 86.47071265772395, 86.70125234129894, 86.70125234129894, 86.74375179520963, 86.74375179520963, 86.75873060901988, 86.75873060901988, 86.81156421848887, 86.81156421848887, 86.80796169245693, 86.80796169245693, 86.82243239472481, 86.82243239472481, 86.88990284114833, 86.88990284114833, 86.89617307937871, 86.89617307937871, 86.9017961829541, 86.9017961829541, 86.9063659456887, 86.9063659456887, 86.90653130236781, 86.90653130236781, 86.9371156453957, 86.9371156453957, 86.94168499234574, 86.94168499234574, 87.02526217365906, 87.02526217365906, 87.05268274404266, 87.05268274404266, 87.0640585656233, 87.0640585656233, 87.2029166674716, 87.2029166674716, 87.32753212983654, 87.32753212983654, 87.33733190419932, 87.33733190419932, 87.34482217672884, 87.34482217672884, 87.35154341358896, 87.35154341358896, 87.35503806724765, 87.35503806724765, 87.40632104499701, 87.40632104499701, 87.41600446046108, 87.41600446046108, 87.43937153509329, 87.43937153509329, 87.44499521707634, 87.44499521707634, 87.44677775730966, 87.44677775730966, 87.45616942279156, 87.45616942279156, 87.54711119876328, 87.54711119876328, 87.5510713203782, 87.5510713203782, 87.56807704368029, 87.56807704368029, 87.60375636556726, 87.60375636556726, 87.61258789077486, 87.61258789077486, 87.7082137479992, 87.7082137479992, 87.75408583931485, 87.75408583931485, 87.75288891656594, 87.75288891656594, 87.76342626341446, 87.76342626341446, 87.76337001050152, 87.76337001050152, 87.76351858759658, 87.76351858759658, 87.84752062923057, 87.84752062923057, 87.8481747675846, 87.8481747675846, 87.86361919611792, 87.86361919611792, 87.86598113754243, 87.86598113754243, 87.87944213243114, 87.87944213243114, 87.87965901983766, 87.87965901983766, 87.96483209877438, 87.96483209877438, 87.96544979268441, 87.96544979268441, 87.9617273923005, 87.9617273923005, 88.06675198877407, 88.06675198877407, 88.06720641766461, 88.06720641766461, 88.06847903299293, 88.06847903299293, 88.06871604740978, 88.06871604740978, 88.0689420002651, 88.0689420002651, 88.14323713056255, 88.14323713056255, 88.14548318314175, 88.14548318314175, 88.14641044110006, 88.14641044110006, 88.28950567458698, 88.28950567458698, 88.29196592038964, 88.29196592038964, 88.41800021465667, 88.41800021465667, 88.42178540185978, 88.42178540185978, 88.4289666522886, 88.4289666522886, 88.43012390823603, 88.43012390823603, 88.51740596708095, 88.51740596708095, 88.52107045772684, 88.52107045772684, 88.5271458357345, 88.5271458357345, 88.53256794502921, 88.53256794502921, 88.53581665500928, 88.53581665500928, 88.5399464643481, 88.5399464643481, 88.54306633148597, 88.54306633148597, 88.66195209243847, 88.66195209243847, 88.66456516792978, 88.66456516792978, 88.66380513938645, 88.66380513938645, 88.66498775047864, 88.66498775047864, 88.67069053866427, 88.67069053866427, 88.67475968215113, 88.67475968215113, 88.67928850153004, 88.67928850153004, 88.68074083899697, 88.68074083899697, 88.68126593114565, 88.68126593114565, 88.68374500179985, 88.68374500179985, 88.71158056179652, 88.71158056179652, 88.71232351474802, 88.71232351474802, 88.714454374916, 88.714454374916, 88.7169488195463, 88.7169488195463, 88.71841714413812, 88.71841714413812, 88.71658720012287, 88.71658720012287, 88.73539756601132, 88.73539756601132, 88.73681632452946, 88.73681632452946, 88.76573925166642, 88.76573925166642, 88.84182537184155, 88.84182537184155, 88.84252319281204, 88.84252319281204, 88.84475641326375, 88.84475641326375, 88.87003894743012, 88.87003894743012, 88.92254558898851, 88.92254558898851, 88.92322779948378, 88.92322779948378, 89.0251370558919, 89.0251370558919, 89.0261644359175, 89.0261644359175, 89.02816465646873, 89.02816465646873, 89.03145003147971, 89.03145003147971, 89.02953601388793, 89.02953601388793, 89.10605976414482, 89.10605976414482, 89.13557300943171, 89.13557300943171, 89.1507823900327, 89.1507823900327, 89.15175260071084, 89.15175260071084, 89.15206928755066, 89.15206928755066, 89.153503605324, 89.153503605324, 89.15648252571584, 89.15648252571584, 89.15566701537756, 89.15566701537756, 89.15763384115586, 89.15763384115586, 89.15913316442817, 89.15913316442817, 89.15974244858218, 89.15974244858218, 89.21032884542267, 89.21032884542267, 89.21018182057634, 89.21018182057634, 89.21075722865906, 89.21075722865906, 89.21368795193253, 89.21368795193253, 89.21345604128204, 89.21345604128204, 89.21222251811712, 89.21222251811712, 89.2129741257407, 89.2129741257407, 89.21326763690391, 89.21326763690391, 89.21327526476323, 89.21327526476323, 89.21543400756103, 89.21543400756103, 89.22727044363486, 89.22727044363486, 89.22936710842524, 89.22936710842524, 89.23052499795898, 89.23052499795898, 89.23052100936714, 89.23052100936714, 89.23114130026418, 89.23114130026418, 89.23266794248524, 89.23266794248524, 89.23366906853312, 89.23366906853312, 89.2356347741389, 89.2356347741389, 89.23725199740613, 89.23725199740613, 89.24041964654117, 89.24041964654117, 89.24166663891198, 89.24166663891198, 89.24043439688415, 89.24043439688415, 89.31721936165764, 89.31721936165764, 89.32130865675019, 89.32130865675019, 89.32179333620624, 89.32179333620624, 89.32229579890415, 89.32229579890415, 89.32239819577717, 89.32239819577717, 89.3229830928119, 89.3229830928119, 89.32297587944417, 89.32297587944417, 89.3545685145618, 89.3545685145618, 89.35471318659945, 89.35471318659945, 89.35626421281196, 89.35626421281196, 89.35628544191914, 89.35628544191914, 89.3567237124885, 89.3567237124885, 89.35708249852577, 89.35708249852577, 89.35821124133133, 89.35821124133133, 89.35724888743938, 89.35724888743938, 89.38071754855088, 89.38071754855088, 89.3811880477646, 89.3811880477646, 89.38140969213062, 89.38140969213062, 89.3820498043773, 89.3820498043773, 89.38209330594097, 89.38209330594097, 89.38258224769777, 89.38258224769777, 89.38352811937789, 89.38352811937789, 89.38381120012212, 89.38381120012212, 89.38391558335803, 89.38391558335803, 89.38392071004047, 89.38392071004047, 89.38418148271495, 89.38418148271495, 89.38278817572194, 89.38278817572194, 89.44596984581968, 89.44596984581968, 89.44609541538061, 89.44609541538061, 89.44681251866817, 89.44681251866817, 89.44670387773566, 89.44670387773566, 89.45106144561558, 89.45106144561558, 89.45167921538723, 89.45167921538723, 89.4517453110662, 89.4517453110662, 89.45330150999992, 89.45330150999992, 89.44239373091038, 89.44239373091038, 89.4425645594231, 89.4425645594231, 89.44285471569802, 89.44285471569802, 89.44263036387494, 89.44263036387494, 89.44266366115384, 89.44266366115384, 89.44287496301281, 89.44287496301281, 89.44926130922447, 89.44926130922447, 89.44065415172226, 89.44065415172226, 89.44149093459686, 89.44149093459686, 89.44193070368883, 89.44193070368883, 89.4435904296134, 89.4435904296134, 89.4435984394476, 89.4435984394476, 89.44162133123513, 89.44162133123513, 89.44167747389419, 89.44167747389419, 89.44548531751848, 89.44548531751848, 89.44624627860645, 89.44624627860645, 89.44624957929159, 89.44624957929159, 89.44625669632205, 89.44625669632205, 89.44626044127807, 89.44626044127807, 89.44608299825461, 89.44608299825461, 89.44617748087931, 89.44617748087931, 89.44625711180103, 89.44625711180103, 89.44617401217795, 89.44617401217795, 89.44572416545823, 89.44572416545823, 89.44579237983119, 89.44579237983119, 89.45321071970069, 89.45321071970069, 89.45327729136524, 89.45327729136524, 89.45361848203264, 89.45361848203264, 89.47636696202368, 89.47636696202368, 89.47629008265992, 89.47629008265992, 89.59648656835142, 89.59648656835142, 89.5964917470152, 89.5964917470152, 89.597047815674, 89.597047815674, 89.59749534331407, 89.59749534331407, 89.59757894308294, 89.59757894308294, 89.74395948097093, 89.74395948097093, 89.74386144640285, 89.74386144640285, 89.74434201220741, 89.74434201220741, 89.74493563407704, 89.74493563407704, 89.74284178382777, 89.74284178382777, 89.7428463894293, 89.7428463894293, 89.74258242520033, 89.74258242520033, 89.74257578289425, 89.74257578289425, 89.7824984451279, 89.7824984451279, 89.783178295836, 89.783178295836, 89.78326174675222, 89.78326174675222, 89.78354985856893, 89.78354985856893, 89.88951619215435, 89.88951619215435, 89.8899343632736, 89.8899343632736, 89.9460847410823, 89.9460847410823, 89.94781098826294, 89.94781098826294, 89.96373878570549, 89.96373878570549, 89.96377900050963, 89.96377900050963, 90.09034676504395, 90.09034676504395, 90.09159421827772, 90.09159421827772, 90.09429508751279, 90.09429508751279, 90.09568165734227, 90.09568165734227, 90.09625255112839, 90.09625255112839, 90.09627257163996, 90.09627257163996, 90.09634615342263, 90.09634615342263, 90.09670561046474, 90.09670561046474, 90.09670577836334, 90.09670577836334, 90.09693158302413, 90.09693158302413, 90.10223219697691, 90.10223219697691, 90.10258894584234, 90.10258894584234, 90.10328497998508, 90.10328497998508, 90.10328781922051, 90.10328781922051, 90.10366900687558, 90.10366900687558, 90.10370593073753, 90.10370593073753, 90.10412512401533, 90.10412512401533, 90.10626049627287, 90.10626049627287, 90.10687951811467, 90.10687951811467, 90.1076842383179, 90.1076842383179, 90.10565790755275, 90.10565790755275, 90.10683023739045, 90.10683023739045, 90.10712312145864, 90.10712312145864, 90.10826507060561, 90.10826507060561, 90.10867768417461, 90.10867768417461, 90.10944266205898, 90.10944266205898, 90.11051783073876, 90.11051783073876, 90.1132117696537, 90.1132117696537, 90.11359719622916, 90.11359719622916, 90.11418755309843, 90.11418755309843, 90.11461084380383, 90.11461084380383, 90.11485108467016, 90.11485108467016, 90.1196992406361, 90.1196992406361, 90.11902041441965, 90.11902041441965, 90.1190697163085, 90.1190697163085, 90.1271031879989, 90.1271031879989, 90.12758747945489, 90.12758747945489, 90.126482576388, 90.126482576388, 90.1852134403327, 90.1852134403327, 90.18808658966809, 90.18808658966809, 90.19932379978293, 90.19932379978293, 90.20015143713209, 90.20015143713209, 90.21723794841756, 90.21723794841756, 90.21742541676251, 90.21742541676251, 90.21792318302234, 90.21792318302234, 90.21901844990919, 90.21901844990919, 90.22001464481657, 90.22001464481657, 90.23202464288329, 90.23202464288329, 90.23284254237754, 90.23284254237754, 90.23868695790259, 90.23868695790259, 90.34074838370435, 90.34074838370435, 90.34077719609263, 90.34077719609263, 90.34097759284347, 90.34097759284347, 90.34304711463578, 90.34304711463578, 90.3438855334111, 90.3438855334111, 90.34625489926572, 90.34625489926572, 90.34741932875389, 90.34741932875389, 90.36511742947583, 90.36511742947583, 90.3651825726901], "sample_1": [48.60967480547704, 51.57686757004145, 51.57686757004145, 52.95361838325277, 52.95361838325277, 54.46739926571228, 54.46739926571228, 57.32149696970963, 57.32149696970963, 57.88027961562547, 57.88027961562547, 58.65899425988994, 58.65899425988994, 60.03125543613993, 60.03125543613993, 60.63659925536295, 60.63659925536295, 61.41654006795316, 61.41654006795316, 61.97654862129913, 61.97654862129913, 62.814585502882615, 62.814585502882615, 63.06270515313285, 63.06270515313285, 63.69133480894698, 63.69133480894698, 63.87724581876358, 63.87724581876358, 64.822720764498, 64.822720764498, 65.21833272670344, 65.21833272670344, 65.35051605627734, 65.35051605627734, 66.8613572901511, 66.8613572901511, 67.10068602062702, 67.10068602062702, 67.17628611957178, 67.17628611957178, 67.26826595300432, 67.26826595300432, 67.37082913615382, 67.37082913615382, 67.47604196194848, 67.47604196194848, 68.57296024291072, 68.57296024291072, 68.61005921561114, 68.61005921561114, 68.63816887982948, 68.63816887982948, 68.68251982910283, 68.68251982910283, 68.82760188055124, 68.82760188055124, 69.3318055445199, 69.3318055445199, 69.5426817088687, 69.5426817088687, 69.57188247778515, 69.57188247778515, 69.61825000492989, 69.61825000492989, 69.66220862843258, 69.66220862843258, 69.69517123950473, 69.69517123950473, 69.75831165777306, 69.75831165777306, 69.8458892501267, 69.8458892501267, 69.85295006298406, 69.85295006298406, 70.13420610118118, 70.13420610118118, 70.29893251956244, 70.29893251956244, 70.32437187522314, 70.32437187522314, 70.40966166394506, 70.40966166394506, 70.41781642576036, 70.41781642576036, 70.84886508118237, 70.84886508118237, 70.87678289158195, 70.87678289158195, 70.87993128892342, 70.87993128892342, 70.90517715453164, 70.90517715453164, 71.37216707779797, 71.37216707779797, 71.39649954624231, 71.39649954624231, 71.56786336454857, 71.56786336454857, 72.13400519983131, 72.13400519983131, 72.14996254230384, 72.14996254230384, 72.13310139476499, 72.13310139476499, 72.17400754875612, 72.17400754875612, 72.24241074879421, 72.24241074879421, 72.29191529176914, 72.29191529176914, 72.30857039925233, 72.30857039925233, 72.43015380084898, 72.43015380084898, 72.43718881445783, 72.43718881445783, 72.56109932476014, 72.56109932476014, 72.90740181589345, 72.90740181589345, 72.9193513144042, 72.9193513144042, 72.93358661526567, 72.93358661526567, 72.93079838422882, 72.93079838422882, 72.95999588860575, 72.95999588860575, 72.98459695722934, 72.98459695722934, 73.19274274192207, 73.19274274192207, 73.20635211211929, 73.20635211211929, 73.22529983605399, 73.22529983605399, 73.2248453724412, 73.2248453724412, 73.22966729234213, 73.22966729234213, 73.24551373799636, 73.24551373799636, 73.27859603768322, 73.27859603768322, 73.27524973577768, 73.27524973577768, 73.36893259507907, 73.36893259507907, 73.38472018358547, 73.38472018358547, 73.40847623218826, 73.40847623218826, 73.41904457638596, 73.41904457638596, 73.54253938123315, 73.54253938123315, 73.5816320685947, 73.5816320685947, 73.57901125227326, 73.57901125227326, 73.59994204603501, 73.59994204603501, 73.60361973350078, 73.60361973350078, 73.97703743183583, 73.97703743183583, 74.02916411265713, 74.02916411265713, 74.03141370833538, 74.03141370833538, 74.04227133656656, 74.04227133656656, 74.04712022928055, 74.04712022928055, 74.05173080630964, 74.05173080630964, 74.10776666145273, 74.10776666145273, 74.11881993401784, 74.11881993401784, 74.12465804795603, 74.12465804795603, 74.33538168825558, 74.33538168825558, 74.53684735821476, 74.53684735821476, 74.54564400489942, 74.54564400489942, 74.55234929506577, 74.55234929506577, 74.65334828964468, 74.65334828964468, 75.01110483432765, 75.01110483432765, 75.07011212765593, 75.07011212765593, 75.44952991611413, 75.44952991611413, 75.54245387077559, 75.54245387077559, 75.93859918421396, 75.93859918421396, 75.95664023112454, 75.95664023112454, 76.28543699413045, 76.28543699413045, 76.28844906572783, 76.28844906572783, 76.59032422085392, 76.59032422085392, 77.0518932331841, 77.0518932331841, 77.13726831854686, 77.13726831854686, 77.2008975468104, 77.2008975468104, 77.20787569616637, 77.20787569616637, 77.2807318579254, 77.2807318579254, 77.29182725464, 77.29182725464, 77.53434923551035, 77.53434923551035, 77.61101863270429, 77.61101863270429, 77.63368710426208, 77.63368710426208, 77.67278234878907, 77.67278234878907, 77.67604730714625, 77.67604730714625, 77.68409795412964, 77.68409795412964, 77.77036470288284, 77.77036470288284, 77.77278385145496, 77.77278385145496, 77.77527218184524, 77.77527218184524, 77.7748288586418, 77.7748288586418, 77.77949563975224, 77.77949563975224, 77.90302179031292, 77.90302179031292, 77.91040612996926, 77.91040612996926, 78.08398770371089, 78.08398770371089, 78.48989021318852, 78.48989021318852, 78.5414043203532, 78.5414043203532, 78.95530985676804, 78.95530985676804, 79.05704601644078, 79.05704601644078, 79.10925996948242, 79.10925996948242, 79.12013652448579, 79.12013652448579, 79.42366807419243, 79.42366807419243, 79.64972160300587, 79.64972160300587, 79.91599607722745, 79.91599607722745, 79.96495704613217, 79.96495704613217, 79.96967194000065, 79.96967194000065, 80.03116637323926, 80.03116637323926, 80.0478996935179, 80.0478996935179, 80.05521574644547, 80.05521574644547, 80.17339888268211, 80.17339888268211, 80.18948869027503, 80.18948869027503, 80.21627350261757, 80.21627350261757, 80.48741641740968, 80.48741641740968, 80.51473326798835, 80.51473326798835, 80.72257502550514, 80.72257502550514, 80.74562945602767, 80.74562945602767, 80.98020213747424, 80.98020213747424, 80.99834368468136, 80.99834368468136, 81.11296376375468, 81.11296376375468, 81.20583736361206, 81.20583736361206, 81.22404422595683, 81.22404422595683, 81.2315929208774, 81.2315929208774, 81.55036140474742, 81.55036140474742, 81.55823257330096, 81.55823257330096, 81.57736460157061, 81.57736460157061, 81.58419516505647, 81.58419516505647, 81.6033772717746, 81.6033772717746, 81.83422728997228, 81.83422728997228, 81.83524398181017, 81.83524398181017, 81.92523005995233, 81.92523005995233, 82.13718113436218, 82.13718113436218, 82.14166680458844, 82.14166680458844, 82.28662330450442, 82.28662330450442, 82.2900203986029, 82.2900203986029, 82.29712829218082, 82.29712829218082, 82.30783102201444, 82.30783102201444, 82.45068949084212, 82.45068949084212, 82.46426452699318, 82.46426452699318, 82.83663769824298, 82.83663769824298, 82.83992290392153, 82.83992290392153, 82.9843404757698, 82.9843404757698, 83.06497161569642, 83.06497161569642, 83.0729007838902, 83.0729007838902, 83.12328412745765, 83.12328412745765, 83.12996491398009, 83.12996491398009, 83.20009829124237, 83.20009829124237, 83.20430970602094, 83.20430970602094, 83.25362534293245, 83.25362534293245, 83.33088734278866, 83.33088734278866, 83.34939360890608, 83.34939360890608, 83.38901379159212, 83.38901379159212, 83.39439216199789, 83.39439216199789, 83.44317694873065, 83.44317694873065, 83.54043333185014, 83.54043333185014, 83.70470901603268, 83.70470901603268, 83.70601567715725, 83.70601567715725, 83.80884334531883, 83.80884334531883, 83.81279986740498, 83.81279986740498, 83.81474382842826, 83.81474382842826, 83.88740232934701, 83.88740232934701, 83.88821579195721, 83.88821579195721, 83.89445461642536, 83.89445461642536, 83.89766453149642, 83.89766453149642, 83.89845089264055, 83.89845089264055, 83.89966888554936, 83.89966888554936, 83.9024278389035, 83.9024278389035, 83.90615684612182, 83.90615684612182, 83.90666858612069, 83.90666858612069, 83.90756759364628, 83.90756759364628, 83.90899985004106, 83.90899985004106, 83.91033669845322, 83.91033669845322, 83.96973340336453, 83.96973340336453, 84.01928696237863, 84.01928696237863, 84.02059684060137, 84.02059684060137, 84.0213369966106, 84.0213369966106, 84.02734467473137, 84.02734467473137, 84.02855771804091, 84.02855771804091, 84.02898374575472, 84.02898374575472, 84.17423105790473, 84.17423105790473, 84.17529421838482, 84.17529421838482, 84.17592643694957, 84.17592643694957, 84.19475261368234, 84.19475261368234, 84.19746394412063, 84.19746394412063, 84.19783196104859, 84.19783196104859, 84.21493646356856, 84.21493646356856, 84.21508763703847, 84.21508763703847, 84.22120034086642, 84.22120034086642, 84.22196535010274, 84.22196535010274, 84.33125106163895, 84.33125106163895, 84.33418144213316, 84.33418144213316, 84.33774122469161, 84.33774122469161, 84.35538891485805, 84.35538891485805, 84.36363115421148, 84.36363115421148, 84.36367274110869, 84.36367274110869, 84.36517295283618, 84.36517295283618, 84.39735560330324, 84.39735560330324, 84.42096442978985, 84.42096442978985, 84.42121102713055, 84.42121102713055, 84.45599501487858, 84.45599501487858, 84.5284409946754, 84.5284409946754, 84.53004118710628, 84.53004118710628, 84.53029350956376, 84.53029350956376, 84.53941783271348, 84.53941783271348, 84.53956953796342, 84.53956953796342, 84.5612634847579, 84.5612634847579, 84.63993683930819, 84.63993683930819, 84.63993824475618, 84.63993824475618, 84.64072779496743, 84.64072779496743, 84.64961135589787, 84.64961135589787, 84.64996535615856, 84.64996535615856, 84.64997747862729, 84.64997747862729, 84.65030203539212, 84.65030203539212, 84.67759374564362, 84.67759374564362, 84.67763653678537, 84.67763653678537, 84.67788530569635, 84.67788530569635, 84.67842186924393, 84.67842186924393, 84.67899913253586, 84.67899913253586, 84.74428047255306, 84.74428047255306, 84.89064274586548, 84.89064274586548, 84.89065267041428, 84.89065267041428, 84.8907081704329, 84.8907081704329, 84.89089045015011, 84.89089045015011, 84.89187314316509, 84.89187314316509, 85.02635299180454, 85.02635299180454, 85.03060423890757, 85.03060423890757, 85.1291482407525, 85.1291482407525, 85.12956757824608, 85.12956757824608, 85.13001476947248, 85.13001476947248, 85.13012488858043, 85.13012488858043, 85.13012893605885, 85.13012893605885, 85.13087714345636, 85.13087714345636, 85.1314196030776, 85.1314196030776, 85.15296212250439, 85.15296212250439, 85.16287717940672, 85.16287717940672, 85.21557636441042, 85.21557636441042, 85.21581175158302, 85.21581175158302, 85.2160669749787, 85.2160669749787, 85.21650787708703, 85.21650787708703, 85.21680157399462, 85.21680157399462, 85.29405252803676, 85.29405252803676, 85.29473003018111, 85.29473003018111, 85.34589772047991, 85.34589772047991, 85.85588637348724, 85.85588637348724, 85.85651436361667, 85.85651436361667, 85.85680094416415, 85.85680094416415, 85.8579273967668, 85.8579273967668, 85.85883042434229, 85.85883042434229, 85.85949954224674, 85.85949954224674, 85.93751526389457, 85.93751526389457, 85.93763096409866, 85.93763096409866, 85.9380464926727, 85.9380464926727, 85.93867439364614, 85.93867439364614, 85.9387797313582, 85.9387797313582, 85.93981834253685, 85.93981834253685, 85.94031553261104, 85.94031553261104, 85.94064649632685, 85.94064649632685, 85.94064649836557, 85.94064649836557, 85.94094046091577, 85.94094046091577, 85.94121990497894, 85.94121990497894, 85.94184289299614, 85.94184289299614, 85.94220805255182, 85.94220805255182, 85.94221896834891, 85.94221896834891, 85.94281883148885, 85.94281883148885, 85.94295287553396, 85.94295287553396, 85.94300884811729, 85.94300884811729, 85.96129409024383, 85.96129409024383, 85.96142537580754, 85.96142537580754, 85.96202813880262, 85.96202813880262, 85.96202821906004, 85.96202821906004, 85.9737383090461, 85.9737383090461, 85.97392521202634, 85.97392521202634, 85.97396036039585, 85.97396036039585, 85.97401770964133, 85.97401770964133, 85.97412154844284, 85.97412154844284, 85.97417906542327, 85.97417906542327, 85.99022520017078, 85.99022520017078, 85.99022602740449, 85.99022602740449, 85.99022606006054, 85.99022606006054, 86.01280769939959, 86.01280769939959, 86.0281873879341, 86.0281873879341, 86.03542310043099, 86.03542310043099, 86.03542486728881, 86.03542486728881, 86.03546141911778, 86.03546141911778, 86.0354657465419, 86.0354657465419, 86.07064889103573, 86.07064889103573, 86.07065703121569, 86.07065703121569, 86.0710594928277, 86.0710594928277, 86.07113276325917, 86.07113276325917, 86.07115237071463, 86.07115237071463, 86.07115644488933, 86.07115644488933, 86.07127833915148, 86.07127833915148, 86.07127833951527, 86.07127833951527, 86.07132994497434, 86.07132994497434, 86.07135310634263, 86.07135310634263, 86.0714322873195, 86.0714322873195, 86.07144776634598, 86.07144776634598, 86.07148678348675, 86.07148678348675, 86.07175709556233, 86.07175709556233, 86.07421483237165, 86.07421483237165, 86.07421483584233, 86.07421483584233, 86.07446150738907, 86.07446150738907, 86.07450508626731, 86.07450508626731, 86.14986830495072, 86.14986830495072, 86.14986830502436, 86.14986830502436, 86.15003212942317, 86.15003212942317, 86.15014445057234, 86.15014445057234, 86.15014448893103, 86.15014448893103, 86.15015155017464, 86.15015155017464, 86.15268735904095, 86.15268735904095, 86.15268978997726, 86.15268978997726, 86.15270011715496, 86.15270011715496, 86.15277721188241, 86.15277721188241, 86.1745899838365, 86.1745899838365, 86.17462460306055, 86.17462460306055, 86.17464228043286, 86.17464228043286, 86.18223581580382, 86.18223581580382, 86.18223583650601, 86.18223583650601, 86.18228540170057, 86.18228540170057, 86.18228550936986, 86.18228550936986, 86.18228552215484, 86.18228552215484, 86.18229167057142, 86.18229167057142, 86.19785325944045, 86.19785325944045, 86.19785327526185, 86.19785327526185, 86.21267497954169, 86.21267497954169, 86.21267504517616, 86.21267504517616, 86.21267631678045, 86.21267631678045, 86.21271441353522, 86.21271441353522, 86.21273455699126, 86.21273455699126, 86.21273455804797, 86.21273455804797, 86.21273501325088, 86.21273501325088, 86.21274119400154, 86.21274119400154, 86.23152896356963, 86.23152896356963, 86.23162781539645, 86.23162781539645, 86.23165839343945, 86.23165839343945, 86.2709630219109, 86.2709630219109, 86.27096802360568, 86.27096802360568, 86.27097294741844, 86.27097294741844, 86.27097327504127, 86.27097327504127, 86.27099754395041, 86.27099754395041, 86.27099920504465, 86.27099920504465, 86.27108657072274, 86.27108657072274, 86.27108667990235, 86.27108667990235, 86.27109859256637, 86.27109859256637, 86.27109859979218, 86.27109859979218, 86.27109968756007, 86.27109968756007, 86.27110502770408, 86.27110502770408, 86.27110664833546, 86.27110664833546, 86.27112457479882, 86.27112457479882, 86.27112933556381, 86.27112933556381, 86.27115651670226, 86.27115651670226, 86.27115754613855, 86.27115754613855, 86.27116000644223, 86.27116000644223, 86.27116000811706, 86.27116000811706, 86.27116083849667, 86.27116083849667, 86.27116168309904, 86.27116168309904, 86.2711665074943, 86.2711665074943, 86.27116650751188, 86.27116650751188, 86.27117267443465, 86.27117267443465, 86.27117620225879, 86.27117620225879, 86.2711762022589, 86.2711762022589, 86.27117620174057, 86.27117620174057, 86.27118431095523, 86.27118431095523, 86.27118431478713, 86.27118431478713, 86.27118431478767, 86.27118431478767, 86.36764520046759, 86.36764520046759, 86.40451297912473, 86.40451297912473, 86.40454361312396, 86.40454361312396, 86.40454924943724, 86.40454924943724, 86.40471290059995, 86.40471290059995, 86.40473219382427, 86.40473219382427, 86.4125120901615, 86.4125120901615, 86.41251348650361, 86.41251348650361, 86.41849723474915, 86.41849723474915, 86.41850186444684, 86.41850186444684, 86.41850188243096, 86.41850188243096, 86.41850818498443, 86.41850818498443, 86.41850821721255, 86.41850821721255, 86.41850861677882, 86.41850861677882, 86.44173893195901, 86.44173893195901, 86.44174158562191, 86.44174158562191, 86.44174162530912, 86.44174162530912, 86.46867670575007, 86.46867670575007, 86.46868003219417, 86.46868003219417, 86.4686806247517, 86.4686806247517, 86.46868179537468, 86.46868179537468, 86.468681797125, 86.468681797125, 86.46868179904827, 86.46868179904827, 86.46868396874336, 86.46868396874336, 86.4686839699022, 86.4686839699022, 86.468683970016, 86.468683970016, 86.47161625590773, 86.47161625590773, 86.47161625590836, 86.47161625590836, 86.51854107952148, 86.51854107952148, 86.5250135682616, 86.5250135682616, 86.56873430080385, 86.56873430080385, 86.57511471743692, 86.57511471743692, 86.60442611731794, 86.60442611731794, 86.60845807353546, 86.60845807353546, 86.6107166462095, 86.6107166462095, 86.66094575917566, 86.66094575917566, 86.66357892996959, 86.66357892996959, 86.66357896820398, 86.66357896820398, 86.69035082011477, 86.69035082011477, 86.69069488986257, 86.69069488986257, 86.69072064018941, 86.69072064018941, 86.6907967330599, 86.6907967330599, 86.69112949767378, 86.69112949767378, 86.69113195456097, 86.69113195456097, 86.69113234714915, 86.69113234714915, 86.69115161936924, 86.69115161936924, 86.69115212710966, 86.69115212710966, 86.69123609903598, 86.69123609903598, 86.69125050751165, 86.69125050751165, 86.69125083019425, 86.69125083019425, 86.69125299972553, 86.69125299972553, 86.69125585011598, 86.69125585011598, 86.69127292607912, 86.69127292607912, 86.69131131116157, 86.69131131116157, 86.69135037641614, 86.69135037641614, 86.69782804850661, 86.69782804850661, 86.69789934191422, 86.69789934191422, 86.6979022912579, 86.6979022912579, 86.69790400205595, 86.69790400205595, 86.69790404026027, 86.69790404026027, 86.69791592914999, 86.69791592914999, 86.69792677243035, 86.69792677243035, 86.73265109573093, 86.73265109573093, 86.73274070841467, 86.73274070841467, 86.73274750508872, 86.73274750508872, 86.73274750639199, 86.73274750639199, 86.73274750813958, 86.73274750813958, 86.73274849668108, 86.73274849668108, 86.73274849668236, 86.73274849668236, 86.73274853529568, 86.73274853529568, 86.73274853679295, 86.73274853679295, 86.7327516917694, 86.7327516917694, 86.7327550387151, 86.7327550387151, 86.73275506475127, 86.73275506475127, 86.90048825624633, 86.90048825624633, 86.90049039290776, 86.90049039290776, 87.00707901900117, 87.00707901900117, 87.00707901931412, 87.00707901931412, 87.00708093656792, 87.00708093656792, 87.01800769835442, 87.01800769835442, 87.01800779003428, 87.01800779003428, 87.01800779045585, 87.01800779045585, 87.03449654443799, 87.03449654443799, 87.03449654450739, 87.03449654450739, 87.03450049156223, 87.03450049156223, 87.03450132855889, 87.03450132855889, 87.034501506036, 87.034501506036, 87.0345015063409, 87.0345015063409, 87.03450160886757, 87.03450160886757, 87.034501617332, 87.034501617332, 87.03450194927785, 87.03450194927785, 87.03450199747098, 87.03450199747098, 87.04015195946006, 87.04015195946006, 87.04015195946108, 87.04015195946108, 87.0401522769627, 87.0401522769627, 87.04015230832381, 87.04015230832381, 87.0401523228923, 87.0401523228923, 87.0401523228924, 87.0401523228924, 87.04015233272536, 87.04015233272536, 87.04015234498162, 87.04015234498162, 87.04015234604465, 87.04015234604465, 87.04015234604564, 87.04015234604564, 87.04015235091572, 87.04015235091572, 87.04015235329199, 87.04015235329199, 87.0401523598477, 87.0401523598477, 87.04015238210361], "sample_2": [47.994714676568385, 50.68980408254581, 50.68980408254581, 54.30261102041985, 54.30261102041985, 55.113300322062024, 55.113300322062024, 56.221576127687094, 56.221576127687094, 57.25470523515436, 57.25470523515436, 58.64404924792478, 58.64404924792478, 59.20860892819447, 59.20860892819447, 60.17226473601685, 60.17226473601685, 60.7669662896483, 60.7669662896483, 61.49075122811341, 61.49075122811341, 61.908487592741466, 61.908487592741466, 62.18940194379142, 62.18940194379142, 62.711092986621985, 62.711092986621985, 63.17525570776564, 63.17525570776564, 63.31419297173471, 63.31419297173471, 63.66991557988661, 63.66991557988661, 63.80871598456014, 63.80871598456014, 63.951866319405326, 63.951866319405326, 64.09595949662219, 64.09595949662219, 64.22289967632307, 64.22289967632307, 65.06456833825749, 65.06456833825749, 65.29387730499079, 65.29387730499079, 65.31431819269268, 65.31431819269268, 65.58284749444813, 65.58284749444813, 65.64611835875327, 65.64611835875327, 65.99786845248946, 65.99786845248946, 66.67891456452075, 66.67891456452075, 66.83825228313037, 66.83825228313037, 67.11289548884184, 67.11289548884184, 67.21258389372353, 67.21258389372353, 67.31340506264688, 67.31340506264688, 67.61840490689337, 67.61840490689337, 68.18166492086388, 68.18166492086388, 68.30800864210421, 68.30800864210421, 68.54580433911218, 68.54580433911218, 68.74355177401586, 68.74355177401586, 68.85450421171689, 68.85450421171689, 68.95072383737718, 68.95072383737718, 68.98352599055202, 68.98352599055202, 69.35880103063359, 69.35880103063359, 69.36160938658108, 69.36160938658108, 69.52822463305284, 69.52822463305284, 69.77123359474575, 69.77123359474575, 69.86325159916612, 69.86325159916612, 70.14378169542677, 70.14378169542677, 70.22331876115624, 70.22331876115624, 70.27233749446005, 70.27233749446005, 70.33709477386935, 70.33709477386935, 70.47107260153722, 70.47107260153722, 70.61049691283075, 70.61049691283075, 70.75479612736025, 70.75479612736025, 70.9472745639197, 70.9472745639197, 70.98168726957722, 70.98168726957722, 71.07317906507964, 71.07317906507964, 71.09418580303512, 71.09418580303512, 71.10662955404857, 71.10662955404857, 71.1969111302634, 71.1969111302634, 71.2991115369709, 71.2991115369709, 71.3648341371662, 71.3648341371662, 71.98743305962107, 71.98743305962107, 72.01297893646368, 72.01297893646368, 72.02974346874294, 72.02974346874294, 72.1019769226858, 72.1019769226858, 72.18930492714095, 72.18930492714095, 72.23177425779275, 72.23177425779275, 72.35145023202459, 72.35145023202459, 72.3591347056501, 72.3591347056501, 72.39225036577687, 72.39225036577687, 72.46391711068875, 72.46391711068875, 72.56444659956249, 72.56444659956249, 72.57887359082699, 72.57887359082699, 72.65393161096233, 72.65393161096233, 72.67844822441053, 72.67844822441053, 72.7143832179652, 72.7143832179652, 72.72575626978463, 72.72575626978463, 72.80066660328342, 72.80066660328342, 72.96398972113914, 72.96398972113914, 73.04843139082904, 73.04843139082904, 73.15284812349556, 73.15284812349556, 73.38892105544801, 73.38892105544801, 73.40550216594292, 73.40550216594292, 73.4968235267659, 73.4968235267659, 73.53167517527599, 73.53167517527599, 73.66819280447508, 73.66819280447508, 73.69203937863274, 73.69203937863274, 73.75251624040637, 73.75251624040637, 73.75609192921694, 73.75609192921694, 73.76430744211825, 73.76430744211825, 73.82375747657436, 73.82375747657436, 73.82889682215719, 73.82889682215719, 73.83308818540198, 73.83308818540198, 74.03518218344294, 74.03518218344294, 74.06713420854501, 74.06713420854501, 74.3118176613726, 74.3118176613726, 74.35633528718128, 74.35633528718128, 74.33285525810375, 74.33285525810375, 74.33418198573735, 74.33418198573735, 74.40409431794687, 74.40409431794687, 74.41350873541805, 74.41350873541805, 74.75519107572093, 74.75519107572093, 74.73914151027688, 74.73914151027688, 74.99306361758792, 74.99306361758792, 74.99647684694483, 74.99647684694483, 75.00824454648978, 75.00824454648978, 75.04497038061385, 75.04497038061385, 75.03611083699369, 75.03611083699369, 75.07424295157864, 75.07424295157864, 75.06496349424765, 75.06496349424765, 75.08534891325746, 75.08534891325746, 75.0898863510508, 75.0898863510508, 75.152213255286, 75.152213255286, 75.15620749650242, 75.15620749650242, 75.1672744193848, 75.1672744193848, 75.2063522628159, 75.2063522628159, 75.23740578644296, 75.23740578644296, 75.25211565473954, 75.25211565473954, 75.26346173209731, 75.26346173209731, 75.27431701112877, 75.27431701112877, 75.27548253651062, 75.27548253651062, 75.28817635382656, 75.28817635382656, 75.29783944029187, 75.29783944029187, 75.30790036133831, 75.30790036133831, 75.30784512341673, 75.30784512341673, 75.36568152297293, 75.36568152297293, 75.37063357053098, 75.37063357053098, 75.37393295513894, 75.37393295513894, 75.40407585340108, 75.40407585340108, 75.42617751267791, 75.42617751267791, 75.59483590518055, 75.59483590518055, 75.60983896794407, 75.60983896794407, 75.61801689945209, 75.61801689945209, 75.62567399761429, 75.62567399761429, 75.58106209973896, 75.58106209973896, 75.5845717179726, 75.5845717179726, 75.60476737596505, 75.60476737596505, 75.63547009964687, 75.63547009964687, 75.64694469541527, 75.64694469541527, 75.59592855446003, 75.59592855446003, 75.60901999760097, 75.60901999760097, 75.6095453228492, 75.6095453228492, 75.6568838821919, 75.6568838821919, 75.72290820563313, 75.72290820563313, 75.74347426446417, 75.74347426446417, 75.74752150444019, 75.74752150444019, 75.75039098086232, 75.75039098086232, 75.75002373460934, 75.75002373460934, 75.87379682364003, 75.87379682364003, 75.88073398431455, 75.88073398431455, 75.89796064507512, 75.89796064507512, 75.90763854197897, 75.90763854197897, 76.00673227117726, 76.00673227117726, 76.00517946737634, 76.00517946737634, 76.07413775203665, 76.07413775203665, 76.04282002643731, 76.04282002643731, 76.08022720572589, 76.08022720572589, 76.09404783928971, 76.09404783928971, 76.15132304115559, 76.15132304115559, 76.17332337726373, 76.17332337726373, 76.10408805984002, 76.10408805984002, 76.1072243963409, 76.1072243963409, 76.16685347484496, 76.16685347484496, 76.17640516424285, 76.17640516424285, 76.19312123859302, 76.19312123859302, 76.19447907216448, 76.19447907216448, 76.22969275210687, 76.22969275210687, 76.24121017177013, 76.24121017177013, 76.24762148893306, 76.24762148893306, 76.25853859299392, 76.25853859299392, 76.26139279598455, 76.26139279598455, 76.25892070226337, 76.25892070226337, 76.26373359357815, 76.26373359357815, 76.2693539657536, 76.2693539657536, 76.28691802975298, 76.28691802975298, 76.28380311202584, 76.28380311202584, 76.27898087873153, 76.27898087873153, 76.28198473032543, 76.28198473032543, 76.31750070563042, 76.31750070563042, 76.32050798645255, 76.32050798645255, 76.32093458618597, 76.32093458618597, 76.30208933152986, 76.30208933152986, 76.3222777115598, 76.3222777115598, 76.32906259791645, 76.32906259791645, 76.33094703022257, 76.33094703022257, 76.35224095580378, 76.35224095580378, 76.37847339625012, 76.37847339625012, 76.38672642153864, 76.38672642153864, 76.410403329934, 76.410403329934, 76.41487990598846, 76.41487990598846, 76.41512994303186, 76.41512994303186, 76.41664178350938, 76.41664178350938, 76.42478126280358, 76.42478126280358, 76.43079914494531, 76.43079914494531, 76.44305831638978, 76.44305831638978, 76.45274793843993, 76.45274793843993, 76.42034088518557, 76.42034088518557, 76.45077361098879, 76.45077361098879, 76.45506717177591, 76.45506717177591, 76.45658098059253, 76.45658098059253, 76.45637954298635, 76.45637954298635, 76.46223513368135, 76.46223513368135, 76.46458365281855, 76.46458365281855, 76.4847846028724, 76.4847846028724, 76.53886751828927, 76.53886751828927, 76.53898508028051, 76.53898508028051, 76.56051002672031, 76.56051002672031, 76.56384598522152, 76.56384598522152, 76.5659684427331, 76.5659684427331, 76.60382497004407, 76.60382497004407, 76.61376870227319, 76.61376870227319, 76.61397910055044, 76.61397910055044, 76.61573153637919, 76.61573153637919, 76.66121828088947, 76.66121828088947, 76.69330084494031, 76.69330084494031, 76.69423469839697, 76.69423469839697, 76.69442150851764, 76.69442150851764, 76.75301926110292, 76.75301926110292, 76.75692055871421, 76.75692055871421, 76.81900786651272, 76.81900786651272, 76.81984537654064, 76.81984537654064, 76.82340113112004, 76.82340113112004, 76.82743339828038, 76.82743339828038, 76.83050258560574, 76.83050258560574, 76.8319275238068, 76.8319275238068, 76.8322720136948, 76.8322720136948, 76.83258554119763, 76.83258554119763, 76.83257079749066, 76.83257079749066, 76.83605981924461, 76.83605981924461, 76.83726527044394, 76.83726527044394, 76.83731896066138, 76.83731896066138, 76.86436996955122, 76.86436996955122, 76.86456117253833, 76.86456117253833, 76.86462900375813, 76.86462900375813, 76.86585282347232, 76.86585282347232, 76.96335303707357, 76.96335303707357, 76.96336103029357, 76.96336103029357, 76.99311102234432, 76.99311102234432, 76.9931253864137, 76.9931253864137, 77.13725444454134, 77.13725444454134, 77.13753675737136, 77.13753675737136, 77.13753654131901, 77.13753654131901, 77.21640415092838, 77.21640415092838, 77.24223803154442, 77.24223803154442, 77.25122029770228, 77.25122029770228, 77.37619213041728, 77.37619213041728, 77.37640500428245, 77.37640500428245, 77.37744821925895, 77.37744821925895, 77.37760158987922, 77.37760158987922, 77.37765569609715, 77.37765569609715, 77.37991943618472, 77.37991943618472, 77.48149749122801, 77.48149749122801, 77.69480279969893, 77.69480279969893, 77.80631570693754, 77.80631570693754, 77.80804829778319, 77.80804829778319, 77.81390609389234, 77.81390609389234, 77.82020795707881, 77.82020795707881, 77.89130936205609, 77.89130936205609, 77.91065837746355, 77.91065837746355, 78.06045609225087, 78.06045609225087, 78.06268443189312, 78.06268443189312, 78.14081933167859, 78.14081933167859, 78.14112951688205, 78.14112951688205, 78.16113591858726, 78.16113591858726, 78.23679672281519, 78.23679672281519, 78.23765330801223, 78.23765330801223, 78.3707000496285, 78.3707000496285, 78.37149741439465, 78.37149741439465, 78.42404311935469, 78.42404311935469, 78.49908399167843, 78.49908399167843, 78.51269341074348, 78.51269341074348, 78.51349243529886, 78.51349243529886, 78.57100436453017, 78.57100436453017, 78.65557539700144, 78.65557539700144, 78.65564562436043, 78.65564562436043, 78.71934282690674, 78.71934282690674, 78.71934812084272, 78.71934812084272, 78.84176211650808, 78.84176211650808, 78.84628082322199, 78.84628082322199, 78.8921941848778, 78.8921941848778, 79.023938268364, 79.023938268364, 79.09961814771755, 79.09961814771755, 79.10139170132881, 79.10139170132881, 79.11745283657397, 79.11745283657397, 79.13140687906865, 79.13140687906865, 79.45457422080818, 79.45457422080818, 79.5170379864324, 79.5170379864324, 79.51837516307523, 79.51837516307523, 79.67056532247405, 79.67056532247405, 79.67057346045537, 79.67057346045537, 79.67057349770258, 79.67057349770258, 79.99047087683634, 79.99047087683634, 79.99047110212034, 79.99047110212034, 79.99047136862085, 79.99047136862085, 79.99047726853115, 79.99047726853115, 79.99047735965057, 79.99047735965057, 79.99047748059508, 79.99047748059508, 80.0955309425872, 80.0955309425872, 80.20731270258423, 80.20731270258423, 80.24327846058075, 80.24327846058075, 80.32516331759037, 80.32516331759037, 80.71269596537746, 80.71269596537746, 80.71279772770431, 80.71279772770431, 80.71282971369321, 80.71282971369321, 80.71284560081499, 80.71284560081499, 80.85369168775976, 80.85369168775976, 80.85379648320736, 80.85379648320736, 80.88732165595692, 80.88732165595692, 80.88733324701047, 80.88733324701047, 80.88740465114876, 80.88740465114876, 80.88743218524081, 80.88743218524081, 80.88760865094547, 80.88760865094547, 80.8999357753987, 80.8999357753987, 80.89995744642096, 80.89995744642096, 80.93834170014627, 80.93834170014627, 80.93834929106237, 80.93834929106237, 80.93838537211855, 80.93838537211855, 80.93849846503868, 80.93849846503868, 80.95656783381624, 80.95656783381624, 80.97636136237172, 80.97636136237172, 80.97636136486187, 80.97636136486187, 81.00995509331091, 81.00995509331091, 81.00995782362229, 81.00995782362229, 81.00999366218605, 81.00999366218605, 81.03782073669026, 81.03782073669026, 81.0379396765461, 81.0379396765461, 81.03793967924427, 81.03793967924427, 81.03793968857569, 81.03793968857569, 81.03794090844937, 81.03794090844937, 81.03794091753251, 81.03794091753251, 81.14659658672628, 81.14659658672628, 81.14659658722326, 81.14659658722326, 81.14659659273914, 81.14659659273914, 81.14660294764043, 81.14660294764043, 81.14661613514349, 81.14661613514349, 81.14661613514362, 81.14661613514362, 81.14661613858954, 81.14661613858954, 81.14661613861236, 81.14661613861236, 81.1523095861534, 81.1523095861534, 81.15230959122403, 81.15230959122403, 81.19331541302537, 81.19331541302537, 81.19331541331083, 81.19331541331083, 81.19331541366341, 81.19331541366341, 81.21774476076452, 81.21774476076452, 81.21799821513078, 81.21799821513078, 81.21799898831067, 81.21799898831067, 81.21799898831746, 81.21799898831746, 81.22077261947267, 81.22077261947267, 81.22077261949134, 81.22077261949134, 81.22081736119497, 81.22081736119497, 81.22081754921946, 81.22081754921946, 81.2337032926919, 81.2337032926919, 81.23370329274101, 81.23370329274101, 81.23370337025322, 81.23370337025322, 81.23378896053394, 81.23378896053394, 81.23378896183064, 81.23378896183064, 81.23378977093624, 81.23378977093624, 81.23378977250145, 81.23378977250145, 81.23378987251698, 81.23378987251698, 81.24726011714068, 81.24726011714068, 81.24726011714336, 81.24726011714336, 81.33724060141299, 81.33724060141299, 81.3747022327518, 81.3747022327518, 81.37470462536879, 81.37470462536879, 81.37505834192903, 81.37505834192903, 81.37506855644018, 81.37506855644018, 81.38668119469287, 81.38668119469287, 81.38674385610436, 81.38674385610436, 81.38674581356781, 81.38674581356781, 81.38676534284564, 81.38676534284564, 81.38681645401401, 81.38681645401401, 81.38687000089678, 81.38687000089678, 81.42333779273818, 81.42333779273818, 81.4233377927382, 81.4233377927382, 81.42333779274455, 81.42333779274455, 81.42333779550903, 81.42333779550903, 81.4233377955101, 81.4233377955101, 81.43286041411282, 81.43286041411282, 81.43286041411282, 81.43286041411282, 81.43286045169178, 81.43286045169178, 81.43286051569109, 81.43286051569109, 81.43286064991749, 81.43286064991749, 81.43286069799404, 81.43286069799404, 81.43286069799406, 81.43286069799406, 81.43286069799494, 81.43286069799494, 81.4328607231332, 81.4328607231332, 81.43745118243143, 81.43745118243143, 81.43745118662575, 81.43745118662575, 81.43745118786224, 81.43745118786224, 81.43745118883436, 81.43745118883436, 81.43754957986847, 81.43754957986847, 81.43759398124824, 81.43759398124824, 81.4375939813003, 81.4375939813003, 81.43759425998397, 81.43759425998397, 81.43762943433114, 81.43762943433114, 81.43762943441577, 81.43762943441577, 81.50092934204184, 81.50092934204184, 81.5009297393806, 81.5009297393806, 81.50093005394879, 81.50093005394879, 81.50758445955468, 81.50758445955468, 81.50763687318309, 81.50763687318309, 81.5076368744504, 81.5076368744504, 81.50763828672275, 81.50763828672275, 81.50763828672352, 81.50763828672352, 81.50763828674779, 81.50763828674779, 81.50763832859255, 81.50763832859255, 81.5076387629163, 81.5076387629163, 81.50763876653888, 81.50763876653888, 81.50763945754893, 81.50763945754893, 81.50763946028961, 81.50763946028961, 81.5076394603944, 81.5076394603944, 81.50763989417206, 81.50763989417206, 81.5076398941722, 81.5076398941722, 81.50763989427331, 81.50763989427331, 81.58456586153011, 81.58456586153011, 81.58456586438908, 81.58456586438908, 81.58456586447467, 81.58456586447467, 81.58456586448251, 81.58456586448251, 81.58456586448509, 81.58456586448509, 81.58456586451607, 81.58456586451607, 81.58456587345141, 81.58456587345141, 81.5845658735028, 81.5845658735028, 81.58456589049015, 81.58456589049015, 81.61074193842806, 81.61074193842806, 81.61074193843278, 81.61074193843278, 81.6107419386987, 81.6107419386987, 81.61074194076636, 81.61074194076636, 81.61074194154637, 81.61074194154637, 81.61074194154655, 81.61074194154655, 81.61074194394713, 81.61074194394713, 81.61074194394716, 81.61074194394716, 81.61074196746969, 81.61074196746969, 81.61074199203368, 81.61074199203368, 81.61074199367906, 81.61074199367906, 81.61074199713433, 81.61074199713433, 81.61074210588592, 81.61074210588592, 81.61074210589005, 81.61074210589005, 81.6107421058901, 81.6107421058901, 81.61074210597062, 81.61074210597062, 81.61074210612946, 81.61074210612946, 81.61074210614468, 81.61074210614468, 81.61074210614476, 81.61074210614476, 81.63840035887408, 81.63840035887408, 81.63840035916594, 81.63840035916594, 81.63840035916607, 81.63840035916607, 81.63840035979278, 81.63840035979278, 81.63840035979277, 81.63840035979277, 81.63840045535727, 81.63840045535727, 81.65542829806623, 81.65542829806623, 81.65542954694412, 81.65542954694412, 81.81010875528169, 81.81010875528169, 81.81026321266701, 81.81026321266701, 81.81026321359728, 81.81026321359728, 81.81026352283875, 81.81026352283875, 81.8519243697785, 81.8519243697785, 81.85192441543042, 81.85192441543042, 81.85192856484943, 81.85192856484943, 81.85192856497964, 81.85192856497964, 81.85192856508773, 81.85192856508773, 81.85192856508775, 81.85192856508775, 81.851928565088, 81.851928565088, 81.91643711789992, 81.91643711789992, 81.91643711790098, 81.91643711790098, 81.916437539133, 81.916437539133, 81.91643759739706, 81.91643759739706, 81.91643759739708, 81.91643759739708, 81.91643759739708, 81.91643759739708, 81.91643760080976, 81.91643760080976, 81.91643794368649, 81.91643794368649, 81.93912734266986, 81.93912734266986, 81.93912734267028, 81.93912734267028, 81.94258689927644, 81.94258689927644, 81.9425869361504, 81.9425869361504, 82.00813401095444, 82.00813401095444, 82.00813404268857, 82.00813404268857, 82.00865040230607, 82.00865040230607, 82.00865040231821, 82.00865040231821, 82.02451347656464, 82.02451347656464, 82.02451664769914, 82.02451664769914, 82.03250382804012, 82.03250382804012, 82.03250449851421, 82.03250449851421, 82.03250450055243, 82.03250450055243, 82.0325045006272, 82.0325045006272, 82.07116439818107, 82.07116439818107, 82.07148475328059, 82.07148475328059, 82.07779974462191, 82.07779974462191, 82.07780579965544, 82.07780579965544, 82.07785572695603, 82.07785572695603, 82.07785746980247, 82.07785746980247, 82.07785797032236, 82.07785797032236, 82.07787393751576, 82.07787393751576, 82.07844341545045, 82.07844341545045, 82.07858762046787, 82.07858762046787, 82.08322559247388, 82.08322559247388, 82.08330662375465, 82.08330662375465, 82.11029851857698, 82.11029851857698, 82.11029878819582, 82.11029878819582, 82.11029878828603, 82.11029878828603, 82.11029878832072, 82.11029878832072, 82.11029880177006, 82.11029880177006, 82.1102988051901, 82.1102988051901, 82.11029896755682]}}, "locomotion_training_performance_of_quadruped_robot_with_varying_channels": {"2_c_netorks": {"sample_0": [0.6822279845626015, 0.8085827895630214, 0.8085827895630214, 0.9712897051710183, 0.9712897051710183, 0.9712897051710183, 0.9712897051710183, 0.9712897051710183, 0.9712897051710183, 0.9712897051710183, 0.9712897051710183, 0.985497639626756, 0.985497639626756, 1.2616822440150357, 1.2616822440150357, 1.2616822440150357, 1.2616822440150357, 1.2735107957283394, 1.2735107957283394, 1.3091198562651751, 1.3091198562651751, 1.3091198562651751, 1.3091198562651751, 1.316153127895732, 1.316153127895732, 1.316153127895732, 1.316153127895732, 1.316153127895732, 1.316153127895732, 1.316153127895732, 1.316153127895732, 1.316153127895732, 1.316153127895732, 1.316153127895732, 1.316153127895732, 1.316153127895732, 1.316153127895732, 1.3382914279778466, 1.3382914279778466, 1.3464517832378318, 1.3464517832378318, 1.3464517832378318, 1.3464517832378318, 1.3464517832378318, 1.3464517832378318, 1.5564248633001756, 1.5564248633001756, 1.5564248633001756, 1.5564248633001756, 1.5564248633001756, 1.5564248633001756, 1.5564248633001756, 1.5564248633001756, 1.5564248633001756, 1.5564248633001756, 1.5564248633001756, 1.5564248633001756, 1.5564248633001756, 1.5564248633001756, 1.5564248633001756, 1.5564248633001756, 1.6416255853253037, 1.6416255853253037, 1.6416255853253037, 1.6416255853253037, 1.6484563230083984, 1.6484563230083984, 1.6484563230083984, 1.6484563230083984, 1.6484563230083984, 1.6484563230083984, 1.6484563230083984, 1.6484563230083984, 1.6484563230083984, 1.6484563230083984, 1.691697832793578, 1.691697832793578, 1.691697832793578, 1.691697832793578, 1.691697832793578, 1.691697832793578, 1.691697832793578, 1.691697832793578, 1.691697832793578, 1.691697832793578, 1.7157503439396935, 1.7157503439396935, 1.7157503439396935, 1.7157503439396935, 1.7216875357006862, 1.7216875357006862, 1.7216875357006862, 1.7216875357006862, 1.7216875357006862, 1.7216875357006862, 1.7216875357006862, 1.7216875357006862, 1.7216875357006862, 1.7216875357006862, 1.7216875357006862, 1.7216875357006862, 1.7216875357006862, 1.7216875357006862, 1.7216875357006862, 1.7216875357006862, 1.7216875357006862, 1.7216875357006862, 1.7216875357006862, 1.7216875357006862, 1.7216875357006862, 1.7216875357006862, 1.7216875357006862, 1.7216875357006862, 1.7216875357006862, 1.7216875357006862, 1.7216875357006862, 1.7216875357006862, 1.7216875357006862, 1.7216875357006862, 1.7216875357006862, 1.7216875357006862, 1.7216875357006862, 1.7216875357006862, 1.7216875357006862, 1.7216875357006862, 1.7216875357006862, 1.7216875357006862, 1.8209468593956595, 1.8209468593956595, 1.8209468593956595, 1.8209468593956595, 1.8209468593956595, 1.8209468593956595, 1.8209468593956595, 1.8209468593956595, 1.8240922759228821, 1.8240922759228821, 1.8240922759228821, 1.8240922759228821, 1.8372450430874419, 1.8372450430874419, 1.8372450430874419, 1.8372450430874419, 1.8372450430874419, 1.8372450430874419, 1.8372450430874419, 1.8372450430874419, 1.8372450430874419, 1.8372450430874419, 1.8372450430874419, 1.8372450430874419, 1.8372450430874419, 1.8372450430874419, 1.8372450430874419, 1.8372450430874419, 2.2411763420885467, 2.2411763420885467, 2.2411763420885467, 2.2411763420885467, 2.2411763420885467, 2.2411763420885467, 2.2411763420885467, 2.2411763420885467, 2.2411763420885467, 2.2411763420885467, 2.30631188553877, 2.30631188553877, 2.30631188553877, 2.30631188553877, 2.3522348793218906, 2.3522348793218906, 2.5146162893528996, 2.5146162893528996, 2.5146162893528996, 2.5146162893528996, 2.5146162893528996, 2.5146162893528996, 2.5146162893528996, 2.5146162893528996, 2.5146162893528996, 2.5146162893528996, 2.5146162893528996, 2.5146162893528996, 2.5146162893528996, 2.5146162893528996, 2.5146162893528996, 2.5146162893528996, 2.5146162893528996, 2.5146162893528996, 2.5146162893528996, 2.5146162893528996, 2.5146162893528996, 2.5146162893528996, 2.526400600904887, 2.526400600904887, 2.526400600904887, 2.526400600904887, 2.526400600904887, 2.526400600904887, 2.526400600904887, 2.526400600904887, 2.526400600904887, 2.526400600904887, 2.526400600904887, 2.526400600904887, 2.526400600904887, 2.526400600904887, 2.526400600904887, 2.526400600904887, 2.588787289479148, 2.588787289479148, 2.588787289479148, 2.588787289479148, 2.588787289479148, 2.588787289479148, 2.588787289479148, 2.588787289479148, 2.588787289479148, 2.588787289479148, 2.588787289479148, 2.588787289479148, 2.588787289479148, 2.588787289479148, 2.588787289479148, 2.588787289479148, 2.588787289479148, 2.588787289479148, 2.588787289479148, 2.588787289479148, 2.588787289479148, 2.588787289479148, 2.588787289479148, 2.588787289479148, 2.588787289479148, 2.588787289479148, 2.588787289479148, 2.588787289479148, 2.588787289479148, 2.588787289479148, 2.588787289479148, 2.588787289479148, 2.588787289479148, 2.588787289479148, 2.588787289479148, 2.588787289479148, 2.588787289479148, 2.588787289479148, 2.588787289479148, 2.588787289479148, 2.588787289479148, 2.588787289479148, 2.588787289479148, 2.588787289479148, 2.6214625792052435, 2.6214625792052435, 2.6214625792052435, 2.6214625792052435, 2.6214625792052435, 2.6214625792052435, 2.6214625792052435, 2.6214625792052435, 2.6214625792052435, 2.6214625792052435, 2.6214625792052435, 2.6214625792052435, 2.6214625792052435, 2.6214625792052435, 2.6214625792052435, 2.6214625792052435, 2.6214625792052435, 2.6214625792052435, 2.621744558155551, 2.621744558155551, 2.6323033823279993, 2.6323033823279993, 2.6323033823279993, 2.6323033823279993, 2.6323033823279993, 2.6323033823279993, 2.6323033823279993, 2.6323033823279993, 2.6323033823279993, 2.6323033823279993, 2.6323033823279993, 2.6323033823279993, 2.6323033823279993, 2.6323033823279993, 2.6323033823279993, 2.6323033823279993, 2.6323033823279993, 2.6323033823279993, 2.6323033823279993, 2.6323033823279993, 2.6323033823279993, 2.6323033823279993, 2.6323033823279993, 2.6323033823279993, 2.6323033823279993, 2.6323033823279993, 2.6323033823279993, 2.6323033823279993, 2.6323033823279993, 2.6323033823279993, 2.6323033823279993, 2.6323033823279993, 2.6323033823279993, 2.6323033823279993, 2.6323033823279993, 2.6323033823279993, 2.6323033823279993, 2.6323033823279993, 2.6323033823279993, 2.6323033823279993, 2.6323033823279993, 2.6323033823279993, 2.6323033823279993, 2.6323033823279993, 2.695596715319437, 2.695596715319437, 2.8510138116577957, 2.8510138116577957, 2.8510138116577957, 2.8510138116577957, 2.8740565725656233, 2.8740565725656233, 2.8740565725656233, 2.8740565725656233, 2.8740565725656233, 2.8740565725656233, 2.8958180094490955, 2.8958180094490955, 2.8958180094490955, 2.8958180094490955, 2.8958180094490955, 2.8958180094490955, 2.8958180094490955, 2.8958180094490955, 2.8958180094490955, 2.8958180094490955, 2.8958180094490955, 2.8958180094490955, 2.8958180094490955, 2.8958180094490955, 2.8958180094490955, 2.8958180094490955, 3.1271239300601836, 3.1271239300601836, 3.1271239300601836, 3.1271239300601836, 3.1271239300601836, 3.1271239300601836, 3.1271239300601836, 3.1271239300601836, 3.1271239300601836, 3.1271239300601836, 3.1271239300601836, 3.1271239300601836, 3.1271239300601836, 3.1271239300601836, 3.1271239300601836, 3.1271239300601836, 3.1271239300601836, 3.1271239300601836, 3.1454782823079372, 3.1454782823079372, 3.1454782823079372, 3.1454782823079372, 3.1454782823079372, 3.1454782823079372, 3.1454782823079372, 3.1454782823079372, 3.1454782823079372, 3.1454782823079372, 3.1454782823079372, 3.1454782823079372, 3.3548006440438964, 3.3548006440438964, 3.3548006440438964, 3.3548006440438964, 3.3548006440438964, 3.3548006440438964, 3.3548006440438964, 3.3548006440438964, 3.3548006440438964, 3.3548006440438964, 3.3548006440438964, 3.3548006440438964, 3.3548006440438964, 3.3548006440438964, 3.3548006440438964, 3.3548006440438964, 3.3548006440438964, 3.3548006440438964, 3.3548006440438964, 3.3548006440438964, 3.3907315327692267, 3.3907315327692267, 3.3907315327692267, 3.3907315327692267, 3.3907315327692267, 3.3907315327692267, 3.3907315327692267, 3.3907315327692267, 3.3907315327692267, 3.3907315327692267, 3.505388828645181, 3.505388828645181, 3.505388828645181, 3.505388828645181, 3.505388828645181, 3.505388828645181, 3.505388828645181, 3.505388828645181, 3.505388828645181, 3.505388828645181, 3.505388828645181, 3.505388828645181, 3.505388828645181, 3.505388828645181, 3.505388828645181, 3.505388828645181, 3.505388828645181, 3.505388828645181, 3.505388828645181, 3.505388828645181, 3.505388828645181, 3.505388828645181, 3.505388828645181, 3.505388828645181, 3.505388828645181, 3.505388828645181, 3.505388828645181, 3.505388828645181, 3.505388828645181, 3.505388828645181, 3.505388828645181, 3.505388828645181, 3.505388828645181, 3.505388828645181, 3.505388828645181, 3.505388828645181, 3.505388828645181, 3.505388828645181, 3.505388828645181, 3.505388828645181, 3.505388828645181, 3.505388828645181, 3.505388828645181, 3.505388828645181, 3.505388828645181, 3.505388828645181, 3.505388828645181, 3.505388828645181, 3.505388828645181, 3.505388828645181, 3.505388828645181, 3.505388828645181, 3.505388828645181, 3.505388828645181, 3.505388828645181, 3.505388828645181, 3.505388828645181, 3.505388828645181, 3.505388828645181, 3.505388828645181, 3.505388828645181, 3.505388828645181, 3.505388828645181, 3.505388828645181, 3.505388828645181, 3.505388828645181, 3.505388828645181, 3.505388828645181, 3.505388828645181, 3.505388828645181, 3.505388828645181, 3.505388828645181, 3.505388828645181, 3.505388828645181, 3.505388828645181, 3.505388828645181, 3.505388828645181, 3.505388828645181, 3.505388828645181, 3.505388828645181, 3.505388828645181, 3.505388828645181, 3.505388828645181, 3.505388828645181, 3.505388828645181, 3.505388828645181, 3.505388828645181, 3.505388828645181, 3.505388828645181, 3.505388828645181, 3.505388828645181, 3.505388828645181, 3.505388828645181, 3.505388828645181, 3.505388828645181, 3.505388828645181, 3.505388828645181, 3.505388828645181, 3.505388828645181, 3.505388828645181, 3.505388828645181, 3.505388828645181, 3.505388828645181, 3.505388828645181, 3.505388828645181, 3.505388828645181, 3.505388828645181, 3.505388828645181, 3.505388828645181, 3.505388828645181, 3.505388828645181, 3.505388828645181, 3.505388828645181, 3.505388828645181, 3.505388828645181, 3.505388828645181, 3.505388828645181, 3.505388828645181, 3.505388828645181, 3.505388828645181, 3.505388828645181, 3.505388828645181, 3.505388828645181, 3.505388828645181, 3.505388828645181, 3.505388828645181, 3.505388828645181, 3.505388828645181, 3.505388828645181, 3.505388828645181, 3.505388828645181, 3.505388828645181, 3.505388828645181, 3.505388828645181, 3.513598788304448, 3.513598788304448, 3.513598788304448, 3.513598788304448, 3.513598788304448, 3.513598788304448, 3.513598788304448, 3.513598788304448, 3.571326695129329, 3.571326695129329, 3.571326695129329, 3.571326695129329, 3.571326695129329, 3.571326695129329, 3.571326695129329, 3.571326695129329, 3.571326695129329, 3.571326695129329, 3.571326695129329, 3.571326695129329, 3.571326695129329, 3.571326695129329, 3.571326695129329, 3.571326695129329, 3.571326695129329, 3.571326695129329, 3.7634077496988794, 3.7634077496988794, 3.7634077496988794, 3.7634077496988794, 3.7634077496988794, 3.7634077496988794, 3.7634077496988794, 3.7634077496988794, 3.7634077496988794, 3.7634077496988794, 3.7634077496988794, 3.7634077496988794, 3.7634077496988794, 3.7634077496988794, 3.7634077496988794, 3.7634077496988794, 3.7634077496988794, 3.7634077496988794, 3.7634077496988794, 3.7634077496988794, 3.8568946251698963, 3.8568946251698963, 3.8568946251698963, 3.8568946251698963, 3.8568946251698963, 3.8568946251698963, 3.8568946251698963, 3.8568946251698963, 3.8568946251698963, 3.8568946251698963, 3.8568946251698963, 3.8568946251698963, 3.8568946251698963, 3.8568946251698963, 3.8568946251698963, 3.8568946251698963, 3.8568946251698963, 3.8568946251698963, 3.8568946251698963, 3.8568946251698963, 3.8568946251698963, 3.8568946251698963, 3.8568946251698963, 3.8568946251698963, 3.8568946251698963, 3.8568946251698963, 3.8568946251698963, 3.8568946251698963, 3.8568946251698963, 3.8568946251698963, 3.8568946251698963, 3.8568946251698963, 3.8568946251698963, 3.8568946251698963, 3.8568946251698963, 3.8568946251698963, 3.8568946251698963, 3.8568946251698963, 3.8568946251698963, 3.8568946251698963, 3.8568946251698963, 3.8568946251698963, 3.8568946251698963, 3.8568946251698963, 3.8568946251698963, 3.8568946251698963, 3.8568946251698963, 3.8568946251698963, 3.8568946251698963, 3.8568946251698963, 3.8568946251698963, 3.8568946251698963, 3.8568946251698963, 3.8568946251698963, 3.8568946251698963, 3.8568946251698963, 3.8568946251698963, 3.8568946251698963, 3.8568946251698963, 3.8568946251698963, 3.8568946251698963, 3.8568946251698963, 3.8568946251698963, 3.8568946251698963, 3.8568946251698963, 3.8568946251698963, 3.8568946251698963, 3.8568946251698963, 3.8568946251698963, 3.8568946251698963, 3.8568946251698963, 3.8568946251698963, 3.8568946251698963, 3.8568946251698963, 3.8568946251698963, 3.8568946251698963, 3.8568946251698963, 3.8568946251698963, 3.8568946251698963, 3.8568946251698963, 3.8568946251698963, 3.8568946251698963, 3.8568946251698963, 3.8568946251698963, 3.8568946251698963, 3.8568946251698963, 3.8568946251698963, 3.8568946251698963, 3.8568946251698963, 3.8568946251698963, 3.8568946251698963, 3.8568946251698963, 3.8568946251698963, 3.8568946251698963, 3.8568946251698963, 3.8568946251698963, 3.9399702494742765, 3.9399702494742765, 3.9399702494742765, 3.9399702494742765, 3.9399702494742765, 3.9399702494742765, 3.9399702494742765, 3.9399702494742765, 3.9399702494742765, 3.9399702494742765, 3.9399702494742765, 3.9399702494742765, 3.9399702494742765, 3.9399702494742765, 3.9399702494742765, 3.9399702494742765, 3.9399702494742765, 3.9399702494742765, 3.9399702494742765, 3.9399702494742765, 3.9399702494742765, 3.9399702494742765, 3.9399702494742765, 3.9399702494742765, 3.9399702494742765, 3.9399702494742765, 3.9399702494742765, 3.9399702494742765, 3.9399702494742765, 3.9399702494742765, 3.9399702494742765, 3.9399702494742765, 3.9399702494742765, 3.9399702494742765, 3.9399702494742765, 3.9399702494742765, 3.9399702494742765, 3.9399702494742765, 3.9399702494742765, 3.9399702494742765, 3.9399702494742765, 3.9399702494742765, 3.9399702494742765, 3.9399702494742765, 3.9399702494742765, 3.9399702494742765, 3.9399702494742765, 3.9399702494742765, 3.9399702494742765, 3.9399702494742765, 3.9399702494742765, 3.9399702494742765, 3.9399702494742765, 3.9399702494742765, 3.9399702494742765, 3.9399702494742765, 3.9399702494742765, 3.9399702494742765, 3.9399702494742765, 3.9399702494742765, 3.9399702494742765, 3.9399702494742765, 3.9399702494742765, 3.9399702494742765, 3.9399702494742765, 3.9399702494742765, 3.9399702494742765, 3.9399702494742765, 3.9399702494742765, 3.9399702494742765, 3.9399702494742765, 3.9399702494742765, 3.9399702494742765, 3.9399702494742765, 3.9399702494742765, 3.9399702494742765, 3.9399702494742765, 3.9399702494742765, 3.9399702494742765, 3.9399702494742765, 3.9399702494742765, 3.9399702494742765, 3.9399702494742765, 3.9399702494742765, 3.9399702494742765, 3.9399702494742765, 3.9399702494742765, 3.9399702494742765, 3.9399702494742765, 3.9399702494742765, 3.9399702494742765, 3.9399702494742765, 3.9399702494742765, 3.9399702494742765, 3.9399702494742765, 3.9399702494742765, 3.9399702494742765, 3.9399702494742765, 3.9399702494742765, 3.9399702494742765, 3.9399702494742765, 3.9399702494742765, 3.9399702494742765, 3.9399702494742765, 3.9399702494742765, 3.9399702494742765, 3.9399702494742765, 3.9399702494742765, 3.9399702494742765, 3.9399702494742765, 3.9399702494742765, 3.9399702494742765, 3.9399702494742765, 3.9399702494742765, 3.9399702494742765, 3.9399702494742765, 3.9399702494742765, 3.9399702494742765, 3.9399702494742765, 3.9399702494742765, 3.9399702494742765, 3.9399702494742765, 3.9399702494742765, 3.9399702494742765, 3.9399702494742765, 3.9399702494742765, 3.9399702494742765, 3.9399702494742765, 3.9399702494742765, 3.9399702494742765, 3.9399702494742765, 3.9399702494742765, 3.9399702494742765, 3.9399702494742765, 3.9399702494742765, 3.9399702494742765, 3.9399702494742765, 3.9399702494742765, 3.9399702494742765, 3.9399702494742765, 3.9399702494742765, 3.9399702494742765, 3.9399702494742765, 3.9399702494742765, 3.9399702494742765, 3.9399702494742765, 3.9399702494742765, 3.9399702494742765, 3.9399702494742765, 3.9399702494742765, 3.9399702494742765, 3.9399702494742765, 3.9399702494742765, 3.9399702494742765, 3.9399702494742765, 3.9399702494742765, 3.9399702494742765, 3.9399702494742765, 3.9399702494742765, 3.9399702494742765, 3.9399702494742765, 3.9399702494742765, 3.9399702494742765, 3.9399702494742765, 3.9399702494742765, 3.9399702494742765, 3.9399702494742765, 3.9399702494742765, 3.9399702494742765, 3.9399702494742765, 3.9399702494742765, 3.9399702494742765, 3.9399702494742765, 3.9399702494742765, 3.9399702494742765, 3.9399702494742765, 3.9399702494742765, 3.9399702494742765, 3.9399702494742765, 3.9399702494742765, 3.9399702494742765, 3.9399702494742765, 3.9399702494742765, 3.9399702494742765, 3.9399702494742765, 3.9399702494742765, 3.9399702494742765, 3.9399702494742765, 3.9399702494742765, 3.9399702494742765, 3.9399702494742765, 3.9399702494742765, 3.9399702494742765, 3.9399702494742765, 3.9399702494742765, 3.9399702494742765, 3.9399702494742765, 3.9399702494742765, 3.9399702494742765, 3.9399702494742765, 3.9399702494742765, 3.9399702494742765, 3.9399702494742765, 3.9399702494742765, 3.9399702494742765, 3.9399702494742765, 3.9399702494742765, 3.9399702494742765, 3.9399702494742765, 3.9399702494742765, 3.9399702494742765, 3.9399702494742765, 3.9399702494742765, 3.9399702494742765, 3.9399702494742765, 3.9399702494742765, 3.9399702494742765, 3.9399702494742765, 3.9399702494742765, 3.9399702494742765, 3.9399702494742765, 3.9399702494742765, 3.9399702494742765, 3.9399702494742765, 3.9399702494742765, 3.9399702494742765, 3.9399702494742765, 3.9399702494742765, 3.9399702494742765, 3.9399702494742765, 3.9399702494742765, 3.9399702494742765, 3.9399702494742765, 3.9399702494742765, 3.9399702494742765, 3.9399702494742765, 3.9399702494742765, 3.9399702494742765, 3.9399702494742765, 3.9399702494742765, 3.9399702494742765, 3.9399702494742765, 3.9399702494742765, 3.9399702494742765, 3.9399702494742765, 3.9399702494742765, 3.9399702494742765, 3.9399702494742765, 3.9399702494742765, 3.9399702494742765, 3.9399702494742765, 3.9399702494742765, 3.9399702494742765, 3.9399702494742765, 3.9399702494742765, 3.9399702494742765, 3.9399702494742765, 3.9399702494742765, 3.9399702494742765, 3.9399702494742765, 3.9399702494742765, 3.9399702494742765, 3.9399702494742765, 3.9399702494742765, 3.9399702494742765, 3.9399702494742765, 3.9399702494742765, 3.9399702494742765, 3.9399702494742765, 3.9399702494742765, 3.9399702494742765, 3.9399702494742765, 3.9399702494742765, 3.9399702494742765, 3.9399702494742765, 3.9399702494742765, 3.9399702494742765, 3.9399702494742765, 3.9399702494742765, 3.9399702494742765, 3.9399702494742765, 3.9399702494742765, 3.9399702494742765, 3.9399702494742765, 3.9399702494742765, 3.9399702494742765, 3.9399702494742765, 3.9399702494742765, 4.010055540742311, 4.010055540742311, 4.010055540742311, 4.010055540742311, 4.010055540742311, 4.010055540742311, 4.010055540742311, 4.010055540742311, 4.010055540742311, 4.010055540742311, 4.010055540742311, 4.010055540742311, 4.010055540742311, 4.010055540742311, 4.010055540742311, 4.010055540742311, 4.010055540742311, 4.010055540742311, 4.010055540742311, 4.010055540742311, 4.010055540742311, 4.010055540742311, 4.010055540742311, 4.010055540742311, 4.010055540742311, 4.010055540742311, 4.010055540742311, 4.010055540742311, 4.010055540742311, 4.010055540742311, 4.010055540742311], "sample_1": [0.845457860667286, 0.8546164424078895, 0.8546164424078895, 1.3861483923163056, 1.3861483923163056, 1.4321447636145395, 1.4321447636145395, 1.4376977971577827, 1.4376977971577827, 1.4376977971577827, 1.4376977971577827, 1.4376977971577827, 1.4376977971577827, 1.6224476439327917, 1.6224476439327917, 1.6224476439327917, 1.6224476439327917, 1.6224476439327917, 1.6224476439327917, 1.6224476439327917, 1.6224476439327917, 2.2854723239582735, 2.2854723239582735, 2.2854723239582735, 2.2854723239582735, 2.4041478411925663, 2.4041478411925663, 2.4041478411925663, 2.4041478411925663, 2.5378714187435856, 2.5378714187435856, 2.6204746196158384, 2.6204746196158384, 2.6435863794516123, 2.6435863794516123, 2.6435863794516123, 2.6435863794516123, 2.6435863794516123, 2.6435863794516123, 2.6435863794516123, 2.6435863794516123, 2.6652468481914893, 2.6652468481914893, 2.6652468481914893, 2.6652468481914893, 2.7269017926125936, 2.7269017926125936, 2.7269017926125936, 2.7269017926125936, 2.7269017926125936, 2.7269017926125936, 2.7269017926125936, 2.7269017926125936, 2.7269017926125936, 2.7269017926125936, 2.7269017926125936, 2.7269017926125936, 2.7269017926125936, 2.7269017926125936, 2.7269017926125936, 2.7269017926125936, 2.7269017926125936, 2.7269017926125936, 2.7269017926125936, 2.7269017926125936, 2.7269017926125936, 2.7269017926125936, 2.7310709819179197, 2.7310709819179197, 2.7310709819179197, 2.7310709819179197, 2.7642805184356685, 2.7642805184356685, 2.7642805184356685, 2.7642805184356685, 2.7642805184356685, 2.7642805184356685, 2.7642805184356685, 2.7642805184356685, 2.7768548941516427, 2.7768548941516427, 2.793800856417171, 2.793800856417171, 2.9731436110344256, 2.9731436110344256, 3.0469787788705314, 3.0469787788705314, 3.0469787788705314, 3.0469787788705314, 3.0469787788705314, 3.0469787788705314, 3.0553886061267743, 3.0553886061267743, 3.0553886061267743, 3.0553886061267743, 3.0553886061267743, 3.0553886061267743, 3.0890860009473617, 3.0890860009473617, 3.109101927569297, 3.109101927569297, 3.109101927569297, 3.109101927569297, 3.109101927569297, 3.109101927569297, 3.109101927569297, 3.109101927569297, 3.109101927569297, 3.109101927569297, 3.109101927569297, 3.109101927569297, 3.109101927569297, 3.109101927569297, 3.109101927569297, 3.109101927569297, 3.109101927569297, 3.109101927569297, 3.109101927569297, 3.109101927569297, 3.1434248206514273, 3.1434248206514273, 3.1434248206514273, 3.1434248206514273, 3.1434248206514273, 3.1434248206514273, 3.1434248206514273, 3.1434248206514273, 3.1434248206514273, 3.1434248206514273, 3.1866680761931954, 3.1866680761931954, 3.1866680761931954, 3.1866680761931954, 3.1866680761931954, 3.1866680761931954, 3.1866680761931954, 3.1866680761931954, 3.1866680761931954, 3.1866680761931954, 3.1866680761931954, 3.1866680761931954, 3.1866680761931954, 3.1866680761931954, 3.1866680761931954, 3.1866680761931954, 3.1866680761931954, 3.1866680761931954, 3.1866680761931954, 3.1866680761931954, 3.249302793090175, 3.249302793090175, 3.249302793090175, 3.249302793090175, 3.249302793090175, 3.249302793090175, 3.249302793090175, 3.249302793090175, 3.249302793090175, 3.249302793090175, 3.249302793090175, 3.249302793090175, 3.249302793090175, 3.249302793090175, 3.249302793090175, 3.249302793090175, 3.2495189877526554, 3.2495189877526554, 3.2495189877526554, 3.2495189877526554, 3.2495189877526554, 3.2495189877526554, 3.2495189877526554, 3.2495189877526554, 3.2495189877526554, 3.2495189877526554, 3.2495189877526554, 3.2495189877526554, 3.2922110427659255, 3.2922110427659255, 3.2922110427659255, 3.2922110427659255, 3.2922110427659255, 3.2922110427659255, 3.3531660740300695, 3.3531660740300695, 3.3531660740300695, 3.3531660740300695, 3.3531660740300695, 3.3531660740300695, 3.3531660740300695, 3.3531660740300695, 3.391634507137729, 3.391634507137729, 3.391634507137729, 3.391634507137729, 3.4066222326740445, 3.4066222326740445, 3.4066222326740445, 3.4066222326740445, 3.4066222326740445, 3.4066222326740445, 3.4066222326740445, 3.4066222326740445, 3.4066222326740445, 3.4066222326740445, 3.4066222326740445, 3.4066222326740445, 3.4066222326740445, 3.4066222326740445, 3.4066222326740445, 3.4066222326740445, 3.4066222326740445, 3.4066222326740445, 3.4066222326740445, 3.4066222326740445, 3.4066222326740445, 3.4066222326740445, 3.4066222326740445, 3.4066222326740445, 3.4066222326740445, 3.4066222326740445, 3.4066222326740445, 3.4066222326740445, 3.4066222326740445, 3.4066222326740445, 3.4066222326740445, 3.4066222326740445, 3.4470809953773225, 3.4470809953773225, 3.453257094411577, 3.453257094411577, 3.453257094411577, 3.453257094411577, 3.453257094411577, 3.453257094411577, 3.5767947856830493, 3.5767947856830493, 3.5767947856830493, 3.5767947856830493, 3.5767947856830493, 3.5767947856830493, 3.5767947856830493, 3.5767947856830493, 3.5767947856830493, 3.5767947856830493, 3.5767947856830493, 3.5767947856830493, 3.5767947856830493, 3.5767947856830493, 3.5767947856830493, 3.5767947856830493, 3.5767947856830493, 3.5767947856830493, 3.5767947856830493, 3.5767947856830493, 3.5767947856830493, 3.5767947856830493, 3.5767947856830493, 3.5767947856830493, 3.5767947856830493, 3.5767947856830493, 3.5767947856830493, 3.5767947856830493, 3.5767947856830493, 3.5767947856830493, 3.5767947856830493, 3.5767947856830493, 3.5767947856830493, 3.5767947856830493, 3.5767947856830493, 3.5767947856830493, 3.5767947856830493, 3.5767947856830493, 3.5767947856830493, 3.5767947856830493, 3.5767947856830493, 3.5767947856830493, 3.5767947856830493, 3.5767947856830493, 3.5767947856830493, 3.5767947856830493, 3.5767947856830493, 3.5767947856830493, 3.583875684870117, 3.583875684870117, 3.583875684870117, 3.583875684870117, 3.583875684870117, 3.583875684870117, 3.583875684870117, 3.583875684870117, 3.583875684870117, 3.583875684870117, 3.583875684870117, 3.583875684870117, 3.583875684870117, 3.583875684870117, 3.583875684870117, 3.583875684870117, 3.583875684870117, 3.583875684870117, 3.583875684870117, 3.583875684870117, 3.583875684870117, 3.583875684870117, 3.583875684870117, 3.583875684870117, 3.583875684870117, 3.583875684870117, 3.583875684870117, 3.583875684870117, 3.583875684870117, 3.583875684870117, 3.583875684870117, 3.583875684870117, 3.583875684870117, 3.583875684870117, 3.583875684870117, 3.583875684870117, 3.583875684870117, 3.583875684870117, 3.6174727288971913, 3.6174727288971913, 3.6174727288971913, 3.6174727288971913, 3.6174727288971913, 3.6174727288971913, 3.6530794618672155, 3.6530794618672155, 3.6530794618672155, 3.6530794618672155, 3.6530794618672155, 3.6530794618672155, 3.6530794618672155, 3.6530794618672155, 3.6530794618672155, 3.6530794618672155, 3.6530794618672155, 3.6530794618672155, 3.6530794618672155, 3.6530794618672155, 3.6530794618672155, 3.6530794618672155, 3.6530794618672155, 3.6530794618672155, 3.6530794618672155, 3.6530794618672155, 3.6530794618672155, 3.6530794618672155, 3.681362599956265, 3.681362599956265, 3.681362599956265, 3.681362599956265, 3.681362599956265, 3.681362599956265, 3.681362599956265, 3.681362599956265, 3.681362599956265, 3.681362599956265, 3.681362599956265, 3.681362599956265, 3.681362599956265, 3.681362599956265, 3.681362599956265, 3.681362599956265, 3.681362599956265, 3.681362599956265, 3.681362599956265, 3.681362599956265, 3.681362599956265, 3.681362599956265, 3.681362599956265, 3.681362599956265, 3.681362599956265, 3.681362599956265, 3.681362599956265, 3.681362599956265, 3.681362599956265, 3.681362599956265, 3.681362599956265, 3.681362599956265, 3.681362599956265, 3.681362599956265, 3.681362599956265, 3.681362599956265, 3.681362599956265, 3.681362599956265, 3.681362599956265, 3.681362599956265, 3.689905855335748, 3.689905855335748, 3.689905855335748, 3.689905855335748, 3.6937263482608893, 3.6937263482608893, 3.6937263482608893, 3.6937263482608893, 3.6937263482608893, 3.6937263482608893, 3.6937263482608893, 3.6937263482608893, 3.6937263482608893, 3.6937263482608893, 3.6937263482608893, 3.6937263482608893, 3.6937263482608893, 3.6937263482608893, 3.7373260113914797, 3.7373260113914797, 3.7373260113914797, 3.7373260113914797, 3.7373260113914797, 3.7373260113914797, 3.7373260113914797, 3.7373260113914797, 3.7373260113914797, 3.7373260113914797, 3.7373260113914797, 3.7373260113914797, 3.7502141342800264, 3.7502141342800264, 3.7502141342800264, 3.7502141342800264, 3.889901031707417, 3.889901031707417, 3.889901031707417, 3.889901031707417, 3.889901031707417, 3.889901031707417, 3.889901031707417, 3.889901031707417, 3.889901031707417, 3.889901031707417, 3.9420369737880345, 3.9420369737880345, 3.9420369737880345, 3.9420369737880345, 3.9420369737880345, 3.9420369737880345, 3.9420369737880345, 3.9420369737880345, 3.9420369737880345, 3.9420369737880345, 3.9420369737880345, 3.9420369737880345, 3.9420369737880345, 3.9420369737880345, 3.9420369737880345, 3.9420369737880345, 3.9420369737880345, 3.9420369737880345, 3.9420369737880345, 3.9420369737880345, 3.9420369737880345, 3.9420369737880345, 3.9420369737880345, 3.9420369737880345, 4.027307376809045, 4.027307376809045, 4.027307376809045, 4.027307376809045, 4.027307376809045, 4.027307376809045, 4.027307376809045, 4.027307376809045, 4.027307376809045, 4.027307376809045, 4.027307376809045, 4.027307376809045, 4.027307376809045, 4.027307376809045, 4.034962572177184, 4.034962572177184, 4.034962572177184, 4.034962572177184, 4.034962572177184, 4.034962572177184, 4.044380023635975, 4.044380023635975, 4.044380023635975, 4.044380023635975, 4.044380023635975, 4.044380023635975, 4.044380023635975, 4.044380023635975, 4.044380023635975, 4.044380023635975, 4.044380023635975, 4.044380023635975, 4.044380023635975, 4.044380023635975, 4.044380023635975, 4.044380023635975, 4.044380023635975, 4.044380023635975, 4.044380023635975, 4.044380023635975, 4.044380023635975, 4.044380023635975, 4.044380023635975, 4.044380023635975, 4.044380023635975, 4.044380023635975, 4.044380023635975, 4.044380023635975, 4.044380023635975, 4.044380023635975, 4.044380023635975, 4.044380023635975, 4.044380023635975, 4.044380023635975, 4.044380023635975, 4.044380023635975, 4.044380023635975, 4.044380023635975, 4.044380023635975, 4.044380023635975, 4.044380023635975, 4.044380023635975, 4.044380023635975, 4.044380023635975, 4.044380023635975, 4.044380023635975, 4.044380023635975, 4.044380023635975, 4.044380023635975, 4.044380023635975, 4.044380023635975, 4.044380023635975, 4.044380023635975, 4.044380023635975, 4.051746586209573, 4.051746586209573, 4.051746586209573, 4.051746586209573, 4.051746586209573, 4.051746586209573, 4.051746586209573, 4.051746586209573, 4.051746586209573, 4.051746586209573, 4.051746586209573, 4.051746586209573, 4.051746586209573, 4.051746586209573, 4.051746586209573, 4.051746586209573, 4.051746586209573, 4.051746586209573, 4.051746586209573, 4.051746586209573, 4.051746586209573, 4.051746586209573, 4.051746586209573, 4.051746586209573, 4.051746586209573, 4.051746586209573, 4.051746586209573, 4.051746586209573, 4.051746586209573, 4.051746586209573, 4.051746586209573, 4.051746586209573, 4.051746586209573, 4.051746586209573, 4.051746586209573, 4.051746586209573, 4.051746586209573, 4.051746586209573, 4.051746586209573, 4.051746586209573, 4.051746586209573, 4.051746586209573, 4.051746586209573, 4.051746586209573, 4.051746586209573, 4.051746586209573, 4.051746586209573, 4.051746586209573, 4.051746586209573, 4.051746586209573, 4.051746586209573, 4.051746586209573, 4.051746586209573, 4.051746586209573, 4.051746586209573, 4.051746586209573, 4.051746586209573, 4.051746586209573, 4.051746586209573, 4.051746586209573, 4.051746586209573, 4.051746586209573, 4.071724841586907, 4.071724841586907, 4.071724841586907, 4.071724841586907, 4.071724841586907, 4.071724841586907, 4.119438541193381, 4.119438541193381, 4.119438541193381, 4.119438541193381, 4.119438541193381, 4.119438541193381, 4.147420547954259, 4.147420547954259, 4.147420547954259, 4.147420547954259, 4.147420547954259, 4.147420547954259, 4.147420547954259, 4.147420547954259, 4.147420547954259, 4.147420547954259, 4.147420547954259, 4.147420547954259, 4.147420547954259, 4.147420547954259, 4.147420547954259, 4.147420547954259, 4.147420547954259, 4.147420547954259, 4.147420547954259, 4.147420547954259, 4.147420547954259, 4.147420547954259, 4.147420547954259, 4.147420547954259, 4.147420547954259, 4.147420547954259, 4.147420547954259, 4.147420547954259, 4.147420547954259, 4.147420547954259, 4.147420547954259, 4.147420547954259, 4.147420547954259, 4.147420547954259, 4.147420547954259, 4.147420547954259, 4.147420547954259, 4.147420547954259, 4.147420547954259, 4.147420547954259, 4.147420547954259, 4.147420547954259, 4.147420547954259, 4.147420547954259, 4.147420547954259, 4.147420547954259, 4.147420547954259, 4.147420547954259, 4.147420547954259, 4.147420547954259, 4.147420547954259, 4.147420547954259, 4.147420547954259, 4.147420547954259, 4.147420547954259, 4.147420547954259, 4.147420547954259, 4.147420547954259, 4.147420547954259, 4.147420547954259, 4.147420547954259, 4.147420547954259, 4.147420547954259, 4.147420547954259, 4.194363199356331, 4.194363199356331, 4.194363199356331, 4.194363199356331, 4.194363199356331, 4.194363199356331, 4.194363199356331, 4.194363199356331, 4.194363199356331, 4.194363199356331, 4.194363199356331, 4.194363199356331, 4.194363199356331, 4.194363199356331, 4.194363199356331, 4.194363199356331, 4.194363199356331, 4.194363199356331, 4.194363199356331, 4.194363199356331, 4.194363199356331, 4.194363199356331, 4.194363199356331, 4.194363199356331, 4.225720599987588, 4.225720599987588, 4.225720599987588, 4.225720599987588, 4.225720599987588, 4.225720599987588, 4.225720599987588, 4.225720599987588, 4.225720599987588, 4.225720599987588, 4.225720599987588, 4.225720599987588, 4.225720599987588, 4.225720599987588, 4.225720599987588, 4.225720599987588, 4.225720599987588, 4.225720599987588, 4.225720599987588, 4.225720599987588, 4.238185766245454, 4.238185766245454, 4.238185766245454, 4.238185766245454, 4.300578746904265, 4.300578746904265, 4.300578746904265, 4.300578746904265, 4.300578746904265, 4.300578746904265, 4.300578746904265, 4.300578746904265, 4.300578746904265, 4.300578746904265, 4.300578746904265, 4.300578746904265, 4.300578746904265, 4.300578746904265, 4.300578746904265, 4.300578746904265, 4.300578746904265, 4.300578746904265, 4.300578746904265, 4.300578746904265, 4.300578746904265, 4.300578746904265, 4.300578746904265, 4.300578746904265, 4.300578746904265, 4.300578746904265, 4.300578746904265, 4.300578746904265, 4.300578746904265, 4.300578746904265, 4.300578746904265, 4.300578746904265, 4.300578746904265, 4.300578746904265, 4.300578746904265, 4.300578746904265, 4.300578746904265, 4.300578746904265, 4.300578746904265, 4.300578746904265, 4.300578746904265, 4.300578746904265, 4.300578746904265, 4.300578746904265, 4.32176465162537, 4.32176465162537, 4.32176465162537, 4.32176465162537, 4.32176465162537, 4.32176465162537, 4.32176465162537, 4.32176465162537, 4.32176465162537, 4.32176465162537, 4.32176465162537, 4.32176465162537, 4.32176465162537, 4.32176465162537, 4.32176465162537, 4.32176465162537, 4.32176465162537, 4.32176465162537, 4.32176465162537, 4.32176465162537, 4.32176465162537, 4.32176465162537, 4.32176465162537, 4.32176465162537, 4.32176465162537, 4.32176465162537, 4.32176465162537, 4.32176465162537, 4.32176465162537, 4.32176465162537, 4.32176465162537, 4.32176465162537, 4.32176465162537, 4.32176465162537, 4.32176465162537, 4.32176465162537, 4.32176465162537, 4.32176465162537, 4.32176465162537, 4.32176465162537, 4.32176465162537, 4.32176465162537, 4.32176465162537, 4.32176465162537, 4.32176465162537, 4.32176465162537, 4.32176465162537, 4.32176465162537, 4.32176465162537, 4.32176465162537, 4.32176465162537, 4.32176465162537, 4.32176465162537, 4.32176465162537, 4.334528735344173, 4.334528735344173, 4.334528735344173, 4.334528735344173, 4.334528735344173, 4.334528735344173, 4.334528735344173, 4.334528735344173, 4.334528735344173, 4.334528735344173, 4.334528735344173, 4.334528735344173, 4.334528735344173, 4.334528735344173, 4.334528735344173, 4.334528735344173, 4.334528735344173, 4.334528735344173, 4.334528735344173, 4.334528735344173, 4.334528735344173, 4.334528735344173, 4.334528735344173, 4.334528735344173, 4.334528735344173, 4.334528735344173, 4.334528735344173, 4.334528735344173, 4.334528735344173, 4.334528735344173, 4.334528735344173, 4.334528735344173, 4.334528735344173, 4.334528735344173, 4.334528735344173, 4.334528735344173, 4.334528735344173, 4.334528735344173, 4.334528735344173, 4.334528735344173, 4.334528735344173, 4.334528735344173, 4.334528735344173, 4.334528735344173, 4.334528735344173, 4.334528735344173, 4.334528735344173, 4.334528735344173, 4.334528735344173, 4.334528735344173, 4.334528735344173, 4.334528735344173, 4.334528735344173, 4.334528735344173, 4.334528735344173, 4.334528735344173, 4.334528735344173, 4.334528735344173, 4.334528735344173, 4.334528735344173, 4.334528735344173, 4.334528735344173, 4.334528735344173, 4.334528735344173, 4.334528735344173, 4.334528735344173, 4.334528735344173, 4.334528735344173, 4.334528735344173, 4.334528735344173, 4.334528735344173, 4.334528735344173, 4.334528735344173, 4.334528735344173, 4.334528735344173, 4.334528735344173, 4.334528735344173, 4.334528735344173, 4.334528735344173, 4.334528735344173, 4.334528735344173, 4.334528735344173, 4.334528735344173, 4.334528735344173, 4.334528735344173, 4.334528735344173, 4.334528735344173, 4.334528735344173, 4.334528735344173, 4.334528735344173, 4.334528735344173, 4.334528735344173, 4.334528735344173, 4.334528735344173, 4.334528735344173, 4.334528735344173, 4.334528735344173, 4.334528735344173, 4.334528735344173, 4.334528735344173, 4.334528735344173, 4.334528735344173, 4.334528735344173, 4.334528735344173, 4.334528735344173, 4.334528735344173, 4.334528735344173, 4.334528735344173, 4.334528735344173, 4.334528735344173, 4.334528735344173, 4.334528735344173, 4.365597406753616, 4.365597406753616, 4.365597406753616, 4.365597406753616, 4.365597406753616, 4.365597406753616, 4.365597406753616, 4.365597406753616, 4.365597406753616, 4.365597406753616, 4.365597406753616, 4.365597406753616, 4.365597406753616, 4.365597406753616, 4.365597406753616, 4.365597406753616, 4.365597406753616, 4.365597406753616, 4.365597406753616, 4.365597406753616, 4.365597406753616, 4.365597406753616, 4.365597406753616, 4.365597406753616, 4.375006624323111, 4.375006624323111, 4.375006624323111, 4.375006624323111, 4.375006624323111, 4.375006624323111, 4.375006624323111, 4.375006624323111, 4.375006624323111, 4.375006624323111, 4.375006624323111, 4.375006624323111, 4.375006624323111, 4.375006624323111, 4.375006624323111, 4.375006624323111, 4.375006624323111, 4.375006624323111, 4.375006624323111, 4.375006624323111, 4.375006624323111, 4.375006624323111, 4.375006624323111, 4.375006624323111, 4.375006624323111, 4.375006624323111, 4.375006624323111, 4.375006624323111, 4.375006624323111, 4.375006624323111, 4.375006624323111, 4.375006624323111, 4.375006624323111, 4.375006624323111, 4.375006624323111, 4.375006624323111, 4.375006624323111, 4.375006624323111, 4.375006624323111, 4.375006624323111, 4.375006624323111, 4.375006624323111, 4.375006624323111, 4.375006624323111, 4.375006624323111, 4.375006624323111, 4.375006624323111, 4.375006624323111, 4.375006624323111], "sample_2": [0.36760348489015, 0.7848657582200737, 0.7848657582200737, 0.7848657582200737, 0.7848657582200737, 0.7848657582200737, 0.7848657582200737, 0.7848657582200737, 0.7848657582200737, 0.7872178447877984, 0.7872178447877984, 0.7926150590699483, 0.7926150590699483, 0.8816628407595403, 0.8816628407595403, 0.8816628407595403, 0.8816628407595403, 0.9292144786603194, 0.9292144786603194, 0.9949895987851292, 0.9949895987851292, 0.9949895987851292, 0.9949895987851292, 1.3019093488491358, 1.3019093488491358, 1.3019093488491358, 1.3019093488491358, 1.3019093488491358, 1.3019093488491358, 1.3074101015647726, 1.3074101015647726, 1.3315810905953538, 1.3315810905953538, 1.3650631618837665, 1.3650631618837665, 1.3650631618837665, 1.3650631618837665, 1.3650631618837665, 1.3650631618837665, 1.3650631618837665, 1.3650631618837665, 1.4115592012484304, 1.4115592012484304, 1.4115592012484304, 1.4115592012484304, 1.4115592012484304, 1.4115592012484304, 1.4473944375851007, 1.4473944375851007, 1.4473944375851007, 1.4473944375851007, 1.454696337096803, 1.454696337096803, 1.4718077387351545, 1.4718077387351545, 1.4718077387351545, 1.4718077387351545, 1.4718077387351545, 1.4718077387351545, 1.4718077387351545, 1.4718077387351545, 1.4718077387351545, 1.4718077387351545, 1.484275727563512, 1.484275727563512, 1.484275727563512, 1.484275727563512, 1.484275727563512, 1.484275727563512, 1.4919081107202714, 1.4919081107202714, 1.4965913961603505, 1.4965913961603505, 1.4965913961603505, 1.4965913961603505, 1.4965913961603505, 1.4965913961603505, 1.4965913961603505, 1.4965913961603505, 1.4965913961603505, 1.4965913961603505, 1.4965913961603505, 1.4965913961603505, 1.4965913961603505, 1.4965913961603505, 1.4965913961603505, 1.4965913961603505, 1.4965913961603505, 1.4965913961603505, 1.4965913961603505, 1.4965913961603505, 1.4965913961603505, 1.4965913961603505, 1.4965913961603505, 1.4965913961603505, 1.4965913961603505, 1.4965913961603505, 1.4965913961603505, 1.4965913961603505, 1.4965913961603505, 1.4965913961603505, 1.4965913961603505, 1.4965913961603505, 1.4965913961603505, 1.4965913961603505, 1.4965913961603505, 1.4965913961603505, 1.4965913961603505, 1.4965913961603505, 1.4965913961603505, 1.4965913961603505, 1.5281481966674673, 1.5281481966674673, 1.5281481966674673, 1.5281481966674673, 1.5281481966674673, 1.5281481966674673, 1.5281481966674673, 1.5281481966674673, 1.5281481966674673, 1.5281481966674673, 1.5281481966674673, 1.5281481966674673, 1.5281481966674673, 1.5281481966674673, 1.5281481966674673, 1.5281481966674673, 1.5281481966674673, 1.5281481966674673, 1.5281481966674673, 1.5281481966674673, 1.5281481966674673, 1.5281481966674673, 1.5281481966674673, 1.5281481966674673, 1.5281481966674673, 1.5281481966674673, 1.5281481966674673, 1.5281481966674673, 1.5281481966674673, 1.5281481966674673, 1.5281481966674673, 1.5281481966674673, 1.5281481966674673, 1.5281481966674673, 1.5281481966674673, 1.5281481966674673, 1.5281481966674673, 1.5281481966674673, 1.5281481966674673, 1.5281481966674673, 1.5281481966674673, 1.5281481966674673, 1.535223427836315, 1.535223427836315, 1.535223427836315, 1.535223427836315, 1.535223427836315, 1.535223427836315, 1.535223427836315, 1.535223427836315, 1.535223427836315, 1.535223427836315, 1.535223427836315, 1.535223427836315, 1.5373576184305826, 1.5373576184305826, 1.5373576184305826, 1.5373576184305826, 1.5373576184305826, 1.5373576184305826, 1.5373576184305826, 1.5373576184305826, 1.5373576184305826, 1.5373576184305826, 1.5373576184305826, 1.5373576184305826, 1.5373576184305826, 1.5373576184305826, 1.5373576184305826, 1.5373576184305826, 1.5373576184305826, 1.5373576184305826, 1.5373576184305826, 1.5373576184305826, 1.5373576184305826, 1.5373576184305826, 1.5373576184305826, 1.5373576184305826, 1.5373576184305826, 1.5373576184305826, 1.5373576184305826, 1.5373576184305826, 1.5373576184305826, 1.5373576184305826, 1.5373576184305826, 1.5373576184305826, 1.5373576184305826, 1.5373576184305826, 1.5373576184305826, 1.5373576184305826, 1.5373576184305826, 1.5373576184305826, 1.5373576184305826, 1.5373576184305826, 1.5373576184305826, 1.5373576184305826, 1.5373576184305826, 1.5373576184305826, 1.5373576184305826, 1.5373576184305826, 1.5373576184305826, 1.5373576184305826, 1.5373576184305826, 1.5373576184305826, 1.5373576184305826, 1.5373576184305826, 1.5373576184305826, 1.5373576184305826, 1.5373576184305826, 1.5373576184305826, 1.5373576184305826, 1.5373576184305826, 1.5373576184305826, 1.5373576184305826, 1.5373576184305826, 1.5373576184305826, 1.5373576184305826, 1.5373576184305826, 1.5373576184305826, 1.5373576184305826, 1.5373576184305826, 1.5373576184305826, 1.5373576184305826, 1.5373576184305826, 1.5373576184305826, 1.5373576184305826, 1.5373576184305826, 1.5373576184305826, 1.5513903285578474, 1.5513903285578474, 1.5593032682044718, 1.5593032682044718, 1.5593032682044718, 1.5593032682044718, 1.5634179762631295, 1.5634179762631295, 1.5634179762631295, 1.5634179762631295, 1.5634179762631295, 1.5634179762631295, 1.5634179762631295, 1.5634179762631295, 1.5634179762631295, 1.5634179762631295, 1.5634179762631295, 1.5634179762631295, 1.5634179762631295, 1.5634179762631295, 1.5634179762631295, 1.5634179762631295, 1.5634179762631295, 1.5634179762631295, 1.5634179762631295, 1.5634179762631295, 1.5634179762631295, 1.5634179762631295, 1.5724666279749584, 1.5724666279749584, 1.5724666279749584, 1.5724666279749584, 1.5724666279749584, 1.5724666279749584, 1.5724666279749584, 1.5724666279749584, 1.583725392661377, 1.583725392661377, 1.583725392661377, 1.583725392661377, 1.583725392661377, 1.583725392661377, 1.5845260994236914, 1.5845260994236914, 1.5845260994236914, 1.5845260994236914, 1.5845260994236914, 1.5845260994236914, 1.5845260994236914, 1.5845260994236914, 1.5845260994236914, 1.5845260994236914, 1.5863279384914788, 1.5863279384914788, 1.5863279384914788, 1.5863279384914788, 1.5863279384914788, 1.5863279384914788, 1.5863279384914788, 1.5863279384914788, 1.5863279384914788, 1.5863279384914788, 1.5863279384914788, 1.5863279384914788, 1.5863279384914788, 1.5863279384914788, 1.5863279384914788, 1.5863279384914788, 1.5863279384914788, 1.5863279384914788, 1.5863279384914788, 1.5863279384914788, 1.5863279384914788, 1.5863279384914788, 1.5863279384914788, 1.5863279384914788, 1.5863279384914788, 1.5863279384914788, 1.5863279384914788, 1.5863279384914788, 1.5863279384914788, 1.5863279384914788, 1.5863279384914788, 1.5863279384914788, 1.5876489035551808, 1.5876489035551808, 1.599533488523945, 1.599533488523945, 1.6007863625676415, 1.6007863625676415, 1.6007863625676415, 1.6007863625676415, 1.6007863625676415, 1.6007863625676415, 1.6007863625676415, 1.6007863625676415, 1.6007863625676415, 1.6007863625676415, 1.6007863625676415, 1.6007863625676415, 1.6007863625676415, 1.6007863625676415, 1.6007863625676415, 1.6007863625676415, 1.6007863625676415, 1.6007863625676415, 1.6007863625676415, 1.6007863625676415, 1.6065267030513994, 1.6065267030513994, 1.6065267030513994, 1.6065267030513994, 1.6131020205067028, 1.6131020205067028, 1.6131020205067028, 1.6131020205067028, 1.620450688306811, 1.620450688306811, 1.6311935941213302, 1.6311935941213302, 1.6421717676331693, 1.6421717676331693, 1.6421717676331693, 1.6421717676331693, 1.6421717676331693, 1.6421717676331693, 1.6421717676331693, 1.6421717676331693, 1.6597048499907616, 1.6597048499907616, 1.6597048499907616, 1.6597048499907616, 1.6597048499907616, 1.6597048499907616, 1.6597048499907616, 1.6597048499907616, 1.6597048499907616, 1.6597048499907616, 1.6597048499907616, 1.6597048499907616, 1.6597048499907616, 1.6597048499907616, 1.6910070540066935, 1.6910070540066935, 1.6910070540066935, 1.6910070540066935, 1.6910070540066935, 1.6910070540066935, 1.6910070540066935, 1.6910070540066935, 1.6910070540066935, 1.6910070540066935, 1.6910070540066935, 1.6910070540066935, 1.6910070540066935, 1.6910070540066935, 1.7276376680295116, 1.7276376680295116, 1.7276376680295116, 1.7276376680295116, 1.7276376680295116, 1.7276376680295116, 1.7276376680295116, 1.7276376680295116, 1.7276376680295116, 1.7276376680295116, 1.7276376680295116, 1.7276376680295116, 1.735334307926536, 1.735334307926536, 1.735334307926536, 1.735334307926536, 1.735334307926536, 1.735334307926536, 1.7550905854803096, 1.7550905854803096, 1.7550905854803096, 1.7550905854803096, 1.7550905854803096, 1.7550905854803096, 1.7550905854803096, 1.7550905854803096, 1.7550905854803096, 1.7550905854803096, 1.8866112091525642, 1.8866112091525642, 1.8866112091525642, 1.8866112091525642, 1.8866112091525642, 1.8866112091525642, 1.8866112091525642, 1.8866112091525642, 1.8866112091525642, 1.8866112091525642, 1.8866112091525642, 1.8866112091525642, 1.8866112091525642, 1.8866112091525642, 1.8866112091525642, 1.8866112091525642, 1.8866112091525642, 1.8866112091525642, 1.8866112091525642, 1.8866112091525642, 1.8866112091525642, 1.8866112091525642, 1.8866112091525642, 1.8866112091525642, 1.8866112091525642, 1.8866112091525642, 1.9303984490514396, 1.9303984490514396, 1.9303984490514396, 1.9303984490514396, 1.9303984490514396, 1.9303984490514396, 1.9303984490514396, 1.9303984490514396, 1.9303984490514396, 1.9303984490514396, 2.0011367191158747, 2.0011367191158747, 2.0011367191158747, 2.0011367191158747, 2.0052144112717167, 2.0052144112717167, 2.0052144112717167, 2.0052144112717167, 2.0052144112717167, 2.0052144112717167, 2.0052144112717167, 2.0052144112717167, 2.0052144112717167, 2.0052144112717167, 2.00627964653714, 2.00627964653714, 2.055529974845514, 2.055529974845514, 2.055529974845514, 2.055529974845514, 2.055529974845514, 2.055529974845514, 2.055529974845514, 2.055529974845514, 2.055529974845514, 2.055529974845514, 2.084934252049722, 2.084934252049722, 2.180214131033795, 2.180214131033795, 2.180214131033795, 2.180214131033795, 2.180214131033795, 2.180214131033795, 2.180214131033795, 2.180214131033795, 2.180214131033795, 2.180214131033795, 2.203341539286191, 2.203341539286191, 2.203341539286191, 2.203341539286191, 2.203341539286191, 2.203341539286191, 2.203341539286191, 2.203341539286191, 2.2354187706461492, 2.2354187706461492, 2.2354187706461492, 2.2354187706461492, 2.2677923523662966, 2.2677923523662966, 2.2677923523662966, 2.2677923523662966, 2.2677923523662966, 2.2677923523662966, 2.2677923523662966, 2.2677923523662966, 2.2677923523662966, 2.2677923523662966, 2.2677923523662966, 2.2677923523662966, 2.2677923523662966, 2.2677923523662966, 2.2677923523662966, 2.2677923523662966, 2.2677923523662966, 2.2677923523662966, 2.3359017075887434, 2.3359017075887434, 2.3359017075887434, 2.3359017075887434, 2.3359017075887434, 2.3359017075887434, 2.3359017075887434, 2.3359017075887434, 2.3359017075887434, 2.3359017075887434, 2.3359017075887434, 2.3359017075887434, 2.3359017075887434, 2.3359017075887434, 2.3359017075887434, 2.3359017075887434, 2.3359017075887434, 2.3359017075887434, 2.3359017075887434, 2.3359017075887434, 2.3569372406178655, 2.3569372406178655, 2.3715853932984614, 2.3715853932984614, 2.3715853932984614, 2.3715853932984614, 2.3715853932984614, 2.3715853932984614, 2.4377340851969813, 2.4377340851969813, 2.4377340851969813, 2.4377340851969813, 2.4377340851969813, 2.4377340851969813, 2.4588095812724444, 2.4588095812724444, 2.4588095812724444, 2.4588095812724444, 2.4588095812724444, 2.4588095812724444, 2.4588095812724444, 2.4588095812724444, 2.4588095812724444, 2.4588095812724444, 2.4588095812724444, 2.4588095812724444, 2.4588095812724444, 2.4588095812724444, 2.4588095812724444, 2.4588095812724444, 2.4588095812724444, 2.4588095812724444, 2.4588095812724444, 2.4588095812724444, 2.4588095812724444, 2.4588095812724444, 2.4588095812724444, 2.4588095812724444, 2.4588095812724444, 2.4588095812724444, 2.4588095812724444, 2.4588095812724444, 2.4588095812724444, 2.4588095812724444, 2.475952752979412, 2.475952752979412, 2.475952752979412, 2.475952752979412, 2.602540730858755, 2.602540730858755, 2.602540730858755, 2.602540730858755, 2.602540730858755, 2.602540730858755, 2.602540730858755, 2.602540730858755, 2.602540730858755, 2.602540730858755, 2.602540730858755, 2.602540730858755, 2.602540730858755, 2.602540730858755, 2.602540730858755, 2.602540730858755, 2.602540730858755, 2.602540730858755, 2.602540730858755, 2.602540730858755, 2.602540730858755, 2.602540730858755, 2.602540730858755, 2.602540730858755, 2.602540730858755, 2.602540730858755, 2.602540730858755, 2.602540730858755, 2.6064651673058727, 2.6064651673058727, 2.6164122117698145, 2.6164122117698145, 2.6340478288595257, 2.6340478288595257, 2.7279348335503637, 2.7279348335503637, 2.7279348335503637, 2.7279348335503637, 2.7279348335503637, 2.7279348335503637, 2.7279348335503637, 2.7279348335503637, 2.7279348335503637, 2.7279348335503637, 2.7279348335503637, 2.7279348335503637, 2.925860953331138, 2.925860953331138, 2.978280532847854, 2.978280532847854, 3.1294989227690895, 3.1294989227690895, 3.1294989227690895, 3.1294989227690895, 3.1294989227690895, 3.1294989227690895, 3.159608416024584, 3.159608416024584, 3.159608416024584, 3.159608416024584, 3.159608416024584, 3.159608416024584, 3.159608416024584, 3.159608416024584, 3.477553747192242, 3.477553747192242, 3.477553747192242, 3.477553747192242, 3.477553747192242, 3.477553747192242, 3.477553747192242, 3.477553747192242, 3.477553747192242, 3.477553747192242, 3.477553747192242, 3.477553747192242, 3.477553747192242, 3.477553747192242, 3.477553747192242, 3.477553747192242, 3.477553747192242, 3.477553747192242, 3.488397284386186, 3.488397284386186, 3.488397284386186, 3.488397284386186, 3.488397284386186, 3.488397284386186, 3.488397284386186, 3.488397284386186, 3.488397284386186, 3.488397284386186, 3.557021990543256, 3.557021990543256, 3.557021990543256, 3.557021990543256, 3.557021990543256, 3.557021990543256, 3.557021990543256, 3.557021990543256, 3.557021990543256, 3.557021990543256, 3.557021990543256, 3.557021990543256, 3.557021990543256, 3.557021990543256, 3.6997884044114193, 3.6997884044114193, 3.6997884044114193, 3.6997884044114193, 3.6997884044114193, 3.6997884044114193, 3.6997884044114193, 3.6997884044114193, 3.6997884044114193, 3.6997884044114193, 3.6997884044114193, 3.6997884044114193, 3.6997884044114193, 3.6997884044114193, 3.7166704884716695, 3.7166704884716695, 3.7166704884716695, 3.7166704884716695, 3.7166704884716695, 3.7166704884716695, 3.738072335769334, 3.738072335769334, 3.738072335769334, 3.738072335769334, 3.738072335769334, 3.738072335769334, 3.738072335769334, 3.738072335769334, 3.738072335769334, 3.738072335769334, 3.738072335769334, 3.738072335769334, 3.74504314254008, 3.74504314254008, 3.74504314254008, 3.74504314254008, 3.74504314254008, 3.74504314254008, 3.74504314254008, 3.74504314254008, 3.74504314254008, 3.74504314254008, 3.74504314254008, 3.74504314254008, 3.74504314254008, 3.74504314254008, 3.7624252938196734, 3.7624252938196734, 3.7624252938196734, 3.7624252938196734, 3.7624252938196734, 3.7624252938196734, 3.7624252938196734, 3.7624252938196734, 3.7624252938196734, 3.7624252938196734, 3.774712993909603, 3.774712993909603, 3.774712993909603, 3.774712993909603, 3.774712993909603, 3.774712993909603, 3.774712993909603, 3.774712993909603, 3.774712993909603, 3.774712993909603, 3.774712993909603, 3.774712993909603, 3.774712993909603, 3.774712993909603, 3.774712993909603, 3.774712993909603, 3.774712993909603, 3.774712993909603, 3.776119228677574, 3.776119228677574, 3.776119228677574, 3.776119228677574, 3.776119228677574, 3.776119228677574, 3.776119228677574, 3.776119228677574, 3.776119228677574, 3.776119228677574, 3.776119228677574, 3.776119228677574, 3.776119228677574, 3.776119228677574, 3.776119228677574, 3.776119228677574, 3.776119228677574, 3.776119228677574, 3.776119228677574, 3.776119228677574, 3.804231670172235, 3.804231670172235, 3.804231670172235, 3.804231670172235, 3.804231670172235, 3.804231670172235, 3.804231670172235, 3.804231670172235, 3.804231670172235, 3.804231670172235, 3.804231670172235, 3.804231670172235, 3.804231670172235, 3.804231670172235, 3.804231670172235, 3.804231670172235, 3.804231670172235, 3.804231670172235, 3.804231670172235, 3.804231670172235, 3.804231670172235, 3.804231670172235, 3.804231670172235, 3.804231670172235, 3.8104286741384787, 3.8104286741384787, 3.8104286741384787, 3.8104286741384787, 3.8104286741384787, 3.8104286741384787, 3.8104286741384787, 3.8104286741384787, 3.8104286741384787, 3.8104286741384787, 3.8153319808175583, 3.8153319808175583, 3.8153319808175583, 3.8153319808175583, 3.8153319808175583, 3.8153319808175583, 3.837381434311559, 3.837381434311559, 3.837381434311559, 3.837381434311559, 3.837381434311559, 3.837381434311559, 3.837381434311559, 3.837381434311559, 3.837381434311559, 3.837381434311559, 3.837381434311559, 3.837381434311559, 3.837381434311559, 3.837381434311559, 3.837381434311559, 3.837381434311559, 3.837381434311559, 3.837381434311559, 3.837381434311559, 3.837381434311559, 3.837381434311559, 3.837381434311559, 3.837381434311559, 3.837381434311559, 3.837381434311559, 3.837381434311559, 3.837381434311559, 3.837381434311559, 3.837381434311559, 3.837381434311559, 3.837381434311559, 3.837381434311559, 3.837381434311559, 3.837381434311559, 3.837381434311559, 3.837381434311559, 3.837381434311559, 3.837381434311559, 3.837381434311559, 3.837381434311559, 3.837381434311559, 3.837381434311559, 3.837381434311559, 3.837381434311559, 3.9082216423601386, 3.9082216423601386, 3.9652303087358614, 3.9652303087358614, 3.9652303087358614, 3.9652303087358614, 4.149266106129724, 4.149266106129724, 4.149266106129724, 4.149266106129724, 4.149266106129724, 4.149266106129724, 4.149266106129724, 4.149266106129724, 4.260961687697225, 4.260961687697225, 4.260961687697225, 4.260961687697225, 4.266415577802173, 4.266415577802173, 4.367679249082253, 4.367679249082253, 4.367679249082253, 4.367679249082253, 4.367679249082253, 4.367679249082253, 4.367679249082253, 4.367679249082253, 4.367679249082253, 4.367679249082253, 4.367679249082253, 4.367679249082253, 4.367679249082253, 4.367679249082253, 4.367679249082253, 4.367679249082253, 4.367679249082253, 4.367679249082253, 4.367679249082253, 4.367679249082253, 4.367679249082253, 4.367679249082253, 4.367679249082253, 4.367679249082253, 4.367679249082253, 4.367679249082253, 4.367679249082253, 4.367679249082253, 4.367679249082253, 4.367679249082253, 4.367679249082253, 4.367679249082253, 4.367679249082253, 4.367679249082253, 4.367679249082253, 4.367679249082253, 4.367679249082253, 4.367679249082253, 4.367679249082253, 4.367679249082253, 4.367679249082253, 4.367679249082253, 4.367679249082253, 4.367679249082253, 4.367679249082253, 4.367679249082253, 4.367679249082253, 4.367679249082253, 4.367679249082253, 4.367679249082253, 4.367679249082253, 4.367679249082253, 4.367679249082253, 4.367679249082253, 4.367679249082253, 4.367679249082253, 4.367679249082253, 4.367679249082253, 4.367679249082253, 4.367679249082253, 4.367679249082253, 4.367679249082253, 4.367679249082253, 4.367679249082253, 4.367679249082253, 4.367679249082253, 4.367679249082253, 4.367679249082253, 4.367679249082253, 4.367679249082253, 4.367679249082253, 4.367679249082253, 4.367679249082253, 4.367679249082253, 4.367679249082253, 4.367679249082253, 4.367679249082253, 4.367679249082253, 4.367679249082253, 4.367679249082253, 4.367679249082253, 4.367679249082253, 4.367679249082253, 4.367679249082253, 4.367679249082253, 4.367679249082253, 4.367679249082253, 4.367679249082253, 4.367679249082253, 4.367679249082253, 4.367679249082253, 4.367679249082253, 4.367679249082253, 4.367679249082253, 4.367679249082253, 4.367679249082253, 4.367679249082253, 4.367679249082253, 4.3685246131680815, 4.3685246131680815, 4.3685246131680815]}, "8_c_networks": {"sample_0": [0.8819707607374379, 1.3720343983424215, 1.3720343983424215, 1.3720343983424215, 1.3720343983424215, 1.733965742312898, 1.733965742312898, 1.7737295708793412, 1.7737295708793412, 1.7737295708793412, 1.7737295708793412, 1.7737295708793412, 1.7737295708793412, 1.8538468518148852, 1.8538468518148852, 1.8538468518148852, 1.8538468518148852, 1.944837355910618, 1.944837355910618, 1.977947201594089, 1.977947201594089, 2.015409295474315, 2.015409295474315, 2.0916536933763092, 2.0916536933763092, 2.2830932640845685, 2.2830932640845685, 2.2830932640845685, 2.2830932640845685, 2.2830932640845685, 2.2830932640845685, 2.2830932640845685, 2.2830932640845685, 2.2830932640845685, 2.2830932640845685, 2.2830932640845685, 2.2830932640845685, 2.2830932640845685, 2.2830932640845685, 2.3852415193661423, 2.3852415193661423, 2.3852415193661423, 2.3852415193661423, 2.3852415193661423, 2.3852415193661423, 2.3852415193661423, 2.3852415193661423, 2.3852415193661423, 2.3852415193661423, 2.3852415193661423, 2.3852415193661423, 2.3852415193661423, 2.3852415193661423, 2.3852415193661423, 2.3852415193661423, 2.3852415193661423, 2.3852415193661423, 2.3852415193661423, 2.3852415193661423, 2.3852415193661423, 2.3852415193661423, 2.3852415193661423, 2.3852415193661423, 2.4758153954851685, 2.4758153954851685, 2.4758153954851685, 2.4758153954851685, 2.4758153954851685, 2.4758153954851685, 2.4758153954851685, 2.4758153954851685, 2.4758153954851685, 2.4758153954851685, 2.811694292751823, 2.811694292751823, 2.902643892639323, 2.902643892639323, 3.0297465401004433, 3.0297465401004433, 3.0861754685220655, 3.0861754685220655, 3.2074538471976437, 3.2074538471976437, 3.3484034460840544, 3.3484034460840544, 3.3484034460840544, 3.3484034460840544, 3.3484034460840544, 3.3484034460840544, 3.3484034460840544, 3.3484034460840544, 3.3484034460840544, 3.3484034460840544, 3.3484034460840544, 3.3484034460840544, 3.3484034460840544, 3.3484034460840544, 3.3484034460840544, 3.3484034460840544, 3.3484034460840544, 3.3484034460840544, 3.3554528542497173, 3.3554528542497173, 3.4026861975170823, 3.4026861975170823, 3.4026861975170823, 3.4026861975170823, 3.6407349922163106, 3.6407349922163106, 3.6407349922163106, 3.6407349922163106, 3.6407349922163106, 3.6407349922163106, 3.6407349922163106, 3.6407349922163106, 3.645432490376915, 3.645432490376915, 3.9837446296617958, 3.9837446296617958, 3.9837446296617958, 3.9837446296617958, 4.1995181481379396, 4.1995181481379396, 4.395520786250126, 4.395520786250126, 4.395520786250126, 4.395520786250126, 4.395520786250126, 4.395520786250126, 4.395520786250126, 4.395520786250126, 4.395520786250126, 4.395520786250126, 4.395520786250126, 4.395520786250126, 4.395520786250126, 4.395520786250126, 4.395520786250126, 4.395520786250126, 4.395520786250126, 4.395520786250126, 4.419206696997206, 4.419206696997206, 4.419206696997206, 4.419206696997206, 4.419206696997206, 4.419206696997206, 4.419206696997206, 4.419206696997206, 4.651650650678689, 4.651650650678689, 4.651650650678689, 4.651650650678689, 4.651650650678689, 4.651650650678689, 4.651650650678689, 4.651650650678689, 4.651650650678689, 4.651650650678689, 4.674188950036598, 4.674188950036598, 4.674188950036598, 4.674188950036598, 4.674188950036598, 4.674188950036598, 4.674188950036598, 4.674188950036598, 4.678640020672518, 4.678640020672518, 4.678640020672518, 4.678640020672518, 4.740839753634491, 4.740839753634491, 4.740839753634491, 4.740839753634491, 4.740839753634491, 4.740839753634491, 4.740839753634491, 4.740839753634491, 4.740839753634491, 4.740839753634491, 4.740839753634491, 4.740839753634491, 4.740839753634491, 4.740839753634491, 4.740839753634491, 4.740839753634491, 4.740839753634491, 4.740839753634491, 4.740839753634491, 4.740839753634491, 4.740839753634491, 4.740839753634491, 4.747711987083326, 4.747711987083326, 4.747711987083326, 4.747711987083326, 4.747711987083326, 4.747711987083326, 4.747711987083326, 4.747711987083326, 4.747711987083326, 4.747711987083326, 4.747711987083326, 4.747711987083326, 4.747711987083326, 4.747711987083326, 4.747711987083326, 4.747711987083326, 4.747711987083326, 4.747711987083326, 4.747711987083326, 4.747711987083326, 4.747711987083326, 4.747711987083326, 4.747711987083326, 4.747711987083326, 4.747711987083326, 4.747711987083326, 4.784913180231184, 4.784913180231184, 4.8566825352105925, 4.8566825352105925, 4.8566825352105925, 4.8566825352105925, 4.8566825352105925, 4.8566825352105925, 4.8566825352105925, 4.8566825352105925, 4.8566825352105925, 4.8566825352105925, 4.934897184653459, 4.934897184653459, 5.2651014216912415, 5.2651014216912415, 5.2651014216912415, 5.2651014216912415, 5.2651014216912415, 5.2651014216912415, 5.2651014216912415, 5.2651014216912415, 5.2651014216912415, 5.2651014216912415, 5.2651014216912415, 5.2651014216912415, 5.2651014216912415, 5.2651014216912415, 5.2651014216912415, 5.2651014216912415, 5.2651014216912415, 5.2651014216912415, 5.2651014216912415, 5.2651014216912415, 5.2651014216912415, 5.2651014216912415, 5.2651014216912415, 5.2651014216912415, 5.277091640859876, 5.277091640859876, 5.277091640859876, 5.277091640859876, 5.277091640859876, 5.277091640859876, 5.277091640859876, 5.277091640859876, 5.277091640859876, 5.277091640859876, 5.277091640859876, 5.277091640859876, 5.277091640859876, 5.277091640859876, 5.277091640859876, 5.277091640859876, 5.356876834350379, 5.356876834350379, 5.356876834350379, 5.356876834350379, 5.371928270363301, 5.371928270363301, 5.371928270363301, 5.371928270363301, 5.371928270363301, 5.371928270363301, 5.371928270363301, 5.371928270363301, 5.371928270363301, 5.371928270363301, 5.385338098489609, 5.385338098489609, 5.385338098489609, 5.385338098489609, 5.385338098489609, 5.385338098489609, 5.385338098489609, 5.385338098489609, 5.385338098489609, 5.385338098489609, 5.385338098489609, 5.385338098489609, 5.385338098489609, 5.385338098489609, 5.407104476575067, 5.407104476575067, 5.407104476575067, 5.407104476575067, 5.407104476575067, 5.407104476575067, 5.407104476575067, 5.407104476575067, 5.407104476575067, 5.407104476575067, 5.407104476575067, 5.407104476575067, 5.474215717963315, 5.474215717963315, 5.474215717963315, 5.474215717963315, 5.474215717963315, 5.474215717963315, 5.723656258692244, 5.723656258692244, 5.723656258692244, 5.723656258692244, 5.723656258692244, 5.723656258692244, 5.723656258692244, 5.723656258692244, 5.791565520394064, 5.791565520394064, 5.881884451934246, 5.881884451934246, 5.896217714633494, 5.896217714633494, 5.896217714633494, 5.896217714633494, 5.917576885959197, 5.917576885959197, 6.018469528135666, 6.018469528135666, 6.018469528135666, 6.018469528135666, 6.018469528135666, 6.018469528135666, 6.018469528135666, 6.018469528135666, 6.018469528135666, 6.018469528135666, 6.018469528135666, 6.018469528135666, 6.018469528135666, 6.018469528135666, 6.0246288811231254, 6.0246288811231254, 6.047916969379161, 6.047916969379161, 6.18789549795525, 6.18789549795525, 6.212792478096357, 6.212792478096357, 6.600175374208107, 6.600175374208107, 6.600175374208107, 6.600175374208107, 6.600175374208107, 6.600175374208107, 6.600175374208107, 6.600175374208107, 6.647015944444984, 6.647015944444984, 6.647015944444984, 6.647015944444984, 6.655528275501634, 6.655528275501634, 6.655528275501634, 6.655528275501634, 6.680508830860365, 6.680508830860365, 6.680508830860365, 6.680508830860365, 6.680508830860365, 6.680508830860365, 6.680508830860365, 6.680508830860365, 6.867904260542152, 6.867904260542152, 6.867904260542152, 6.867904260542152, 6.867904260542152, 6.867904260542152, 6.867904260542152, 6.867904260542152, 6.867904260542152, 6.867904260542152, 6.867904260542152, 6.867904260542152, 6.867904260542152, 6.867904260542152, 6.867904260542152, 6.867904260542152, 6.867904260542152, 6.867904260542152, 6.867904260542152, 6.867904260542152, 6.867904260542152, 6.867904260542152, 6.867904260542152, 6.867904260542152, 6.867904260542152, 6.867904260542152, 6.867904260542152, 6.867904260542152, 6.909642969676367, 6.909642969676367, 6.909642969676367, 6.909642969676367, 6.909642969676367, 6.909642969676367, 6.909642969676367, 6.909642969676367, 6.909642969676367, 6.909642969676367, 6.909642969676367, 6.909642969676367, 6.956920151560064, 6.956920151560064, 6.956920151560064, 6.956920151560064, 6.956920151560064, 6.956920151560064, 6.956920151560064, 6.956920151560064, 7.000610425945525, 7.000610425945525, 7.000610425945525, 7.000610425945525, 7.000610425945525, 7.000610425945525, 7.0212202575986975, 7.0212202575986975, 7.0212202575986975, 7.0212202575986975, 7.0212202575986975, 7.0212202575986975, 7.0212202575986975, 7.0212202575986975, 7.0212202575986975, 7.0212202575986975, 7.0212202575986975, 7.0212202575986975, 7.0212202575986975, 7.0212202575986975, 7.0212202575986975, 7.0212202575986975, 7.0212202575986975, 7.0212202575986975, 7.0212202575986975, 7.0212202575986975, 7.072645533482878, 7.072645533482878, 7.072645533482878, 7.072645533482878, 7.072645533482878, 7.072645533482878, 7.072645533482878, 7.072645533482878, 7.072645533482878, 7.072645533482878, 7.072645533482878, 7.072645533482878, 7.072645533482878, 7.072645533482878, 7.072645533482878, 7.072645533482878, 7.072645533482878, 7.072645533482878, 7.115556498495627, 7.115556498495627, 7.126499114511441, 7.126499114511441, 7.126499114511441, 7.126499114511441, 7.126499114511441, 7.126499114511441, 7.126499114511441, 7.126499114511441, 7.126499114511441, 7.126499114511441, 7.126499114511441, 7.126499114511441, 7.126499114511441, 7.126499114511441, 7.126499114511441, 7.126499114511441, 7.126499114511441, 7.126499114511441, 7.131543220754746, 7.131543220754746, 7.131543220754746, 7.131543220754746, 7.131543220754746, 7.131543220754746, 7.131543220754746, 7.131543220754746, 7.131543220754746, 7.131543220754746, 7.131543220754746, 7.131543220754746, 7.131543220754746, 7.131543220754746, 7.131543220754746, 7.131543220754746, 7.131543220754746, 7.131543220754746, 7.131543220754746, 7.131543220754746, 7.131543220754746, 7.131543220754746, 7.15416989334145, 7.15416989334145, 7.15416989334145, 7.15416989334145, 7.172439836011155, 7.172439836011155, 7.172439836011155, 7.172439836011155, 7.172439836011155, 7.172439836011155, 7.172439836011155, 7.172439836011155, 7.172439836011155, 7.172439836011155, 7.172439836011155, 7.172439836011155, 7.172439836011155, 7.172439836011155, 7.172439836011155, 7.172439836011155, 7.172439836011155, 7.172439836011155, 7.172439836011155, 7.172439836011155, 7.172439836011155, 7.172439836011155, 7.172439836011155, 7.172439836011155, 7.172439836011155, 7.172439836011155, 7.172439836011155, 7.172439836011155, 7.172439836011155, 7.172439836011155, 7.172439836011155, 7.172439836011155, 7.172439836011155, 7.172439836011155, 7.329035380090596, 7.329035380090596, 7.329035380090596, 7.329035380090596, 7.336415290254666, 7.336415290254666, 7.336415290254666, 7.336415290254666, 7.336415290254666, 7.336415290254666, 7.336415290254666, 7.336415290254666, 7.336415290254666, 7.336415290254666, 7.351732809384188, 7.351732809384188, 7.351732809384188, 7.351732809384188, 7.351732809384188, 7.351732809384188, 7.351732809384188, 7.351732809384188, 7.351732809384188, 7.351732809384188, 7.456541938263078, 7.456541938263078, 7.456541938263078, 7.456541938263078, 7.456541938263078, 7.456541938263078, 7.511445187942098, 7.511445187942098, 7.514709212035914, 7.514709212035914, 7.514709212035914, 7.514709212035914, 7.519902729406112, 7.519902729406112, 7.519902729406112, 7.519902729406112, 7.519902729406112, 7.519902729406112, 7.519902729406112, 7.519902729406112, 7.519902729406112, 7.519902729406112, 7.519902729406112, 7.519902729406112, 7.536502698142562, 7.536502698142562, 7.536502698142562, 7.536502698142562, 7.536502698142562, 7.536502698142562, 7.536502698142562, 7.536502698142562, 7.680894197916702, 7.680894197916702, 7.680894197916702, 7.680894197916702, 7.680894197916702, 7.680894197916702, 7.680894197916702, 7.680894197916702, 7.680894197916702, 7.680894197916702, 7.7753732793354935, 7.7753732793354935, 7.7753732793354935, 7.7753732793354935, 7.7753732793354935, 7.7753732793354935, 7.7753732793354935, 7.7753732793354935, 7.7753732793354935, 7.7753732793354935, 7.7753732793354935, 7.7753732793354935, 7.7753732793354935, 7.7753732793354935, 7.7753732793354935, 7.7753732793354935, 7.7753732793354935, 7.7753732793354935, 7.7753732793354935, 7.7753732793354935, 7.7753732793354935, 7.7753732793354935, 7.7753732793354935, 7.7753732793354935, 7.7753732793354935, 7.7753732793354935, 7.7753732793354935, 7.7753732793354935, 7.7753732793354935, 7.7753732793354935, 7.7753732793354935, 7.7753732793354935, 7.792889566041997, 7.792889566041997, 7.792889566041997, 7.792889566041997, 7.792889566041997, 7.792889566041997, 7.792889566041997, 7.792889566041997, 7.792889566041997, 7.792889566041997, 7.792889566041997, 7.792889566041997, 7.792889566041997, 7.792889566041997, 7.792889566041997, 7.792889566041997, 7.792889566041997, 7.792889566041997, 7.792889566041997, 7.792889566041997, 7.792889566041997, 7.792889566041997, 7.792889566041997, 7.792889566041997, 7.792889566041997, 7.792889566041997, 7.792889566041997, 7.792889566041997, 7.792889566041997, 7.792889566041997, 7.82915822266222, 7.82915822266222, 7.82915822266222, 7.82915822266222, 7.82915822266222, 7.82915822266222, 7.82915822266222, 7.82915822266222, 7.82915822266222, 7.82915822266222, 7.82915822266222, 7.82915822266222, 7.82915822266222, 7.82915822266222, 7.82915822266222, 7.82915822266222, 7.861326535205282, 7.861326535205282, 7.861326535205282, 7.861326535205282, 7.861326535205282, 7.861326535205282, 7.861326535205282, 7.861326535205282, 7.861326535205282, 7.861326535205282, 7.861326535205282, 7.861326535205282, 7.861326535205282, 7.861326535205282, 7.9060211861583465, 7.9060211861583465, 7.9060211861583465, 7.9060211861583465, 7.9060211861583465, 7.9060211861583465, 7.9060211861583465, 7.9060211861583465, 7.9060211861583465, 7.9060211861583465, 7.9060211861583465, 7.9060211861583465, 7.9060211861583465, 7.9060211861583465, 7.9060211861583465, 7.9060211861583465, 7.94579605270334, 7.94579605270334, 7.94579605270334, 7.94579605270334, 7.94579605270334, 7.94579605270334, 7.94579605270334, 7.94579605270334, 7.94579605270334, 7.94579605270334, 7.94579605270334, 7.94579605270334, 7.94579605270334, 7.94579605270334, 7.94579605270334, 7.94579605270334, 7.94579605270334, 7.94579605270334, 7.94579605270334, 7.94579605270334, 7.94579605270334, 7.94579605270334, 7.94579605270334, 7.94579605270334, 7.94579605270334, 7.94579605270334, 7.94579605270334, 7.94579605270334, 7.94579605270334, 7.94579605270334, 7.94579605270334, 7.94579605270334, 7.94579605270334, 7.94579605270334, 7.94579605270334, 7.94579605270334, 7.94579605270334, 7.94579605270334, 7.94579605270334, 7.94579605270334, 7.94579605270334, 7.94579605270334, 7.94579605270334, 7.94579605270334, 7.94579605270334, 7.94579605270334, 7.94579605270334, 7.94579605270334, 7.94579605270334, 7.94579605270334, 7.94579605270334, 7.94579605270334, 7.94579605270334, 7.94579605270334, 7.94579605270334, 7.94579605270334, 7.94579605270334, 7.94579605270334, 7.94579605270334, 7.94579605270334, 7.94579605270334, 7.94579605270334, 7.94579605270334, 7.94579605270334, 7.94579605270334, 7.94579605270334, 8.003067986557207, 8.003067986557207, 8.003067986557207, 8.003067986557207, 8.003067986557207, 8.003067986557207, 8.003067986557207, 8.003067986557207, 8.003067986557207, 8.003067986557207, 8.003067986557207, 8.003067986557207, 8.003067986557207, 8.003067986557207, 8.003067986557207, 8.003067986557207, 8.003067986557207, 8.003067986557207, 8.003067986557207, 8.003067986557207, 8.003067986557207, 8.003067986557207, 8.003067986557207, 8.003067986557207, 8.003067986557207, 8.003067986557207, 8.003067986557207, 8.003067986557207, 8.003067986557207, 8.003067986557207, 8.003067986557207, 8.003067986557207, 8.003067986557207, 8.003067986557207, 8.003067986557207, 8.003067986557207, 8.003067986557207, 8.003067986557207, 8.003067986557207, 8.003067986557207, 8.003067986557207, 8.003067986557207, 8.003067986557207, 8.003067986557207, 8.003067986557207, 8.003067986557207, 8.003067986557207, 8.003067986557207, 8.003067986557207, 8.003067986557207, 8.003067986557207, 8.003067986557207, 8.003067986557207, 8.003067986557207, 8.003067986557207, 8.003067986557207, 8.003067986557207, 8.003067986557207, 8.003067986557207, 8.003067986557207, 8.003067986557207, 8.003067986557207, 8.003067986557207, 8.003067986557207, 8.003067986557207, 8.003067986557207, 8.003067986557207, 8.003067986557207, 8.003067986557207, 8.003067986557207, 8.003067986557207, 8.003067986557207, 8.003067986557207, 8.003067986557207, 8.003067986557207, 8.003067986557207, 8.003067986557207, 8.003067986557207, 8.003067986557207, 8.003067986557207, 8.003067986557207, 8.003067986557207, 8.003067986557207, 8.003067986557207, 8.003067986557207, 8.003067986557207, 8.003067986557207, 8.003067986557207, 8.003067986557207, 8.003067986557207, 8.003067986557207, 8.003067986557207, 8.003067986557207, 8.003067986557207, 8.003067986557207, 8.003067986557207, 8.003067986557207, 8.003067986557207, 8.003067986557207, 8.003067986557207, 8.003067986557207, 8.003067986557207, 8.003067986557207, 8.003067986557207, 8.003067986557207, 8.003067986557207, 8.003067986557207, 8.003067986557207, 8.003067986557207, 8.003067986557207, 8.003067986557207, 8.003067986557207, 8.003067986557207, 8.003067986557207, 8.003067986557207, 8.003067986557207, 8.003067986557207, 8.003067986557207, 8.003067986557207, 8.003067986557207, 8.003067986557207, 8.003067986557207, 8.003067986557207, 8.003067986557207, 8.003067986557207, 8.003067986557207, 8.003067986557207, 8.003067986557207, 8.003067986557207, 8.003067986557207, 8.003067986557207, 8.003067986557207, 8.003067986557207, 8.003067986557207, 8.06338795056929, 8.06338795056929, 8.06338795056929, 8.06338795056929, 8.06338795056929, 8.06338795056929, 8.064563787158026, 8.064563787158026, 8.064563787158026, 8.064563787158026, 8.064563787158026, 8.064563787158026, 8.064563787158026, 8.064563787158026, 8.064563787158026, 8.064563787158026, 8.064563787158026, 8.064563787158026, 8.064563787158026, 8.064563787158026, 8.064563787158026, 8.064563787158026, 8.064563787158026, 8.064563787158026, 8.064563787158026, 8.064563787158026, 8.064563787158026, 8.064563787158026, 8.064563787158026, 8.064563787158026, 8.064563787158026, 8.064563787158026, 8.064563787158026, 8.064563787158026, 8.064563787158026, 8.064563787158026, 8.064563787158026, 8.064563787158026, 8.064563787158026, 8.064563787158026, 8.064563787158026, 8.064563787158026, 8.064563787158026, 8.064563787158026, 8.064563787158026, 8.064563787158026, 8.064563787158026, 8.064563787158026, 8.064563787158026, 8.064563787158026, 8.064563787158026, 8.064563787158026, 8.064563787158026, 8.064563787158026, 8.064563787158026, 8.064563787158026, 8.064563787158026, 8.064563787158026, 8.064563787158026, 8.064563787158026, 8.064563787158026, 8.064563787158026, 8.064563787158026, 8.064563787158026, 8.064563787158026, 8.064563787158026, 8.064563787158026, 8.064563787158026, 8.064563787158026, 8.064563787158026, 8.064563787158026], "sample_1": [1.2560338633656316, 1.2560338633656316, 1.2560338633656316, 1.3012720847100114, 1.3012720847100114, 1.3122750250745703, 1.3122750250745703, 1.6700974159298179, 1.6700974159298179, 1.6700974159298179, 1.6700974159298179, 1.6700974159298179, 1.6700974159298179, 1.762935108517299, 1.762935108517299, 1.8402988192951328, 1.8402988192951328, 1.8402988192951328, 1.8402988192951328, 1.906873228612827, 1.906873228612827, 1.906873228612827, 1.906873228612827, 1.9448277584666582, 1.9448277584666582, 2.0256640810489857, 2.0256640810489857, 2.5497042458716623, 2.5497042458716623, 2.678860910210409, 2.678860910210409, 2.7599653453860937, 2.7599653453860937, 2.8422944526462874, 2.8422944526462874, 2.8674949024052228, 2.8674949024052228, 2.8802391242520367, 2.8802391242520367, 2.9516267765241504, 2.9516267765241504, 3.027090850054035, 3.027090850054035, 3.027090850054035, 3.027090850054035, 3.0294370868785747, 3.0294370868785747, 3.0294370868785747, 3.0294370868785747, 3.0971012722440094, 3.0971012722440094, 3.0971012722440094, 3.0971012722440094, 3.2534368136579386, 3.2534368136579386, 3.2534368136579386, 3.2534368136579386, 3.29700521528119, 3.29700521528119, 3.29700521528119, 3.29700521528119, 3.810134418017992, 3.810134418017992, 3.810134418017992, 3.810134418017992, 3.810134418017992, 3.810134418017992, 3.871470201753759, 3.871470201753759, 3.871470201753759, 3.871470201753759, 3.871470201753759, 3.871470201753759, 3.871470201753759, 3.871470201753759, 3.871470201753759, 3.871470201753759, 3.871470201753759, 3.871470201753759, 3.871470201753759, 3.871470201753759, 3.892715612659358, 3.892715612659358, 3.9416129442159464, 3.9416129442159464, 3.9416129442159464, 3.9416129442159464, 3.9416129442159464, 3.9416129442159464, 3.9416129442159464, 3.9416129442159464, 3.9416129442159464, 3.9416129442159464, 4.187372437666703, 4.187372437666703, 4.202619373079626, 4.202619373079626, 4.202619373079626, 4.202619373079626, 4.202619373079626, 4.202619373079626, 4.202619373079626, 4.202619373079626, 4.233838789577561, 4.233838789577561, 4.233838789577561, 4.233838789577561, 4.312451572353185, 4.312451572353185, 4.312451572353185, 4.312451572353185, 4.312451572353185, 4.312451572353185, 4.312451572353185, 4.312451572353185, 4.312451572353185, 4.312451572353185, 4.312451572353185, 4.312451572353185, 4.312451572353185, 4.312451572353185, 4.312451572353185, 4.312451572353185, 4.312451572353185, 4.312451572353185, 4.312451572353185, 4.312451572353185, 4.362673630886105, 4.362673630886105, 4.409807387926303, 4.409807387926303, 4.409807387926303, 4.409807387926303, 4.409807387926303, 4.409807387926303, 4.409807387926303, 4.409807387926303, 4.409807387926303, 4.409807387926303, 4.409807387926303, 4.409807387926303, 4.409807387926303, 4.409807387926303, 4.409807387926303, 4.409807387926303, 4.409807387926303, 4.409807387926303, 4.573341641303527, 4.573341641303527, 4.573341641303527, 4.573341641303527, 4.573341641303527, 4.573341641303527, 4.573341641303527, 4.573341641303527, 4.620006727622492, 4.620006727622492, 4.620006727622492, 4.620006727622492, 4.620006727622492, 4.620006727622492, 4.620006727622492, 4.620006727622492, 4.620006727622492, 4.620006727622492, 4.620006727622492, 4.620006727622492, 4.620006727622492, 4.620006727622492, 4.674123299655217, 4.674123299655217, 4.674123299655217, 4.674123299655217, 4.674123299655217, 4.674123299655217, 4.674123299655217, 4.674123299655217, 4.674123299655217, 4.674123299655217, 4.820730278674796, 4.820730278674796, 4.820730278674796, 4.820730278674796, 4.820730278674796, 4.820730278674796, 4.9087532301709, 4.9087532301709, 4.9087532301709, 4.9087532301709, 4.948950504816025, 4.948950504816025, 4.948950504816025, 4.948950504816025, 4.948950504816025, 4.948950504816025, 4.948950504816025, 4.948950504816025, 4.948950504816025, 4.948950504816025, 4.948950504816025, 4.948950504816025, 4.948950504816025, 4.948950504816025, 4.948950504816025, 4.948950504816025, 4.948950504816025, 4.948950504816025, 4.948950504816025, 4.948950504816025, 5.144126152849375, 5.144126152849375, 5.144126152849375, 5.144126152849375, 5.144126152849375, 5.144126152849375, 5.253634051706546, 5.253634051706546, 5.275881611828953, 5.275881611828953, 5.275881611828953, 5.275881611828953, 5.275881611828953, 5.275881611828953, 5.291704979188118, 5.291704979188118, 5.291704979188118, 5.291704979188118, 5.3514113571927195, 5.3514113571927195, 5.3514113571927195, 5.3514113571927195, 5.3514113571927195, 5.3514113571927195, 5.3514113571927195, 5.3514113571927195, 5.3514113571927195, 5.3514113571927195, 5.427799192596885, 5.427799192596885, 5.427799192596885, 5.427799192596885, 5.427799192596885, 5.427799192596885, 5.427799192596885, 5.427799192596885, 5.427799192596885, 5.427799192596885, 5.427799192596885, 5.427799192596885, 5.427799192596885, 5.427799192596885, 5.427799192596885, 5.427799192596885, 5.427799192596885, 5.427799192596885, 5.478341815005977, 5.478341815005977, 5.478341815005977, 5.478341815005977, 5.478341815005977, 5.478341815005977, 5.478341815005977, 5.478341815005977, 5.478341815005977, 5.478341815005977, 5.478341815005977, 5.478341815005977, 5.478341815005977, 5.478341815005977, 5.5062075064469, 5.5062075064469, 5.5062075064469, 5.5062075064469, 5.5062075064469, 5.5062075064469, 5.5062075064469, 5.5062075064469, 5.5062075064469, 5.5062075064469, 5.5062075064469, 5.5062075064469, 5.5062075064469, 5.5062075064469, 5.5062075064469, 5.5062075064469, 5.5062075064469, 5.5062075064469, 5.5062075064469, 5.5062075064469, 5.5062075064469, 5.5062075064469, 5.5062075064469, 5.5062075064469, 5.5062075064469, 5.5062075064469, 5.5062075064469, 5.5062075064469, 5.5062075064469, 5.5062075064469, 5.5062075064469, 5.5062075064469, 5.5062075064469, 5.5062075064469, 5.5062075064469, 5.5062075064469, 5.5062075064469, 5.5062075064469, 5.5062075064469, 5.5062075064469, 5.5062075064469, 5.5062075064469, 5.510266953300346, 5.510266953300346, 5.510266953300346, 5.510266953300346, 5.510266953300346, 5.510266953300346, 5.510266953300346, 5.510266953300346, 5.510266953300346, 5.510266953300346, 5.515069820192492, 5.515069820192492, 5.515069820192492, 5.515069820192492, 5.543505355851173, 5.543505355851173, 5.543505355851173, 5.543505355851173, 5.543505355851173, 5.543505355851173, 5.543505355851173, 5.543505355851173, 5.543505355851173, 5.543505355851173, 5.543505355851173, 5.543505355851173, 5.543505355851173, 5.543505355851173, 5.543505355851173, 5.543505355851173, 5.543505355851173, 5.543505355851173, 5.543505355851173, 5.543505355851173, 5.543505355851173, 5.543505355851173, 5.543505355851173, 5.543505355851173, 5.543505355851173, 5.543505355851173, 5.543505355851173, 5.543505355851173, 5.543505355851173, 5.543505355851173, 5.543505355851173, 5.543505355851173, 5.543505355851173, 5.543505355851173, 5.543505355851173, 5.543505355851173, 5.543505355851173, 5.543505355851173, 5.543505355851173, 5.543505355851173, 5.543505355851173, 5.543505355851173, 5.55928240921125, 5.55928240921125, 5.55928240921125, 5.55928240921125, 5.55928240921125, 5.55928240921125, 5.55928240921125, 5.55928240921125, 5.55928240921125, 5.55928240921125, 5.55928240921125, 5.55928240921125, 5.580052469134031, 5.580052469134031, 5.580052469134031, 5.580052469134031, 5.580052469134031, 5.580052469134031, 5.580052469134031, 5.580052469134031, 5.65412578867015, 5.65412578867015, 5.65412578867015, 5.65412578867015, 5.65412578867015, 5.65412578867015, 5.65412578867015, 5.65412578867015, 5.658445298377888, 5.658445298377888, 5.658445298377888, 5.658445298377888, 5.666387912632098, 5.666387912632098, 5.666387912632098, 5.666387912632098, 5.666387912632098, 5.666387912632098, 5.666387912632098, 5.666387912632098, 5.666387912632098, 5.666387912632098, 5.666387912632098, 5.666387912632098, 5.666387912632098, 5.666387912632098, 5.666387912632098, 5.666387912632098, 5.666387912632098, 5.666387912632098, 5.666387912632098, 5.666387912632098, 5.666387912632098, 5.666387912632098, 5.666387912632098, 5.666387912632098, 5.666387912632098, 5.666387912632098, 5.666387912632098, 5.666387912632098, 5.666387912632098, 5.666387912632098, 5.666387912632098, 5.666387912632098, 5.666387912632098, 5.666387912632098, 5.666387912632098, 5.666387912632098, 5.666387912632098, 5.666387912632098, 5.666387912632098, 5.666387912632098, 5.666387912632098, 5.666387912632098, 5.666387912632098, 5.666387912632098, 5.666387912632098, 5.666387912632098, 5.666387912632098, 5.666387912632098, 5.666387912632098, 5.666387912632098, 5.666387912632098, 5.666387912632098, 5.666387912632098, 5.666387912632098, 5.666387912632098, 5.666387912632098, 5.666387912632098, 5.666387912632098, 5.666387912632098, 5.666387912632098, 5.666387912632098, 5.666387912632098, 5.666387912632098, 5.666387912632098, 5.666387912632098, 5.666387912632098, 5.666387912632098, 5.666387912632098, 5.666387912632098, 5.666387912632098, 5.666387912632098, 5.666387912632098, 5.666387912632098, 5.666387912632098, 5.666387912632098, 5.666387912632098, 5.684088798291227, 5.684088798291227, 5.684088798291227, 5.684088798291227, 5.69861416904605, 5.69861416904605, 5.69861416904605, 5.69861416904605, 5.69861416904605, 5.69861416904605, 5.69861416904605, 5.69861416904605, 5.69861416904605, 5.69861416904605, 5.69861416904605, 5.69861416904605, 5.69861416904605, 5.69861416904605, 5.69861416904605, 5.69861416904605, 5.69861416904605, 5.69861416904605, 5.69861416904605, 5.69861416904605, 5.69861416904605, 5.69861416904605, 5.69861416904605, 5.69861416904605, 5.69861416904605, 5.69861416904605, 5.69861416904605, 5.69861416904605, 5.69861416904605, 5.69861416904605, 5.69861416904605, 5.69861416904605, 5.69861416904605, 5.69861416904605, 5.69861416904605, 5.69861416904605, 5.69861416904605, 5.69861416904605, 5.743217841708268, 5.743217841708268, 5.743217841708268, 5.743217841708268, 5.743217841708268, 5.743217841708268, 5.743217841708268, 5.743217841708268, 5.743217841708268, 5.743217841708268, 5.743217841708268, 5.743217841708268, 5.743217841708268, 5.743217841708268, 5.743217841708268, 5.743217841708268, 5.743217841708268, 5.743217841708268, 5.743217841708268, 5.743217841708268, 5.743217841708268, 5.743217841708268, 5.743217841708268, 5.743217841708268, 5.743217841708268, 5.743217841708268, 5.743217841708268, 5.743217841708268, 5.743217841708268, 5.743217841708268, 5.743217841708268, 5.743217841708268, 5.743217841708268, 5.743217841708268, 5.743217841708268, 5.743217841708268, 5.743217841708268, 5.743217841708268, 5.743217841708268, 5.743217841708268, 5.743217841708268, 5.743217841708268, 5.743217841708268, 5.743217841708268, 5.743217841708268, 5.743217841708268, 5.743217841708268, 5.743217841708268, 5.743217841708268, 5.743217841708268, 5.75524651561447, 5.75524651561447, 5.75524651561447, 5.75524651561447, 5.75524651561447, 5.75524651561447, 5.75524651561447, 5.75524651561447, 5.75524651561447, 5.75524651561447, 5.75524651561447, 5.75524651561447, 5.75524651561447, 5.75524651561447, 5.75524651561447, 5.75524651561447, 5.75524651561447, 5.75524651561447, 5.75524651561447, 5.75524651561447, 5.75524651561447, 5.75524651561447, 5.75524651561447, 5.75524651561447, 5.75524651561447, 5.75524651561447, 5.75524651561447, 5.75524651561447, 5.75524651561447, 5.75524651561447, 5.75524651561447, 5.75524651561447, 5.75524651561447, 5.75524651561447, 5.75524651561447, 5.75524651561447, 5.75524651561447, 5.75524651561447, 5.75524651561447, 5.75524651561447, 5.75524651561447, 5.75524651561447, 5.75524651561447, 5.75524651561447, 5.75524651561447, 5.75524651561447, 5.75524651561447, 5.75524651561447, 5.75524651561447, 5.75524651561447, 5.75524651561447, 5.75524651561447, 5.75524651561447, 5.75524651561447, 5.75524651561447, 5.75524651561447, 5.75524651561447, 5.75524651561447, 5.75524651561447, 5.75524651561447, 5.75524651561447, 5.75524651561447, 5.75524651561447, 5.75524651561447, 5.75858535372729, 5.75858535372729, 5.75858535372729, 5.75858535372729, 5.75858535372729, 5.75858535372729, 5.75858535372729, 5.75858535372729, 5.75858535372729, 5.75858535372729, 5.75858535372729, 5.75858535372729, 5.75858535372729, 5.75858535372729, 5.75858535372729, 5.75858535372729, 5.75858535372729, 5.75858535372729, 5.75858535372729, 5.75858535372729, 5.75858535372729, 5.75858535372729, 5.75858535372729, 5.75858535372729, 5.75858535372729, 5.75858535372729, 5.75858535372729, 5.75858535372729, 5.75858535372729, 5.75858535372729, 5.75858535372729, 5.75858535372729, 5.75858535372729, 5.75858535372729, 5.75858535372729, 5.75858535372729, 5.75858535372729, 5.75858535372729, 5.75858535372729, 5.75858535372729, 5.75858535372729, 5.75858535372729, 5.75858535372729, 5.75858535372729, 5.75858535372729, 5.75858535372729, 5.75858535372729, 5.75858535372729, 5.75858535372729, 5.75858535372729, 5.75858535372729, 5.75858535372729, 5.75858535372729, 5.75858535372729, 5.75858535372729, 5.75858535372729, 5.75858535372729, 5.75858535372729, 5.75858535372729, 5.75858535372729, 5.75858535372729, 5.75858535372729, 5.75858535372729, 5.75858535372729, 5.7686609194096174, 5.7686609194096174, 5.7686609194096174, 5.7686609194096174, 5.7686609194096174, 5.7686609194096174, 5.7686609194096174, 5.7686609194096174, 5.891109288967507, 5.891109288967507, 5.891109288967507, 5.891109288967507, 5.891109288967507, 5.891109288967507, 5.891109288967507, 5.891109288967507, 5.891109288967507, 5.891109288967507, 5.891109288967507, 5.891109288967507, 5.891109288967507, 5.891109288967507, 5.891109288967507, 5.891109288967507, 5.891109288967507, 5.891109288967507, 5.891109288967507, 5.891109288967507, 5.891109288967507, 5.891109288967507, 5.891109288967507, 5.891109288967507, 5.891109288967507, 5.891109288967507, 5.891109288967507, 5.891109288967507, 5.891109288967507, 5.891109288967507, 5.891109288967507, 5.891109288967507, 5.891109288967507, 5.891109288967507, 5.891109288967507, 5.891109288967507, 5.891109288967507, 5.891109288967507, 5.891109288967507, 5.891109288967507, 5.891109288967507, 5.891109288967507, 5.891109288967507, 5.891109288967507, 5.891109288967507, 5.891109288967507, 5.891109288967507, 5.891109288967507, 5.891109288967507, 5.891109288967507, 5.891109288967507, 5.891109288967507, 5.891109288967507, 5.891109288967507, 5.891109288967507, 5.891109288967507, 5.891109288967507, 5.891109288967507, 5.891109288967507, 5.891109288967507, 5.891109288967507, 5.891109288967507, 5.891109288967507, 5.891109288967507, 5.891109288967507, 5.891109288967507, 5.891109288967507, 5.891109288967507, 5.891109288967507, 5.891109288967507, 5.891109288967507, 5.891109288967507, 5.891109288967507, 5.891109288967507, 5.891109288967507, 5.891109288967507, 5.891109288967507, 5.891109288967507, 5.891109288967507, 5.891109288967507, 5.891109288967507, 5.891109288967507, 5.891109288967507, 5.891109288967507, 5.891109288967507, 5.891109288967507, 5.891109288967507, 5.891109288967507, 5.891109288967507, 5.891109288967507, 5.891109288967507, 5.891109288967507, 5.895771270309354, 5.895771270309354, 5.895771270309354, 5.895771270309354, 5.911490151574793, 5.911490151574793, 5.911490151574793, 5.911490151574793, 5.9792705589631066, 5.9792705589631066, 5.9792705589631066, 5.9792705589631066, 5.9792705589631066, 5.9792705589631066, 5.9792705589631066, 5.9792705589631066, 5.9792705589631066, 5.9792705589631066, 5.9792705589631066, 5.9792705589631066, 5.9792705589631066, 5.9792705589631066, 5.9792705589631066, 5.9792705589631066, 5.9792705589631066, 5.9792705589631066, 5.9792705589631066, 5.9792705589631066, 5.9792705589631066, 5.9792705589631066, 5.9792705589631066, 5.9792705589631066, 5.9792705589631066, 5.9792705589631066, 5.9792705589631066, 5.9792705589631066, 5.9792705589631066, 5.9792705589631066, 5.9792705589631066, 5.9792705589631066, 5.9792705589631066, 5.9792705589631066, 5.9792705589631066, 5.9792705589631066, 5.9792705589631066, 5.9792705589631066, 5.9792705589631066, 5.9792705589631066, 5.9792705589631066, 5.9792705589631066, 5.9792705589631066, 5.9792705589631066, 5.9792705589631066, 5.9792705589631066, 5.9792705589631066, 5.9792705589631066, 5.9792705589631066, 5.9792705589631066, 5.9792705589631066, 5.9792705589631066, 5.9792705589631066, 5.9792705589631066, 5.979646112379865, 5.979646112379865, 5.979646112379865, 5.979646112379865, 5.979646112379865, 5.979646112379865, 5.979646112379865, 5.979646112379865, 5.979646112379865, 5.979646112379865, 5.979646112379865, 5.979646112379865, 6.057373648645097, 6.057373648645097, 6.057373648645097, 6.057373648645097, 6.057373648645097, 6.057373648645097, 6.057373648645097, 6.057373648645097, 6.057373648645097, 6.057373648645097, 6.057373648645097, 6.057373648645097, 6.057373648645097, 6.057373648645097, 6.057373648645097, 6.057373648645097, 6.057373648645097, 6.057373648645097, 6.057373648645097, 6.057373648645097, 6.057373648645097, 6.057373648645097, 6.057373648645097, 6.057373648645097, 6.057373648645097, 6.057373648645097, 6.057373648645097, 6.057373648645097, 6.057373648645097, 6.057373648645097, 6.057373648645097, 6.057373648645097, 6.057373648645097, 6.057373648645097, 6.057373648645097, 6.057373648645097, 6.057373648645097, 6.057373648645097, 6.075326245437992, 6.075326245437992, 6.075326245437992, 6.075326245437992, 6.075326245437992, 6.075326245437992, 6.0938345549537845, 6.0938345549537845, 6.0938345549537845, 6.0938345549537845, 6.0938345549537845, 6.0938345549537845, 6.0938345549537845, 6.0938345549537845, 6.0938345549537845, 6.0938345549537845, 6.0938345549537845, 6.0938345549537845, 6.0938345549537845, 6.0938345549537845, 6.0938345549537845, 6.0938345549537845, 6.0938345549537845, 6.0938345549537845, 6.0938345549537845, 6.0938345549537845, 6.0938345549537845, 6.0938345549537845, 6.0938345549537845, 6.0938345549537845, 6.0938345549537845, 6.0938345549537845, 6.0938345549537845, 6.0938345549537845, 6.0938345549537845, 6.0938345549537845, 6.0938345549537845, 6.0938345549537845, 6.0938345549537845, 6.0938345549537845, 6.0938345549537845, 6.0938345549537845, 6.0938345549537845, 6.0938345549537845, 6.0938345549537845, 6.0938345549537845, 6.0938345549537845, 6.0938345549537845, 6.0938345549537845, 6.0938345549537845, 6.0938345549537845, 6.0938345549537845, 6.0938345549537845, 6.0938345549537845, 6.0938345549537845, 6.0938345549537845, 6.0938345549537845, 6.0938345549537845, 6.0938345549537845, 6.0938345549537845, 6.0938345549537845, 6.0938345549537845, 6.0938345549537845, 6.0938345549537845, 6.0938345549537845, 6.0938345549537845, 6.0938345549537845, 6.0938345549537845, 6.0938345549537845, 6.0938345549537845, 6.0938345549537845, 6.0938345549537845, 6.0938345549537845, 6.0938345549537845, 6.0938345549537845, 6.0938345549537845, 6.0938345549537845, 6.0938345549537845, 6.0938345549537845, 6.0938345549537845, 6.0938345549537845, 6.0938345549537845, 6.0938345549537845, 6.0938345549537845, 6.0938345549537845, 6.0938345549537845, 6.0938345549537845, 6.0938345549537845, 6.0938345549537845, 6.0938345549537845, 6.0938345549537845, 6.0938345549537845, 6.0938345549537845], "sample_2": [1.9898946543792555, 1.9898946543792555, 1.9898946543792555, 1.9898946543792555, 1.9898946543792555, 1.9898946543792555, 1.9898946543792555, 1.9898946543792555, 1.9898946543792555, 2.107463204101398, 2.107463204101398, 2.107463204101398, 2.107463204101398, 2.107463204101398, 2.107463204101398, 2.107463204101398, 2.107463204101398, 2.107463204101398, 2.107463204101398, 2.107463204101398, 2.107463204101398, 2.107463204101398, 2.107463204101398, 2.107463204101398, 2.107463204101398, 2.2135044286577865, 2.2135044286577865, 2.2135044286577865, 2.2135044286577865, 2.2458571949927495, 2.2458571949927495, 2.2458571949927495, 2.2458571949927495, 2.2458571949927495, 2.2458571949927495, 2.2458571949927495, 2.2458571949927495, 2.2471671934219284, 2.2471671934219284, 2.2471671934219284, 2.2471671934219284, 2.2471671934219284, 2.2471671934219284, 2.2471671934219284, 2.2471671934219284, 2.2471671934219284, 2.2471671934219284, 2.2471671934219284, 2.2471671934219284, 2.394392203178247, 2.394392203178247, 2.447670469771654, 2.447670469771654, 2.447670469771654, 2.447670469771654, 2.447670469771654, 2.447670469771654, 2.44891233170502, 2.44891233170502, 2.44891233170502, 2.44891233170502, 2.44891233170502, 2.44891233170502, 2.44891233170502, 2.44891233170502, 2.5121605733194072, 2.5121605733194072, 2.5121605733194072, 2.5121605733194072, 2.5334212545440895, 2.5334212545440895, 2.5334212545440895, 2.5334212545440895, 2.5334212545440895, 2.5334212545440895, 2.5743834344780625, 2.5743834344780625, 2.5743834344780625, 2.5743834344780625, 2.5743834344780625, 2.5743834344780625, 2.5743834344780625, 2.5743834344780625, 2.5743834344780625, 2.5743834344780625, 2.5743834344780625, 2.5743834344780625, 2.5743834344780625, 2.5743834344780625, 2.5849844617191486, 2.5849844617191486, 2.6670748751930144, 2.6670748751930144, 2.6982518641721107, 2.6982518641721107, 2.6982518641721107, 2.6982518641721107, 2.6982518641721107, 2.6982518641721107, 2.6982518641721107, 2.6982518641721107, 2.7567558655733744, 2.7567558655733744, 2.7567558655733744, 2.7567558655733744, 2.8002656269376724, 2.8002656269376724, 2.8002656269376724, 2.8002656269376724, 2.8002656269376724, 2.8002656269376724, 2.8002656269376724, 2.8002656269376724, 2.8002656269376724, 2.8002656269376724, 2.8002656269376724, 2.8002656269376724, 2.8002656269376724, 2.8002656269376724, 2.8048598600114913, 2.8048598600114913, 2.8048598600114913, 2.8048598600114913, 2.8048598600114913, 2.8048598600114913, 2.8048598600114913, 2.8048598600114913, 2.8304839638957264, 2.8304839638957264, 2.8304839638957264, 2.8304839638957264, 2.8304839638957264, 2.8304839638957264, 2.8304839638957264, 2.8304839638957264, 2.8428241863660917, 2.8428241863660917, 2.8428241863660917, 2.8428241863660917, 2.8428241863660917, 2.8428241863660917, 2.883317372923172, 2.883317372923172, 2.948473159325135, 2.948473159325135, 2.948473159325135, 2.948473159325135, 2.948473159325135, 2.948473159325135, 2.948473159325135, 2.948473159325135, 2.948473159325135, 2.948473159325135, 2.948473159325135, 2.948473159325135, 2.948473159325135, 2.948473159325135, 2.948473159325135, 2.948473159325135, 2.948473159325135, 2.948473159325135, 2.948473159325135, 2.948473159325135, 2.948473159325135, 2.948473159325135, 2.948473159325135, 2.948473159325135, 2.948473159325135, 2.948473159325135, 2.948473159325135, 2.948473159325135, 2.948473159325135, 2.948473159325135, 2.999474155451106, 2.999474155451106, 2.999474155451106, 2.999474155451106, 2.999474155451106, 2.999474155451106, 3.093887025908793, 3.093887025908793, 3.093887025908793, 3.093887025908793, 3.093887025908793, 3.093887025908793, 3.093887025908793, 3.093887025908793, 3.093887025908793, 3.093887025908793, 3.1209991399279584, 3.1209991399279584, 3.1209991399279584, 3.1209991399279584, 3.1209991399279584, 3.1209991399279584, 3.1209991399279584, 3.1209991399279584, 3.167043685869084, 3.167043685869084, 3.167043685869084, 3.167043685869084, 3.3128410673107505, 3.3128410673107505, 3.3128410673107505, 3.3128410673107505, 3.3128410673107505, 3.3128410673107505, 3.3128410673107505, 3.3128410673107505, 3.3128410673107505, 3.3128410673107505, 3.3128410673107505, 3.3128410673107505, 3.341986759477451, 3.341986759477451, 3.341986759477451, 3.341986759477451, 3.341986759477451, 3.341986759477451, 3.341986759477451, 3.341986759477451, 3.341986759477451, 3.341986759477451, 3.341986759477451, 3.341986759477451, 3.341986759477451, 3.341986759477451, 3.341986759477451, 3.341986759477451, 3.341986759477451, 3.341986759477451, 3.341986759477451, 3.341986759477451, 3.341986759477451, 3.341986759477451, 3.341986759477451, 3.341986759477451, 3.341986759477451, 3.341986759477451, 3.341986759477451, 3.341986759477451, 3.3724900953971226, 3.3724900953971226, 3.3724900953971226, 3.3724900953971226, 3.3724900953971226, 3.3724900953971226, 3.3724900953971226, 3.3724900953971226, 3.3724900953971226, 3.3724900953971226, 3.3724900953971226, 3.3724900953971226, 3.3724900953971226, 3.3724900953971226, 3.3724900953971226, 3.3724900953971226, 3.3724900953971226, 3.3724900953971226, 3.3724900953971226, 3.3724900953971226, 3.3724900953971226, 3.3724900953971226, 3.3724900953971226, 3.3724900953971226, 3.3724900953971226, 3.3724900953971226, 3.3724900953971226, 3.3724900953971226, 3.3724900953971226, 3.3724900953971226, 3.3724900953971226, 3.3724900953971226, 3.3724900953971226, 3.3724900953971226, 3.3833221072208057, 3.3833221072208057, 3.3833221072208057, 3.3833221072208057, 3.3833221072208057, 3.3833221072208057, 3.4768441596655295, 3.4768441596655295, 3.4768441596655295, 3.4768441596655295, 3.4768441596655295, 3.4768441596655295, 3.4768441596655295, 3.4768441596655295, 3.4768441596655295, 3.4768441596655295, 3.480705067954045, 3.480705067954045, 3.523910558429657, 3.523910558429657, 3.523910558429657, 3.523910558429657, 3.523910558429657, 3.523910558429657, 3.523910558429657, 3.523910558429657, 3.523910558429657, 3.523910558429657, 3.523910558429657, 3.523910558429657, 3.523910558429657, 3.523910558429657, 3.523910558429657, 3.523910558429657, 3.523910558429657, 3.523910558429657, 3.523910558429657, 3.523910558429657, 3.523910558429657, 3.523910558429657, 3.523910558429657, 3.523910558429657, 3.523910558429657, 3.523910558429657, 3.523910558429657, 3.523910558429657, 3.523910558429657, 3.523910558429657, 3.523910558429657, 3.523910558429657, 3.523910558429657, 3.523910558429657, 3.523910558429657, 3.523910558429657, 3.523910558429657, 3.523910558429657, 3.523910558429657, 3.523910558429657, 3.523910558429657, 3.523910558429657, 3.523910558429657, 3.523910558429657, 3.523910558429657, 3.523910558429657, 3.523910558429657, 3.523910558429657, 3.523910558429657, 3.523910558429657, 3.523910558429657, 3.523910558429657, 3.523910558429657, 3.523910558429657, 3.523910558429657, 3.523910558429657, 3.523910558429657, 3.523910558429657, 3.523910558429657, 3.523910558429657, 3.523910558429657, 3.523910558429657, 3.523910558429657, 3.523910558429657, 3.523910558429657, 3.523910558429657, 3.523910558429657, 3.523910558429657, 3.523910558429657, 3.523910558429657, 3.523910558429657, 3.523910558429657, 3.523910558429657, 3.523910558429657, 3.523910558429657, 3.523910558429657, 3.523910558429657, 3.523910558429657, 3.523910558429657, 3.523910558429657, 3.523910558429657, 3.523910558429657, 3.523910558429657, 3.523910558429657, 3.523910558429657, 3.523910558429657, 3.523910558429657, 3.523910558429657, 3.523910558429657, 3.523910558429657, 3.525576995087958, 3.525576995087958, 3.525576995087958, 3.525576995087958, 3.525576995087958, 3.525576995087958, 3.525576995087958, 3.525576995087958, 3.525576995087958, 3.525576995087958, 3.525576995087958, 3.525576995087958, 3.525576995087958, 3.525576995087958, 3.525576995087958, 3.525576995087958, 3.525576995087958, 3.525576995087958, 3.525576995087958, 3.525576995087958, 3.525576995087958, 3.525576995087958, 3.525576995087958, 3.525576995087958, 3.525576995087958, 3.525576995087958, 3.5613452347858416, 3.5613452347858416, 3.5613452347858416, 3.5613452347858416, 3.5613452347858416, 3.5613452347858416, 3.5613452347858416, 3.5613452347858416, 3.5613452347858416, 3.5613452347858416, 3.5613452347858416, 3.5613452347858416, 3.5613452347858416, 3.5613452347858416, 3.5613452347858416, 3.5613452347858416, 3.5613452347858416, 3.5613452347858416, 3.5613452347858416, 3.5613452347858416, 3.5613452347858416, 3.5613452347858416, 3.5613452347858416, 3.5613452347858416, 3.5613452347858416, 3.5613452347858416, 3.5613452347858416, 3.5613452347858416, 3.5613452347858416, 3.5613452347858416, 3.5613452347858416, 3.5613452347858416, 3.5613452347858416, 3.5613452347858416, 3.5613452347858416, 3.5613452347858416, 3.5613452347858416, 3.5613452347858416, 3.5613452347858416, 3.5613452347858416, 3.5613452347858416, 3.5613452347858416, 3.5613452347858416, 3.5613452347858416, 3.5613452347858416, 3.5613452347858416, 3.5613452347858416, 3.5613452347858416, 3.5613452347858416, 3.5613452347858416, 3.5613452347858416, 3.5613452347858416, 3.5613452347858416, 3.5613452347858416, 3.5622924825466202, 3.5622924825466202, 3.5622924825466202, 3.5622924825466202, 3.5622924825466202, 3.5622924825466202, 3.5622924825466202, 3.5622924825466202, 3.5622924825466202, 3.5622924825466202, 3.5741072488636925, 3.5741072488636925, 3.5741072488636925, 3.5741072488636925, 3.6099572729717897, 3.6099572729717897, 3.6099572729717897, 3.6099572729717897, 3.6099572729717897, 3.6099572729717897, 3.6099572729717897, 3.6099572729717897, 3.6099572729717897, 3.6099572729717897, 3.6099572729717897, 3.6099572729717897, 3.6099572729717897, 3.6099572729717897, 3.6099572729717897, 3.6099572729717897, 3.6099572729717897, 3.6099572729717897, 3.6099572729717897, 3.6099572729717897, 3.6099572729717897, 3.6099572729717897, 3.6099572729717897, 3.6099572729717897, 3.6099572729717897, 3.6099572729717897, 3.6099572729717897, 3.6099572729717897, 3.6099572729717897, 3.6099572729717897, 3.61177787764799, 3.61177787764799, 3.6199268986553195, 3.6199268986553195, 3.6199268986553195, 3.6199268986553195, 3.6199268986553195, 3.6199268986553195, 3.6199268986553195, 3.6199268986553195, 3.6199268986553195, 3.6199268986553195, 3.6199268986553195, 3.6199268986553195, 3.6199268986553195, 3.6199268986553195, 3.6199268986553195, 3.6199268986553195, 3.6199268986553195, 3.6199268986553195, 3.6199268986553195, 3.6199268986553195, 3.6199268986553195, 3.6199268986553195, 3.6199268986553195, 3.6199268986553195, 3.6199268986553195, 3.6199268986553195, 3.6199268986553195, 3.6199268986553195, 3.6199268986553195, 3.6199268986553195, 3.6199268986553195, 3.6199268986553195, 3.6616346962493895, 3.6616346962493895, 3.6616346962493895, 3.6616346962493895, 3.6616346962493895, 3.6616346962493895, 3.6616346962493895, 3.6616346962493895, 3.6616346962493895, 3.6616346962493895, 3.6616346962493895, 3.6616346962493895, 3.6616346962493895, 3.6616346962493895, 3.6616346962493895, 3.6616346962493895, 3.6616346962493895, 3.6616346962493895, 3.6616346962493895, 3.6616346962493895, 3.6616346962493895, 3.6616346962493895, 3.6616346962493895, 3.6616346962493895, 3.6616346962493895, 3.6616346962493895, 3.6616346962493895, 3.6616346962493895, 3.6616346962493895, 3.6616346962493895, 3.6616346962493895, 3.6616346962493895, 3.6616346962493895, 3.6616346962493895, 3.6616346962493895, 3.6616346962493895, 3.6616346962493895, 3.6616346962493895, 3.6616346962493895, 3.6616346962493895, 3.6616346962493895, 3.6616346962493895, 3.6616346962493895, 3.6616346962493895, 3.6616346962493895, 3.6616346962493895, 3.6616346962493895, 3.6616346962493895, 3.6616346962493895, 3.6616346962493895, 3.6616346962493895, 3.6616346962493895, 3.6616346962493895, 3.6616346962493895, 3.6616346962493895, 3.6616346962493895, 3.6616346962493895, 3.6616346962493895, 3.6616346962493895, 3.6616346962493895, 3.6616346962493895, 3.6616346962493895, 3.6616346962493895, 3.6616346962493895, 3.6616346962493895, 3.6616346962493895, 3.6616346962493895, 3.6616346962493895, 3.6616346962493895, 3.6616346962493895, 3.6616346962493895, 3.6616346962493895, 3.6616346962493895, 3.6616346962493895, 3.6616346962493895, 3.6616346962493895, 3.6616346962493895, 3.6616346962493895, 3.6616346962493895, 3.6616346962493895, 3.6616346962493895, 3.6616346962493895, 3.6616346962493895, 3.6616346962493895, 3.6616346962493895, 3.6616346962493895, 3.6616346962493895, 3.6616346962493895, 3.6616346962493895, 3.6616346962493895, 3.6616346962493895, 3.6616346962493895, 3.6616346962493895, 3.6616346962493895, 3.6616346962493895, 3.6616346962493895, 3.6616346962493895, 3.6616346962493895, 3.6616346962493895, 3.6616346962493895, 3.6616346962493895, 3.6616346962493895, 3.6616346962493895, 3.6616346962493895, 3.6616346962493895, 3.6616346962493895, 3.6616346962493895, 3.6616346962493895, 3.6616346962493895, 3.6616346962493895, 3.6616346962493895, 3.6616346962493895, 3.6616346962493895, 3.6616346962493895, 3.6616346962493895, 3.6616346962493895, 3.6616346962493895, 3.6616346962493895, 3.6616346962493895, 3.6616346962493895, 3.6616346962493895, 3.6616346962493895, 3.6616346962493895, 3.6616346962493895, 3.67902788683257, 3.67902788683257, 3.67902788683257, 3.67902788683257, 3.67902788683257, 3.67902788683257, 3.67902788683257, 3.67902788683257, 3.67902788683257, 3.67902788683257, 3.67902788683257, 3.67902788683257, 3.67902788683257, 3.67902788683257, 3.67902788683257, 3.67902788683257, 3.67902788683257, 3.67902788683257, 3.67902788683257, 3.67902788683257, 3.67902788683257, 3.67902788683257, 3.67902788683257, 3.67902788683257, 3.67902788683257, 3.67902788683257, 3.67902788683257, 3.67902788683257, 3.67902788683257, 3.67902788683257, 3.67902788683257, 3.67902788683257, 3.67902788683257, 3.67902788683257, 3.67902788683257, 3.67902788683257, 3.67902788683257, 3.67902788683257, 3.67902788683257, 3.67902788683257, 3.6836522845334265, 3.6836522845334265, 3.6836522845334265, 3.6836522845334265, 3.6836522845334265, 3.6836522845334265, 3.6836522845334265, 3.6836522845334265, 3.6836522845334265, 3.6836522845334265, 3.6836522845334265, 3.6836522845334265, 3.6836522845334265, 3.6836522845334265, 3.6836522845334265, 3.6836522845334265, 3.6836522845334265, 3.6836522845334265, 3.6836522845334265, 3.6836522845334265, 3.6836522845334265, 3.6836522845334265, 3.7354050950973825, 3.7354050950973825, 3.7354050950973825, 3.7354050950973825, 3.7354050950973825, 3.7354050950973825, 3.7354050950973825, 3.7354050950973825, 3.7354050950973825, 3.7354050950973825, 3.7354050950973825, 3.7354050950973825, 3.7759041431778404, 3.7759041431778404, 3.7759041431778404, 3.7759041431778404, 3.7759041431778404, 3.7759041431778404, 3.7759041431778404, 3.7759041431778404, 3.7759041431778404, 3.7759041431778404, 3.7759041431778404, 3.7759041431778404, 3.7759041431778404, 3.7759041431778404, 3.7759041431778404, 3.7759041431778404, 3.7759041431778404, 3.7759041431778404, 3.7759041431778404, 3.7759041431778404, 3.7759041431778404, 3.7759041431778404, 3.798017128476459, 3.798017128476459, 3.798017128476459, 3.798017128476459, 3.798017128476459, 3.798017128476459, 3.798017128476459, 3.798017128476459, 3.798017128476459, 3.798017128476459, 3.798017128476459, 3.798017128476459, 3.798017128476459, 3.798017128476459, 3.798017128476459, 3.798017128476459, 3.798017128476459, 3.798017128476459, 3.798017128476459, 3.798017128476459, 3.798017128476459, 3.798017128476459, 3.798017128476459, 3.798017128476459, 3.798017128476459, 3.798017128476459, 3.822317347081708, 3.822317347081708, 3.822317347081708, 3.822317347081708, 3.822317347081708, 3.822317347081708, 3.822317347081708, 3.822317347081708, 3.822317347081708, 3.822317347081708, 3.822317347081708, 3.822317347081708, 3.822317347081708, 3.822317347081708, 3.822317347081708, 3.822317347081708, 3.822317347081708, 3.822317347081708, 3.822317347081708, 3.822317347081708, 3.822317347081708, 3.822317347081708, 3.822317347081708, 3.822317347081708, 3.822317347081708, 3.822317347081708, 3.822317347081708, 3.822317347081708, 3.822317347081708, 3.822317347081708, 3.822317347081708, 3.822317347081708, 3.822317347081708, 3.822317347081708, 3.822317347081708, 3.822317347081708, 3.8468449316773823, 3.8468449316773823, 3.8468449316773823, 3.8468449316773823, 3.8468449316773823, 3.8468449316773823, 3.8468449316773823, 3.8468449316773823, 3.8468449316773823, 3.8468449316773823, 3.8468449316773823, 3.8468449316773823, 3.8468449316773823, 3.8468449316773823, 3.8468449316773823, 3.8468449316773823, 3.8468449316773823, 3.8468449316773823, 3.8629107596776042, 3.8629107596776042, 3.8629107596776042, 3.8629107596776042, 3.8629107596776042, 3.8629107596776042, 3.8629107596776042, 3.8629107596776042, 3.8629107596776042, 3.8629107596776042, 3.8629107596776042, 3.8629107596776042, 3.8629107596776042, 3.8629107596776042, 3.8629107596776042, 3.8629107596776042, 3.8629107596776042, 3.8629107596776042, 3.8629107596776042, 3.8629107596776042, 3.8629107596776042, 3.8629107596776042, 3.8629107596776042, 3.8629107596776042, 3.8629107596776042, 3.8629107596776042, 3.8629107596776042, 3.8629107596776042, 3.8629107596776042, 3.8629107596776042, 3.8629107596776042, 3.8629107596776042, 3.8629107596776042, 3.8629107596776042, 3.8629107596776042, 3.8629107596776042, 3.8629107596776042, 3.8629107596776042, 3.8629107596776042, 3.8629107596776042, 3.8629107596776042, 3.8629107596776042, 3.8629107596776042, 3.8629107596776042, 3.8629107596776042, 3.8629107596776042, 3.8629107596776042, 3.8629107596776042, 3.8629107596776042, 3.8629107596776042, 3.8629107596776042, 3.8629107596776042, 3.8629107596776042, 3.8629107596776042, 3.8629107596776042, 3.8629107596776042, 3.8629107596776042, 3.8629107596776042, 3.8629107596776042, 3.8629107596776042, 3.8629107596776042, 3.8629107596776042, 3.8629107596776042, 3.8629107596776042, 3.8629107596776042, 3.8629107596776042, 3.8629107596776042, 3.8629107596776042, 3.8629107596776042, 3.8629107596776042, 3.8629107596776042, 3.8629107596776042, 3.8629107596776042, 3.8629107596776042, 3.8629107596776042, 3.8629107596776042, 3.8629107596776042, 3.8629107596776042, 3.8629107596776042, 3.8629107596776042, 3.9045483135033954, 3.9045483135033954, 3.9045483135033954, 3.9045483135033954, 3.9045483135033954, 3.9045483135033954, 3.9045483135033954, 3.9045483135033954, 3.9045483135033954, 3.9045483135033954, 3.9045483135033954, 3.9045483135033954, 3.9045483135033954, 3.9045483135033954, 3.9045483135033954, 3.9045483135033954, 3.9045483135033954, 3.9045483135033954, 3.9045483135033954, 3.9045483135033954, 3.9045483135033954, 3.9045483135033954, 3.9045483135033954, 3.9045483135033954, 3.9045483135033954, 3.9045483135033954, 3.9045483135033954, 3.9045483135033954, 3.9045483135033954, 3.9045483135033954, 3.9045483135033954, 3.9045483135033954, 3.9045483135033954, 3.9045483135033954, 3.9045483135033954, 3.9045483135033954, 3.9045483135033954, 3.9045483135033954, 3.9045483135033954, 3.9045483135033954, 3.9045483135033954, 3.904548
[truncated: 865,189 more chars]
