# Supplementary material for: Optimization and control of actuator networks in variable geometry truss systems using genetic algorithms
Source: Nat Commun. 2025 Sep 30;16:8432. doi: 10.1038/s41467-025-63373-7 (PMC12484673; doi:10.1038/s41467-025-63373-7)
Supplement: Supplementary file 9 — Source Data [file 41467_2025_63373_MOESM9_ESM.zip › fig_6c_ANOVA.json]

[{"number_of_c_networks": 2, "hypervolume_of_samples": [65.2189729, 59.51837531, 58.17124288, 65.76303617, 58.86047995, 67.02257156]}, {"number_of_c_networks": 8, "hypervolume_of_samples": [81.6133896, 76.0741848, 67.43522374, 80.44533197, 75.44130844, 70.33908525]}, {"number_of_c_networks": 16, "hypervolume_of_samples": [75.88296151, 89.13770201, 83.49756619, 75.05082571, 71.44247183, 74.1297885]}, {"number_of_c_networks": 32, "hypervolume_of_samples": [88.56726242, 78.90878631, 84.3930386, 83.06630643, 74.73852994, 77.14245167]}, {"number_of_c_networks": 64, "hypervolume_of_samples": [90.36511743, 87.04015236, 82.11029881, 77.04374533, 78.00000818, 78.16447408]}]
