# Supplementary material for: Optimization and control of actuator networks in variable geometry truss systems using genetic algorithms
Source: Nat Commun. 2025 Sep 30;16:8432. doi: 10.1038/s41467-025-63373-7 (PMC12484673; doi:10.1038/s41467-025-63373-7)
Supplement: Supplementary file 9 — Source Data [file 41467_2025_63373_MOESM9_ESM.zip › fig_7d_helmet_shape_1_and_2_performance.json]

{
    "iterations": [
        0,
        3,
        4,
        7,
        8,
        11,
        12,
        15,
        16,
        19,
        20,
        23,
        24,
        27,
        28,
        31,
        32,
        35,
        36,
        39,
        40,
        43,
        44,
        47,
        48,
        51,
        52,
        55,
        56,
        59,
        60,
        63,
        64,
        67,
        68,
        71,
        72,
        75,
        76,
        79,
        80,
        83,
        84,
        87,
        88,
        91,
        92,
        95,
        96,
        99,
        100,
        103,
        104,
        107,
        108,
        111,
        112,
        115,
        116,
        119,
        120,
        123,
        124,
        127,
        128,
        131,
        132,
        135,
        136,
        139,
        140,
        143,
        144,
        147,
        148,
        151,
        152,
        155,
        156,
        159,
        160,
        163,
        164,
        167,
        168,
        171,
        172,
        175,
        176,
        179,
        180,
        183,
        184,
        187,
        188,
        191,
        192,
        195,
        196,
        199,
        200,
        203,
        204,
        207,
        208,
        211,
        212,
        215,
        216,
        219,
        220,
        223,
        224,
        227,
        228,
        231,
        232,
        235,
        236,
        239,
        240,
        243,
        244,
        247,
        248,
        251,
        252,
        255,
        256,
        259,
        260,
        263,
        264,
        267,
        268,
        271,
        272,
        275,
        276,
        279,
        280,
        283,
        284,
        287,
        288,
        291,
        292,
        295,
        296,
        299,
        300,
        303,
        304,
        307,
        308,
        311,
        312,
        315,
        316,
        319,
        320,
        323,
        324,
        327,
        328,
        331,
        332,
        335,
        336,
        339,
        340,
        343,
        344,
        347,
        348,
        351,
        352,
        355,
        356,
        359,
        360,
        363,
        364,
        367,
        368,
        371,
        372,
        375,
        376,
        379,
        380,
        383,
        384,
        387,
        388,
        391,
        392,
        395,
        396,
        399,
        400,
        403,
        404,
        407,
        408,
        411,
        412,
        415,
        416,
        419,
        420,
        423,
        424,
        427,
        428,
        431,
        432,
        435,
        436,
        439,
        440,
        443,
        444,
        447,
        448,
        451,
        452,
        455,
        456,
        459,
        460,
        463,
        464,
        467,
        468,
        471,
        472,
        479,
        480,
        483,
        484,
        487,
        488,
        491,
        492,
        495,
        496,
        499,
        500,
        503,
        504,
        507,
        508,
        511,
        512,
        515,
        516,
        519,
        520,
        523,
        524,
        527,
        528,
        531,
        532,
        535,
        536,
        539,
        540,
        543,
        544,
        547,
        548,
        551,
        552,
        555,
        556,
        559,
        560,
        563,
        564,
        567,
        568,
        571,
        572,
        575,
        576,
        579,
        580,
        583,
        584,
        587,
        588,
        591,
        592,
        595,
        596,
        607,
        608,
        611,
        612,
        615,
        616,
        619,
        620,
        623,
        624,
        627,
        628,
        631,
        632,
        639,
        640,
        643,
        644,
        647,
        648,
        651,
        652,
        655,
        656,
        663,
        664,
        671,
        672,
        675,
        676,
        679,
        680,
        683,
        684,
        687,
        688,
        691,
        692,
        695,
        696,
        699,
        700,
        703,
        704
    ],
    "shape_1_performance": [
        -0.54,
        -0.535,
        -0.535,
        -0.53,
        -0.53,
        -0.53,
        -0.53,
        -0.522,
        -0.522,
        -0.52,
        -0.52,
        -0.513,
        -0.513,
        -0.509,
        -0.509,
        -0.501,
        -0.501,
        -0.501,
        -0.501,
        -0.492,
        -0.492,
        -0.488,
        -0.488,
        -0.486,
        -0.486,
        -0.484,
        -0.484,
        -0.48,
        -0.48,
        -0.48,
        -0.48,
        -0.479,
        -0.479,
        -0.478,
        -0.478,
        -0.477,
        -0.477,
        -0.477,
        -0.477,
        -0.472,
        -0.472,
        -0.469,
        -0.469,
        -0.466,
        -0.466,
        -0.464,
        -0.464,
        -0.463,
        -0.463,
        -0.463,
        -0.463,
        -0.46,
        -0.46,
        -0.447,
        -0.447,
        -0.446,
        -0.446,
        -0.446,
        -0.446,
        -0.446,
        -0.446,
        -0.444,
        -0.444,
        -0.444,
        -0.444,
        -0.435,
        -0.435,
        -0.433,
        -0.433,
        -0.433,
        -0.433,
        -0.432,
        -0.432,
        -0.432,
        -0.432,
        -0.432,
        -0.432,
        -0.432,
        -0.432,
        -0.432,
        -0.432,
        -0.429,
        -0.429,
        -0.429,
        -0.429,
        -0.427,
        -0.427,
        -0.427,
        -0.427,
        -0.427,
        -0.427,
        -0.427,
        -0.427,
        -0.427,
        -0.427,
        -0.427,
        -0.427,
        -0.427,
        -0.427,
        -0.427,
        -0.427,
        -0.426,
        -0.426,
        -0.426,
        -0.426,
        -0.426,
        -0.426,
        -0.426,
        -0.426,
        -0.425,
        -0.425,
        -0.425,
        -0.425,
        -0.425,
        -0.425,
        -0.425,
        -0.425,
        -0.425,
        -0.425,
        -0.425,
        -0.425,
        -0.424,
        -0.424,
        -0.424,
        -0.424,
        -0.424,
        -0.424,
        -0.424,
        -0.424,
        -0.424,
        -0.424,
        -0.424,
        -0.424,
        -0.424,
        -0.424,
        -0.424,
        -0.424,
        -0.424,
        -0.424,
        -0.424,
        -0.424,
        -0.423,
        -0.423,
        -0.418,
        -0.418,
        -0.418,
        -0.418,
        -0.415,
        -0.415,
        -0.415,
        -0.415,
        -0.415,
        -0.415,
        -0.415,
        -0.415,
        -0.414,
        -0.414,
        -0.411,
        -0.411,
        -0.411,
        -0.411,
        -0.41,
        -0.41,
        -0.41,
        -0.41,
        -0.41,
        -0.41,
        -0.41,
        -0.41,
        -0.41,
        -0.41,
        -0.408,
        -0.408,
        -0.408,
        -0.408,
        -0.408,
        -0.408,
        -0.408,
        -0.408,
        -0.408,
        -0.408,
        -0.408,
        -0.408,
        -0.407,
        -0.407,
        -0.407,
        -0.407,
        -0.407,
        -0.407,
        -0.403,
        -0.403,
        -0.403,
        -0.403,
        -0.403,
        -0.403,
        -0.403,
        -0.403,
        -0.403,
        -0.403,
        -0.403,
        -0.403,
        -0.403,
        -0.403,
        -0.403,
        -0.403,
        -0.402,
        -0.402,
        -0.402,
        -0.402,
        -0.402,
        -0.402,
        -0.402,
        -0.402,
        -0.402,
        -0.402,
        -0.402,
        -0.402,
        -0.401,
        -0.401,
        -0.401,
        -0.401,
        -0.401,
        -0.401,
        -0.401,
        -0.401,
        -0.401,
        -0.401,
        -0.401,
        -0.401,
        -0.401,
        -0.401,
        -0.401,
        -0.401,
        -0.401,
        -0.401,
        -0.401,
        -0.401,
        -0.401,
        -0.401,
        -0.401,
        -0.401,
        -0.401,
        -0.401,
        -0.401,
        -0.401,
        -0.401,
        -0.401,
        -0.401,
        -0.401,
        -0.401,
        -0.401,
        -0.401,
        -0.401,
        -0.401,
        -0.401,
        -0.4,
        -0.4,
        -0.399,
        -0.399,
        -0.398,
        -0.398,
        -0.398,
        -0.398,
        -0.398,
        -0.398,
        -0.398,
        -0.398,
        -0.398,
        -0.398,
        -0.398,
        -0.398,
        -0.398,
        -0.398,
        -0.398,
        -0.398,
        -0.398,
        -0.398,
        -0.398,
        -0.398,
        -0.398,
        -0.398,
        -0.398,
        -0.398,
        -0.397,
        -0.397,
        -0.397,
        -0.397,
        -0.397,
        -0.397,
        -0.397,
        -0.397,
        -0.397,
        -0.397,
        -0.397,
        -0.397,
        -0.396,
        -0.396,
        -0.396,
        -0.396,
        -0.396,
        -0.396,
        -0.396,
        -0.396,
        -0.396,
        -0.396,
        -0.396,
        -0.396,
        -0.396,
        -0.396,
        -0.394,
        -0.394,
        -0.394,
        -0.394,
        -0.394,
        -0.394,
        -0.394,
        -0.394,
        -0.394,
        -0.394,
        -0.392,
        -0.392,
        -0.392,
        -0.392,
        -0.392,
        -0.392,
        -0.392,
        -0.392,
        -0.392,
        -0.392,
        -0.392,
        -0.392,
        -0.392,
        -0.392,
        -0.392,
        -0.392,
        -0.392,
        -0.392,
        -0.391,
        -0.391,
        -0.391,
        -0.391,
        -0.391,
        -0.391,
        -0.391,
        -0.391,
        -0.391,
        -0.391,
        -0.389,
        -0.389,
        -0.389,
        -0.389,
        -0.389,
        -0.389
    ],
    "shape_2_performance": [
        -0.291,
        -0.275,
        -0.243,
        -0.243,
        -0.232,
        -0.232,
        -0.231,
        -0.231,
        -0.224,
        -0.224,
        -0.213,
        -0.213,
        -0.205,
        -0.205,
        -0.203,
        -0.203,
        -0.203,
        -0.203,
        -0.202,
        -0.202,
        -0.202,
        -0.202,
        -0.2,
        -0.2,
        -0.199,
        -0.199,
        -0.197,
        -0.197,
        -0.19,
        -0.19,
        -0.185,
        -0.185,
        -0.185,
        -0.185,
        -0.185,
        -0.185,
        -0.185,
        -0.185,
        -0.184,
        -0.184,
        -0.184,
        -0.184,
        -0.184,
        -0.184,
        -0.18,
        -0.18,
        -0.178,
        -0.178,
        -0.174,
        -0.174,
        -0.174,
        -0.174,
        -0.174,
        -0.174,
        -0.171,
        -0.171,
        -0.171,
        -0.171,
        -0.171,
        -0.171,
        -0.17,
        -0.17,
        -0.17,
        -0.17,
        -0.17,
        -0.17,
        -0.17,
        -0.17,
        -0.17,
        -0.17,
        -0.17,
        -0.17,
        -0.168,
        -0.168,
        -0.168,
        -0.168,
        -0.168,
        -0.168,
        -0.168,
        -0.168,
        -0.168,
        -0.168,
        -0.167,
        -0.167,
        -0.167,
        -0.167,
        -0.167,
        -0.167,
        -0.167,
        -0.167,
        -0.167,
        -0.167,
        -0.164,
        -0.164,
        -0.163,
        -0.163,
        -0.163,
        -0.163,
        -0.163,
        -0.163,
        -0.162,
        -0.162,
        -0.16,
        -0.16,
        -0.16,
        -0.16,
        -0.159,
        -0.159,
        -0.159,
        -0.159,
        -0.158,
        -0.158,
        -0.158,
        -0.158,
        -0.158,
        -0.158,
        -0.157,
        -0.157,
        -0.157,
        -0.157,
        -0.157,
        -0.157,
        -0.157,
        -0.157,
        -0.157,
        -0.157,
        -0.157,
        -0.157,
        -0.157,
        -0.157,
        -0.156,
        -0.156,
        -0.156,
        -0.156,
        -0.156,
        -0.156,
        -0.156,
        -0.156,
        -0.156,
        -0.156,
        -0.155,
        -0.155,
        -0.155,
        -0.155,
        -0.154,
        -0.154,
        -0.154,
        -0.154,
        -0.154,
        -0.154,
        -0.153,
        -0.153,
        -0.153,
        -0.153,
        -0.153,
        -0.153,
        -0.153,
        -0.153,
        -0.153,
        -0.153,
        -0.153,
        -0.153,
        -0.153,
        -0.153,
        -0.153,
        -0.153,
        -0.153,
        -0.153,
        -0.153,
        -0.153,
        -0.153,
        -0.153,
        -0.152,
        -0.152,
        -0.152,
        -0.152,
        -0.152,
        -0.152,
        -0.152,
        -0.152,
        -0.152,
        -0.152,
        -0.152,
        -0.152,
        -0.152,
        -0.152,
        -0.152,
        -0.152,
        -0.152,
        -0.152,
        -0.152,
        -0.152,
        -0.151,
        -0.151,
        -0.151,
        -0.151,
        -0.151,
        -0.151,
        -0.151,
        -0.151,
        -0.149,
        -0.149,
        -0.149,
        -0.149,
        -0.149,
        -0.149,
        -0.149,
        -0.149,
        -0.149,
        -0.149,
        -0.149,
        -0.149,
        -0.149,
        -0.149,
        -0.149,
        -0.149,
        -0.149,
        -0.149,
        -0.149,
        -0.149,
        -0.149,
        -0.149,
        -0.149,
        -0.149,
        -0.149,
        -0.149,
        -0.148,
        -0.148,
        -0.148,
        -0.148,
        -0.148,
        -0.148,
        -0.148,
        -0.148,
        -0.148,
        -0.148,
        -0.147,
        -0.147,
        -0.147,
        -0.147,
        -0.146,
        -0.146,
        -0.146,
        -0.146,
        -0.146,
        -0.146,
        -0.146,
        -0.146,
        -0.146,
        -0.146,
        -0.146,
        -0.146,
        -0.146,
        -0.146,
        -0.146,
        -0.146,
        -0.146,
        -0.146,
        -0.146,
        -0.146,
        -0.146,
        -0.146,
        -0.146,
        -0.146,
        -0.146,
        -0.146,
        -0.146,
        -0.146,
        -0.146,
        -0.146,
        -0.146,
        -0.146,
        -0.146,
        -0.146,
        -0.146,
        -0.146,
        -0.146,
        -0.146,
        -0.146,
        -0.146,
        -0.146,
        -0.146,
        -0.146,
        -0.146,
        -0.146,
        -0.146,
        -0.145,
        -0.145,
        -0.145,
        -0.145,
        -0.145,
        -0.145,
        -0.145,
        -0.145,
        -0.145,
        -0.145,
        -0.145,
        -0.145,
        -0.145,
        -0.145,
        -0.145,
        -0.145,
        -0.145,
        -0.145,
        -0.145,
        -0.145,
        -0.145,
        -0.145,
        -0.145,
        -0.145,
        -0.145,
        -0.145,
        -0.145,
        -0.145,
        -0.145,
        -0.145,
        -0.145,
        -0.145,
        -0.145,
        -0.145,
        -0.145,
        -0.145,
        -0.145,
        -0.145,
        -0.145,
        -0.145,
        -0.145,
        -0.145,
        -0.145,
        -0.145,
        -0.145,
        -0.145,
        -0.145,
        -0.145,
        -0.145,
        -0.145,
        -0.145,
        -0.145,
        -0.145,
        -0.145,
        -0.145,
        -0.145,
        -0.144,
        -0.144,
        -0.144,
        -0.144,
        -0.144,
        -0.144,
        -0.144,
        -0.144,
        -0.144,
        -0.144,
        -0.144,
        -0.144
    ]
}
