# Supplementary material for: Optimization and control of actuator networks in variable geometry truss systems using genetic algorithms
Source: Nat Commun. 2025 Sep 30;16:8432. doi: 10.1038/s41467-025-63373-7 (PMC12484673; doi:10.1038/s41467-025-63373-7)
Supplement: Supplementary file 9 — Source Data [file 41467_2025_63373_MOESM9_ESM.zip › fig_7e_helmet_hypervolume.json]

{
    "iterations": [
        0,
        3,
        4,
        7,
        8,
        11,
        12,
        15,
        16,
        19,
        20,
        23,
        24,
        27,
        28,
        31,
        32,
        35,
        36,
        39,
        40,
        43,
        44,
        47,
        48,
        51,
        52,
        55,
        56,
        59,
        60,
        63,
        64,
        67,
        68,
        71,
        72,
        75,
        76,
        79,
        80,
        83,
        84,
        87,
        88,
        91,
        92,
        95,
        96,
        99,
        100,
        103,
        104,
        107,
        108,
        111,
        112,
        115,
        116,
        119,
        120,
        123,
        124,
        127,
        128,
        131,
        132,
        135,
        136,
        139,
        140,
        143,
        144,
        147,
        148,
        151,
        152,
        155,
        156,
        159,
        160,
        163,
        164,
        167,
        168,
        171,
        172,
        175,
        176,
        179,
        180,
        183,
        184,
        187,
        188,
        191,
        192,
        195,
        196,
        199,
        200,
        203,
        204,
        207,
        208,
        211,
        212,
        215,
        216,
        219,
        220,
        223,
        224,
        227,
        228,
        231,
        232,
        235,
        236,
        239,
        240,
        243,
        244,
        247,
        248,
        251,
        252,
        255,
        256,
        259,
        260,
        263,
        264,
        267,
        268,
        271,
        272,
        275,
        276,
        279,
        280,
        283,
        284,
        287,
        288,
        291,
        292,
        295,
        296,
        299,
        300,
        303,
        304,
        307,
        308,
        311,
        312,
        315,
        316,
        319,
        320,
        323,
        324,
        327,
        328,
        331,
        332,
        335,
        336,
        339,
        340,
        343,
        344,
        347,
        348,
        351,
        352,
        355,
        356,
        359,
        360,
        363,
        364,
        367,
        368,
        371,
        372,
        375,
        376,
        379,
        380,
        383,
        384,
        387,
        388,
        391,
        392,
        395,
        396,
        399,
        400,
        403,
        404,
        407,
        408,
        411,
        412,
        415,
        416,
        419,
        420,
        423,
        424,
        427,
        428,
        431,
        432,
        435,
        436,
        439,
        440,
        443,
        444,
        447,
        448,
        451,
        452,
        455,
        456,
        459,
        460,
        463,
        464,
        467,
        468,
        471,
        472,
        479,
        480,
        483,
        484,
        487,
        488,
        491,
        492,
        495,
        496,
        499,
        500,
        503,
        504,
        507,
        508,
        511,
        512,
        515,
        516,
        519,
        520,
        523,
        524,
        527,
        528,
        531,
        532,
        535,
        536,
        539,
        540,
        543,
        544,
        547,
        548,
        551,
        552,
        555,
        556,
        559,
        560,
        563,
        564,
        567,
        568,
        571,
        572,
        575,
        576,
        579,
        580,
        583,
        584,
        587,
        588,
        591,
        592,
        595,
        596,
        607,
        608,
        611,
        612,
        615,
        616,
        619,
        620,
        623,
        624,
        627,
        628,
        631,
        632,
        639,
        640,
        643,
        644,
        647,
        648,
        651,
        652,
        655,
        656,
        663,
        664,
        671,
        672,
        675,
        676,
        679,
        680,
        683,
        684,
        687,
        688,
        691,
        692,
        695,
        696,
        699,
        700,
        703,
        704
    ],
    "hypervolume": [
        2.452514,
        2.558735,
        2.558735,
        2.588161,
        2.588161,
        2.5931869999999995,
        2.5931869999999995,
        2.6162469999999995,
        2.6162469999999995,
        2.637722,
        2.637722,
        2.6623010000000003,
        2.6623010000000003,
        2.6729710000000004,
        2.6729710000000004,
        2.6900969999999997,
        2.6900969999999997,
        2.6920290000000002,
        2.6920290000000002,
        2.707909,
        2.707909,
        2.71809,
        2.71809,
        2.723292,
        2.723292,
        2.729979,
        2.729979,
        2.746467,
        2.746467,
        2.753903,
        2.753903,
        2.755918,
        2.755918,
        2.7577689999999997,
        2.7577689999999997,
        2.7596390000000004,
        2.7596390000000004,
        2.761391,
        2.761391,
        2.7700540000000005,
        2.7700540000000005,
        2.7759680000000007,
        2.7759680000000007,
        2.786611,
        2.786611,
        2.7932,
        2.7932,
        2.800442,
        2.800442,
        2.801004,
        2.801004,
        2.8069300000000004,
        2.8069300000000004,
        2.8332819999999996,
        2.8332819999999996,
        2.83576,
        2.83576,
        2.836357,
        2.836357,
        2.8377790000000003,
        2.8377790000000003,
        2.841342,
        2.841342,
        2.841503,
        2.841503,
        2.857222,
        2.857222,
        2.861047,
        2.861047,
        2.861301,
        2.861301,
        2.8663360000000004,
        2.8663360000000004,
        2.866479,
        2.866479,
        2.86668,
        2.86668,
        2.866759,
        2.866759,
        2.866938,
        2.866938,
        2.8738799999999998,
        2.8738799999999998,
        2.873938,
        2.873938,
        2.877506,
        2.877506,
        2.8776189999999997,
        2.8776189999999997,
        2.877739,
        2.877739,
        2.882097,
        2.882097,
        2.883628,
        2.883628,
        2.8836779999999997,
        2.8836779999999997,
        2.884222,
        2.884222,
        2.885908,
        2.885908,
        2.890758,
        2.890758,
        2.8909680000000004,
        2.8909680000000004,
        2.892669,
        2.892669,
        2.892777,
        2.892777,
        2.8960429999999997,
        2.8960429999999997,
        2.896089,
        2.896089,
        2.896407,
        2.896407,
        2.897621,
        2.897621,
        2.8980420000000002,
        2.8980420000000002,
        2.8983199999999996,
        2.8983199999999996,
        2.9001600000000005,
        2.9001600000000005,
        2.900214,
        2.900214,
        2.90037,
        2.90037,
        2.9005460000000003,
        2.9005460000000003,
        2.9022170000000003,
        2.9022170000000003,
        2.9022850000000004,
        2.9022850000000004,
        2.902334,
        2.902334,
        2.902428,
        2.902428,
        2.902486,
        2.902486,
        2.904321,
        2.904321,
        2.9060949999999997,
        2.9060949999999997,
        2.916402,
        2.916402,
        2.9164700000000003,
        2.9164700000000003,
        2.921868,
        2.921868,
        2.923491,
        2.923491,
        2.9235889999999998,
        2.9235889999999998,
        2.923653,
        2.923653,
        2.925541,
        2.925541,
        2.930973,
        2.930973,
        2.9311239999999996,
        2.9311239999999996,
        2.932971,
        2.932971,
        2.933253,
        2.933253,
        2.933285,
        2.933285,
        2.9335199999999997,
        2.9335199999999997,
        2.933554,
        2.933554,
        2.9381380000000004,
        2.9381380000000004,
        2.9382650000000003,
        2.9382650000000003,
        2.9384150000000004,
        2.9384150000000004,
        2.9384560000000004,
        2.9384560000000004,
        2.9385470000000002,
        2.9385470000000002,
        2.938561,
        2.938561,
        2.940202,
        2.940202,
        2.9402340000000002,
        2.9402340000000002,
        2.940429,
        2.940429,
        2.946727,
        2.946727,
        2.9492469999999997,
        2.9492469999999997,
        2.949338,
        2.949338,
        2.9494759999999998,
        2.9494759999999998,
        2.9495329999999997,
        2.9495329999999997,
        2.952579,
        2.952579,
        2.952655,
        2.952655,
        2.952734,
        2.952734,
        2.954552,
        2.954552,
        2.954569,
        2.954569,
        2.9545879999999998,
        2.9545879999999998,
        2.954592,
        2.954592,
        2.954644,
        2.954644,
        2.954722,
        2.954722,
        2.956531,
        2.956531,
        2.956556,
        2.956556,
        2.956593,
        2.956593,
        2.956597,
        2.956597,
        2.9581530000000003,
        2.9581530000000003,
        2.958213,
        2.958213,
        2.958267,
        2.958267,
        2.958335,
        2.958335,
        2.9584930000000003,
        2.9584930000000003,
        2.960041,
        2.960041,
        2.961548,
        2.961548,
        2.961561,
        2.961561,
        2.961583,
        2.961583,
        2.961584,
        2.961584,
        2.961612,
        2.961612,
        2.961663,
        2.961663,
        2.961722,
        2.961722,
        2.961746,
        2.961746,
        2.963569,
        2.963569,
        2.965364,
        2.965364,
        2.967209,
        2.967209,
        2.967218,
        2.967218,
        2.9672449999999997,
        2.9672449999999997,
        2.9672899999999998,
        2.9672899999999998,
        2.9673,
        2.9673,
        2.9673049999999996,
        2.9673049999999996,
        2.9673689999999997,
        2.9673689999999997,
        2.9674159999999996,
        2.9674159999999996,
        2.967462,
        2.967462,
        2.9675209999999996,
        2.9675209999999996,
        2.9675689999999997,
        2.9675689999999997,
        2.9675949999999998,
        2.9675949999999998,
        2.969054,
        2.969054,
        2.970602,
        2.970602,
        2.9708509999999997,
        2.9708509999999997,
        2.970908,
        2.970908,
        2.9709909999999997,
        2.9709909999999997,
        2.971021,
        2.971021,
        2.972833,
        2.972833,
        2.9728730000000003,
        2.9728730000000003,
        2.9728820000000002,
        2.9728820000000002,
        2.9729210000000004,
        2.9729210000000004,
        2.9729340000000004,
        2.9729340000000004,
        2.976517,
        2.976517,
        2.976546,
        2.976546,
        2.976552,
        2.976552,
        2.976575,
        2.976575,
        2.979732,
        2.979732,
        2.980035,
        2.980035,
        2.980042,
        2.980042,
        2.980043,
        2.980043,
        2.980073,
        2.980073,
        2.9801040000000003,
        2.9801040000000003,
        2.98015,
        2.98015,
        2.9818000000000002,
        2.9818000000000002,
        2.9818130000000003,
        2.9818130000000003,
        2.9835770000000004,
        2.9835770000000004,
        2.983673,
        2.983673,
        2.9836970000000003,
        2.9836970000000003,
        2.987352,
        2.987352,
        2.987399,
        2.987399,
        2.987413,
        2.987413
    ]
}
