# Supplementary material for: Optimization and control of actuator networks in variable geometry truss systems using genetic algorithms
Source: Nat Commun. 2025 Sep 30;16:8432. doi: 10.1038/s41467-025-63373-7 (PMC12484673; doi:10.1038/s41467-025-63373-7)
Supplement: Supplementary file 9 — Source Data [file 41467_2025_63373_MOESM9_ESM.zip › fig_7g_lobster_hv.json]

{
    "iterations": [
        0,
        1,
        2,
        3,
        4,
        5,
        6,
        7,
        8,
        9,
        10,
        11,
        12,
        13,
        14,
        15,
        16,
        17,
        18,
        19,
        20,
        21,
        22,
        23,
        24,
        25,
        26,
        27,
        28,
        29,
        30,
        31,
        32,
        33,
        34,
        35,
        36,
        37,
        38,
        39,
        40,
        41,
        42,
        43,
        44,
        45,
        46,
        47,
        48,
        49,
        50,
        51,
        52,
        53,
        54,
        55,
        56,
        57,
        58,
        59,
        60,
        61,
        62,
        63,
        64,
        65,
        66,
        67,
        68,
        69,
        70,
        71,
        72,
        73,
        74,
        75,
        76,
        77,
        78,
        79,
        80,
        81,
        82,
        83,
        84,
        85,
        86,
        87,
        88,
        89,
        90,
        91,
        92,
        93,
        94,
        95,
        96,
        97,
        98,
        99,
        100,
        101,
        102,
        103,
        104,
        105,
        106,
        107,
        108,
        109,
        110,
        111,
        112,
        113,
        114,
        115,
        116,
        117,
        118,
        119,
        120,
        121,
        122,
        123,
        124,
        125,
        126,
        127,
        128,
        129,
        130,
        131,
        132,
        133,
        134,
        135,
        136,
        137,
        138,
        139,
        140,
        141,
        142,
        143,
        144,
        145,
        146,
        147,
        148,
        149,
        150,
        151,
        152,
        153,
        154,
        155,
        156,
        157,
        158,
        175,
        176,
        177,
        178,
        179,
        180,
        181,
        182,
        183,
        184,
        185,
        186,
        187,
        188,
        189,
        190,
        191,
        192,
        193,
        194,
        195,
        196,
        197,
        198,
        199,
        200,
        201,
        202,
        203,
        204,
        205,
        206,
        207,
        208,
        209,
        210,
        215,
        216,
        217,
        218,
        219,
        220,
        221,
        222,
        223,
        224,
        225,
        226,
        227,
        228,
        229,
        230,
        231,
        232,
        233,
        234,
        235,
        236,
        237,
        238,
        239,
        240,
        241,
        242,
        243,
        244,
        245,
        246,
        247,
        248,
        249,
        250,
        251,
        252,
        253,
        254,
        255,
        256,
        257,
        258,
        259,
        260,
        261,
        262,
        263,
        264,
        265,
        266,
        267,
        268,
        269,
        270,
        271,
        272,
        273,
        274,
        275,
        276,
        277,
        278,
        279,
        280,
        281,
        282,
        311,
        312,
        313,
        314,
        315,
        316,
        317,
        318,
        319,
        320,
        321,
        322,
        323,
        324,
        325,
        326,
        327,
        328,
        329,
        330,
        331,
        332,
        333,
        334,
        335,
        336,
        337,
        338,
        339,
        340,
        341,
        342,
        351,
        352,
        353,
        354,
        355,
        356,
        357,
        358,
        359,
        360,
        361,
        362,
        363,
        364,
        365,
        366,
        367,
        368,
        369,
        370,
        371,
        372,
        373,
        374,
        375,
        376,
        377,
        378,
        379,
        380,
        381,
        382,
        383,
        384,
        385,
        386,
        387,
        388,
        389,
        390,
        391,
        392,
        393,
        394,
        395,
        396,
        397,
        398,
        399,
        400,
        401,
        402,
        403,
        404,
        405,
        406,
        407,
        408,
        409,
        410,
        411,
        412,
        413,
        414,
        415,
        416,
        417,
        418,
        419,
        420,
        421,
        422,
        423,
        424,
        425,
        426,
        427,
        428,
        429,
        430,
        431,
        432,
        433,
        434,
        435,
        436,
        437,
        438,
        439,
        440,
        441,
        442,
        443,
        444,
        445,
        446,
        447,
        448,
        449,
        450,
        471,
        472,
        473,
        474
    ],
    "hypervolume": [
        717037529.3218229,
        850583100.3263894,
        850583100.3263894,
        996828027.8706566,
        996828027.8706566,
        996828027.8706566,
        996828027.8706566,
        1033400437.1699885,
        1033400437.1699885,
        1033400437.1699885,
        1033400437.1699885,
        1114549867.1780531,
        1114549867.1780531,
        1114549867.1780531,
        1114549867.1780531,
        1192543778.2697978,
        1192543778.2697978,
        1192543778.2697978,
        1192543778.2697978,
        1226520591.3809216,
        1226520591.3809216,
        1226520591.3809216,
        1226520591.3809216,
        1230787182.5624673,
        1230787182.5624673,
        1230787182.5624673,
        1230787182.5624673,
        1231579740.4544566,
        1231579740.4544566,
        1231579740.4544566,
        1231579740.4544566,
        1254386963.4239707,
        1254386963.4239707,
        1254386963.4239707,
        1254386963.4239707,
        1354229502.94968,
        1354229502.94968,
        1354229502.94968,
        1354229502.94968,
        1376033950.9406686,
        1376033950.9406686,
        1376033950.9406686,
        1376033950.9406686,
        1391796102.6770027,
        1391796102.6770027,
        1391796102.6770027,
        1391796102.6770027,
        1397883340.3366575,
        1397883340.3366575,
        1397883340.3366575,
        1397883340.3366575,
        1437546176.652595,
        1437546176.652595,
        1437546176.652595,
        1437546176.652595,
        1498279509.3534408,
        1498279509.3534408,
        1498279509.3534408,
        1498279509.3534408,
        1498765883.7371173,
        1498765883.7371173,
        1498765883.7371173,
        1498765883.7371173,
        1507855431.7655811,
        1507855431.7655811,
        1507855431.7655811,
        1507855431.7655811,
        1559882065.5319304,
        1559882065.5319304,
        1559882065.5319304,
        1559882065.5319304,
        1601129763.697953,
        1601129763.697953,
        1601129763.697953,
        1601129763.697953,
        1604973983.5366166,
        1604973983.5366166,
        1604973983.5366166,
        1604973983.5366166,
        1663409476.5624309,
        1663409476.5624309,
        1663409476.5624309,
        1663409476.5624309,
        1664113202.5226703,
        1664113202.5226703,
        1664113202.5226703,
        1664113202.5226703,
        1664113202.5226703,
        1664113202.5226703,
        1664113202.5226703,
        1664113202.5226703,
        1670125627.0246336,
        1670125627.0246336,
        1670125627.0246336,
        1670125627.0246336,
        1675582137.039788,
        1675582137.039788,
        1675582137.039788,
        1675582137.039788,
        1675884324.2003348,
        1675884324.2003348,
        1675884324.2003348,
        1675884324.2003348,
        1723694805.7464423,
        1723694805.7464423,
        1723694805.7464423,
        1723694805.7464423,
        1803271209.961103,
        1803271209.961103,
        1803271209.961103,
        1803271209.961103,
        1808214343.8927608,
        1808214343.8927608,
        1808214343.8927608,
        1808214343.8927608,
        1957344787.4744322,
        1957344787.4744322,
        1957344787.4744322,
        1957344787.4744322,
        1957344787.4744322,
        1957344787.4744322,
        1957344787.4744322,
        1957344787.4744322,
        1959683198.4813914,
        1959683198.4813914,
        1959683198.4813914,
        1959683198.4813914,
        1959757170.4857328,
        1959757170.4857328,
        1959757170.4857328,
        1959757170.4857328,
        1972007552.0367544,
        1972007552.0367544,
        1972007552.0367544,
        1972007552.0367544,
        1972441749.4733303,
        1972441749.4733303,
        1972441749.4733303,
        1972441749.4733303,
        1984293707.8279955,
        1984293707.8279955,
        1984293707.8279955,
        1984293707.8279955,
        1997765931.69004,
        1997765931.69004,
        1997765931.69004,
        1997765931.69004,
        2023663115.9453688,
        2023663115.9453688,
        2023663115.9453688,
        2023663115.9453688,
        2023663115.9506557,
        2023663115.9506557,
        2023663115.9506557,
        2023663115.9506557,
        2052019314.7352045,
        2052019314.7352045,
        2052019314.7352045,
        2052019314.7352045,
        2095211615.6397753,
        2095211615.6397753,
        2095211615.6397753,
        2095211615.6397753,
        2120002761.825424,
        2120002761.825424,
        2120002761.825424,
        2120002761.825424,
        2137248024.6637495,
        2137248024.6637495,
        2137248024.6637495,
        2137248024.6637495,
        2176097519.95842,
        2176097519.95842,
        2176097519.95842,
        2176097519.95842,
        2176097519.95842,
        2176097519.95842,
        2176097519.95842,
        2176097519.95842,
        2180834767.6210833,
        2180834767.6210833,
        2180834767.6210833,
        2180834767.6210833,
        2187269819.128981,
        2187269819.128981,
        2187269819.128981,
        2187269819.128981,
        2188891416.0973487,
        2188891416.0973487,
        2188891416.0973487,
        2188891416.0973487,
        2188974814.1433735,
        2188974814.1433735,
        2188974814.1433735,
        2188974814.1433735,
        2192962384.341346,
        2192962384.341346,
        2192962384.341346,
        2192962384.341346,
        2197923672.323435,
        2197923672.323435,
        2197923672.323435,
        2197923672.323435,
        2198321253.7885776,
        2198321253.7885776,
        2198321253.7885776,
        2198321253.7885776,
        2203978109.834454,
        2203978109.834454,
        2203978109.834454,
        2203978109.834454,
        2203978109.834454,
        2203978109.834454,
        2203978109.834454,
        2203978109.834454,
        2204843412.764951,
        2204843412.764951,
        2204843412.764951,
        2204843412.764951,
        2204843412.764951,
        2204843412.764951,
        2204843412.764951,
        2204843412.764951,
        2223844077.618529,
        2223844077.618529,
        2223844077.618529,
        2223844077.618529,
        2231229413.1160827,
        2231229413.1160827,
        2231229413.1160827,
        2231229413.1160827,
        2231229413.1199756,
        2231229413.1199756,
        2231229413.1199756,
        2231229413.1199756,
        2240917106.0890546,
        2240917106.0890546,
        2240917106.0890546,
        2240917106.0890546,
        2244319136.9929323,
        2244319136.9929323,
        2244319136.9929323,
        2244319136.9929323,
        2244319136.9929323,
        2244319136.9929323,
        2244319136.9929323,
        2244319136.9929323,
        2244319136.9929323,
        2244319136.9929323,
        2244319136.9929323,
        2244319136.9929323,
        2246085623.133518,
        2246085623.133518,
        2246085623.133518,
        2246085623.133518,
        2246085623.133518,
        2246085623.133518,
        2246085623.133518,
        2246085623.133518,
        2246085624.3861647,
        2246085624.3861647,
        2246085624.3861647,
        2246085624.3861647,
        2247923303.6942015,
        2247923303.6942015,
        2247923303.6942015,
        2247923303.6942015,
        2247923303.6942015,
        2247923303.6942015,
        2247923303.6942015,
        2247923303.6942015,
        2247923303.6942015,
        2247923303.6942015,
        2247923303.6942015,
        2247923303.6942015,
        2247923304.5431147,
        2247923304.5431147,
        2247923304.5431147,
        2247923304.5431147,
        2247923304.5431147,
        2247923304.5431147,
        2247923304.5431147,
        2247923304.5431147,
        2247923304.5431147,
        2247923304.5431147,
        2247923304.5431147,
        2247923304.5431147,
        2284121866.695712,
        2284121866.695712,
        2284121866.695712,
        2284121866.695712,
        2304903137.1425977,
        2304903137.1425977,
        2304903137.1425977,
        2304903137.1425977,
        2309143488.814296,
        2309143488.814296,
        2309143488.814296,
        2309143488.814296,
        2314229673.2624216,
        2314229673.2624216,
        2314229673.2624216,
        2314229673.2624216,
        2314229673.2624216,
        2314229673.2624216,
        2314229673.2624216,
        2314229673.2624216,
        2314229675.1178145,
        2314229675.1178145,
        2314229675.1178145,
        2314229675.1178145,
        2314229675.1178145,
        2314229675.1178145,
        2314229675.1178145,
        2314229675.1178145,
        2324963698.573121,
        2324963698.573121,
        2324963698.573121,
        2324963698.573121,
        2324963698.5967383,
        2324963698.5967383,
        2324963698.5967383,
        2324963698.5967383,
        2324963698.5967383,
        2324963698.5967383,
        2324963698.5967383,
        2324963698.5967383,
        2331375586.3483973,
        2331375586.3483973,
        2331375586.3483973,
        2331375586.3483973,
        2331375586.3924274,
        2331375586.3924274,
        2331375586.3924274,
        2331375586.3924274,
        2338292424.471376,
        2338292424.471376,
        2338292424.471376,
        2338292424.471376,
        2338292424.471376,
        2338292424.471376,
        2338292424.471376,
        2338292424.471376,
        2338292424.6352544,
        2338292424.6352544,
        2338292424.6352544,
        2338292424.6352544,
        2360802816.848829,
        2360802816.848829,
        2360802816.848829,
        2360802816.848829,
        2360802816.848829,
        2360802816.848829,
        2360802816.848829,
        2360802816.848829,
        2360802816.848829,
        2360802816.848829,
        2360802816.848829,
        2360802816.848829,
        2363612523.5156274,
        2363612523.5156274,
        2363612523.5156274,
        2363612523.5156274,
        2363635509.723363,
        2363635509.723363,
        2363635509.723363,
        2363635509.723363,
        2370561038.4266443,
        2370561038.4266443,
        2370561038.4266443,
        2370561038.4266443,
        2370561038.4266443,
        2370561038.4266443,
        2370561038.4266443,
        2370561038.4266443,
        2430073310.410971,
        2430073310.410971,
        2430073310.410971,
        2430073310.410971,
        2430073310.410971,
        2430073310.410971,
        2430073310.410971,
        2430073310.410971,
        2430664645.10501,
        2430664645.10501,
        2430664645.10501,
        2430664645.10501,
        2430664649.2993965,
        2430664649.2993965,
        2430664649.2993965,
        2430664649.2993965,
        2493672396.6111984,
        2493672396.6111984,
        2493672396.6111984,
        2493672396.6111984,
        2496971530.291358,
        2496971530.291358,
        2496971530.291358,
        2496971530.291358
    ]
}
