# Supplementary material for: Optimization and control of actuator networks in variable geometry truss systems using genetic algorithms
Source: Nat Commun. 2025 Sep 30;16:8432. doi: 10.1038/s41467-025-63373-7 (PMC12484673; doi:10.1038/s41467-025-63373-7)
Supplement: Supplementary file 9 — Source Data [file 41467_2025_63373_MOESM9_ESM.zip › fig_7h_lobster_walking_distance.json]

{
    "iterations": [
        0,
        1,
        2,
        3,
        4,
        5,
        6,
        7,
        8,
        9,
        10,
        11,
        12,
        13,
        14,
        15,
        16,
        17,
        18,
        19,
        20,
        21,
        22,
        23,
        24,
        25,
        26,
        27,
        28,
        29,
        30,
        31,
        32,
        33,
        34,
        35,
        36,
        37,
        38,
        39,
        40,
        41,
        42,
        43,
        44,
        45,
        46,
        47,
        48,
        49,
        50,
        51,
        52,
        53,
        54,
        55,
        56,
        57,
        58,
        59,
        60,
        61,
        62,
        63,
        64,
        65,
        66,
        67,
        68,
        69,
        70,
        71,
        72,
        73,
        74,
        75,
        76,
        77,
        78,
        79,
        80,
        81,
        82,
        83,
        84,
        85,
        86,
        87,
        88,
        89,
        90,
        91,
        92,
        93,
        94,
        95,
        96,
        97,
        98,
        99,
        100,
        101,
        102,
        103,
        104,
        105,
        106,
        107,
        108,
        109,
        110,
        111,
        112,
        113,
        114,
        115,
        116,
        117,
        118,
        119,
        120,
        121,
        122,
        123,
        124,
        125,
        126,
        127,
        128,
        129,
        130,
        131,
        132,
        133,
        134,
        135,
        136,
        137,
        138,
        139,
        140,
        141,
        142,
        143,
        144,
        145,
        146,
        147,
        148,
        149,
        150,
        151,
        152,
        153,
        154,
        155,
        156,
        157,
        158,
        175,
        176,
        177,
        178,
        179,
        180,
        181,
        182,
        183,
        184,
        185,
        186,
        187,
        188,
        189,
        190,
        191,
        192,
        193,
        194,
        195,
        196,
        197,
        198,
        199,
        200,
        201,
        202,
        203,
        204,
        205,
        206,
        207,
        208,
        209,
        210,
        215,
        216,
        217,
        218,
        219,
        220,
        221,
        222,
        223,
        224,
        225,
        226,
        227,
        228,
        229,
        230,
        231,
        232,
        233,
        234,
        235,
        236,
        237,
        238,
        239,
        240,
        241,
        242,
        243,
        244,
        245,
        246,
        247,
        248,
        249,
        250,
        251,
        252,
        253,
        254,
        255,
        256,
        257,
        258,
        259,
        260,
        261,
        262,
        263,
        264,
        265,
        266,
        267,
        268,
        269,
        270,
        271,
        272,
        273,
        274,
        275,
        276,
        277,
        278,
        279,
        280,
        281,
        282,
        311,
        312,
        313,
        314,
        315,
        316,
        317,
        318,
        319,
        320,
        321,
        322,
        323,
        324,
        325,
        326,
        327,
        328,
        329,
        330,
        331,
        332,
        333,
        334,
        335,
        336,
        337,
        338,
        339,
        340,
        341,
        342,
        351,
        352,
        353,
        354,
        355,
        356,
        357,
        358,
        359,
        360,
        361,
        362,
        363,
        364,
        365,
        366,
        367,
        368,
        369,
        370,
        371,
        372,
        373,
        374,
        375,
        376,
        377,
        378,
        379,
        380,
        381,
        382,
        383,
        384,
        385,
        386,
        387,
        388,
        389,
        390,
        391,
        392,
        393,
        394,
        395,
        396,
        397,
        398,
        399,
        400,
        401,
        402,
        403,
        404,
        405,
        406,
        407,
        408,
        409,
        410,
        411,
        412,
        413,
        414,
        415,
        416,
        417,
        418,
        419,
        420,
        421,
        422,
        423,
        424,
        425,
        426,
        427,
        428,
        429,
        430,
        431,
        432,
        433,
        434,
        435,
        436,
        437,
        438,
        439,
        440,
        441,
        442,
        443,
        444,
        445,
        446,
        447,
        448,
        449,
        450,
        471,
        472,
        473,
        474
    ],
    "walking_distance_with_energy_efficiency": [
        0.7595072969468797,
        0.9464755505837598,
        0.9464755505837598,
        1.0891689247885818,
        1.0891689247885818,
        1.0891689247885818,
        1.0891689247885818,
        1.1374122631668502,
        1.1374122631668502,
        1.1374122631668502,
        1.1374122631668502,
        1.3520728492066605,
        1.3520728492066605,
        1.3520728492066605,
        1.3520728492066605,
        1.5062364553133853,
        1.5062364553133853,
        1.5062364553133853,
        1.5062364553133853,
        1.5062364553133853,
        1.5062364553133853,
        1.5062364553133853,
        1.5062364553133853,
        1.5161865810075694,
        1.5161865810075694,
        1.5161865810075694,
        1.5161865810075694,
        1.5161865810075694,
        1.5161865810075694,
        1.5161865810075694,
        1.5161865810075694,
        1.5161865810075694,
        1.5161865810075694,
        1.5161865810075694,
        1.5161865810075694,
        1.5161865810075694,
        1.5161865810075694,
        1.5161865810075694,
        1.5161865810075694,
        1.5161865810075694,
        1.5161865810075694,
        1.5161865810075694,
        1.5161865810075694,
        1.5411742867003744,
        1.5411742867003744,
        1.5411742867003744,
        1.5411742867003744,
        1.5411742867003744,
        1.5411742867003744,
        1.5411742867003744,
        1.5411742867003744,
        1.7276578668519509,
        1.7276578668519509,
        1.7276578668519509,
        1.7276578668519509,
        1.7276578668519509,
        1.7276578668519509,
        1.7276578668519509,
        1.7276578668519509,
        1.7276578668519509,
        1.7276578668519509,
        1.7276578668519509,
        1.7276578668519509,
        1.7276578668519509,
        1.7276578668519509,
        1.7276578668519509,
        1.7276578668519509,
        1.7276578668519509,
        1.7276578668519509,
        1.7276578668519509,
        1.7276578668519509,
        1.7291712935899046,
        1.7291712935899046,
        1.7291712935899046,
        1.7291712935899046,
        1.7291712935899046,
        1.7291712935899046,
        1.7291712935899046,
        1.7291712935899046,
        1.7291712935899046,
        1.7291712935899046,
        1.7291712935899046,
        1.7291712935899046,
        1.7405348821770028,
        1.7405348821770028,
        1.7405348821770028,
        1.7405348821770028,
        1.7405348821770028,
        1.7405348821770028,
        1.7405348821770028,
        1.7405348821770028,
        1.7595123367601075,
        1.7595123367601075,
        1.7595123367601075,
        1.7595123367601075,
        1.7595123367601075,
        1.7595123367601075,
        1.7595123367601075,
        1.7595123367601075,
        1.7595123367601075,
        1.7595123367601075,
        1.7595123367601075,
        1.7595123367601075,
        1.7595123367601075,
        1.7595123367601075,
        1.7595123367601075,
        1.7595123367601075,
        1.7595123367601075,
        1.7595123367601075,
        1.7595123367601075,
        1.7595123367601075,
        1.7595123367601075,
        1.7595123367601075,
        1.7595123367601075,
        1.7595123367601075,
        2.183406097198579,
        2.183406097198579,
        2.183406097198579,
        2.183406097198579,
        2.183406097198579,
        2.183406097198579,
        2.183406097198579,
        2.183406097198579,
        2.183406097198579,
        2.183406097198579,
        2.183406097198579,
        2.183406097198579,
        2.183406097198579,
        2.183406097198579,
        2.183406097198579,
        2.183406097198579,
        2.262181738553604,
        2.262181738553604,
        2.262181738553604,
        2.262181738553604,
        2.262181738553604,
        2.262181738553604,
        2.262181738553604,
        2.262181738553604,
        2.262181738553604,
        2.262181738553604,
        2.262181738553604,
        2.262181738553604,
        2.262181738553604,
        2.262181738553604,
        2.262181738553604,
        2.262181738553604,
        2.262181738553604,
        2.262181738553604,
        2.262181738553604,
        2.262181738553604,
        2.262181738553604,
        2.262181738553604,
        2.262181738553604,
        2.262181738553604,
        2.360792599625132,
        2.360792599625132,
        2.360792599625132,
        2.360792599625132,
        2.360792599625132,
        2.360792599625132,
        2.360792599625132,
        2.360792599625132,
        2.360792599625132,
        2.360792599625132,
        2.360792599625132,
        2.360792599625132,
        2.360792599625132,
        2.360792599625132,
        2.360792599625132,
        2.360792599625132,
        2.360792599625132,
        2.360792599625132,
        2.360792599625132,
        2.360792599625132,
        2.559575654459741,
        2.559575654459741,
        2.559575654459741,
        2.559575654459741,
        2.559575654459741,
        2.559575654459741,
        2.559575654459741,
        2.559575654459741,
        2.6059097039457413,
        2.6059097039457413,
        2.6059097039457413,
        2.6059097039457413,
        2.6059097039457413,
        2.6059097039457413,
        2.6059097039457413,
        2.6059097039457413,
        2.6059097039457413,
        2.6059097039457413,
        2.6059097039457413,
        2.6059097039457413,
        2.6059097039457413,
        2.6059097039457413,
        2.6059097039457413,
        2.6059097039457413,
        2.6458096283126658,
        2.6458096283126658,
        2.6458096283126658,
        2.6458096283126658,
        2.6458096283126658,
        2.6458096283126658,
        2.6458096283126658,
        2.6458096283126658,
        2.6458096283126658,
        2.6458096283126658,
        2.6458096283126658,
        2.6458096283126658,
        2.6458096283126658,
        2.6458096283126658,
        2.6458096283126658,
        2.6458096283126658,
        2.6458096283126658,
        2.6458096283126658,
        2.6458096283126658,
        2.6458096283126658,
        2.6458096283126658,
        2.6458096283126658,
        2.6458096283126658,
        2.6458096283126658,
        2.6458096283126658,
        2.6458096283126658,
        2.6458096283126658,
        2.6458096283126658,
        2.663895552565115,
        2.663895552565115,
        2.663895552565115,
        2.663895552565115,
        2.663895552565115,
        2.663895552565115,
        2.663895552565115,
        2.663895552565115,
        2.663895552565115,
        2.663895552565115,
        2.663895552565115,
        2.663895552565115,
        2.663895552565115,
        2.663895552565115,
        2.663895552565115,
        2.663895552565115,
        2.663895552565115,
        2.663895552565115,
        2.663895552565115,
        2.663895552565115,
        2.663895552565115,
        2.663895552565115,
        2.663895552565115,
        2.663895552565115,
        2.663895552565115,
        2.663895552565115,
        2.663895552565115,
        2.663895552565115,
        2.692641607790832,
        2.692641607790832,
        2.692641607790832,
        2.692641607790832,
        2.692641607790832,
        2.692641607790832,
        2.692641607790832,
        2.692641607790832,
        2.692641607790832,
        2.692641607790832,
        2.692641607790832,
        2.692641607790832,
        2.692641607790832,
        2.692641607790832,
        2.692641607790832,
        2.692641607790832,
        2.692641607790832,
        2.692641607790832,
        2.692641607790832,
        2.692641607790832,
        2.692641607790832,
        2.692641607790832,
        2.692641607790832,
        2.692641607790832,
        2.692641607790832,
        2.692641607790832,
        2.692641607790832,
        2.692641607790832,
        2.692641607790832,
        2.692641607790832,
        2.692641607790832,
        2.692641607790832,
        2.692641607790832,
        2.692641607790832,
        2.692641607790832,
        2.692641607790832,
        2.692641607790832,
        2.692641607790832,
        2.692641607790832,
        2.692641607790832,
        2.692641607790832,
        2.692641607790832,
        2.692641607790832,
        2.692641607790832,
        2.692641607790832,
        2.692641607790832,
        2.692641607790832,
        2.692641607790832,
        2.692641607790832,
        2.692641607790832,
        2.692641607790832,
        2.692641607790832,
        2.692641607790832,
        2.692641607790832,
        2.692641607790832,
        2.692641607790832,
        2.692641607790832,
        2.692641607790832,
        2.692641607790832,
        2.692641607790832,
        2.692641607790832,
        2.692641607790832,
        2.692641607790832,
        2.692641607790832,
        2.692641607790832,
        2.692641607790832,
        2.692641607790832,
        2.692641607790832,
        2.692641607790832,
        2.692641607790832,
        2.692641607790832,
        2.692641607790832,
        2.692641607790832,
        2.692641607790832,
        2.692641607790832,
        2.692641607790832,
        2.692641607790832,
        2.692641607790832,
        2.692641607790832,
        2.692641607790832,
        2.750521841224061,
        2.750521841224061,
        2.750521841224061,
        2.750521841224061,
        2.750521841224061,
        2.750521841224061,
        2.750521841224061,
        2.750521841224061,
        2.750521841224061,
        2.750521841224061,
        2.750521841224061,
        2.750521841224061,
        2.750521841224061,
        2.750521841224061,
        2.750521841224061,
        2.750521841224061,
        2.750521841224061,
        2.750521841224061,
        2.750521841224061,
        2.750521841224061,
        2.750521841224061,
        2.750521841224061,
        2.750521841224061,
        2.750521841224061,
        2.750521841224061,
        2.750521841224061,
        2.750521841224061,
        2.750521841224061,
        2.750521841224061,
        2.750521841224061,
        2.750521841224061,
        2.750521841224061,
        2.750521841224061,
        2.750521841224061,
        2.750521841224061,
        2.750521841224061,
        2.750521841224061,
        2.750521841224061,
        2.750521841224061,
        2.750521841224061,
        2.750521841224061,
        2.750521841224061,
        2.750521841224061,
        2.750521841224061,
        2.750521841224061,
        2.750521841224061,
        2.750521841224061,
        2.750521841224061,
        2.750521841224061,
        2.750521841224061,
        2.750521841224061,
        2.750521841224061,
        2.750521841224061,
        2.750521841224061,
        2.750521841224061,
        2.750521841224061,
        2.750521841224061,
        2.750521841224061,
        2.750521841224061,
        2.750521841224061,
        2.750521841224061,
        2.750521841224061,
        2.750521841224061,
        2.750521841224061,
        2.750521841224061,
        2.750521841224061,
        2.750521841224061,
        2.750521841224061,
        2.806190032757909,
        2.806190032757909,
        2.806190032757909,
        2.806190032757909,
        2.806190032757909,
        2.806190032757909,
        2.806190032757909,
        2.806190032757909,
        2.806190032757909,
        2.806190032757909,
        2.806190032757909,
        2.806190032757909,
        2.806190032757909,
        2.806190032757909,
        2.806190032757909,
        2.806190032757909,
        2.806190032757909,
        2.806190032757909,
        2.806190032757909,
        2.806190032757909,
        2.806190032757909,
        2.806190032757909,
        2.806190032757909,
        2.806190032757909,
        2.806190032757909,
        2.806190032757909,
        2.806190032757909,
        2.806190032757909,
        3.0334821187858187,
        3.0334821187858187,
        3.0334821187858187,
        3.0334821187858187,
        3.0334821187858187,
        3.0334821187858187,
        3.0334821187858187,
        3.0334821187858187,
        3.0334821187858187,
        3.0334821187858187,
        3.0334821187858187,
        3.0334821187858187,
        3.0334821187858187,
        3.0334821187858187,
        3.0334821187858187,
        3.0334821187858187,
        3.0334821187858187,
        3.0334821187858187,
        3.0334821187858187,
        3.0334821187858187,
        3.0334821187858187,
        3.0334821187858187,
        3.0334821187858187,
        3.0334821187858187,
        3.0334821187858187,
        3.0334821187858187,
        3.0334821187858187,
        3.0334821187858187,
        3.0334821187858187,
        3.0334821187858187,
        3.0334821187858187,
        3.0334821187858187,
        3.0334821187858187,
        3.0334821187858187,
        3.0334821187858187,
        3.0334821187858187,
        3.0334821187858187,
        3.0334821187858187,
        3.0334821187858187,
        3.0334821187858187,
        3.0334821187858187,
        3.0334821187858187,
        3.0334821187858187,
        3.0334821187858187,
        3.0334821187858187,
        3.0334821187858187,
        3.0334821187858187,
        3.0334821187858187,
        3.0334821187858187,
        3.0334821187858187,
        3.0334821187858187,
        3.0334821187858187,
        3.0334821187858187,
        3.0334821187858187,
        3.0334821187858187,
        3.0334821187858187,
        3.0334821187858187,
        3.0334821187858187
    ],
    "walking_distance_without_energy_efficiency": [
        0.6983514847020554,
        0.9442884193250787,
        0.9442884193250787,
        1.2872871336388982,
        1.2872871336388982,
        1.2872871336388982,
        1.2872871336388982,
        1.3749602776748435,
        1.3749602776748435,
        1.3749602776748435,
        1.3749602776748435,
        1.3749602776748435,
        1.3749602776748435,
        1.3749602776748435,
        1.3749602776748435,
        1.5035599320153514,
        1.5035599320153514,
        1.5035599320153514,
        1.5035599320153514,
        1.5484144058976859,
        1.5484144058976859,
        1.5484144058976859,
        1.5484144058976859,
        1.5484144058976859,
        1.5484144058976859,
        1.5484144058976859,
        1.5484144058976859,
        1.5484144058976859,
        1.5484144058976859,
        1.5484144058976859,
        1.5484144058976859,
        1.6193596727728106,
        1.6193596727728106,
        1.6193596727728106,
        1.6193596727728106,
        1.9323688865839128,
        1.9323688865839128,
        1.9323688865839128,
        1.9323688865839128,
        2.0303312718944473,
        2.0303312718944473,
        2.0303312718944473,
        2.0303312718944473,
        2.0303312718944473,
        2.0303312718944473,
        2.0303312718944473,
        2.0303312718944473,
        2.0303312718944473,
        2.0303312718944473,
        2.0303312718944473,
        2.0303312718944473,
        2.0303312718944473,
        2.0303312718944473,
        2.0303312718944473,
        2.0303312718944473,
        2.1647879274137773,
        2.1647879274137773,
        2.1647879274137773,
        2.1647879274137773,
        2.1647879274137773,
        2.1647879274137773,
        2.1647879274137773,
        2.1647879274137773,
        2.198330676226268,
        2.198330676226268,
        2.198330676226268,
        2.198330676226268,
        2.3269619995323354,
        2.3269619995323354,
        2.3269619995323354,
        2.3269619995323354,
        2.3269619995323354,
        2.3269619995323354,
        2.3269619995323354,
        2.3269619995323354,
        2.3441942368315103,
        2.3441942368315103,
        2.3441942368315103,
        2.3441942368315103,
        2.648650341788782,
        2.648650341788782,
        2.648650341788782,
        2.648650341788782,
        2.648650341788782,
        2.648650341788782,
        2.648650341788782,
        2.648650341788782,
        2.648650341788782,
        2.648650341788782,
        2.648650341788782,
        2.648650341788782,
        2.648650341788782,
        2.648650341788782,
        2.648650341788782,
        2.648650341788782,
        2.648650341788782,
        2.648650341788782,
        2.648650341788782,
        2.648650341788782,
        2.648650341788782,
        2.648650341788782,
        2.648650341788782,
        2.648650341788782,
        2.81020883707737,
        2.81020883707737,
        2.81020883707737,
        2.81020883707737,
        2.988527832183603,
        2.988527832183603,
        2.988527832183603,
        2.988527832183603,
        2.988527832183603,
        2.988527832183603,
        2.988527832183603,
        2.988527832183603,
        2.988527832183603,
        2.988527832183603,
        2.988527832183603,
        2.988527832183603,
        2.988527832183603,
        2.988527832183603,
        2.988527832183603,
        2.988527832183603,
        2.988527832183603,
        2.988527832183603,
        2.988527832183603,
        2.988527832183603,
        2.988527832183603,
        2.988527832183603,
        2.988527832183603,
        2.988527832183603,
        2.988527832183603,
        2.988527832183603,
        2.988527832183603,
        2.988527832183603,
        2.988527832183603,
        2.988527832183603,
        2.988527832183603,
        2.988527832183603,
        2.988527832183603,
        2.988527832183603,
        2.988527832183603,
        2.988527832183603,
        2.988527832183603,
        2.988527832183603,
        2.988527832183603,
        2.988527832183603,
        2.988527832183603,
        2.988527832183603,
        2.988527832183603,
        2.988527832183603,
        2.988527832183603,
        2.988527832183603,
        2.988527832183603,
        2.988527832183603,
        2.988527832183603,
        2.988527832183603,
        2.988527832183603,
        2.988527832183603,
        2.988527832183603,
        2.988527832183603,
        2.988527832183603,
        2.988527832183603,
        2.988527832183603,
        2.988527832183603,
        2.988527832183603,
        2.988527832183603,
        2.988527832183603,
        2.988527832183603,
        2.988527832183603,
        2.988527832183603,
        2.988527832183603,
        2.988527832183603,
        2.988527832183603,
        2.988527832183603,
        2.988527832183603,
        2.988527832183603,
        2.988527832183603,
        2.988527832183603,
        2.988527832183603,
        2.988527832183603,
        2.988527832183603,
        2.988527832183603,
        2.988527832183603,
        2.988527832183603,
        2.988527832183603,
        2.988527832183603,
        2.988527832183603,
        2.988527832183603,
        2.988527832183603,
        2.988527832183603,
        2.988527832183603,
        2.988527832183603,
        2.988527832183603,
        2.988527832183603,
        2.988527832183603,
        2.988527832183603,
        2.988527832183603,
        2.988527832183603,
        2.988527832183603,
        2.988527832183603,
        2.988527832183603,
        2.988527832183603,
        2.988527832183603,
        2.988527832183603,
        2.988527832183603,
        2.988527832183603,
        2.988527832183603,
        2.988527832183603,
        2.988527832183603,
        2.988527832183603,
        2.988527832183603,
        2.988527832183603,
        2.988527832183603,
        2.988527832183603,
        2.988527832183603,
        2.988527832183603,
        2.988527832183603,
        2.988527832183603,
        2.988527832183603,
        2.988527832183603,
        2.988527832183603,
        2.988527832183603,
        2.988527832183603,
        2.988527832183603,
        2.988527832183603,
        2.988527832183603,
        2.988527832183603,
        2.988527832183603,
        2.988527832183603,
        2.988527832183603,
        2.988527832183603,
        2.988527832183603,
        2.988527832183603,
        2.988527832183603,
        2.988527832183603,
        2.988527832183603,
        2.988527832183603,
        2.988527832183603,
        2.988527832183603,
        2.988527832183603,
        2.988527832183603,
        2.988527832183603,
        2.988527832183603,
        2.988527832183603,
        2.988527832183603,
        2.988527832183603,
        2.988527832183603,
        2.988527832183603,
        2.988527832183603,
        2.988527832183603,
        2.988527832183603,
        2.988527832183603,
        2.988527832183603,
        2.988527832183603,
        2.988527832183603,
        2.988527832183603,
        2.988527832183603,
        2.988527832183603,
        3.0003673141529927,
        3.0003673141529927,
        3.0003673141529927,
        3.0003673141529927,
        3.0003673141529927,
        3.0003673141529927,
        3.0003673141529927,
        3.0003673141529927,
        3.0003673141529927,
        3.0003673141529927,
        3.0003673141529927,
        3.0003673141529927,
        3.0003673141529927,
        3.0003673141529927,
        3.0003673141529927,
        3.0003673141529927,
        3.0003673141529927,
        3.0003673141529927,
        3.0003673141529927,
        3.0003673141529927,
        3.0003673141529927,
        3.0003673141529927,
        3.0003673141529927,
        3.0003673141529927,
        3.0003673141529927,
        3.0003673141529927,
        3.0003673141529927,
        3.0003673141529927,
        3.0003673141529927,
        3.0003673141529927,
        3.0003673141529927,
        3.0003673141529927,
        3.0003673141529927,
        3.0003673141529927,
        3.0003673141529927,
        3.0003673141529927,
        3.0003673141529927,
        3.0003673141529927,
        3.0003673141529927,
        3.0003673141529927,
        3.0003673141529927,
        3.0003673141529927,
        3.0003673141529927,
        3.0003673141529927,
        3.0003673141529927,
        3.0003673141529927,
        3.0003673141529927,
        3.0003673141529927,
        3.0003673141529927,
        3.0003673141529927,
        3.0003673141529927,
        3.0003673141529927,
        3.0003673141529927,
        3.0003673141529927,
        3.0003673141529927,
        3.0003673141529927,
        3.0003673141529927,
        3.0003673141529927,
        3.0003673141529927,
        3.0003673141529927,
        3.0003673141529927,
        3.0003673141529927,
        3.0003673141529927,
        3.0003673141529927,
        3.0003673141529927,
        3.0003673141529927,
        3.0003673141529927,
        3.0003673141529927,
        3.0003673141529927,
        3.0003673141529927,
        3.0003673141529927,
        3.0003673141529927,
        3.0003673141529927,
        3.0003673141529927,
        3.0003673141529927,
        3.0003673141529927,
        3.0003673141529927,
        3.0003673141529927,
        3.0003673141529927,
        3.0003673141529927,
        3.0120520202175576,
        3.0120520202175576,
        3.0120520202175576,
        3.0120520202175576,
        3.0121095944483818,
        3.0121095944483818,
        3.0121095944483818,
        3.0121095944483818,
        3.0121095944483818,
        3.0121095944483818,
        3.0121095944483818,
        3.0121095944483818,
        3.0232074000262643,
        3.0232074000262643,
        3.0232074000262643,
        3.0232074000262643,
        3.050799414713524,
        3.050799414713524,
        3.050799414713524,
        3.050799414713524,
        3.050799414713524,
        3.050799414713524,
        3.050799414713524,
        3.050799414713524,
        3.050799414713524,
        3.050799414713524,
        3.050799414713524,
        3.050799414713524,
        3.050799414713524,
        3.050799414713524,
        3.050799414713524,
        3.050799414713524,
        3.0640637282963055,
        3.0640637282963055,
        3.0640637282963055,
        3.0640637282963055,
        3.0640637282963055,
        3.0640637282963055,
        3.0640637282963055,
        3.0640637282963055,
        3.0640637282963055,
        3.0640637282963055,
        3.0640637282963055,
        3.0640637282963055,
        3.0640637282963055,
        3.0640637282963055,
        3.0640637282963055,
        3.0640637282963055,
        3.0640637282963055,
        3.0640637282963055,
        3.0640637282963055,
        3.0640637282963055,
        3.1029777541802845,
        3.1029777541802845,
        3.1029777541802845,
        3.1029777541802845,
        3.1029777541802845,
        3.1029777541802845,
        3.1029777541802845,
        3.1029777541802845,
        3.1029777541802845,
        3.1029777541802845,
        3.1029777541802845,
        3.1029777541802845,
        3.1029777541802845,
        3.1029777541802845,
        3.1029777541802845,
        3.1029777541802845,
        3.1029777541802845,
        3.1029777541802845,
        3.1029777541802845,
        3.1029777541802845,
        3.1029777541802845,
        3.1029777541802845,
        3.1029777541802845,
        3.1029777541802845,
        3.1029777541802845,
        3.1029777541802845,
        3.1029777541802845,
        3.1029777541802845,
        3.1029777541802845,
        3.1029777541802845,
        3.1029777541802845,
        3.1029777541802845,
        3.1029777541802845,
        3.1029777541802845,
        3.1029777541802845,
        3.1029777541802845,
        3.1029777541802845,
        3.1029777541802845,
        3.1029777541802845,
        3.1029777541802845,
        3.1029777541802845,
        3.1029777541802845,
        3.1029777541802845,
        3.1029777541802845,
        3.1029777541802845,
        3.1029777541802845,
        3.1029777541802845,
        3.1029777541802845,
        3.1029777541802845,
        3.1029777541802845,
        3.1029777541802845,
        3.1029777541802845,
        3.1029777541802845,
        3.1029777541802845,
        3.1029777541802845,
        3.1029777541802845,
        3.3726277309707795,
        3.3726277309707795,
        3.3726277309707795,
        3.3726277309707795,
        3.3726277309707795,
        3.3726277309707795,
        3.3726277309707795,
        3.3726277309707795,
        3.3726277309707795,
        3.3726277309707795,
        3.3726277309707795,
        3.3726277309707795,
        3.3726277309707795,
        3.3726277309707795,
        3.3726277309707795,
        3.3726277309707795,
        3.3726277309707795,
        3.3726277309707795,
        3.3726277309707795,
        3.3726277309707795,
        3.3726277309707795,
        3.3726277309707795,
        3.3726277309707795,
        3.3726277309707795,
        3.3726277309707795,
        3.3726277309707795,
        3.3726277309707795,
        3.3726277309707795,
        3.3726277309707795,
        3.3726277309707795,
        3.3726277309707795,
        3.3726277309707795,
        3.3726277309707795,
        3.3726277309707795,
        3.3726277309707795,
        3.3726277309707795,
        3.3726277309707795,
        3.3726277309707795,
        3.3726277309707795,
        3.3726277309707795,
        3.3726277309707795,
        3.3726277309707795
    ]
}
