# Supplementary material for: Optimization and control of actuator networks in variable geometry truss systems using genetic algorithms
Source: Nat Commun. 2025 Sep 30;16:8432. doi: 10.1038/s41467-025-63373-7 (PMC12484673; doi:10.1038/s41467-025-63373-7)
Supplement: Supplementary file 9 — Source Data [file 41467_2025_63373_MOESM9_ESM.zip › fig_7k_tentacle_hypervolume.json]

{
    "iterations": [
        0,
        1,
        2,
        3,
        4,
        7,
        8,
        11,
        12,
        15,
        16,
        19,
        20,
        23,
        24,
        27,
        28,
        31,
        32,
        35,
        36,
        39,
        40,
        43,
        44,
        47,
        48,
        51,
        52,
        55,
        56,
        59,
        60,
        63,
        64,
        67,
        68,
        71,
        72,
        75,
        76,
        91,
        92,
        99,
        100,
        111,
        112,
        131,
        132,
        147,
        148,
        151,
        152,
        235,
        236,
        239,
        240,
        243,
        244,
        247,
        248,
        255,
        256,
        259,
        260,
        263,
        264,
        715,
        716,
        735,
        736,
        763,
        764,
        767,
        768,
        771,
        772,
        775,
        776,
        779,
        780,
        951,
        952,
        955,
        956,
        959,
        960,
        971,
        972
    ],
    "hypervolume": [
        1.4047211101945842,
        5.104553298267724,
        24.305175494952266,
        62.56131075602095,
        62.56131075602095,
        96.58885385139837,
        96.58885385139837,
        113.10634484793927,
        113.10634484793927,
        114.96891942898787,
        114.96891942898787,
        130.18685036325337,
        130.18685036325337,
        145.08423445159278,
        145.08423445159278,
        146.68198295053583,
        146.68198295053583,
        146.9166790649618,
        146.9166790649618,
        147.81554944970912,
        147.81554944970912,
        147.96275992890682,
        147.96275992890682,
        148.00482417352245,
        148.00482417352245,
        148.04541340097944,
        148.04541340097944,
        148.11698593005218,
        148.11698593005218,
        148.1242684287977,
        148.1242684287977,
        148.13529313590308,
        148.13529313590308,
        148.14374671756647,
        148.14374671756647,
        148.23545014288072,
        148.23545014288072,
        148.29369172742966,
        148.29369172742966,
        148.30185626136918,
        148.30185626136918,
        148.34262707892054,
        148.34262707892054,
        148.35521062758025,
        148.35521062758025,
        148.37405204557618,
        148.37405204557618,
        148.3753141206263,
        148.3753141206263,
        148.38312465436067,
        148.38312465436067,
        148.3863285773686,
        148.3863285773686,
        148.40167311062044,
        148.40167311062044,
        148.40312834455898,
        148.40312834455898,
        148.40334026438035,
        148.40334026438035,
        148.40374006352425,
        148.40374006352425,
        148.40400570643126,
        148.40400570643126,
        148.40441693450478,
        148.40441693450478,
        148.40634709490584,
        148.40634709490584,
        148.406767827501,
        148.406767827501,
        148.40747157406074,
        148.40747157406074,
        148.40775043196538,
        148.40775043196538,
        148.40784689702667,
        148.40784689702667,
        148.40809206699777,
        148.40809206699777,
        148.40892671645196,
        148.40892671645196,
        148.41095177006804,
        148.41095177006804,
        148.41103027949563,
        148.41103027949563,
        148.41109914222693,
        148.41109914222693,
        148.411229744054,
        148.411229744054,
        148.41123523526215,
        148.41123523526215
    ]
}
