# Supplementary material for: Optimization and control of actuator networks in variable geometry truss systems using genetic algorithms
Source: Nat Commun. 2025 Sep 30;16:8432. doi: 10.1038/s41467-025-63373-7 (PMC12484673; doi:10.1038/s41467-025-63373-7)
Supplement: Supplementary file 9 — Source Data [file 41467_2025_63373_MOESM9_ESM.zip › fig_7l_tentacle_reaching_three_points.json]

{
    "iterations": [
        0,
        1,
        2,
        3,
        4,
        7,
        8,
        11,
        12,
        15,
        16,
        19,
        20,
        23,
        24,
        27,
        28,
        31,
        32,
        35,
        36,
        39,
        40,
        43,
        44,
        47,
        48,
        51,
        52,
        55,
        56,
        59,
        60,
        63,
        64,
        67,
        68,
        71,
        72,
        75,
        76,
        79,
        80,
        83,
        84,
        87,
        88,
        91,
        92,
        95,
        96,
        99,
        100,
        103,
        104,
        107,
        108,
        111,
        112,
        115,
        116,
        119,
        120,
        123,
        124,
        127,
        128,
        131,
        132,
        135,
        136,
        139,
        140,
        143,
        144,
        147,
        148,
        151,
        152,
        155,
        156,
        159,
        160,
        163,
        164,
        167,
        168,
        171,
        172,
        175,
        176,
        179,
        180,
        183,
        184,
        187,
        188,
        191,
        192,
        195,
        196,
        199,
        200,
        203,
        204,
        207,
        208,
        211,
        212,
        215,
        216,
        219,
        220,
        223,
        224,
        227,
        228,
        231,
        232,
        235,
        236,
        239,
        240,
        243,
        244,
        247,
        248,
        251,
        252,
        255,
        256,
        259,
        260,
        263,
        264,
        267,
        268,
        271,
        272,
        275,
        276,
        279,
        280,
        283,
        284,
        287,
        288,
        291,
        292,
        295,
        296,
        299,
        300,
        303,
        304,
        307,
        308,
        311,
        312,
        315,
        316,
        319,
        320,
        323,
        324,
        327,
        328,
        331,
        332,
        335,
        336,
        339,
        340,
        343,
        344,
        347,
        348,
        351,
        352,
        355,
        356,
        359,
        360,
        363,
        364,
        367,
        368,
        371,
        372,
        375,
        376,
        379,
        380,
        383,
        384,
        387,
        388,
        391,
        392,
        395,
        396,
        399,
        400,
        403,
        404,
        407,
        408,
        411,
        412,
        415,
        416,
        419,
        420,
        423,
        424,
        427,
        428,
        431,
        432,
        435,
        436,
        439,
        440,
        443,
        444,
        447,
        448,
        451,
        452,
        455,
        456,
        459,
        460,
        463,
        464,
        467,
        468,
        471,
        472,
        475,
        476,
        479,
        480,
        483,
        484,
        487,
        488,
        491,
        492,
        495,
        496,
        499,
        500,
        503,
        504,
        507,
        508,
        509,
        511,
        512,
        515,
        516,
        519,
        520,
        523,
        524,
        527,
        528,
        531,
        532,
        535,
        536,
        539,
        540,
        543,
        544,
        547,
        548,
        551,
        552,
        555,
        556,
        559,
        560,
        563,
        564,
        567,
        568,
        571,
        572,
        575,
        576,
        579,
        580,
        583,
        584,
        587,
        588,
        591,
        592,
        595,
        596,
        599,
        600,
        603,
        604,
        607,
        608,
        611,
        612,
        615,
        616,
        619,
        620,
        623,
        624,
        627,
        628,
        631,
        632,
        635,
        636,
        639,
        640,
        643,
        644,
        647,
        648,
        651,
        652,
        655,
        656,
        659,
        660,
        663,
        664,
        667,
        668,
        671,
        672,
        675,
        676,
        679,
        680,
        683,
        684,
        687,
        688,
        691,
        692,
        695,
        696,
        699,
        700,
        703,
        704,
        707,
        708,
        711,
        712,
        715,
        716,
        719,
        720,
        722,
        723,
        724,
        727,
        728,
        731,
        732,
        735,
        736,
        739,
        740,
        743,
        744,
        747,
        748,
        751,
        752,
        755,
        756,
        759,
        760,
        763,
        764,
        767,
        768,
        771,
        772,
        775,
        776,
        779,
        780,
        783,
        784,
        787,
        788,
        791,
        792,
        795,
        796,
        799,
        800,
        803,
        804,
        807,
        808,
        811,
        812,
        815,
        816,
        819,
        820,
        823,
        824,
        827,
        828,
        831,
        832,
        835,
        836,
        839,
        840,
        843,
        844,
        847,
        848,
        851,
        852,
        855,
        856,
        859,
        860,
        863,
        864,
        867,
        868,
        871,
        872,
        875,
        876,
        879,
        880,
        883,
        884,
        887,
        888,
        891,
        892,
        895,
        896,
        899,
        900,
        903,
        904,
        907,
        908,
        911,
        912,
        915,
        916,
        919,
        920,
        923,
        924,
        927,
        928,
        931,
        932,
        935,
        936,
        939,
        940,
        943,
        944,
        947,
        948,
        951,
        952,
        955,
        956,
        959,
        960,
        963,
        964,
        967,
        968,
        971,
        972,
        975,
        976,
        979,
        980,
        983,
        984,
        987,
        988,
        991,
        992,
        995,
        996,
        999
    ],
    "point_1_performance": [
        0.974,
        0.981,
        0.996,
        0.997,
        0.997,
        0.999,
        0.999,
        1.0,
        1.0,
        1.0,
        1.0,
        1.0,
        1.0,
        1.0,
        1.0,
        1.0,
        1.0,
        1.0,
        1.0,
        1.0,
        1.0,
        1.0,
        1.0,
        1.0,
        1.0,
        1.0,
        1.0,
        1.0,
        1.0,
        1.0,
        1.0,
        1.0,
        1.0,
        1.0,
        1.0,
        1.0,
        1.0,
        1.0,
        1.0,
        1.0,
        1.0,
        1.0,
        1.0,
        1.0,
        1.0,
        1.0,
        1.0,
        1.0,
        1.0,
        1.0,
        1.0,
        1.0,
        1.0,
        1.0,
        1.0,
        1.0,
        1.0,
        1.0,
        1.0,
        1.0,
        1.0,
        1.0,
        1.0,
        1.0,
        1.0,
        1.0,
        1.0,
        1.0,
        1.0,
        1.0,
        1.0,
        1.0,
        1.0,
        1.0,
        1.0,
        1.0,
        1.0,
        1.0,
        1.0,
        1.0,
        1.0,
        1.0,
        1.0,
        1.0,
        1.0,
        1.0,
        1.0,
        1.0,
        1.0,
        1.0,
        1.0,
        1.0,
        1.0,
        1.0,
        1.0,
        1.0,
        1.0,
        1.0,
        1.0,
        1.0,
        1.0,
        1.0,
        1.0,
        1.0,
        1.0,
        1.0,
        1.0,
        1.0,
        1.0,
        1.0,
        1.0,
        1.0,
        1.0,
        1.0,
        1.0,
        1.0,
        1.0,
        1.0,
        1.0,
        1.0,
        1.0,
        1.0,
        1.0,
        1.0,
        1.0,
        1.0,
        1.0,
        1.0,
        1.0,
        1.0,
        1.0,
        1.0,
        1.0,
        1.0,
        1.0,
        1.0,
        1.0,
        1.0,
        1.0,
        1.0,
        1.0,
        1.0,
        1.0,
        1.0,
        1.0,
        1.0,
        1.0,
        1.0,
        1.0,
        1.0,
        1.0,
        1.0,
        1.0,
        1.0,
        1.0,
        1.0,
        1.0,
        1.0,
        1.0,
        1.0,
        1.0,
        1.0,
        1.0,
        1.0,
        1.0,
        1.0,
        1.0,
        1.0,
        1.0,
        1.0,
        1.0,
        1.0,
        1.0,
        1.0,
        1.0,
        1.0,
        1.0,
        1.0,
        1.0,
        1.0,
        1.0,
        1.0,
        1.0,
        1.0,
        1.0,
        1.0,
        1.0,
        1.0,
        1.0,
        1.0,
        1.0,
        1.0,
        1.0,
        1.0,
        1.0,
        1.0,
        1.0,
        1.0,
        1.0,
        1.0,
        1.0,
        1.0,
        1.0,
        1.0,
        1.0,
        1.0,
        1.0,
        1.0,
        1.0,
        1.0,
        1.0,
        1.0,
        1.0,
        1.0,
        1.0,
        1.0,
        1.0,
        1.0,
        1.0,
        1.0,
        1.0,
        1.0,
        1.0,
        1.0,
        1.0,
        1.0,
        1.0,
        1.0,
        1.0,
        1.0,
        1.0,
        1.0,
        1.0,
        1.0,
        1.0,
        1.0,
        1.0,
        1.0,
        1.0,
        1.0,
        1.0,
        1.0,
        1.0,
        1.0,
        1.0,
        1.0,
        1.0,
        1.0,
        1.0,
        1.0,
        1.0,
        1.0,
        1.0,
        1.0,
        1.0,
        1.0,
        1.0,
        1.0,
        1.0,
        1.0,
        1.0,
        1.0,
        1.0,
        1.0,
        1.0,
        1.0,
        1.0,
        1.0,
        1.0,
        1.0,
        1.0,
        1.0,
        1.0,
        1.0,
        1.0,
        1.0,
        1.0,
        1.0,
        1.0,
        1.0,
        1.0,
        1.0,
        1.0,
        1.0,
        1.0,
        1.0,
        1.0,
        1.0,
        1.0,
        1.0,
        1.0,
        1.0,
        1.0,
        1.0,
        1.0,
        1.0,
        1.0,
        1.0,
        1.0,
        1.0,
        1.0,
        1.0,
        1.0,
        1.0,
        1.0,
        1.0,
        1.0,
        1.0,
        1.0,
        1.0,
        1.0,
        1.0,
        1.0,
        1.0,
        1.0,
        1.0,
        1.0,
        1.0,
        1.0,
        1.0,
        1.0,
        1.0,
        1.0,
        1.0,
        1.0,
        1.0,
        1.0,
        1.0,
        1.0,
        1.0,
        1.0,
        1.0,
        1.0,
        1.0,
        1.0,
        1.0,
        1.0,
        1.0,
        1.0,
        1.0,
        1.0,
        1.0,
        1.0,
        1.0,
        1.0,
        1.0,
        1.0,
        1.0,
        1.0,
        1.0,
        1.0,
        1.0,
        1.0,
        1.0,
        1.0,
        1.0,
        1.0,
        1.0,
        1.0,
        1.0,
        1.0,
        1.0,
        1.0,
        1.0,
        1.0,
        1.0,
        1.0,
        1.0,
        1.0,
        1.0,
        1.0,
        1.0,
        1.0,
        1.0,
        1.0,
        1.0,
        1.0,
        1.0,
        1.0,
        1.0,
        1.0,
        1.0,
        1.0,
        1.0,
        1.0,
        1.0,
        1.0,
        1.0,
        1.0,
        1.0,
        1.0,
        1.0,
        1.0,
        1.0,
        1.0,
        1.0,
        1.0,
        1.0,
        1.0,
        1.0,
        1.0,
        1.0,
        1.0,
        1.0,
        1.0,
        1.0,
        1.0,
        1.0,
        1.0,
        1.0,
        1.0,
        1.0,
        1.0,
        1.0,
        1.0,
        1.0,
        1.0,
        1.0,
        1.0,
        1.0,
        1.0,
        1.0,
        1.0,
        1.0,
        1.0,
        1.0,
        1.0,
        1.0,
        1.0,
        1.0,
        1.0,
        1.0,
        1.0,
        1.0,
        1.0,
        1.0,
        1.0,
        1.0,
        1.0,
        1.0,
        1.0,
        1.0,
        1.0,
        1.0,
        1.0,
        1.0,
        1.0,
        1.0,
        1.0,
        1.0,
        1.0,
        1.0,
        1.0,
        1.0,
        1.0,
        1.0,
        1.0,
        1.0,
        1.0,
        1.0,
        1.0,
        1.0,
        1.0,
        1.0,
        1.0,
        1.0,
        1.0,
        1.0,
        1.0,
        1.0,
        1.0,
        1.0,
        1.0,
        1.0,
        1.0,
        1.0,
        1.0,
        1.0,
        1.0,
        1.0,
        1.0,
        1.0,
        1.0,
        1.0,
        1.0,
        1.0,
        1.0,
        1.0,
        1.0,
        1.0,
        1.0,
        1.0,
        1.0,
        1.0,
        1.0,
        1.0,
        1.0,
        1.0,
        1.0,
        1.0,
        1.0,
        1.0,
        1.0,
        1.0
    ],
    "point_2_performance": [
        0.999,
        1.0,
        1.0,
        1.0,
        1.0,
        1.0,
        1.0,
        1.0,
        1.0,
        1.0,
        1.0,
        1.0,
        1.0,
        1.0,
        1.0,
        1.0,
        1.0,
        1.0,
        1.0,
        1.0,
        1.0,
        1.0,
        1.0,
        1.0,
        1.0,
        1.0,
        1.0,
        1.0,
        1.0,
        1.0,
        1.0,
        1.0,
        1.0,
        1.0,
        1.0,
        1.0,
        1.0,
        1.0,
        1.0,
        1.0,
        1.0,
        1.0,
        1.0,
        1.0,
        1.0,
        1.0,
        1.0,
        1.0,
        1.0,
        1.0,
        1.0,
        1.0,
        1.0,
        1.0,
        1.0,
        1.0,
        1.0,
        1.0,
        1.0,
        1.0,
        1.0,
        1.0,
        1.0,
        1.0,
        1.0,
        1.0,
        1.0,
        1.0,
        1.0,
        1.0,
        1.0,
        1.0,
        1.0,
        1.0,
        1.0,
        1.0,
        1.0,
        1.0,
        1.0,
        1.0,
        1.0,
        1.0,
        1.0,
        1.0,
        1.0,
        1.0,
        1.0,
        1.0,
        1.0,
        1.0,
        1.0,
        1.0,
        1.0,
        1.0,
        1.0,
        1.0,
        1.0,
        1.0,
        1.0,
        1.0,
        1.0,
        1.0,
        1.0,
        1.0,
        1.0,
        1.0,
        1.0,
        1.0,
        1.0,
        1.0,
        1.0,
        1.0,
        1.0,
        1.0,
        1.0,
        1.0,
        1.0,
        1.0,
        1.0,
        1.0,
        1.0,
        1.0,
        1.0,
        1.0,
        1.0,
        1.0,
        1.0,
        1.0,
        1.0,
        1.0,
        1.0,
        1.0,
        1.0,
        1.0,
        1.0,
        1.0,
        1.0,
        1.0,
        1.0,
        1.0,
        1.0,
        1.0,
        1.0,
        1.0,
        1.0,
        1.0,
        1.0,
        1.0,
        1.0,
        1.0,
        1.0,
        1.0,
        1.0,
        1.0,
        1.0,
        1.0,
        1.0,
        1.0,
        1.0,
        1.0,
        1.0,
        1.0,
        1.0,
        1.0,
        1.0,
        1.0,
        1.0,
        1.0,
        1.0,
        1.0,
        1.0,
        1.0,
        1.0,
        1.0,
        1.0,
        1.0,
        1.0,
        1.0,
        1.0,
        1.0,
        1.0,
        1.0,
        1.0,
        1.0,
        1.0,
        1.0,
        1.0,
        1.0,
        1.0,
        1.0,
        1.0,
        1.0,
        1.0,
        1.0,
        1.0,
        1.0,
        1.0,
        1.0,
        1.0,
        1.0,
        1.0,
        1.0,
        1.0,
        1.0,
        1.0,
        1.0,
        1.0,
        1.0,
        1.0,
        1.0,
        1.0,
        1.0,
        1.0,
        1.0,
        1.0,
        1.0,
        1.0,
        1.0,
        1.0,
        1.0,
        1.0,
        1.0,
        1.0,
        1.0,
        1.0,
        1.0,
        1.0,
        1.0,
        1.0,
        1.0,
        1.0,
        1.0,
        1.0,
        1.0,
        1.0,
        1.0,
        1.0,
        1.0,
        1.0,
        1.0,
        1.0,
        1.0,
        1.0,
        1.0,
        1.0,
        1.0,
        1.0,
        1.0,
        1.0,
        1.0,
        1.0,
        1.0,
        1.0,
        1.0,
        1.0,
        1.0,
        1.0,
        1.0,
        1.0,
        1.0,
        1.0,
        1.0,
        1.0,
        1.0,
        1.0,
        1.0,
        1.0,
        1.0,
        1.0,
        1.0,
        1.0,
        1.0,
        1.0,
        1.0,
        1.0,
        1.0,
        1.0,
        1.0,
        1.0,
        1.0,
        1.0,
        1.0,
        1.0,
        1.0,
        1.0,
        1.0,
        1.0,
        1.0,
        1.0,
        1.0,
        1.0,
        1.0,
        1.0,
        1.0,
        1.0,
        1.0,
        1.0,
        1.0,
        1.0,
        1.0,
        1.0,
        1.0,
        1.0,
        1.0,
        1.0,
        1.0,
        1.0,
        1.0,
        1.0,
        1.0,
        1.0,
        1.0,
        1.0,
        1.0,
        1.0,
        1.0,
        1.0,
        1.0,
        1.0,
        1.0,
        1.0,
        1.0,
        1.0,
        1.0,
        1.0,
        1.0,
        1.0,
        1.0,
        1.0,
        1.0,
        1.0,
        1.0,
        1.0,
        1.0,
        1.0,
        1.0,
        1.0,
        1.0,
        1.0,
        1.0,
        1.0,
        1.0,
        1.0,
        1.0,
        1.0,
        1.0,
        1.0,
        1.0,
        1.0,
        1.0,
        1.0,
        1.0,
        1.0,
        1.0,
        1.0,
        1.0,
        1.0,
        1.0,
        1.0,
        1.0,
        1.0,
        1.0,
        1.0,
        1.0,
        1.0,
        1.0,
        1.0,
        1.0,
        1.0,
        1.0,
        1.0,
        1.0,
        1.0,
        1.0,
        1.0,
        1.0,
        1.0,
        1.0,
        1.0,
        1.0,
        1.0,
        1.0,
        1.0,
        1.0,
        1.0,
        1.0,
        1.0,
        1.0,
        1.0,
        1.0,
        1.0,
        1.0,
        1.0,
        1.0,
        1.0,
        1.0,
        1.0,
        1.0,
        1.0,
        1.0,
        1.0,
        1.0,
        1.0,
        1.0,
        1.0,
        1.0,
        1.0,
        1.0,
        1.0,
        1.0,
        1.0,
        1.0,
        1.0,
        1.0,
        1.0,
        1.0,
        1.0,
        1.0,
        1.0,
        1.0,
        1.0,
        1.0,
        1.0,
        1.0,
        1.0,
        1.0,
        1.0,
        1.0,
        1.0,
        1.0,
        1.0,
        1.0,
        1.0,
        1.0,
        1.0,
        1.0,
        1.0,
        1.0,
        1.0,
        1.0,
        1.0,
        1.0,
        1.0,
        1.0,
        1.0,
        1.0,
        1.0,
        1.0,
        1.0,
        1.0,
        1.0,
        1.0,
        1.0,
        1.0,
        1.0,
        1.0,
        1.0,
        1.0,
        1.0,
        1.0,
        1.0,
        1.0,
        1.0,
        1.0,
        1.0,
        1.0,
        1.0,
        1.0,
        1.0,
        1.0,
        1.0,
        1.0,
        1.0,
        1.0,
        1.0,
        1.0,
        1.0,
        1.0,
        1.0,
        1.0,
        1.0,
        1.0,
        1.0,
        1.0,
        1.0,
        1.0,
        1.0,
        1.0,
        1.0,
        1.0,
        1.0,
        1.0,
        1.0,
        1.0,
        1.0,
        1.0,
        1.0,
        1.0,
        1.0,
        1.0,
        1.0,
        1.0,
        1.0,
        1.0,
        1.0,
        1.0,
        1.0,
        1.0,
        1.0,
        1.0,
        1.0,
        1.0,
        1.0,
        1.0,
        1.0,
        1.0,
        1.0,
        1.0,
        1.0,
        1.0,
        1.0,
        1.0,
        1.0,
        1.0,
        1.0,
        1.0,
        1.0,
        1.0,
        1.0,
        1.0,
        1.0,
        1.0,
        1.0,
        1.0,
        1.0,
        1.0,
        1.0,
        1.0,
        1.0,
        1.0,
        1.0,
        1.0,
        1.0,
        1.0,
        1.0,
        1.0,
        1.0,
        1.0,
        1.0,
        1.0,
        1.0,
        1.0,
        1.0,
        1.0,
        1.0,
        1.0,
        1.0,
        1.0,
        1.0,
        1.0,
        1.0,
        1.0,
        1.0,
        1.0,
        1.0,
        1.0,
        1.0,
        1.0,
        1.0,
        1.0,
        1.0,
        1.0,
        1.0,
        1.0,
        1.0,
        1.0,
        1.0,
        1.0,
        1.0,
        1.0,
        1.0,
        1.0,
        1.0,
        1.0,
        1.0,
        1.0,
        1.0,
        1.0,
        1.0,
        1.0,
        1.0,
        1.0,
        1.0,
        1.0,
        1.0,
        1.0,
        1.0,
        1.0,
        1.0,
        1.0,
        1.0,
        1.0,
        1.0,
        1.0,
        1.0,
        1.0,
        1.0,
        1.0,
        1.0,
        1.0,
        1.0,
        1.0,
        1.0,
        1.0,
        1.0,
        1.0,
        1.0,
        1.0,
        1.0,
        1.0,
        1.0,
        1.0,
        1.0,
        1.0,
        1.0,
        1.0,
        1.0,
        1.0,
        1.0,
        1.0,
        1.0,
        1.0,
        1.0,
        1.0,
        1.0,
        1.0,
        1.0,
        1.0,
        1.0,
        1.0,
        1.0,
        1.0,
        1.0,
        1.0,
        1.0,
        1.0,
        1.0,
        1.0,
        1.0,
        1.0,
        1.0,
        1.0,
        1.0,
        1.0,
        1.0,
        1.0,
        1.0,
        1.0,
        1.0,
        1.0,
        1.0,
        1.0,
        1.0,
        1.0,
        1.0,
        1.0,
        1.0,
        1.0,
        1.0,
        1.0,
        1.0,
        1.0,
        1.0,
        1.0,
        1.0,
        1.0,
        1.0,
        1.0,
        1.0,
        1.0,
        1.0,
        1.0,
        1.0,
        1.0,
        1.0,
        1.0,
        1.0,
        1.0,
        1.0,
        1.0,
        1.0,
        1.0,
        1.0,
        1.0,
        1.0,
        1.0,
        1.0,
        1.0,
        1.0,
        1.0,
        1.0,
        1.0,
        1.0,
        1.0,
        1.0,
        1.0,
        1.0,
        1.0,
        1.0,
        1.0,
        1.0,
        1.0,
        1.0,
        1.0,
        1.0,
        1.0,
        1.0,
        1.0,
        1.0,
        1.0,
        1.0,
        1.0,
        1.0,
        1.0,
        1.0,
        1.0,
        1.0,
        1.0,
        1.0,
        1.0,
        1.0,
        1.0,
        1.0,
        1.0,
        1.0,
        1.0,
        1.0,
        1.0,
        1.0,
        1.0,
        1.0,
        1.0,
        1.0,
        1.0,
        1.0,
        1.0,
        1.0,
        1.0,
        1.0,
        1.0,
        1.0,
        1.0,
        1.0,
        1.0,
        1.0,
        1.0,
        1.0,
        1.0,
        1.0,
        1.0,
        1.0,
        1.0,
        1.0,
        1.0,
        1.0,
        1.0,
        1.0,
        1.0,
        1.0,
        1.0,
        1.0,
        1.0
    ],
    "point_3_performance": [
        0.986,
        0.993,
        0.994,
        0.997,
        0.997,
        0.998,
        0.998,
        0.998,
        0.998,
        0.998,
        0.998,
        0.999,
        0.999,
        1.0,
        1.0,
        1.0,
        1.0,
        1.0,
        1.0,
        1.0,
        1.0,
        1.0,
        1.0,
        1.0,
        1.0,
        1.0,
        1.0,
        1.0,
        1.0,
        1.0,
        1.0,
        1.0,
        1.0,
        1.0,
        1.0,
        1.0,
        1.0,
        1.0,
        1.0,
        1.0,
        1.0,
        1.0,
        1.0,
        1.0,
        1.0,
        1.0,
        1.0,
        1.0,
        1.0,
        1.0,
        1.0,
        1.0,
        1.0,
        1.0,
        1.0,
        1.0,
        1.0,
        1.0,
        1.0,
        1.0,
        1.0,
        1.0,
        1.0,
        1.0,
        1.0,
        1.0,
        1.0,
        1.0,
        1.0,
        1.0,
        1.0,
        1.0,
        1.0,
        1.0,
        1.0,
        1.0,
        1.0,
        1.0,
        1.0,
        1.0,
        1.0,
        1.0,
        1.0,
        1.0,
        1.0,
        1.0,
        1.0,
        1.0,
        1.0,
        1.0,
        1.0,
        1.0,
        1.0,
        1.0,
        1.0,
        1.0,
        1.0,
        1.0,
        1.0,
        1.0,
        1.0,
        1.0,
        1.0,
        1.0,
        1.0,
        1.0,
        1.0,
        1.0,
        1.0,
        1.0,
        1.0,
        1.0,
        1.0,
        1.0,
        1.0,
        1.0,
        1.0,
        1.0,
        1.0,
        1.0,
        1.0,
        1.0,
        1.0,
        1.0,
        1.0,
        1.0,
        1.0,
        1.0,
        1.0,
        1.0,
        1.0,
        1.0,
        1.0,
        1.0,
        1.0,
        1.0,
        1.0,
        1.0,
        1.0,
        1.0,
        1.0,
        1.0,
        1.0,
        1.0,
        1.0,
        1.0,
        1.0,
        1.0,
        1.0,
        1.0,
        1.0,
        1.0,
        1.0,
        1.0,
        1.0,
        1.0,
        1.0,
        1.0,
        1.0,
        1.0,
        1.0,
        1.0,
        1.0,
        1.0,
        1.0,
        1.0,
        1.0,
        1.0,
        1.0,
        1.0,
        1.0,
        1.0,
        1.0,
        1.0,
        1.0,
        1.0,
        1.0,
        1.0,
        1.0,
        1.0,
        1.0,
        1.0,
        1.0,
        1.0,
        1.0,
        1.0,
        1.0,
        1.0,
        1.0,
        1.0,
        1.0,
        1.0,
        1.0,
        1.0,
        1.0,
        1.0,
        1.0,
        1.0,
        1.0,
        1.0,
        1.0,
        1.0,
        1.0,
        1.0,
        1.0,
        1.0,
        1.0,
        1.0,
        1.0,
        1.0,
        1.0,
        1.0,
        1.0,
        1.0,
        1.0,
        1.0,
        1.0,
        1.0,
        1.0,
        1.0,
        1.0,
        1.0,
        1.0,
        1.0,
        1.0,
        1.0,
        1.0,
        1.0,
        1.0,
        1.0,
        1.0,
        1.0,
        1.0,
        1.0,
        1.0,
        1.0,
        1.0,
        1.0,
        1.0,
        1.0,
        1.0,
        1.0,
        1.0,
        1.0,
        1.0,
        1.0,
        1.0,
        1.0,
        1.0,
        1.0,
        1.0,
        1.0,
        1.0,
        1.0,
        1.0,
        1.0,
        1.0,
        1.0,
        1.0,
        1.0,
        1.0,
        1.0,
        1.0,
        1.0,
        1.0,
        1.0,
        1.0,
        1.0,
        1.0,
        1.0,
        1.0,
        1.0,
        1.0,
        1.0,
        1.0,
        1.0,
        1.0,
        1.0,
        1.0,
        1.0,
        1.0,
        1.0,
        1.0,
        1.0,
        1.0,
        1.0,
        1.0,
        1.0,
        1.0,
        1.0,
        1.0,
        1.0,
        1.0,
        1.0,
        1.0,
        1.0,
        1.0,
        1.0,
        1.0,
        1.0,
        1.0,
        1.0,
        1.0,
        1.0,
        1.0,
        1.0,
        1.0,
        1.0,
        1.0,
        1.0,
        1.0,
        1.0,
        1.0,
        1.0,
        1.0,
        1.0,
        1.0,
        1.0,
        1.0,
        1.0,
        1.0,
        1.0,
        1.0,
        1.0,
        1.0,
        1.0,
        1.0,
        1.0,
        1.0,
        1.0,
        1.0,
        1.0,
        1.0,
        1.0,
        1.0,
        1.0,
        1.0,
        1.0,
        1.0,
        1.0,
        1.0,
        1.0,
        1.0,
        1.0,
        1.0,
        1.0,
        1.0,
        1.0,
        1.0,
        1.0,
        1.0,
        1.0,
        1.0,
        1.0,
        1.0,
        1.0,
        1.0,
        1.0,
        1.0,
        1.0,
        1.0,
        1.0,
        1.0,
        1.0,
        1.0,
        1.0,
        1.0,
        1.0,
        1.0,
        1.0,
        1.0,
        1.0,
        1.0,
        1.0,
        1.0,
        1.0,
        1.0,
        1.0,
        1.0,
        1.0,
        1.0,
        1.0,
        1.0,
        1.0,
        1.0,
        1.0,
        1.0,
        1.0,
        1.0,
        1.0,
        1.0,
        1.0,
        1.0,
        1.0,
        1.0,
        1.0,
        1.0,
        1.0,
        1.0,
        1.0,
        1.0,
        1.0,
        1.0,
        1.0,
        1.0,
        1.0,
        1.0,
        1.0,
        1.0,
        1.0,
        1.0,
        1.0,
        1.0,
        1.0,
        1.0,
        1.0,
        1.0,
        1.0,
        1.0,
        1.0,
        1.0,
        1.0,
        1.0,
        1.0,
        1.0,
        1.0,
        1.0,
        1.0,
        1.0,
        1.0,
        1.0,
        1.0,
        1.0,
        1.0,
        1.0,
        1.0,
        1.0,
        1.0,
        1.0,
        1.0,
        1.0,
        1.0,
        1.0,
        1.0,
        1.0,
        1.0,
        1.0,
        1.0,
        1.0,
        1.0,
        1.0,
        1.0,
        1.0,
        1.0,
        1.0,
        1.0,
        1.0,
        1.0,
        1.0,
        1.0,
        1.0,
        1.0,
        1.0,
        1.0,
        1.0,
        1.0,
        1.0,
        1.0,
        1.0,
        1.0,
        1.0,
        1.0,
        1.0,
        1.0,
        1.0,
        1.0,
        1.0,
        1.0,
        1.0,
        1.0,
        1.0,
        1.0,
        1.0,
        1.0,
        1.0,
        1.0,
        1.0,
        1.0,
        1.0,
        1.0,
        1.0,
        1.0,
        1.0,
        1.0,
        1.0,
        1.0,
        1.0,
        1.0,
        1.0,
        1.0,
        1.0,
        1.0,
        1.0,
        1.0
    ]
}
