# Supplementary material for: Optimization and control of actuator networks in variable geometry truss systems using genetic algorithms
Source: Nat Commun. 2025 Sep 30;16:8432. doi: 10.1038/s41467-025-63373-7 (PMC12484673; doi:10.1038/s41467-025-63373-7)
Supplement: Supplementary file 9 — Source Data [file 41467_2025_63373_MOESM9_ESM.zip › fig_8b_joint_2_peak_source.json]

{
    "simulation_trajectory": {
        "x": [
            0.0,
            -0.0017209088547678552,
            -0.0070997623601300915,
            -0.008715769942710793,
            -0.013735146139219391,
            -0.014836366177617827,
            -0.019296592138155773,
            -0.019771314421543066,
            -0.023536540709312662,
            -0.02316940962447278,
            -0.025978657057841262,
            -0.02461454710062854,
            -0.026542251843524337,
            -0.024561246889568664,
            -0.026190301503109865,
            -0.024186516668988557,
            -0.02586903576062608,
            -0.023822837369235197,
            -0.02518911420228164,
            -0.022596056267128913,
            -0.023296515191753773,
            -0.020167870050530747,
            -0.02064740632023765,
            -0.017696435538530297,
            -0.0186854947236992,
            -0.016356279836098303,
            -0.01786379205770729,
            -0.015784277008672427,
            -0.017283018458099392,
            -0.01507120111885929,
            -0.016515963799481823,
            -0.014466331471787644,
            -0.016304663176707226,
            -0.014742254310441077,
            -0.016974910516239325,
            -0.01554647514273074,
            -0.017621846725887576,
            -0.015829055044565842,
            -0.017505451815888362,
            -0.0154191332423849,
            -0.016963560254033467,
            -0.014853256160962018,
            -0.016362624065850123,
            -0.014137238780517002,
            -0.015434497379726962,
            -0.013035695319077072,
            -0.014323398905896154,
            -0.012224878049328083,
            -0.014113389563063829,
            -0.012817458207290416,
            -0.015504947096216224,
            -0.01480580079918265,
            -0.01775282410737831,
            -0.016954144778601153,
            -0.01951103630541064,
            -0.018158151416210862,
            -0.02010905366559825,
            -0.018179406083769056,
            -0.019613616014563576,
            -0.017232389282053274,
            -0.018285521427628997,
            -0.015598753530490188,
            -0.016445972509473564,
            -0.013652619727821773,
            -0.01449002916151361,
            -0.01174146844693635,
            -0.0126328155375291,
            -0.009893258890428849,
            -0.010702475653911516,
            -0.007772882526039218,
            -0.00827625975523586,
            -0.004965573775900535,
            -0.005065307234511002,
            -0.001415579724344547,
            -0.0013298291707599596,
            0.002293203493350381,
            0.002114539448332008,
            0.005297886533082475,
            0.004591529101185695,
            0.007296026342543679,
            0.006240582159362789,
            0.008779725105804149,
            0.007698175762493682,
            0.010304204419455011,
            0.009299878491116393,
            0.011994522137859962,
            0.011100734950879206,
            0.014000157349409247,
            0.01343190366307869,
            0.016762640888076278,
            0.016642630144729265,
            0.02030916662599566,
            0.020305317258720725,
            0.02381697437682091,
            0.023436153345697805,
            0.02645069366243861,
            0.025587892980683168,
            0.02821227353058294,
            0.027076142636626284,
            0.02948695885230241,
            0.028129663431822407,
            0.030262299728091087,
            0.028579212488487483,
            0.03040575090529535,
            0.028519023922559363,
            0.03030611290358221,
            0.028543595052147076,
            0.030555359873757376,
            0.029017747527102466,
            0.03116088688955501,
            0.02960933184727893,
            0.031604883545794285,
            0.029832846489065763,
            0.031619219423120445,
            0.0297287426160983,
            0.031528848071116895,
            0.029796053158221213,
            0.03186741517594464,
            0.030477868764087087,
            0.03290898340046392,
            0.031853024131660385,
            0.03454643024663945,
            0.0336701333369226,
            0.03643334070991691,
            0.03554181520628857,
            0.038189640897994606,
            0.03712139527203396,
            0.0395213604177748,
            0.03816710852894017,
            0.0402538965371108,
            0.038597680550060104,
            0.04044286585871565,
            0.038646722543444416,
            0.040501087699871846,
            0.03885497455098135,
            0.04098267251015718,
            0.03965572746595436,
            0.04209142077062814,
            0.040995414570232966,
            0.04358271294344084,
            0.04257587330914872,
            0.045250753624151714,
            0.044371403529058516,
            0.04724198724106824,
            0.046600599316798795,
            0.04971098002476054,
            0.04924521365144775,
            0.05243711204864744,
            0.05194333419729836,
            0.055029533296008126,
            0.05438954291829709,
            0.057330205435034406,
            0.05656699255293523,
            0.059408818866719865,
            0.05856057673119035,
            0.0613209786462356,
            0.06038648647660706,
            0.06306231342938916,
            0.06204440244848525,
            0.06464526818455646,
            0.06355304905260434,
            0.06608097906713237,
            0.06491338488204002,
            0.06737561928399112,
            0.06616303786023363,
            0.06861790357723196,
            0.06744023532039357,
            0.0699676247590409,
            0.06888736845411193,
            0.07151645697792144,
            0.07053500163074493,
            0.07324524235274085,
            0.07233312895998967,
            0.07508350444318035,
            0.07418013670475862,
            0.07687957993503437,
            0.07586242032103406,
            0.07837901147909188,
            0.07714000075595948,
            0.07943103871985738,
            0.07801254545459733,
            0.08019842330704487,
            0.07875934473798366,
            0.08098276536738007,
            0.07960188123302847,
            0.08185926969581409,
            0.0804654488271838,
            0.08266561460613726,
            0.08119640669519648,
            0.08334631455804917,
            0.0818824774412131,
            0.0841155440778761,
            0.08279997970626288,
            0.0852257513624493,
            0.08410859425171414,
            0.08671164985505324,
            0.08573158302631179,
            0.08842901947229116,
            0.08751115986476571,
            0.09024785181359303,
            0.08935894397932935,
            0.09210945909462406,
            0.09121368002991562,
            0.09392004700513999,
            0.09293348279437659,
            0.09550400880187776,
            0.09435070003567625,
            0.09675717129245762,
            0.09547287118231523,
            0.0978136553588947,
            0.09653098170471276,
            0.09893181431430643,
            0.09772542071345285,
            0.10019009026148122,
            0.09899932465951242,
            0.10144250218044087,
            0.10020896792207395,
            0.10263806382232102,
            0.1014487246949471,
            0.1039982082404719,
            0.10298569782726005,
            0.10572769849556583,
            0.10487439717804435,
            0.10770937399277095,
            0.10687754598922389,
            0.1096866348852276,
            0.10882181616350481,
            0.11162018518692726,
            0.1107814735279567,
            0.11361539246521044,
            0.11279145840018158,
            0.11557210007895631,
            0.11461775831355034,
            0.11719764181210893,
            0.11601941779078644,
            0.11840032967316393,
            0.11709335632476695,
            0.11942952949496058,
            0.11814797844721729,
            0.1205447455467594,
            0.11931831796815369,
            0.12174337863043079,
            0.12051496221231808,
            0.1229328507228195,
            0.12172128580294543,
            0.12420544636658516,
            0.12311389185523537,
            0.12575046950856034,
            0.12480743895048838,
            0.1275469734924644,
            0.12663489690369678,
            0.12933014326035433,
            0.12832175672286808,
            0.13090673186247326,
            0.12981613034287037,
            0.13236961472728956,
            0.13130201102195824,
            0.1339085101881179,
            0.13288900022817293,
            0.13550679836908955,
            0.13444232512097098,
            0.13696885727456914,
            0.13578766313388796,
            0.1382071003993444,
            0.13694995401892102,
            0.13933285793181635,
            0.13806587288506902,
            0.14044700826189674,
            0.1391668624904878,
            0.14152688074216502,
            0.14022882484578672,
            0.1426080477166861,
            0.14138383832900708,
            0.14390264324383942,
            0.1428603138001977,
            0.14556587843275653,
            0.14466718906201734,
            0.14743807728936367,
            0.14651713203535804,
            0.1491943468027692,
            0.1481497569936926,
            0.15071199022164875,
            0.14959557145176003,
            0.15213257968184618,
            0.15102658044699077,
            0.15358049151956898,
            0.15247275288844922,
            0.1549942498130675,
            0.15382630810253312,
            0.15628047056515235,
            0.15505898868115336,
            0.15749198351764493,
            0.15628497317846268,
            0.15876067417759826,
            0.1576074044957979,
            0.16013407387222728,
            0.15901928290951642,
            0.1615762292473133,
            0.16049257335488915,
            0.1630942538043002,
            0.16207689436682704,
            0.16476240212895174,
            0.1638366435225745,
            0.16660068458525695,
            0.16572596283497357,
            0.16850129782025577,
            0.16760156344723698,
            0.17032456012622466,
            0.16936378762020096,
            0.17202874943082067,
            0.1710225747982251,
            0.17364905001589848,
            0.17260338352472568,
            0.17517691864549295,
            0.1740592343606595,
            0.17654774301481832,
            0.17534361350212266,
            0.17776749152755886,
            0.1765328993707965,
            0.17897277769906053,
            0.1777907145879779,
            0.18030845040233104,
            0.17920469280687493,
            0.1817870101781434,
            0.18072152981775613,
            0.18331913340109415,
            0.18225309027980272,
            0.18484709690865964,
            0.1837828935768854,
            0.18638800290816793,
            0.18534103687808529,
            0.18796372358462085,
            0.18692787517097118,
            0.18955164025211862,
            0.1885068663482251,
            0.1911130594954039,
            0.1900464578023347,
            0.19262592662094183,
            0.1915294759226626,
            0.19407163559777876,
            0.19293000466508953,
            0.1954177436463591,
            0.19421496104883204,
            0.1966413345461229,
            0.1953835833555357,
            0.19777244175005537,
            0.1965002859386232,
            0.19890485453245305,
            0.1976764333818621,
            0.2001498323751644,
            0.19900445739269768,
            0.2015656919091385,
            0.20050136637997723,
            0.2031307729137207,
            0.20211867700078437,
            0.20478549748843575,
            0.20380026594770032,
            0.20648461524028353,
            0.2055104858394207,
            0.20819485507103674,
            0.2072093957475217,
            0.20986672397379588,
            0.20884223209646163,
            0.21145302432100072,
            0.21038380334326595,
            0.21296055896868343,
            0.2118729551299301,
            0.21444822573579203,
            0.21336969503320546,
            0.21595729111107714,
            0.21488461814976798,
            0.2174679575970472,
            0.2163799013199532,
            0.2189440096087134,
            0.21783957474322468,
            0.22040034321394375,
            0.21930797503790359,
            0.22189801843750215,
            0.2208445924963421,
            0.22347759943259118,
            0.222461965156201,
            0.22512449773080834,
            0.2241288913577986,
            0.2268046488300379,
            0.22581947282155526,
            0.22850334569407607,
            0.22752329997724088,
            0.23020232987403136,
            0.22920159847508098,
            0.23183824070286024,
            0.23077351116668057,
            0.2333311551444537,
            0.2321836403914049,
            0.2346693740785944,
            0.23347150468118832,
            0.23593500337104972,
            0.23474003314433392,
            0.2372252546304911,
            0.23605883491987253,
            0.23857317512724593,
            0.2374301926550884,
            0.2399654872332311,
            0.23884285301990946,
            0.24140231487419034,
            0.24030720258460686,
            0.24289348876342917,
            0.24181921221630018,
            0.2444146486910331,
            0.24333812141527358,
            0.24592398760517845,
            0.24483978970067485,
            0.24742821506148063,
            0.24636208757332406,
            0.24898122227125744,
            0.24795043727735427,
            0.25059568086807904,
            0.24957141384760115,
            0.2521964407697213,
            0.25112864484689945,
            0.253695721504776,
            0.25256987127034264,
            0.2550915338947944,
            0.25394037509359374,
            0.2564588188712996,
            0.25531987869134076,
            0.25786053892056837,
            0.25674427899499774,
            0.25930806826900743,
            0.25821377822323216,
            0.2608049009831809,
            0.25974501140701134,
            0.26237958720684207,
            0.26136767743460654,
            0.26404799957679026,
            0.26307135083180005,
            0.265770753377579,
            0.26479571553545034,
            0.26748270685332876,
            0.26648821587818144,
            0.26915486707838165,
            0.26814393182257457,
            0.27079687799221414,
            0.2697720123171344,
            0.272405428790643,
            0.27135244220766697,
            0.27395058943938994,
            0.2728593622688088,
            0.27542476857669224,
            0.2743114754483806,
            0.2768693510999796,
            0.27575974046609253,
            0.27832731386653564,
            0.27722519282155905,
            0.2797941838387642,
            0.2786858503322832,
            0.28124684267151784,
            0.2801345758230158,
            0.2827037385535642,
            0.2816135103208762,
            0.2842171312147842,
            0.28316616801625455,
            0.2858050843343113,
            0.28477778473531157,
            0.28742443105936544,
            0.28639070146037854,
            0.28902029242474525,
            0.2879661936588936,
            0.2905754491645751,
            0.28950423190598573,
            0.29209778394264446,
            0.2910104115360316,
            0.2935855455750394,
            0.29247717740472307,
            0.2950320240470364,
            0.29390715045223254,
            0.29645385952653636,
            0.2953301886932045,
            0.2978871715874386,
            0.296778746354181,
            0.2993524623114988,
            0.298257801720855,
            0.30084228725169365,
            0.2997554877866739,
            0.30234938180527493,
            0.3012756794812419,
            0.303889145793483,
            0.30284010029880015,
            0.30548070301321767,
            0.30445661017302095,
            0.3071161708679246,
            0.3061026776107088,
            0.30876474630117745,
            0.30774771794781125,
            0.31040301961698924,
            0.30937819917472076,
            0.31202499041443427,
            0.31098993606300673,
            0.3136226442884025,
            0.31256827371385043,
            0.3151769619578554,
            0.31409595036739396,
            0.3166802953223994,
            0.3155806996680933,
            0.31815694387214677,
            0.31705926247833527,
            0.3196478829009137,
            0.31856802056252215,
            0.3211778807908656,
            0.3201178610243513,
            0.32274552788202937,
            0.3216999552721874,
            0.3243395759320441,
            0.32330404281531955,
            0.32595174386727077,
            0.3249222898931349,
            0.32757284570783923,
            0.3265426752951694,
            0.32918852860782283,
            0.32815045637867946,
            0.33078618647111807,
            0.3297372855632354,
            0.332362184012486,
            0.3313031507595008,
            0.33391797326737527,
            0.33284854417822407,
            0.33545182245671307,
            0.33436938317490944,
            0.33695885323524244,
            0.3358622693575586,
            0.3384395179960981,
            0.337333294599893,
            0.3399059588912027,
            0.3388000264657879,
            0.3413792652867115,
            0.3402848104908567,
            0.3428805944617277,
            0.3418056433948503,
            0.34442337056543815,
            0.343370589955964,
            0.346009880275787,
            0.34497602719655773,
            0.34763044958892547,
            0.3466064091172049,
            0.3492642222992772,
            0.34823696115866115,
            0.35088499383759975,
            0.34984319036094036,
            0.3524737894835613,
            0.35141455386458986,
            0.3540303705842933,
            0.3529606222524154,
            0.35557157405003814,
            0.3545012958600702,
            0.3571153966067354,
            0.3560487044971636,
            0.35866573296994514,
            0.3575989525208002,
            0.360213566245707,
            0.35914218453583546,
            0.3617527176737085,
            0.3606790914175312,
            0.3632918890859692,
            0.36222493873735184,
            0.3648495848942005,
            0.3637973881234377,
            0.36643888561755844,
            0.36540293530404583,
            0.3680592641338105,
            0.3670353592975102,
            0.36970058734460043,
            0.3686822208392448,
            0.3713490003282123,
            0.37032819075117956,
            0.37298779087727457,
            0.37195549543499357,
            0.37459978673496996,
            0.37354991873831767,
            0.3761763502145846,
            0.3751101754606224,
            0.3777236083762889,
            0.37664808909945635,
            0.37925613824922433,
            0.3781779339299475,
            0.38078601484562,
            0.37970934242446236,
            0.3823216270003736,
            0.381251274020446,
            0.3838733180229748,
            0.38281493396231125,
            0.38545067015293355,
            0.38440527192778284,
            0.38705156862264073,
            0.38601266453245486,
            0.3886611217995076,
            0.3876209669982591,
            0.39026666401822685,
            0.38922422910741233,
            0.3918696790278351,
            0.39082909177486175,
            0.3934776628514173,
            0.39243935300112825,
            0.3950876451966601,
            0.3940449960035596,
            0.3966850251555305,
            0.39563105173383395,
            0.39825880026034816,
            0.39719321792733003,
            0.39981192563830703,
            0.39873993002879454,
            0.40135558458865817,
            0.40028251966038314,
            0.4028998845095569,
            0.4018301504556072,
            0.40445399268207194,
            0.40339312866752897,
            0.40602908358938483,
            0.40498197631550387,
            0.4076324010897428,
            0.40659808697510386,
            0.4092583414621761,
            0.4082296113388433,
            0.4108916176537161,
            0.4098615415215455,
            0.4125207497705126,
            0.4114875423520951,
            0.4141439478415315,
            0.4131080568750254,
            0.4157611795298315,
            0.41472061019138046,
            0.4173675481973054,
            0.41631954626101886,
            0.4189593170945983,
            0.4179052636601871,
            0.4205415700981441,
            0.4194861708144067,
            0.4221231135293273,
            0.421068477507256,
            0.42370575886794104,
            0.42264994363094627,
            0.42528561620293387,
            0.4242284411156374,
            0.42686526179503914,
            0.425812360032565,
            0.4284576006729398,
            0.4274158807429026,
            0.4300740542638877,
            0.4290444838434303,
            0.431712731744754,
            0.4306898104464274,
            0.4333612000732171,
            0.4323383300416832,
            0.4350071826724723,
            0.4339799448496498,
            0.4366426566550971,
            0.43560769842260977,
            0.43826127044153096,
            0.4372160070075612,
            0.4398594150486135,
            0.43880483224837674,
            0.4414416533587508,
            0.44038336158567504,
            0.4430202111690554,
            0.4419643756482458,
            0.4446057053601935,
            0.44355442925329386,
            0.44620023273311954,
            0.44515225055688656,
            0.44780119013779573,
            0.4467560053949345,
            0.44940868234164627,
            0.4483677295178041,
            0.45102547922106034,
            0.4499893537574917,
            0.4526514821134368,
            0.4516185164010884,
            0.4542829361956532,
            0.4532514708672871,
            0.4559173756413451,
            0.45488739131878075,
            0.45755486006600843,
            0.45652560660796265,
            0.4591922941040003,
            0.45815966589677726,
            0.4608203160334761,
            0.45977911729091336,
            0.46243008055838597,
            0.46137929018740365,
            0.46402274556707046,
            0.4629672084158159,
            0.46560981007983365,
            0.46455643157909354,
            0.46720430840183125,
            0.4661575354887461,
            0.46881326699811776,
            0.4677740819704504,
            0.47043730007090206,
            0.46940460944357404,
            0.47207348663626114,
            0.47104509789985793,
            0.473717012890113,
            0.47269018270866936,
            0.475362585116476,
            0.4743353096190366,
            0.47700709023217697,
            0.47597915168089,
            0.47865074192094403,
            0.4776227319643395,
            0.48029427389764356,
            0.47926552023507796,
            0.48193541213296254,
            0.4809036698743932,
            0.48356964242457234,
            0.482533166516155,
            0.48519461876854736,
            0.48415398079262484,
            0.4868126334873172,
            0.4857701477717075,
            0.48842851980441604,
            0.4873864674042792,
            0.4900464922457042,
            0.4890065514745847,
            0.4916698517898063,
            0.49063381756247104,
            0.4933023325042784,
            0.4922721186982219,
            0.4949472589870205,
            0.49392336830751876,
            0.49660424914260987,
            0.4955844017431967,
            0.4982673816465243,
            0.4972471901730954,
            0.49992764276509666,
            0.4989030038726931,
            0.501577874801184,
            0.5005470766326754,
            0.5032161978952321,
            0.5021802884677781,
            0.504845785821138,
            0.5038073440523526,
            0.5064719530019859,
            0.5054333907119353,
            0.5080989661914532,
            0.5070614924087926,
            0.5097285830678757,
            0.5086923245928568,
            0.5113608195178224,
            0.5103257106064784,
            0.512995784215133,
            0.5119623240439554,
            0.514634826453654,
            0.5136040981141997,
            0.5162801689322364,
            0.5152532093839902,
            0.5179334908873133,
            0.5169104806395236,
            0.5195944365901115,
            0.5185742007937063,
            0.5212599794389787,
            0.5202402173180486,
            0.5229253093254856,
            0.5219035838941394,
            0.5245859510186697,
            0.5235607603220102,
            0.5262395772392883,
            0.5252106818336719,
            0.527886250527654,
            0.5268543352607958,
            0.5295277432217189,
            0.5284942297530699,
            0.531167370845132,
            0.5301345176649844,
            0.5328099797339001,
            0.5317803605315597,
            0.5344603330010833,
            0.5334353673964901,
            0.5361201435484656,
            0.5350990500203623,
            0.5377868783185116,
            0.5367675117447263,
            0.5394563000742811,
            0.5384371595045899,
            0.541126208322603,
            0.5401073427796933,
            0.5427971722885772,
            0.541779101238083,
            0.5444698602772696,
            0.5434521133330078,
            0.5461426979540188,
            0.5451237680900822,
            0.5478125270036394,
            0.5467909548694638,
            0.5494768012623117,
            0.5484519350964222,
            0.5511347138143011,
            0.5501067702608171,
            0.5527872167374828,
            0.5517573655969256,
            0.5544372474235482,
            0.5534077366224802,
            0.5560896288889078,
            0.5550630565176685,
            0.5577491095799962,
            0.5567268963677503,
            0.5594174965393192,
            0.5583991000425436,
            0.56109294218582,
            0.5600767166088375,
            0.5627721192671973,
            0.5617566185106289,
            0.564452368485963,
            0.563436557347759,
            0.566131616309488,
            0.5651144140078334,
            0.5678077380024706,
            0.5667883368991562,
            0.5694796615812758,
            0.5684584463541773,
            0.5711488481974077,
            0.5701272513956557,
            0.5728181664738133,
            0.5717971550862162,
            0.5744888457675744,
            0.5734679753783605,
            0.576159567689214,
            0.5751380114649072,
            0.5778291732002234,
            0.5768073989322593,
            0.5794994267066643,
            0.5784792888461644,
            0.58117420237544,
            0.5801574032868113,
            0.5828562777246196,
            0.5818431332147571,
            0.5845455406694704,
            0.5835351235487979,
            0.5862397308144548,
            0.5852305564988561,
            0.5879357086325757,
            0.5869260726720666,
            0.5896300698284096,
            0.5886184081048992,
            0.5913200886420841,
            0.5903057712762251,
            0.5930052459944691,
            0.5919890154501675,
            0.594687512758417,
            0.5936707309257311,
            0.5963694410752113,
            0.5953529012276987,
            0.5980521946612268,
            0.5970359774500585,
            0.5997359092789153,
            0.5987202567634876,
            0.601421373811556,
            0.6004070612700625,
            0.6031101393263256,
            0.6020977020217669,
            0.6048028062766351,
            0.6037918572631158,
            0.606498251394515,
            0.605488023780148,
            0.6081951440243453,
            0.6071854653092337,
            0.609893486881102,
            0.6088846846574133,
            0.6115937941478681,
            0.6105856448677902,
            0.6132950813271001,
            0.6122863539929427,
            0.6149946381553226,
            0.6139839377766271,
            0.6166900562238332,
            0.6156769399370537,
            0.6183811060693657,
            0.6173663137718778,
            0.6200697216120357,
            0.6190546505605965,
            0.6217588419515632,
            0.6207450069832715,
            0.623451399758863,
            0.6224400188633441,
            0.6251494575086843,
            0.6241409431679125,
            0.6268532507991378,
            0.6258469250492541,
            0.6285609933293291,
            0.6275555783203302,
            0.6302702069241466,
            0.6292648009015283,
            0.6319795102197547,
            0.6309740222951804,
            0.6336889740116015,
            0.6326836207846199,
            0.6353989048136988,
            0.6343935645030385,
            0.6371088644946922,
            0.6361031281796027,
            0.6388180975722827,
            0.6378117652381394,
            0.6405264154276633,
            0.6395196285625526,
            0.642234168537958,
            0.6412270865876043,
            0.6439416106101891,
            0.6429342952947438,
            0.6456489411747902,
            0.64464172915475,
            0.6473571113280172,
            0.6463508872778898,
            0.6490680579152122,
            0.6480638518541697,
            0.6507836091005411,
            0.6497818165002558,
            0.6525040323043115,
            0.6515040441468041,
            0.6542276710813562,
            0.6532282245383787,
            0.6559519066175319,
            0.6549517734838513,
            0.6576745185680544,
            0.6566730313611628,
            0.6593945629818209,
            0.6583917814044496,
            0.6611125047041176,
            0.6601090332205011,
            0.6628296843652863,
            0.661826232800026,
            0.6645473908147459,
            0.6635443317149251,
            0.6662661246277063,
            0.6652633950935993,
            0.6679856499579778,
            0.6669830850400336,
            0.6697057663411108,
            0.6687035147645787,
            0.6714269882631865,
            0.6704255691483859,
            0.6731504164622866,
            0.6721503677337302,
            0.6748769570321882,
            0.673878442660492,
            0.6766066752120934,
            0.6756093961818076,
            0.6783387956191549,
            0.6773421833082868,
            0.6800721342815442,
            0.6790755647319797,
            0.6818054627456418,
            0.6808083557862683,
            0.6835376776000094,
            0.6825395948983821,
            0.6852680557269949,
            0.6842689168937722,
            0.6869967160885679,
            0.6859969955330111,
            0.6887248884616755,
            0.6877255025066942,
            0.690454472844253,
            0.6894562964644959,
            0.6921869890924206,
            0.6911903499967381,
            0.6939227347268833,
            0.6929273280139002,
            0.6956608920110191,
            0.6946661727566882,
            0.6974004311992684,
            0.696406085355523,
            0.6991409188471185,
            0.6981469928398283,
            0.7008825608224337,
            0.6998892262744891,
            0.7026256438379831,
            0.7016328981332216,
            0.7043700089143433,
            0.7033775621483909,
            0.7061149478006964,
            0.7051223212566177,
            0.7078594890973403,
            0.7068662441999394,
            0.709602891853373,
            0.7086088937451765,
            0.7113451255111124,
            0.7103506826590431,
            0.7130870066647378,
            0.7120927316094935,
            0.7148297847336857,
            0.7138362511145591,
            0.7165744739188193,
            0.7155819808612215,
            0.7183215342486003,
            0.7173301573547215,
            0.7200710601110509,
            0.7190807875811305,
            0.7218229702285932,
            0.7208336474719492,
            0.7235768094312707,
            0.7225879921683025,
            0.7253315534896045,
            0.7243426235258459,
            0.727086027902645,
            0.7260966058243286,
            0.728839732219734,
            0.727849948990848,
            0.7305931451940983,
            0.7296034278586908,
            0.7323470997503485,
            0.7313577099685832,
            0.7341019376215897,
            0.7331127847326347,
            0.7358573681255827,
            0.7348682426198361,
            0.73761304146364,
            0.7366239337367981,
            0.7393690939142084,
            0.7383802792166844,
            0.7411261867004809,
            0.7401380977552965,
            0.7428851974734753,
            0.7418982396246242,
            0.7446468374815939,
            0.7436611870072299,
            0.7464112523610855,
            0.7454266794069914,
            0.7481777572853215,
            0.7471936552754556,
            0.749945061854276,
            0.7489607796836937,
            0.751712007705787,
            0.7507272352604198,
            0.7534782071002534,
            0.7524930485772675,
            0.75524399595707,
            0.7542587248308776,
            0.7570099149728988,
            0.7560247637074247,
            0.7587764122041425,
            0.757791597425944,
            0.7605439492261814,
            0.7595597284030992,
            0.7623130227078715,
            0.7613295599389465,
            0.7640838351566569,
            0.7631010335578711,
            0.7658560721006301,
            0.7648736754552764,
            0.7676292542851805,
            0.7666471612764205,
            0.7694033307292384,
            0.7684217309106126,
            0.7711787589460278,
            0.7701979024748924,
            0.7729559376956927,
            0.7719758089718369,
            0.7747346515586069,
            0.7737549036730571,
            0.7765141042946331,
            0.775534273384255,
            0.7782934084175025,
            0.7773131698068303,
            0.7800720537698742,
            0.779091365393316,
            0.7818501314430604,
            0.7808692647890637,
            0.7836283284633062,
            0.7826477746366532,
            0.7854076533834645,
            0.7844278779245792,
            0.7871889084412191,
            0.7862100857169236,
            0.7889722517068961,
            0.7879942216963923,
            0.7907572674583291,
            0.789779761892521,
            0.7925434657187109,
            0.7915663451042474,
            0.7943306478535695,
            0.7933539030500504,
            0.7961187992852778,
            0.7951423973044771,
            0.7979078069016838,
            0.7969316388128302,
            0.7996974504153527,
            0.7987214358743719,
            0.8014876216405493,
            0.8005117742856429,
            0.8032783725739593,
            0.8023027102531111,
            0.8050696992066032,
            0.8040941468301547,
            0.8068614219144772,
            0.8058858865186376,
            0.8086534156605841,
            0.8076779661391419,
            0.8106044948221144,
            0.810300641213605,
            0.8146446169723195,
            0.8164657096198746,
            0.8230562796637417,
            0.8266189132094717,
            0.8337014245343379,
            0.8363934349050921,
            0.8414537841430326,
            0.8417219242629431,
            0.8446825198189222,
            0.8437315391837753,
            0.8464918854231015,
            0.8461492098027331,
            0.8499467509841686,
            0.8507198030270285,
            0.8554995770239422,
            0.8570543409317057,
            0.8623782486600899,
            0.8641890831940137,
            0.8693977640716328,
            0.8706559456742701,
            0.8749609691521929,
            0.8750985525323105,
            0.8783568005516019,
            0.8776278191518686,
            0.8803139779036075,
            0.8791282560170295,
            0.8814325276625586,
            0.87979314310176,
            0.8817695811366864,
            0.8800137796598239,
            0.8823580232837849,
            0.8813408784080914,
            0.8846864181336698,
            0.884481153873307,
            0.888220593875469,
            0.8877941921383005,
            0.8908790523622595,
            0.8896403038888321,
            0.8920602302849915,
            0.8904540609263687,
            0.8926810618383324,
            0.8908427777008642,
            0.8925503299631149,
            0.8898763885655415,
            0.8906156888975015,
            0.8871756124714222,
            0.8876566175951546,
            0.8845978131807004,
            0.8859362469172407,
            0.8839407141314454,
            0.8861259587357645,
            0.8846081314197567,
            0.8867594976280906,
            0.8849122129518068,
            0.8865197900180863,
            0.8841636444832407,
            0.8852978397030278,
            0.8826150432003629,
            0.8835544543522033,
            0.8809327575005388,
            0.8822446086409842,
            0.8803841817187126,
            0.8827641491212055,
            0.8821459162797542,
            0.8856914657260638,
            0.8860075522138452,
            0.8901277315459986,
            0.8907216749601755,
            0.894879532420819,
            0.8953991280292679,
            0.8993917903013676,
            0.8996721513938202,
            0.9033558666326167,
            0.9033073311597744,
            0.9067949678674377,
            0.9067966031399186,
            0.910702553081417,
            0.9113904234228742,
            0.9161058827796856,
            0.9174145883604643,
            0.9224086896167237,
            0.9235431332219439,
            0.92808344766346,
            0.9286668731094336,
            0.9328261796454625,
            0.9332652983754086,
            0.9374992199429195,
            0.9380307551522599,
            0.9422364481387323,
            0.942485058481588,
            0.9462413518624183,
            0.9459511264059612,
            0.9492792934194121,
            0.948695335250164,
            0.9518893427842172,
            0.9512001046161196,
            0.9542447651341552,
            0.9532949540775373,
            0.9559930264345093,
            0.9546690818527525,
            0.9570125917268667,
            0.9553679079922857,
            0.9573854010225885,
            0.9553669731749641,
            0.9569541839376573,
            0.954488485759974,
            0.9557065452592691,
            0.9530418767834656,
            0.9542905643645652,
            0.9519032257514303,
            0.9536115739709231,
            0.9518323471836415,
            0.9541783319888434,
            0.953050585128022,
            0.9559170018830982,
            0.9551561155771733,
            0.958076465147469,
            0.9570747565938575,
            0.9594297131470956,
            0.957725379501258,
            0.9594030462464115,
            0.9573068555877754,
            0.9589961858756849,
            0.9573646498211013,
            0.9598371941552711,
            0.9591262821764743,
            0.9624354147665547,
            0.962346830095228,
            0.9660003624006919,
            0.9660175641027905,
            0.9695812851004986,
            0.9693730940201658,
            0.9725971523967154,
            0.9719650763338188,
            0.974758355881487,
            0.9737798396015093,
            0.9764875722538403,
            0.9757539366551584,
            0.9791112412729954,
            0.9792882380659353,
            0.9836690674964564,
            0.9847065597364993,
            0.9896262861422929,
            0.9907623886436343,
            0.995390529104766,
            0.9959514588568341,
            0.9998924418418718,
            0.9997858665466006,
            1.0031830731065772,
            1.002679019101129,
            1.0058393635958296,
            1.0052105720648536,
            1.0083453029525566,
            1.0077205320226599,
            1.0108657444171307,
            1.01019091659914,
            1.013214926654215,
            1.012328878516396,
            1.0150851714614442,
            1.0139055884873802,
            1.0163816478468615,
            1.0149510801299788,
            1.0172031978735452,
            1.015569137396201,
            1.0176357759714258,
            1.0158608816807437,
            1.0178607098637802,
            1.0161310390731257,
            1.0182834579013404,
            1.0167911753785641,
            1.019199108988105,
            1.017938822463397,
            1.0205143400648058,
            1.0193899737710115,
            1.0220816087262399,
            1.0211152848150984,
            1.0239663281866718,
            1.0231511837071166,
            1.0260335780293297,
            1.0251095568822082,
            1.0277076460633252,
            1.0264152302712763,
            1.0286584363005082,
            1.0271632593715287,
            1.0294305892449864,
            1.0282046318930116,
            1.0309234482104144,
            1.03023135016802,
            1.033461125521772,
            1.0331847375435024,
            1.0367041482951744,
            1.0365961146300773,
            1.0401798671341733,
            1.040048677678374,
            1.0435327225711744,
            1.0432329793166262,
            1.0465099686576118,
            1.045994804494087,
            1.0491149900395347,
            1.048531931642576,
            1.0517235838476477,
            1.0513267619065936,
            1.054812889167417,
            1.054740084660605,
            1.0585391771887107,
            1.0586827933091134,
            1.0625681102399507,
            1.0626202548547476,
            1.0662437038329018,
            1.065886251953149,
            1.0690187902184225,
            1.0681686862297484,
            1.0708909642404618,
            1.0697657044480162,
            1.0723717817940923,
            1.0712527457380439,
            1.0739492363538228,
            1.0729333574217512,
            1.0757253488253022,
            1.0747754796498394,
            1.07762310134572,
            1.0767295016134846,
            1.0796249089657672,
            1.0787576517096364,
            1.0816056697651384,
            1.0806098919855338,
            1.0832310843975819,
            1.0819644870421148,
            1.0843155863409626,
            1.0828529149306259,
            1.08511088108068,
            1.083669179306521,
            1.0860299576730756,
            1.0847369295032834,
            1.0872520630405271,
            1.086107757881014,
            1.0887586376920098,
            1.0877552527564116,
            1.0905426482211324,
            1.089674203666545,
            1.0925588758476816,
            1.0917398385471355,
            1.0946026871657444,
            1.093707074243891,
            1.096461562658352,
            1.0954711171367004,
            1.098189543161579,
            1.0972570944054316,
            1.1001492902614534,
            1.0994989365430456,
            1.1027550456152562,
            1.102496754715461,
            1.1061091229010225,
            1.1061055915695632,
            1.109820834854384,
            1.1097506834546003,
            1.1132465846786634,
            1.1128570714040045,
            1.1160049985887481,
            1.1153048419047242,
            1.1182367157176052,
            1.1174265435521806,
            1.1203652249180795,
            1.1196406256889997,
            1.1227370133094023,
            1.1221975824181456,
            1.1254988490420683,
            1.1251403636321458,
            1.128572997737313,
            1.1282518823181658,
            1.131602032498233,
            1.1310720101295142,
            1.1341137946330309,
            1.133232495622317,
            1.135955388002333,
            1.1348518388324393,
            1.137494818722289,
            1.13645035347149,
            1.1392618709906448,
            1.1384323322077397,
            1.1414440926720173,
            1.1407507492436946,
            1.1438037224648365,
            1.1430626241006043,
            1.1459854314560884,
            1.1450728334620344,
            1.1477983606509414,
            1.146702436004421,
            1.1492641959392462,
            1.1480450627877967,
            1.1505196567450682,
            1.1492542880041874,
            1.1517177327968104,
            1.1504772184319416,
            1.1530001603309354,
            1.1518550239738368,
            1.1545040574458105,
            1.1535076908260762,
            1.1563091706314137,
            1.1554520183503127,
            1.158359842844188,
            1.1575727229413302,
            1.1605154305866467,
            1.1597469940914993,
            1.1627043753291488,
            1.16196170155515,
            1.1649524213799083,
            1.1642438088864402,
            1.1672581762994025,
            1.1665573099331366,
            1.1695759799050913,
            1.1688907102819395,
            1.1719628239353574,
            1.1713751591397141,
            1.1745845791391916,
            1.1741431444683397,
            1.1774689251644825,
            1.177075578730395,
            1.180361616039694,
            1.1798434201725634,
            1.1829511472107186,
            1.182239073700122,
            1.1851866410330019,
            1.1843715235223837,
            1.1872942083606788,
            1.1865175107256791,
            1.1895324680636306,
            1.188869984135072,
            1.1920059896078519,
            1.1914480205284446,
            1.194663108332762,
            1.194147803706357,
            1.1973628334857862,
            1.1968010896985075,
            1.199920129022606,
            1.1992186504902405,
            1.2021632486444167,
            1.2012734016379434,
            1.2040401679055477,
            1.2030122234350973,
            1.2057040141347823,
            1.2046779205608078,
            1.2074438367061802,
            1.2065437885374157,
            1.2094513029513012,
            1.2086716100212611,
            1.211643345461977,
            1.2108604158431497,
            1.2137601527587523,
            1.2128643370406167,
            1.2156311411623502,
            1.2146176182708326,
            1.21729134555639,
            1.216222375219936,
            1.2188722692722342,
            1.21781027329095,
            1.2204978558755264,
            1.2195060233968256,
            1.2223013757744643,
            1.2214495793958793,
            1.2244037875275968,
            1.2237065772643307,
            1.2267797913711727,
            1.2261464144178416,
            1.2292126307682756,
            1.2285126811293747,
            1.2314702533645914,
            1.2306519345781768,
            1.23350921161554,
            1.232627401733986,
            1.2354688195380126,
            1.2346103193460864,
            1.2375102841369294,
            1.2367268519947154,
            1.2397162753780482,
            1.2390241654773675,
            1.2421084803823934,
            1.2415059295624984,
            1.2446697667095936,
            1.2441242407285429,
            1.2473113009186796,
            1.2467454552522113,
            1.2498667039056328,
            1.2491966893195194,
            1.2521951330939978,
            1.2514073219552557,
            1.2543221590821478,
            1.2535017890345024,
            1.2564454707481436,
            1.255703137823358,
            1.258754974936912,
            1.2581186089525063,
            1.261247921643595,
            1.2606405544783545,
            1.263743555281677,
            1.2630630589639955,
            1.2660577939737951,
            1.2652554900542903,
            1.2681269761751623,
            1.2672154986445707,
            1.2699991327490827,
            1.2690293534767947,
            1.2717921341428182,
            1.27084211301966,
            1.2736673429858658,
            1.272812918276725,
            1.275750489156895,
            1.2750030574868743,
            1.2780156833259846,
            1.2772980539029406,
            1.2802844339943051,
            1.2794986257059022,
            1.2823888386200022,
            1.2815089789255512,
            1.2843255482724423,
            1.2834099446110563,
            1.2862296812106189,
            1.2853498679359308,
            1.2882242562208768,
            1.2874025871084709,
            1.2903272919273077,
            1.289541567325571,
            1.292487180252364,
            1.291711371572476,
            1.2946593570552583,
            1.2938830543160986,
            1.296827387501311,
            1.2960438793529843,
            1.2989756717405179,
            1.298173257216128,
            1.3010840769284844,
            1.3002617169040536,
            1.303163809467292,
            1.3023463919946139,
            1.3052736952357848,
            1.3044957184983779,
            1.307474655566889,
            1.3067486226801304,
            1.309775988548445,
            1.3090877274179773,
            1.3121431837051758,
            1.311473371808621,
            1.3145386313690097,
            1.3138694201699694,
            1.3169215690985707,
            1.3162224587230018,
            1.3192254829874144,
            1.3184612203090398,
            1.3213931391867775,
            1.3205638105267048,
            1.3234529494615122,
            1.3226108675596902,
            1.3255216879850538,
            1.3247276169189974,
            1.3277000533255188,
            1.3269646301455056,
            1.3299771324521186,
            1.3292554064453872,
            1.332251369603964,
            1.3314898923137035,
            1.3344300982290398,
            1.3336097648354566,
            1.3364964133912642,
            1.335636378859855,
            1.338500883651699,
            1.337638362398356,
            1.3405194135118528,
            1.339690674747875,
            1.3426184967533947,
            1.341844919774087,
            1.3448274795487771,
            1.3441012407355257,
            1.3471124131956957,
            1.3463911984704688,
            1.3493777150903057,
            1.3486067802925052,
            1.35152435979567,
            1.3506802087236482,
            1.3535337990155327,
            1.3526490964815838,
            1.355493419571841,
            1.3546313205681402,
            1.357524991906403,
            1.3567263753252787,
            1.3596867072034076,
            1.3589449995021117,
            1.3619467020375498,
            1.3612268523373665,
            1.3642316623156936,
            1.36349887208447,
            1.36647701906568,
            1.3657082023514202,
            1.3686445981023279,
            1.3678339855133483,
            1.3707364853132846,
            1.369905677572021,
            1.3728101833666877,
            1.372002873862218,
            1.3749525431127803,
            1.3742010829206093,
            1.377207930217738,
            1.3765012330725743,
            1.3795315221586097,
            1.3788223681715568,
            1.3818250319895544,
            1.381070297463939,
            1.3840179458570967,
            1.383209122407453,
            1.3861115036816383,
            1.3852708288553899,
            1.388157690924594,
            1.387316012805011,
            1.3902163756941397,
            1.3893989694936697,
            1.3923334746368836,
            1.391556381285473,
            1.3945336854981534,
            1.393796858258676,
            1.396804237126575,
            1.3960824093150648,
            1.3990830871091688,
            1.3983341814583121,
            1.401288919764561,
            1.400485597275391,
            1.403386362725093,
            1.402541880836798,
            1.4054211079644143,
            1.4045784329052187,
            1.4074804955005829,
            1.4066749981181739,
            1.409620600472815,
            1.4088561682317167,
            1.4118343183122963,
            1.4110902997538304,
            1.4140747018953264,
            1.4133243813687293,
            1.4162897586217926,
            1.4155119817463633,
            1.4184434989831374,
            1.4176317911162337,
            1.4205350318593672,
            1.4197069013096424,
            1.4226113469374901,
            1.4218023883806137,
            1.4247430913262071,
            1.4239793535011844,
            1.4269663791269032,
            1.4262398226146467,
            1.4292480858623133,
            1.4285238960716384,
            1.4315166921708877,
            1.4307652063993994,
            1.433725351597738,
            1.4329432418140609,
            1.4358793476860663,
            1.4350813827475826,
            1.4380097043898703,
            1.437208630163663,
            1.440137494075925,
            1.4393376457251064,
            1.4422698973359822,
            1.441475056998172,
            1.4444159922144075,
            1.4436325004680297,
            1.4465865218379883,
            1.4458146231714872,
            1.4487757557893168,
            1.4480040200441062,
            1.4509576479762887,
            1.4501722819955385,
            1.4531089524437533,
            1.4523071233230878,
            1.4552307323320013,
            1.454421130105995,
            1.4573427376390045,
            1.4565361450720955,
            1.4594653034236031,
            1.458669916184982,
            1.4616137925152428,
            1.4608361590692325,
            1.4637988010306417,
            1.4630390277613607,
            1.46601334170919,
            1.4652565853690185,
            1.4682208429807473,
            1.4674423631733025,
            1.4703750982786747,
            1.4695620460168202,
            1.4724641743891438,
            1.471631295093572,
            1.4745293064167913,
            1.4737085182345304,
            1.4766329128564486,
            1.475847053871634,
            1.4788087370358853,
            1.4780563675706686,
            1.481042854155396,
            1.480304618157051,
            1.4832933374481791,
            1.4825472980430465,
            1.4855194675230212,
            1.4847514171621534,
            1.487698820978238,
            1.4869067842112669,
            1.489834856192254,
            1.4890311959294078,
            1.4919586944187488,
            1.4911658343892593,
            1.4941150767138707,
            1.4933505373967129,
            1.496329691017661,
            1.4955897826867188,
            1.4985829380570508,
            1.4978427868530269,
            1.5008210865170504,
            1.5000544344443143,
            1.5029996083127863,
            1.5021996493250327,
            1.505117005625311,
            1.5042986759167571,
            1.5072093703339555,
            1.506395095006281,
            1.5093196896006504,
            1.5085252499089672,
            1.5114736381597045,
            1.5107027247985305,
            1.513671821972679,
            1.5129154631213537,
            1.515890136366926,
            1.5151293207150935,
            1.5180886122057544,
            1.5173043836648339,
            1.5202352179234206,
            1.5194232906472769,
            1.522332101516543,
            1.5215080288972611,
            1.524416803944491,
            1.5236037424321311,
            1.526532078014717,
            1.5257421959355526,
            1.5286928108074582,
            1.5279203479988759,
            1.5308808809673897,
            1.5301108154030703,
            1.5330664069104696,
            1.532286785568415,
            1.5352295217790144,
            1.5344365382777456,
            1.5373666242759092,
            1.5365635524090437,
            1.5394874555925457,
            1.5386832972338866,
            1.5416124460212144,
            1.5408198808351594,
            1.5437664819402304,
            1.5429950128245724,
            1.5459633158406978,
            1.545210543947779,
            1.5481909942386207,
            1.5474418860723278,
            1.5504166286854897,
            1.549654256453453,
            1.5526105516409576,
            1.5518285524559565,
            1.5547671951274011,
            1.5539722756026726,
            1.5569043277637518,
            1.5561090344421384,
            1.5590469711067678,
            1.5582617650699084,
            1.561213384721738,
            1.5604427935710796,
            1.5634087174701532,
            1.562649549199544,
            1.5656221927475842,
            1.5648636356685048,
            1.5678299066559416,
            1.5670591390882738,
            1.5700090089704615,
            1.5692209687886873,
            1.5721559243658751,
            1.571357976583414,
            1.5742898959867573,
            1.5734951960150423,
            1.5764356056750624,
            1.5756515235328659,
            1.578602319620736,
            1.5778258998874564,
            1.5807804490777975,
            1.5800039419834286,
            1.5829549737894735,
            1.5821731055786044,
            1.585117470100962,
            1.5843287277480287,
            1.587265873566263,
            1.5864698583713686,
            1.5893997561580697,
            1.5885970742026139,
            1.591521976869492,
            1.5907169895160813,
            1.5936434393649297,
            1.5928440653963634,
            1.5957798777353722,
            1.5949922524931042,
            1.5979404138437652,
            1.5971639028877975,
            1.6001202215143076,
            1.5993482679251978,
            1.6023049279481252,
            1.6015299389469084,
            1.6044804058918196,
            1.6036975136303895,
            1.6066390436539109,
            1.6058476510130466,
            1.6087824207793155,
            1.6079872848356365,
            1.610922824659065,
            1.6101332411480256,
            1.6130792133575613,
            1.61230326272804,
            1.6152638601686085,
            1.6145006360980119,
            1.6174691648052122,
            1.6167074827502668,
            1.619670420535234,
            1.618897403625031,
            1.6218455403880967,
            1.6210573855981756,
            1.6239932761452087,
            1.6231977375417737,
            1.626132682044688,
            1.6253419519265944,
            1.6282867799272214,
            1.6275086650455906,
            1.6304671017654158,
            1.629701386657793,
            1.63266939041625,
            1.6319092193714977,
            1.6348777065346132,
            1.6341129009133604,
            1.637071653759227,
            1.6362932812934212,
            1.639236221045114,
            1.6384422103816396,
            1.6413722498246275,
            1.6405702106041218,
            1.6434986670921201,
            1.642701409886021,
            1.645640089677583,
            1.6448559606829094,
            1.6478080453159298,
            1.6470347146428916,
            1.6499929867334802,
            1.6492203815861581,
            1.6521738956191843,
            1.6513925643254086,
            1.6543347148446341,
            1.6535417414730698,
            1.6564733912690301,
            1.655672759615994,
            1.6586005403740132,
            1.657800309949227,
            1.660733034731694,
            1.6599414503325498,
            1.6628856778484948,
            1.6621065008166769,
            1.6650620861098655,
            1.6642912519723523,
            1.667250379342025,
            1.666477975689564,
            1.6694303991071222,
            1.6686480598259157,
            1.6715890935317157,
            1.6707965165824175,
            1.6737303281680989,
            1.6729346683357402,
            1.675869935877118,
            1.6750792885928034,
            1.6780222206962998,
            1.6772400906636653,
            1.6801913863482614,
            1.6794163142881993,
            1.6823728847510768,
            1.6816010473004745,
            1.684558621788895,
            1.6837857155136802,
            1.6867401281272079,
            1.6859624297081077,
            1.6889109624303558,
            1.6881272195231167,
            1.6910706814016891,
            1.6902837661721823,
            1.693226814522242,
            1.6924422151855663,
            1.6953900335954326,
            1.6946114436764736,
            1.69756540870449,
            1.6967917001827797,
            1.6997484668375564,
            1.6989750296733894,
            1.7019295734089006,
            1.7011520095802597,
            1.7041010155869705,
            1.7033174189052347,
            1.7062603883911491,
            1.70547148166839,
            1.708410406726425,
            1.7076191620231906,
            1.7105580265195006,
            1.709768930750876,
            1.7127122005187227,
            1.7119289126428305,
            1.7148785086898197,
            1.7141008183646629,
            1.7170540586631688,
            1.716277502457996,
            1.719228909594893,
            1.7184483186174158,
            1.7213941069705618,
            1.7206077348998805,
            1.7235484528955498,
            1.7227585509581331,
            1.7256975563115526,
            1.7249075635785267,
            1.7278478427772535,
            1.7270599095505528,
            1.730002804159682,
            1.7292177427923499,
            1.7321636712176913,
            1.731381695828363,
            1.7343304384487666,
            1.733550728873473,
            1.7365006156708995,
            1.7357206630120074,
            1.738668685937865,
            1.7378855170070362,
            1.7408295070739706,
            1.7400422937142992,
            1.7429831468315458,
            1.7421943455200157,
            1.7451356878843614,
            1.7443493249745519,
            1.7472948901294016,
            1.7465137599207858,
            1.7494649959025685,
            1.7486891088034218,
            1.7516445168354848,
            1.750871175088337,
            1.7538269709885896,
            1.7530518080142479,
            1.7560034721791806,
            1.7552224780000096,
            1.7581673098968675,
            1.7573796232113803,
            1.76031918452562,
            1.7595285684054554,
            1.7624684214686785,
            1.7616811113793982,
            1.7646269076807264,
            1.7638468037418584,
            1.7667997196630196,
            1.7660251905273516,
            1.7689810187137454,
            1.7682063893141098,
            1.7711591026067177,
            1.7703792465780475,
            1.7733255298029618,
            1.7725393148408441,
            1.775480295259378,
            1.7746905709348977,
            1.7776303109390028,
            1.7768415716493315,
            1.7797843922764898,
            1.7790002377142204,
            1.781948511141376,
            1.7811698349650198,
            1.7841226752964914,
            1.7833469263579007,
            1.7863003069557586,
            1.7855226164978122,
            1.7884716135492493,
            1.787687923117005,
            1.7906302055881296,
            1.7898403810399697,
            1.792778165593253,
            1.7919862684211105,
            1.794924753974196,
            1.7941360156509185,
            1.797079581281709,
            1.7962967587103547,
            1.7992462044309538,
            1.7984682242759122,
            1.8014208729112977,
            1.800644120838495,
            1.8035958932198806,
            1.8028165314120834,
            1.805764256497598,
            1.8049802192937803,
            1.8079232738078241,
            1.8071354151488241,
            1.8100762015610175,
            1.8092879898839376,
            1.8122306114254667,
            1.8114459424389822,
            1.8143933487648132,
            1.8136136334963446,
            1.8165653070597572,
            1.815788333402709,
            1.818740735781805,
            1.8179625388028657,
            1.8209120330479653,
            1.8201300404267111,
            1.8230755265948313,
            1.8222900749298927,
            1.8252331352714994,
            1.824446466215842,
            1.827389602002668,
            1.8266039913547611,
            1.8295490478966676,
            1.8287658144032495,
            1.8317135340783,
            1.8309329228799809,
            1.8338829590972614,
            1.8331040944936803,
            1.8360549824703591,
            1.8352759730097874,
            1.8382255915405563,
            1.837444436707664,
            1.840391276485932,
            1.8396072427769636,
            1.842551517117885,
            1.8417656659599182,
            1.8447090896719984,
            1.8439233803642772,
            1.8468678494577844,
            1.8460837803065624,
            1.8490302628880955,
            1.8482482268240272,
            1.8511965507864026,
            1.8504159388752812,
            1.8533650531687946,
            1.852584534656576,
            1.8555328702826634,
            1.8547508617154536,
            1.8576970663221504,
            1.856912699548459,
            1.8598567059131188,
            1.859070745379719,
            1.8620141666862973,
            1.861228714929328,
            1.8641737580121762,
            1.863390639577591,
            1.8663383350062215,
            1.8655576481108742,
            1.8685071312443018,
            1.8677273752778525,
            1.870676810234697,
            1.8698962277234459,
            1.8728441979764765,
            1.8720618327524818,
            1.8750078923119997,
            1.87422367884343,
            1.8771681334256436,
            1.8763826443843528,
            1.8793263820757684,
            1.8785407941803354,
            1.8814852396837687,
            1.8807010940694162,
            1.8836476402302593,
            1.882865923300985,
            1.8858148514615642,
            1.885035030887279,
            1.8879849943297047,
            1.8872051601303739,
            1.8901540183833725,
            1.8893722301857099,
            1.892318595353032,
            1.89153425066553,
            1.89447840039598,
            1.8936925389517687,
            1.896636127844204,
            1.8958507024757703,
            1.8987957400977846,
            1.8980125069899485,
            1.9009602326577502,
            1.9001797272122656,
            1.903129764756972,
            1.9023507456460917,
            1.905301032077574,
            1.9045209759801798,
            1.9074689299612435,
            1.90668570983014,
            1.90963016041776,
            1.9088438000054013,
            1.9117860972817602,
            1.910998954204657,
            1.913942061700776,
            1.913157062392865,
            1.916103298253181,
            1.9153217471367958,
            1.9182711606029348,
            1.9174919957834475,
            1.920442625637149,
            1.919663468975992,
            1.9226129096051705,
            1.9218317257664737,
            1.9247785860217572,
            1.9239947358437823,
            1.926939209942868,
            1.9261535969715096,
            1.9290972138785807,
            1.9283117351499899,
            1.9312565180102665,
            1.9304730004345456,
            1.933420262361306,
            1.9326392721466665,
            1.9355886711222907,
            1.9348090240524936,
            1.937758709287373,
            1.9369782675429839,
            1.939926204467597,
            1.9391434394388662,
            1.942088872971312,
            1.9413038969007215,
            1.9442477576113042,
            1.9434620644460592,
            1.9464061611115837,
            1.9456215157065462,
            1.9485673450274534,
            1.947784756469852,
            1.9507327298708188,
            1.9499520016590348,
            1.952901303154399,
            1.9521211684804065,
            1.955070185481553,
            1.9542889780029247,
            1.9572362223574855,
            1.9564529085712032,
            1.9593980232681645,
            1.958612967208405,
            1.9615570339014445,
            1.9607717610553905,
            1.9637164891573449,
            1.9629325101124755,
            1.9658789328152284,
            1.9650966487813097,
            1.9680444886857134,
            1.9672631266088,
            1.9702112870572699,
            1.969429726605931,
            1.9723772377328757,
            1.9715948026140464,
            1.9745413233894493,
            1.9737579545364983,
            1.9767036776198472,
            1.9759197184895634,
            1.9788651271082387,
            1.9780811445925164,
            1.981026871204527,
            1.980243509787862,
            1.9831901248809163,
            1.9824077993968696,
            1.9853554563343494,
            1.9845740235530762,
            1.9875222702527955,
            1.98674105179217,
            1.9896890830001717,
            1.9889072920090478,
            1.991854451365398,
            1.9910716498574448,
            1.9940177664016032,
            1.993234037146275,
            1.996179452620773,
            1.9953953249942435,
            1.998340744099598,
            1.997557001279041,
            2.0005032169853605,
            1.999720544184339,
            2.0026679947061967,
            2.001886501831713,
            2.0048348662388666,
            2.004053859905276,
            2.0070021399758318,
            2.006220522358722,
            2.009167730475172,
            2.008384814655492,
            2.0113307241185634,
            2.0105467404995183,
            2.0134920054445073,
            2.012707844944775,
            2.0156534275252636,
            2.0148699373381613,
            2.017816436006739,
            2.017033923695747,
            2.019981326274572,
            2.0191995322895315,
            2.0221473621700117,
            2.021365676777785,
            2.0243132408967637,
            2.0235309548264695,
            2.0264776162323583,
            2.025694243054479,
            2.0286397810799577,
            2.027855422918766,
            2.0308003067138847,
            2.030015746297898,
            2.032960966948108,
            2.0321772303561474,
            2.0351236585178487,
            2.034341297840816,
            2.0372890496812057,
            2.036507736676756,
            2.0394560810976627,
            2.0386748353335435,
            2.041622688304702,
            2.0408405166653583,
            2.043787119842994,
            2.0430036108645675,
            2.045948977258836,
            2.0451645471218436,
            2.0481094777831284,
            2.0473251661828296,
            2.0502708097820204,
            2.0494876649155382,
            2.0524347770191977,
            2.051653117923578,
            2.0546014678590288,
            2.0538205678209898,
            2.056769022245826,
            2.0559875863794255,
            2.0589349319219488,
            2.0581520749938558,
            2.0610979447002986,
            2.060313853635063,
            2.0632589651671616,
            2.0624746905993554,
            2.0654202348071795,
            2.0646368601742893,
            2.0675836287281655,
            2.066801549956217,
            2.0697494900377214,
            2.0689682793521595,
            2.071916655385484,
            2.071135423473628,
            2.07408330920436,
            2.073301228805061,
            2.076248009766129,
            2.07546475118906,
            2.0784104490649438,
            2.0776263664879635,
            2.0805716374511958,
            2.0797875694193215,
            2.082733305558913,
            2.0819500350359736,
            2.0848967730649557,
            2.0841145026988905,
            2.0870620776089406,
            2.0862803346520606,
            2.0892280528168126,
            2.0884460778700342,
            2.091393232085865,
            2.090610496848632,
            2.0935567978291103,
            2.092773275562244,
            2.0957189512176733,
            2.0949350593975993,
            2.097880673967583,
            2.0970970200870833,
            2.1000431610816213,
            2.099260214532084,
            2.102207159233025,
            2.1014249611981373,
            2.104372477066249,
            2.1035905770476915,
            2.1065380456848954,
            2.1057557944609817,
            2.1087026484927303,
            2.1079196741827633,
            2.1108658129795694,
            2.1100822751734776,
            2.113028091026474,
            2.112244493875978,
            2.1151905143673657,
            2.1144072960626534,
            2.1173538126779263,
            2.116571102452007,
            2.119518087619879,
            2.1187357585938305,
            2.1216830112053504,
            2.1209008392623323,
            2.123848120504075,
            2.1230658671804643,
            2.126012947651747,
            2.1252304013514833,
            2.1281771200805446,
            2.1273941903383338,
            2.13034056197063,
            2.1295573720057246,
            2.132503623454775,
            2.1317204667493104,
            2.1346669132204403,
            2.133884071957805,
            2.136830917509291,
            2.136048488680227,
            2.1389957056268045,
            2.138213548986839,
            2.141160890748277,
            2.1403786928403803,
            2.143325804521018,
            2.1425432210961497,
            2.1454898195396477,
            2.144706676520459,
            2.147652753728428,
            2.1468692171971377,
            2.149815122317104,
            2.1490316624856503,
            2.1519779153973144,
            2.1511949996815303,
            2.154141911814726,
            2.153359639763195,
            2.1563070563087114,
            2.1555250669954584,
            2.1584724776085733,
            2.1576902240672737,
            2.1606371444913233,
            2.1598542848333153,
            2.1628005740563703,
            2.1620171605254557,
            2.1649630542446867,
            2.164179440533529,
            2.167125362203583,
            2.166341976229692,
            2.1692883044753843,
            2.16850543630783,
            2.17145232717135,
            2.170669985830366,
            2.1736172818357233,
            2.1728351652357736,
            2.1757824514550204,
            2.1750000963402583,
            2.1779469388407566,
            2.1771640174803437,
            2.180110263822871,
            2.179326827348679,
            2.182272734918841,
            2.1814891951329733,
            2.1844352648026666,
            2.183652115719086,
            2.1865987544344487,
            2.185816246334756,
            2.1887635058068327,
            2.187981492228143,
            2.190929040459487,
            2.1901470683778728,
            2.1930943869532005,
            2.192311963515277,
            2.1952586598962576,
            2.1944755602392463,
            2.1974216315257977,
            2.196638071273816,
            2.1995839400448696,
            2.1988004621358987,
            2.201746707008661,
            2.200963808658843,
            2.203910747195431,
            2.203128510965833,
            2.2060759620696913,
            2.2052939996243897,
            2.2082414331499,
            2.207459193958313,
            2.2104061381805558,
            2.209623314253189,
            2.2125696757177065,
            2.211786377088224,
            2.2147324447862147,
            2.2139490600330465,
            2.2168952583638717,
            2.2161121700397866,
            2.2190587851524115,
            2.2182761517457363,
            2.221223192444447,
            2.220440889818861,
            2.2233881122981383,
            2.222605824251285,
            2.225552882438731,
            2.224770289393759,
            2.2277169413753684,
            2.226933915812687,
            2.2298801738714893,
            2.229096858575749,
            2.2320429751964252,
            2.2312596797605355,
            2.234205972798303,
            2.2334229654267275,
            2.2363696167054328,
            2.2355869701264885,
            2.2385339399764717,
            2.2377515226777573,
            2.2406986069025217,
            2.2399161839663098,
            2.242863140069503,
            2.242080500304967,
            2.245027170173598,
            2.244244229954503,
            2.2471906221279765,
            2.2464074755149404,
            2.249353769279363,
            2.248570642457119,
            2.251517082644979,
            2.250734188722571,
            2.2536809180404447,
            2.2528983060642482,
            2.255845265381404,
            2.255062793996451,
            2.2580097821632394,
            2.2572272423224997,
            2.2601740772085113,
            2.2593913447234684,
            2.2623379756653246,
            2.2615550629976386,
            2.264501558315817,
            2.26371856003878,
            2.2666650294288013,
            2.2658820526366914,
            2.2688285956549468,
            2.268045730855415,
            2.27099242165183,
            2.2702097257476916,
            2.2731565888060477,
            2.2723740486595223,
            2.2753210228064824,
            2.2745385325524583,
            2.2774854766836947,
            2.2767028799287665,
            2.2796496475633408,
            2.278866832043387,
            2.2818133666335934,
            2.28103034039268,
            2.283976718637208,
            2.2831936133276165,
            2.286140008724314,
            2.285357011540682,
            2.2883036007999467,
            2.2875208496102823,
            2.290467705009335,
            2.2896851937830793,
            2.292632217886149,
            2.291849774365234,
            2.294796737933485,
            2.2940141193797094,
            2.29696081066511,
            2.296177877967139,
            2.299124267729393,
            2.298341104291776,
            2.301287383621853,
            2.3005042443468424,
            2.3034506866107103,
            2.302667807949878,
            2.3056145659226677,
            2.304831995916406,
            2.3077790015652897,
            2.3069965819913625,
            2.309943612981587,
            2.3091611031824115,
            2.312107938630013,
            2.3113251688835175,
            2.314271716457772,
            2.313488675697962,
            2.316435011023089,
            2.3156518436783595,
            2.318598164363255,
            2.317815091055393,
            2.3207616091118646,
            2.319978801786943,
            2.3229256173660664,
            2.3221430889836245,
            2.325090118807923,
            2.3243077054002343,
            2.327254728194587,
            2.3264721919092914,
            2.3294189926001665,
            2.328636179162819,
            2.3315826904076085,
            2.330799627384372,
            2.3337459684850725,
            2.3329628406901644,
            2.335909235847308,
            2.3351262652965197,
            2.338072902528183,
            2.337290211659644,
            2.340237126260557,
            2.3394546597749297,
            2.34240170642217,
            2.341619258020208,
            2.34456619615146,
            2.343783537949829,
            2.3467301919202717,
            2.3459472338389302,
            2.348893622455135,
            2.348110483830118,
            2.3510568124678475,
            2.350273737526139,
            2.3532202469065235,
            2.352437423946493,
            2.3553842149817106,
            2.3546016462540007,
            2.357548621951711,
            2.3567661429262263,
            2.359713099863228,
            2.3589305125941586,
            2.3618772893758955,
            2.3610944921565173,
            2.364041059616771,
            2.363258088372935,
            2.3662045405777734,
            2.365421523003644,
            2.368368003823008,
            2.3675850758132113,
            2.3705316949068633,
            2.369748926446666,
            2.3726957035014618,
            2.371913065650942,
            2.374859926498226,
            2.3740773157470354,
            2.377024143272869,
            2.3762414499954474,
            2.3791881584890846,
            2.3784053334354027,
            2.381351915509862,
            2.380568989768884,
            2.3835155088065654,
            2.3827325636836774,
            2.3856791094961727,
            2.384896228431498,
            2.3878428710879085,
            2.387060101806157,
            2.390006861218936,
            2.3892241945899113,
            2.392171028831565,
            2.391388398176691,
            2.394335219139454,
            2.393552531343727,
            2.396499253667722,
            2.3957164468297365,
            2.398663045693387,
            2.397880133769856,
            2.4008266638256828,
            2.400043726507408,
            2.402990280827237,
            2.4022074045309023,
            2.405154048896488,
            2.4043712711701297,
            2.407318009662482,
            2.4065353092031443,
            2.409482098540211,
            2.408699422637607,
            2.411646205999771,
            2.4108635002430456,
            2.41381023016667,
            2.4130274550672115,
            2.4159741058312543,
            2.415191250368049,
            2.4181378315639446,
            2.4173549263839598,
            2.420301489473423,
            2.419518601597865,
            2.422465219495918,
            2.421682416523651,
            2.42462913832911,
            2.4238464417219445,
            2.426793254601379,
            2.4260106186321084,
            2.4289574485533008,
            2.4281747832626452,
            2.431121536990959,
            2.4303387616841396,
            2.4332853848511165,
            2.43250248091749,
            2.435448998277185,
            2.434666029838388,
            2.437612540177646,
            2.4368296229806212,
            2.439776241570492,
            2.4389934686478223,
            2.4419402463350908,
            2.4411576168745865,
            2.4441044950179163,
            2.4433219056233297,
            2.446268751201599,
            2.4454860669630585,
            2.448432768602328,
            2.4476499220982695,
            2.4505964712471684,
            2.449813509371217,
            2.452760001601317,
            2.4519770454761445,
            2.454923606581098,
            2.454140763313072,
            2.4570874635555082,
            2.4563047591048557,
            2.4592515756374422,
            2.458468948075339,
            2.4614157887468022,
            2.4606331332194085,
            2.463579895916848,
            2.4627971281621166,
            2.4657437603237327,
            2.464960865531347,
            2.4679073948114807,
            2.4671244370257193,
            2.4700709556750318,
            2.469288039337185,
            2.472234647283079,
            2.471451850936363,
            2.47439859150376,
            2.4736159170104077,
            2.476562749282019,
            2.4757801220839606,
            2.478726948953428,
            2.477944267651774,
            2.480890998366337,
            2.4801081981602566,
            2.483054803540562,
            2.4822718941368396,
            2.485218422830506,
            2.484435481490711,
            2.487382030165829,
            2.4865991547360906,
            2.489545808177711,
            2.4887630549133712,
            2.4917098297736526,
            2.4909271739043257,
            2.4938740047493697,
            2.4930913551227376,
            2.496038138899583,
            2.4952554023795765,
            2.4982020727230947,
            2.49741922141836,
            2.500365795143112,
            2.499582882787482,
            2.5025294416793145,
            2.501746558070221,
            2.5046931845993803,
            2.503910389397751,
            2.506857111128495,
            2.506074399554821,
            2.5090211811340986,
            2.5082384990015463,
            2.5111852759164415,
            2.5104025612016554,
            2.5133492822052323,
            2.512566500466698,
            2.5155131520413723,
            2.5147303090397863,
            2.517676915458311,
            2.516894047678224,
            2.519840653004225,
            2.519057804747896,
            2.5220044476801724,
            2.5212216470518283,
            2.5241683416417464,
            2.523385588320664,
            2.5263323205312425,
            2.5255495907106624,
            2.528496330003237,
            2.5277135917200577,
            2.530660307383418,
            2.529877535162443,
            2.532824208793368,
            2.5320413931535146,
            2.5349880261882847,
            2.5342051789131235,
            2.5371517947287963,
            2.5363689469252018,
            2.5393155820829882,
            2.5385327692137882,
            2.5414794520493773,
            2.5406966902545682,
            2.5436434195081987,
            2.5428606914863248,
            2.54580743454564,
            2.5450247000973376,
            2.547971415550837,
            2.5471886399130677,
            2.5501353061428715,
            2.5493524824813916,
            2.552299109289307,
            2.5515162592677965,
            2.554462877484975,
            2.5536800349733992,
            2.5566266772355593,
            2.555843870303474,
            2.5587905562628386,
            2.558007795632706,
            2.5609545243558127,
            2.5601717982810093,
            2.563118546926837,
            2.5623358238719547,
            2.5652825558509305,
            2.564499798791837,
            2.5674464830390957,
            2.5666636717892746,
            2.5696103038360314,
            2.568827450839416,
            2.57177405945016,
            2.570991205170997,
            2.573937836647824,
            2.5731550252347,
            2.5761017142930243,
            2.575318964936309,
            2.5782657109657077,
            2.577483003349209,
            2.580429767666847,
            2.5796470516717878,
            2.582593779566127,
            2.5818110059916806,
            2.5847576626841082,
            2.583974817791867,
            2.586921415494488,
            2.5861385348799053,
            2.5890851287412557,
            2.5883022757957685,
            2.5912489265275154,
            2.590466147233521,
            2.59341287628977,
            2.592630164553306,
            2.595576937648324,
            2.594794239744697,
            2.597740992621578,
            2.5969582471618318,
            2.59990493230206,
            2.599122113182255,
            2.60206873075733,
            2.601285861369749,
            2.604232454356204,
            2.603449587405725,
            2.6063962099359057,
            2.6056133918363273,
            2.6085600753387745,
            2.6077773192336364,
            2.6107240561737632,
            2.6099413370963016,
            2.6128880884039076,
            2.612105360498799,
            2.6150520805106536,
            2.614269305655545,
            2.6172159701396964,
            2.6164331412132267,
            2.6193797617245735,
            2.6185969059786167,
            2.621543521333972,
            2.620760681800964,
            2.623707332592179,
            2.6229245404961077,
            2.6258712439409693,
            2.6250885002990687,
            2.628035241012186,
            2.627252517590144,
            2.63019925811129,
            2.6294165151850195,
            2.6323632187694535,
            2.6315804289628164,
            2.634527081903811,
            2.633744247194861,
            2.6366908680386536,
            2.63590801941873,
            2.6388546478859434,
            2.6380718256156817,
            2.6410184961217857,
            2.6402357221414703,
            2.643182439753827,
            2.6423997024529027,
            2.6453464400977573,
            2.6445637040035184,
            2.647510423580528,
            2.646727656146439,
            2.6496743360831747,
            2.6488915295629627,
            2.65183817694972,
            2.651055349398669,
            2.6540019900690734,
            2.6532191686728677,
            2.656165827089881,
            2.655383029721033,
            2.658329715019154,
            2.6575469424932137,
            2.6604936474201355,
            2.6597108873639908,
            2.6626575960626737,
            2.6618748320889862,
            2.6648215295511375,
            2.664038749661454,
            2.6669854282650465,
            2.6662026293739527,
            2.669149290902242,
            2.6683664787333643,
            2.671313132260765,
            2.6702144124848357,
            2.672269609114911,
            2.670042437657703,
            2.670968756313615,
            2.667927318320191,
            2.668321280534574,
            2.66500706356809,
            2.665225475859462,
            2.6619044596525767,
            2.6623931215655157,
            2.659821805069004,
            2.661492668386248,
            2.6602179609066985,
            2.6627142195062765,
            2.661165475728262,
            2.6620172168303786,
            2.6575664483948196,
            2.6549396192726333,
            2.647201109913321,
            2.6422100892544997,
            2.6331313890751398,
            2.627733681877525,
            2.6185232314993945,
            2.613110972040852,
            2.603698331749048,
            2.5983010680528817,
            2.589216901649365,
            2.584611885961797,
            2.5764919556568353,
            2.5724952323276478,
            2.5642814894652077,
            2.559264798468278,
            2.5495318039904453,
            2.542982606949368,
            2.5323572136051373,
            2.52575263066755,
            2.5158127077232835,
            2.5101649036420364,
            2.5010566455553294,
            2.4958261622799585,
            2.486824805680988,
            2.4814546388832235,
            2.472238664018399,
            2.466324261129312,
            2.456038122679572,
            2.448216254758838,
            2.435311591104912,
            2.424576815056928,
            2.409136151635582,
            2.3968438959525122,
            2.380992239300629,
            2.3692143404330452,
            2.3541466540336304,
            2.342929101245247,
            2.3278439716255783,
            2.316327424408656,
            2.301011301915582,
            2.289926655432571,
            2.275764005270445,
            2.266456450320173,
            2.2541622925992884,
            2.2464126245360045,
            2.235158751772573,
            2.2279692913968425,
            2.217137651250813,
            2.210291914106639,
            2.199857239423338,
            2.193050512209467,
            2.1821459756718533,
            2.1740487147464163,
            2.1612339971170402,
            2.150854322065926,
            2.135859141794321,
            2.1237061350337387,
            2.107519073578282,
            2.094759577510243,
            2.078468630139163,
            2.06608913483801,
            2.0505589832791373,
            2.039289453207444,
            2.0248911091914725,
            2.0145487964620354,
            2.000452584897756,
            1.9898034094901715,
            1.974904913725641,
            1.9635294816629687,
            1.9484400360475653,
            1.9377776772580315,
            1.9241645444850142,
            1.915335477208363,
            1.9032498561332931,
            1.8952744351328292,
            1.8832277865267488,
            1.8748457383626753,
            1.8623416591415327,
            1.8537818829157504,
            1.841345433627862,
            1.8327177086864364,
            1.8196951923609566,
            1.8096766909575646,
            1.7947074772534128,
            1.782655375013731,
            1.7662789727537684,
            1.7538383611230415,
            1.7381607261333207,
            1.7270912428927834,
            1.712869904175138,
            1.7028204575945356,
            1.6889420093860537,
            1.6786794450034994,
            1.6643430292588046,
            1.6537334053744335,
            1.6393656204278275,
            1.6290829563184925,
            1.6152915120335878,
            1.6057424616270974,
            1.592710043342957,
            1.5839425522180672,
            1.5716090416921518,
            1.563431287908075,
            1.5514759476638662,
            1.5434390442621702,
            1.531445299312196,
            1.5232329882454685,
            1.5110358568195594,
            1.5024870007083853,
            1.4897239856735163,
            1.480171865926632,
            1.4659513982624657,
            1.4546638000258056,
            1.4388422445036004,
            1.4265565866207035,
            1.4106652813888598,
            1.3991895425384346,
            1.3846352512097233,
            1.3744019454226664,
            1.3605476184091532,
            1.350242703004662,
            1.3358284629206318,
            1.324893624646019,
            1.3103385041973687,
            1.2998980571705998,
            1.2864229558726281,
            1.277174206665729,
            1.2646364553321916,
            1.2557802463565706,
            1.2431754412261122,
            1.2340465463694013,
            1.2212606615041444,
            1.2121924412332603,
            1.1995750169991457,
            1.1905535673327172,
            1.1775242289784593,
            1.1675818106060072,
            1.153149991755301,
            1.141681943265763,
            1.1258543652551518,
            1.1134366346657694,
            1.0971517205183863,
            1.084797882217126,
            1.0689389457817398,
            1.0572896597637431,
            1.0422000328084793,
            1.031273167690492,
            1.0166244394374087,
            1.0057752582350785,
            0.9907853048139063,
            0.9793229297155162,
            0.963715482183973,
            0.951880582368568,
            0.9363701948869028,
            0.9250120086256531,
            0.9102099996286008,
            0.8994350966825404,
            0.8849343805011151,
            0.874099846271307,
            0.8593781673778984,
            0.8483349103076187,
            0.8335962423503664,
            0.8226115352353478,
            0.8078293555140278,
            0.7963789323771212,
            0.7806249428836894,
            0.7677924363055824,
            0.7506066179908683,
            0.7367314565215469,
            0.7191687000173274,
            0.705681848084369,
            0.6889903111785112,
            0.6765671471723533,
            0.6607134924678152,
            0.6488029301428787,
            0.6330985256937648,
            0.621180055850409,
            0.6054643218938569,
            0.5936399585078901,
            0.5781449000978581,
            0.5665836395421017,
            0.551374140907591,
            0.5400545654187459,
            0.5250851581782843,
            0.5139558643122348,
            0.4991289534213103,
            0.4880075550440376,
            0.4730615925840427,
            0.4617059887734539,
            0.4465320089425397,
            0.43504589357857487,
            0.4198908297198102,
            0.408514663510664,
            0.3934103912061915,
            0.38190783796285127,
            0.36643358347713456,
            0.35444973800357554,
            0.33855381613344265,
            0.3264395884626952,
            0.31074242114453315,
            0.29909445016178166,
            0.2838512973038651,
            0.2724679118605023,
            0.2571300075491123,
            0.24545959701951625,
            0.22981545846923385,
            0.21815555274856385,
            0.2029281245734023,
            0.19207139804414625,
            0.17777912397387127,
            0.16770105693401627,
            0.15382792981800286,
            0.14373739558792392,
            0.12955654491191568,
            0.11900563334943269,
            0.1043990763173519,
            0.09346775253848995,
            0.07853056262760026,
            0.06720768377618595,
            0.05182823760614191,
            0.04001154620474735,
            0.024224410336041564,
            0.012147614045414713,
            -0.0036477591543350764,
            -0.015516420759113537,
            -0.030894829645485653,
            -0.04223244146435483,
            -0.05701774238238222,
            -0.0677971451466932,
            -0.08215773182836263,
            -0.09275165092093665,
            -0.107252485929513,
            -0.11829398945724236,
            -0.1334355730917485,
            -0.1450832326889494,
            -0.16055593162866424,
            -0.17210786335377107,
            -0.18705537350220233,
            -0.197837130275774,
            -0.21202917043817382,
            -0.22231916145650715,
            -0.23639458872406308,
            -0.24690513470191244,
            -0.2613846640942184,
            -0.27234571914409306,
            -0.2872403531332966,
            -0.29864549459600154,
            -0.31408303729628506,
            -0.3261990414393764,
            -0.3424282136079439,
            -0.35523405061192864,
            -0.37180967519669045,
            -0.3844501640050488,
            -0.40034433121184915,
            -0.4119554797373547,
            -0.42675646757353874,
            -0.4374966005591638,
            -0.45182004604417053,
            -0.46251919493839383,
            -0.47712054490534156,
            -0.48828030148558216,
            -0.5033500037786277,
            -0.5149072293714609,
            -0.5302379415699928,
            -0.5419108673741004,
            -0.5572153664035953,
            -0.5687200111845602,
            -0.5837754172253069,
            -0.5949852784027148,
            -0.6098112625480683,
            -0.6208898575307616,
            -0.6357361855452466,
            -0.6469447306791294,
            -0.6620077444192216,
            -0.673475894326235,
            -0.6888536199635737,
            -0.7007052952222922,
            -0.7165524945889449,
            -0.72890354002064,
            -0.7451767877894278,
            -0.75772988192938,
            -0.7738806058626304,
            -0.7859777205672952,
            -0.801457985674689,
            -0.8128666191637096,
            -0.8278337494819887,
            -0.8390043445352765,
            -0.8539710911766851,
            -0.8652489869072887,
            -0.8802513652962862,
            -0.8914270177895205,
            -0.9061732724310992,
            -0.9171043032159308,
            -0.9317121858985863,
            -0.9427498490963651,
            -0.9576486110973252,
            -0.9690934355220168,
            -0.9843537623326067,
            -0.9960318445492482,
            -1.0113821194284072,
            -1.0230500538125862,
            -1.0383952458096153,
            -1.0500878776552838,
            -1.0655204998486714,
            -1.0772866699465105,
            -1.0927518049959926,
            -1.1044576447511225,
            -1.1197985173076304,
            -1.1313393961776477,
            -1.1465314791417969,
            -1.1579454965820684,
            -1.1730563622050605,
            -1.1844028557199382,
            -1.1994800228350326,
            -1.2107976382815644,
            -1.2258584384783906,
            -1.2371232165646389,
            -1.2520474336531013,
            -1.2630504221663545,
            -1.2775700999419293,
            -1.2881081182833793,
            -1.3021973987920417,
            -1.312500960168241,
            -1.3266203980579065,
            -1.3372449785919942,
            -1.3518741000100023,
            -1.3630709046706733,
            -1.378199082525586,
            -1.3897591791542048,
            -1.4051230259546852,
            -1.4168385177477842,
            -1.432331425659136,
            -1.444134045777611,
            -1.4596362054350749,
            -1.471286280639083,
            -1.4864636349110327,
            -1.4976445102493274,
            -1.5123339164232097,
            -1.5231316196490725,
            -1.537648438761524,
            -1.5484991945407751,
            -1.5632313873377714,
            -1.5743509085688676,
            -1.5892883674295646,
            -1.6004927857217977,
            -1.6153701306775685,
            -1.6264138767356997,
            -1.6410537267976244,
            -1.6518437753128294,
            -1.6662164175577259,
            -1.6767910068820704,
            -1.6910025816373042,
            -1.7015577643442144,
            -1.7158764142066139,
            -1.7267075429043939,
            -1.7413869990068245,
            -1.7526354652950198,
            -1.7676941435467477,
            -1.7792657675976302,
            -1.7945671574895687,
            -1.8063098171500664,
            -1.821706907975224,
            -1.8334383983006213,
            -1.8486900220243903,
            -1.8601137249663995,
            -1.8749344601393512,
            -1.8858797069696849,
            -1.9003026339547187,
            -1.9110238934034252,
            -1.9254503452110292,
            -1.9363498139718356,
            -1.9510344494832956,
            -1.9621397578587532,
            -1.9768999548321953,
            -1.9879332939937602,
            -2.0025251254834218,
            -2.013380587347321,
            -2.027847100890132,
            -2.038666395213574,
            -2.0531607581218165,
            -2.064050586701239,
            -2.0786240040638857,
            -2.0896150650845393,
            -2.1043222357344984,
            -2.115506350025727,
            -2.1304514598226363,
            -2.1418911247944012,
            -2.157051777016574,
            -2.168629307820847,
            -2.1838245946095567,
            -2.1953453449667064,
            -2.210415368181961,
            -2.2217684614030566,
            -2.236653075853668,
            -2.2478100353737616,
            -2.2625143842978828,
            -2.273515525617219,
            -2.288121152450253,
            -2.2990730991467534,
            -2.3136688119528155,
            -2.3245994680092057,
            -2.339120813345636,
            -2.349901334125611,
            -2.3642180184706416,
            -2.3748045084843077,
            -2.3890124281509486,
            -2.399630112144173,
            -2.4140078978036823,
            -2.424881503346417,
            -2.4395153153012,
            -2.450580686957053,
            -2.4653100183825276,
            -2.476413616606629,
            -2.4911702924741173,
            -2.502352606338412,
            -2.5172372606602855,
            -2.5285708123376605,
            -2.543557383679007,
            -2.554898029001643,
            -2.5697746215470247,
            -2.580924656471025,
            -2.595583912516374,
            -2.606550604336921,
            -2.6210857306887125,
            -2.6319830543101133,
            -2.6464689710092806,
            -2.6573054922325725,
            -2.67169799392442,
            -2.6824137782543733,
            -2.696675575229658,
            -2.707272592869828,
            -2.721445160415555,
            -2.7319900046556818,
            -2.746156740529254,
            -2.7567432125486833,
            -2.771003545186289,
            -2.7817213916441603,
            -2.7961320691265135,
            -2.8069820969106107,
            -2.821485223724597,
            -2.832372916673178,
            -2.846883169014767,
            -2.8577733190158363,
            -2.8723211478142336,
            -2.8832870525093255,
            -2.897933851571165,
            -2.9089799667749667,
            -2.9236499047586637,
            -2.9346550006065395,
            -2.949235254758198,
            -2.960154066941604,
            -2.9746818778466917,
            -2.9855992723109974,
            -3.000139042537992,
            -3.0110357282755094,
            -3.025465045293303,
            -3.036158450632932,
            -3.050313221977826,
            -3.0607437697543527,
            -3.0747062389512667,
            -3.0850807544772394,
            -3.09911247847815,
            -3.109664849604378,
            -3.123914950692137,
            -3.134691322342404,
            -3.1491304847127917,
            -3.1600594109177935,
            -3.174609183511887,
            -3.1856092117053145,
            -3.2001840853128445,
            -3.2111593868806145,
            -3.2256629679788626,
            -3.2365407240420314,
            -3.2509444951284956,
            -3.261754169244997,
            -3.276130857868081,
            -3.2869655506800086,
            -3.3013979589179057,
            -3.312314091012395,
            -3.3268273237368824,
            -3.3378203939327236,
            -3.3523794175297987,
            -3.3633749681210863,
            -3.3778588517865638,
            -3.3886977088926837,
            -3.402940506163742,
            -3.413503873606637,
            -3.427485193164913,
            -3.4378779382135027,
            -3.451810015500157,
            -3.462291820112481,
            -3.476406922198714,
            -3.4871188752015323,
            -3.501449113103844,
            -3.51233237921887,
            -3.5267812581836067,
            -3.537740258750173,
            -3.5522399079855096,
            -3.5632196442561628,
            -3.577711823435875,
            -3.5886337926843783,
            -3.603031248022683,
            -3.613829365159198,
            -3.628116540585408,
            -3.6388427098490195,
            -3.653117297991311,
            -3.6638812595657515,
            -3.6782162337948128,
            -3.6890340139024187,
            -3.7033862192525886,
            -3.7141829871288237,
            -3.7284752956602656,
            -3.7391934268949836,
            -3.753393513525392,
            -3.7640194932033673,
            -3.7781264901746003,
            -3.7886731446493087,
            -3.802718888076354,
            -3.813242812265072,
            -3.8272994486849976,
            -3.837871032901182,
            -3.851983565853719,
            -3.862610445512472,
            -3.876757690119751,
            -3.887410657367295,
            -3.9015868343375235,
            -3.9122902218989224,
            -3.926545302118212,
            -3.9373388949332893,
            -3.951675584211127,
            -3.962507380221493,
            -3.976831618798988,
            -3.9875994737000653,
            -4.001833758599158,
            -4.012508234751991,
            -4.026661252939834,
            -4.037269629740659,
            -4.0513573383061035,
            -4.061898159060868,
            -4.075909468593494,
            -4.086389366365994,
            -4.1003666712970475,
            -4.11086655628214,
            -4.124906907084409,
            -4.135506271975683,
            -4.149642919219578,
            -4.160318316395031,
            -4.174485661342813,
            -4.18515464629827,
            -4.199282304629827,
            -4.20989937698764,
            -4.22396991607565,
            -4.234537432656676,
            -4.248568845551182,
            -4.259119049737886,
            -4.273161628355304,
            -4.283759032508655,
            -4.297881965414249,
            -4.308577717303123,
            -4.322797753510893,
            -4.333562410618646,
            -4.347813691464967,
            -4.358562723817737,
            -4.3727641171620855,
            -4.383433835877471,
            -4.397537749197492,
            -4.408094661868989,
            -4.422073902982297,
            -4.4325102980215165,
            -4.446387414724442,
            -4.456775711452952,
            -4.470668626172926,
            -4.481152330791423,
            -4.495188892867979,
            -4.505840158459553,
            -4.520013693106591,
            -4.530752906531737,
            -4.544943328464398,
            -4.555652518936496,
            -4.569778923000624,
            -4.580426036237646,
            -4.59449669454712,
            -4.6051083141286036,
            -4.619152026263287,
            -4.62975269460335,
            -4.643797631099147,
            -4.654425714750649,
            -4.668521395243205,
            -4.679222815470761,
            -4.693391227311927,
            -4.704146038942698,
            -4.718322125543761,
            -4.729034816113516,
            -4.743118995605234,
            -4.753713572242911,
            -4.767671636234929,
            -4.778159842453846,
            -4.7920419255726605,
            -4.802499425448858,
            -4.8163918252618405,
            -4.826903879761735,
            -4.840876579798808,
            -4.851486876611378,
            -4.8655461714189565,
            -4.8762224945789185,
            -4.890307714714812,
            -4.900981164221064,
            -4.915041158123773,
            -4.925693211915578,
            -4.93974543463096,
            -4.950411658695547,
            -4.964487797307286,
            -4.97517540732316,
            -4.989255006098956,
            -4.999927869564913,
            -5.0139804485347135,
            -5.0246295195741855,
            -5.038669197856831,
            -5.049316749948194,
            -5.063353120597564,
            -5.07398122312789,
            -5.087970960873577,
            -5.09852956470252,
            -5.112441365316705,
            -5.122936493114971,
            -5.136814609428263,
            -5.147312415840229,
            -5.161218365777099,
            -5.171755036160101,
            -5.185690686170739,
            -5.196243007099029,
            -5.210176334040678,
            -5.220720880388452,
            -5.234645161122154,
            -5.245190388042614,
            -5.259121855901239,
            -5.26968386778038,
            -5.283634518639282,
            -5.294220769739848,
            -5.308194039928147,
            -5.3188032529379345,
            -5.332791321914666,
            -5.343408277953024,
            -5.357391509209465,
            -5.367997843763206,
            -5.381964914859999,
            -5.392557542755932,
            -5.406507835650152,
            -5.417080029723145,
            -5.430993144783219,
            -5.441513734856251,
            -5.455359181584339,
            -5.465816515743654,
            -5.479614647481796,
            -5.490061469774205,
            -5.503882671314346,
            -5.514382039595524,
            -5.528259563573406,
            -5.538805344703726,
            -5.552701963671274,
            -5.5632473510895295,
            -5.577130538035673,
            -5.58767087927201,
            -5.601563113491472,
            -5.612132789954412,
            -5.626062690565904,
            -5.6366710312406285,
            -5.650627584426146,
            -5.661250790801634,
            -5.675209343796955,
            -5.68582985209556,
            -5.699781444690989,
            -5.710395243369694,
            -5.724335315497701,
            -5.734936063970091,
            -5.748857057202444,
            -5.7594405199052625,
            -5.773342548104089,
            -5.783913160803315,
            -5.797802062304929,
            -5.808365137990624,
            -5.822246606168567,
            -5.832809755625859,
            -5.846694871109913,
            -5.857269390083471,
            -5.871163273535672,
            -5.881741864231811,
            -5.895622797323929,
            -5.906177418938352,
            -5.920024563609605,
            -5.93055738448121,
            -5.944403100062156,
            -5.954970887107202,
            -5.9688785647695335,
            -5.979527658521418,
            -5.993509448741354,
            -6.004213121374565,
            -6.018214505265504,
            -6.028910050789002,
            -6.042879643731964,
            -6.053537672093938,
            -6.067466938613575,
            -6.078091591414536,
            -6.091986557346005,
            -6.102582413342816,
            -6.116446799121642,
            -6.127024204928618,
            -6.140878173169829,
            -6.1514668537103265,
            -6.165342355928757,
            -6.175966438246168,
            -6.189872569239942,
            -6.200522300306845,
            -6.214434659558792,
            -6.225076406987226,
            -6.238961263486993,
            -6.249567311958061,
            -6.263409942763981,
            -6.27398237228133,
            -6.2878045743560795,
            -6.298382462639559,
            -6.312233508034308,
            -6.32286320982987,
            -6.336772688127685,
            -6.347456434361243,
            -6.361398571577497,
            -6.372091419319672,
            -6.386019010665893,
            -6.396686854397997,
            -6.410587919221698,
            -6.421238208056693,
            -6.435128350797385,
            -6.445772541393829,
            -6.4596501977016105,
            -6.470276894106139,
            -6.484128412299459,
            -6.494733966364444,
            -6.508570412397976,
            -6.519178144988204,
            -6.533025260681727,
            -6.543651497142918,
            -6.55751035376708,
            -6.568141485497578,
            -6.581992755264849,
            -6.592613071907677,
            -6.606452069852241,
            -6.617067967709288,
            -6.630907723262959,
            -6.641531678593517,
            -6.655379085966718,
            -6.666010705798594,
            -6.679859765164572,
            -6.690490341056854,
            -6.704332249812645,
            -6.714954562435767,
            -6.728785118354973,
            -6.739399737304125,
            -6.75322570620672,
            -6.763845944369673,
            -6.777683885668061,
            -6.788324675612316,
            -6.802180713136374,
            -6.8128366623205565,
            -6.826693943680243,
            -6.837343996725484,
            -6.851184599014368,
            -6.861821028805346,
            -6.875647877626834,
            -6.886280335014485,
            -6.900102685488348,
            -6.910735366087103,
            -6.92455245037166,
            -6.935184579508584,
            -6.9490025761083825,
            -6.959649999678228,
            -6.9734927390065495,
            -6.984177613207316,
            -6.99805686788224,
            -7.008772502709018,
            -7.022664451423606,
            -7.033376108273494,
            -7.047246297014393,
            -7.057929202378437,
            -7.0717674578826815,
            -7.082425992495725,
            -7.096246922267699,
            -7.10690172926066,
            -7.120727921846788,
            -7.131401620064054,
            -7.145252987623847,
            -7.155960025202254,
            -7.16984140698667,
            -7.180574980767354,
            -7.194468114707034,
            -7.205203634290505,
            -7.21908436652792,
            -7.229805513336718,
            -7.2436689011435105,
            -7.254381774138374,
            -7.268240784509349,
            -7.2789603199906665,
            -7.292828256360481,
            -7.30356485669425,
            -7.317449565096998,
            -7.328208136445341,
            -7.342110367222556,
            -7.3528845599421,
            -7.366789874126055,
            -7.377558325503123,
            -7.391444063392286,
            -7.402189694041839,
            -7.416050550668493,
            -7.426781466571185,
            -7.4406356077736975,
            -7.451373074845832,
            -7.465237382656987,
            -7.4759897814939205,
            -7.489863559594753,
            -7.500624812798935,
            -7.514500032057053,
            -7.525263409485276,
            -7.539134485833983,
            -7.549895397327089,
            -7.563758126206475,
            -7.574514632369088,
            -7.588371801726421,
            -7.599133519602832,
            -7.6130010671530846,
            -7.623786274697889,
            -7.637679317926246,
            -7.648494273212292,
            -7.662408357091971,
            -7.673238676475133,
            -7.6871545129532235,
            -7.697980126815131,
            -7.711881241106858,
            -7.722690023958301,
            -7.736569163591994,
            -7.747358262019491,
            -7.761217592232611,
            -7.771995047245916,
            -7.785848296601635,
            -7.796631480772465,
            -7.810495489705099,
            -7.821295894368326,
            -7.835173704224227,
            -7.845985729385315,
            -7.859866255875277,
            -7.870678009934708,
            -7.884552288305929,
            -7.895359515918609,
            -7.9092266874786725,
            -7.920030476488003,
            -7.9338920933929815,
            -7.94469566418771,
            -7.958558286796668,
            -7.969372983778032,
            -7.983251577716781,
            -7.994091829631348,
            -8.007995079930236,
            -8.018859245517957,
            -8.032774738697807,
            -8.043642618253925,
            -8.057548803434104,
            -8.068403288292751,
            -8.082291341572255,
            -8.09313173631174,
            -8.107006297210333,
            -8.117839050448335,
            -8.131705610313887,
            -8.142534993519432,
            -8.156397112107758,
            -8.167227402612824,
            -8.181089982088995,
            -8.19192623952298,
            -8.205793067239563,
            -8.216637467342794,
            -8.230509099182024,
            -8.241361786602367,
            -8.255238442937438,
            -8.26610010953778,
            -8.279982321782121,
            -8.290853165443208,
            -8.304741112062255,
            -8.315622432191988,
            -8.329519625198653,
            -8.340416997545912,
            -8.354329336594414,
            -8.365245874420816,
            -8.379171127920028,
            -8.390098556648732,
            -8.404024930646367,
            -8.414952146807146,
            -8.428873965397615,
            -8.439802347924683,
            -8.453726746987963,
            -8.464664152945995,
            -8.47859466362553,
            -8.489536928297703,
            -8.503462432340754,
            -8.514395762223591,
            -8.528305439951039,
            -8.539226681417363,
            -8.553126101027244,
            -8.564047721749526,
            -8.577951665759393,
            -8.588887054139414,
            -8.602804706014,
            -8.613758918772204,
            -8.627692186495928,
            -8.638665347711177,
            -8.652613354836243,
            -8.663603130230703,
            -8.677561953247555,
            -8.688562464360384,
            -8.702525108592802,
            -8.713529257528897,
            -8.72748958718214,
            -8.73849312607177,
            -8.752449061649248,
            -8.763452622243031,
            -8.77740765347767,
            -8.788417536834661,
            -8.80237973337765,
            -8.813403401938821,
            -8.827376576334498,
            -8.838411329158232,
            -8.852385442798601,
            -8.8634158362493,
            -8.877374555780824,
            -8.888388875024615,
            -8.902329146447006,
            -8.913334060048527,
            -8.927269481254251,
            -8.938280811346434,
            -8.952224186488804,
            -8.963249139210298,
            -8.977201914387873,
            -8.988238800497317,
            -9.002199124328099,
            -9.013247764819168,
            -9.027217274430491,
            -9.038279250939723,
            -9.052257925525591,
            -9.063330426780425,
            -9.077313551471185,
            -9.088391470469121,
            -9.10237550651834,
            -9.113457723518817,
            -9.127443850103242,
            -9.138532627911196,
            -9.152522928344997,
            -9.16361897458535,
            -9.17761229074713,
            -9.188712288841373,
            -9.202703373987218,
            -9.21380067660648,
            -9.227782741252119,
            -9.2388723272586,
            -9.25284419496124,
            -9.263930238004496,
            -9.277901175267756,
            -9.288995979047488,
            -9.302977609443332,
            -9.314088566744578,
            -9.328081835318946,
            -9.339203855280614,
            -9.353200347558328,
            -9.364325284255202,
            -9.378320249979971,
            -9.389447545107572,
            -9.40344363000666,
            -9.414576708818565,
            -9.42857611108052,
            -9.439715400727563,
            -9.453717590397718,
            -9.464863447879805,
            -9.47887075316744,
            -9.49002739116402,
            -9.504044307466513,
            -9.515214245345588,
            -9.529239607796171,
            -9.540417552257585,
            -9.55444299171043,
            -9.565619652954636,
            -9.579637094033922,
            -9.590807566977775,
            -9.604816037696207,
            -9.615983618686082,
            -9.629989912333912,
            -9.641163853397586,
            -9.655177744399337,
            -9.666366384046636,
            -9.680392699762518,
            -9.691596384424518,
            -9.70563121377239,
            -9.716843555487829,
            -9.730880619283678,
            -9.74209767026785,
            -9.756136546610891,
            -9.767360661118593,
            -9.781404834767079,
            -9.792638545671439,
            -9.806688609431626,
            -9.817930852517964,
            -9.831985438024207,
            -9.843235942479481,
            -9.857296416651844,
            -9.86855740115293,
            -9.882625303068044,
            -9.893896153850903,
            -9.907968377968217,
            -9.919244526250008,
            -9.933316933783066,
            -9.94459653432817,
            -9.958670310045992,
            -9.969956984982524,
            -9.984036505612899,
            -9.99533354961113,
            -10.009419831958501,
            -10.020725855833037,
            -10.034815855204569,
            -10.046127340276044,
            -10.060218063104804,
            -10.071533239351933,
            -10.085624421499038,
            -10.096944662141283,
            -10.111039241566857,
            -10.122368664827057,
            -10.136471140890777,
            -10.14781333626811,
            -10.161925117870444,
            -10.17327843504645,
            -10.187394976251053,
            -10.19875308691247,
            -10.21286807459431,
            -10.224226341314923,
            -10.238337730450096,
            -10.249696704571756,
            -10.263806788589273,
            -10.275169740842252,
            -10.28928204364034,
            -10.300652820278524,
            -10.314771444819142,
            -10.32615426885251,
            -10.340282792279858,
            -10.351679394039092,
            -10.365816841076745,
            -10.377223182113845,
            -10.391363380334251,
            -10.402772676715129,
            -10.416910006054486,
            -10.428319077786934,
            -10.442453031655132,
            -10.453863692160972,
            -10.467997467391541,
            -10.479413664392734,
            -10.493551549374688,
            -10.504977637264714,
            -10.51912376882121,
            -10.530562770373546,
            -10.544718260563235,
            -10.556168485009724,
            -10.5703289821799,
            -10.581784261684524,
            -10.595943499550666,
            -10.607399190157377,
            -10.621555300595817,
            -10.633012562495221,
            -10.647168971442749,
            -10.658632441838572,
            -10.672793830360323,
            -10.684267604486879,
            -10.698437148842626,
            -10.709923319299572,
            -10.724101937623919,
            -10.73559990901953,
            -10.74978555220894,
            -10.761291983728063,
            -10.775480842849626,
            -10.786992351886482,
            -10.801182258527737,
            -10.812698195514667,
            -10.826976806175372,
            -10.83871631575416,
            -10.853245724883744,
            -10.865163385915178,
            -10.879789018154144,
            -10.891760295610569,
            -10.906510176742055,
            -10.918734438961824,
            -10.933802869287062,
            -10.946318752919442,
            -10.961544374355487,
            -10.974054498042575,
            -10.989086362219448,
            -11.001216670489883,
            -11.01566907117157,
            -11.027002201516556,
            -11.040478135664669,
            -11.050799660694995,
            -11.06345469020881,
            -11.073407747891013,
            -11.086286638275531,
            -11.0969448878483,
            -11.110687727987605,
            -11.121854288683739,
            -11.135358899446937,
            -11.145429316672448,
            -11.15722107313537,
            -11.165582325900742,
            -11.176224578421449,
            -11.18444404984554,
            -11.19587171131269,
            -11.205419259477535,
            -11.218095860691546,
            -11.22835344613155,
            -11.241059815152518,
            -11.25093690344115,
            -11.263306211478547,
            -11.273294398586884,
            -11.286296751876852,
            -11.297140877717354,
            -11.310671452998577,
            -11.321229918121276,
            -11.333441479357441,
            -11.341954791840697,
            -11.351964544241984,
            -11.358922701190373,
            -11.368517597033282,
            -11.376359766081332,
            -11.387757598319393,
            -11.39762890267146,
            -11.410521124383653,
            -11.420787596813097,
            -11.432847098311337,
            -11.441322245662802,
            -11.451248315913842,
            -11.45786612809487,
            -11.466719207397047,
            -11.473130712549436,
            -11.482455234601915,
            -11.489550472683435,
            -11.499343232047645,
            -11.506485292704179,
            -11.51596875913804,
            -11.522811035908624,
            -11.532376138087097,
            -11.539887966697263,
            -11.550600472778216,
            -11.559244734792614,
            -11.570524696827311,
            -11.578686837594482,
            -11.58840366749866,
            -11.594318061397166,
            -11.601829058384265,
            -11.606341287168638,
            -11.613685536855876,
            -11.619233314995661,
            -11.628285049896482,
            -11.635499503025137,
            -11.645530578636288,
            -11.652827463817786,
            -11.662232515575901,
            -11.668749834976472,
            -11.677768630986762,
            -11.684603005285798,
            -11.694553292851547,
            -11.702489873113787,
            -11.713145341903028,
            -11.720978432544943,
            -11.730626378358417,
            -11.7368788555894,
            -11.744915677444988,
            -11.75012413580406,
            -11.758052992527531,
            -11.764111297584467,
            -11.773537715432994,
            -11.781229340357529,
            -11.791902676988498,
            -11.800158146637337,
            -11.810641528738078,
            -11.818212828500474,
            -11.827852383230764,
            -11.83478503486476,
            -11.8441710794923,
            -11.851203361758957,
            -11.860860010859627,
            -11.868066121878954,
            -11.87765809761177,
            -11.88456182074714,
            -11.893826260813611,
            -11.900653411968756,
            -11.910327588714905,
            -11.918082558497538,
            -11.929008167662568,
            -11.937954416659604,
            -11.94961213415798,
            -11.958554454760787,
            -11.969479192735674,
            -11.977187926283904,
            -11.986815997234832,
            -11.993531130339349,
            -12.002731612153624,
            -12.009562313079762,
            -12.019221156745688,
            -12.026567271027933,
            -12.036529546460727,
            -12.043900660822898,
            -12.05364449623844,
            -12.060756604101623,
            -12.070370469943308,
            -12.077590666563175,
            -12.087539003657369,
            -12.095186670181626,
            -12.10549552811854,
            -12.113296757951229,
            -12.1234869120554,
            -12.13096836995369,
            -12.140736628864394,
            -12.147898390456437,
            -12.157550460827496,
            -12.164896888526052,
            -12.174972772004901,
            -12.182860231059113,
            -12.193411675698854,
            -12.201527578724663,
            -12.211980190012373,
            -12.219683275333004,
            -12.229547181338276,
            -12.236695649579092,
            -12.24620118519231,
            -12.253317888854976,
            -12.263054686216877,
            -12.27057258608983,
            -12.280672279449677,
            -12.2884030044755,
            -12.298501486705723,
            -12.30608722294073,
            -12.316013069708202,
            -12.323523179045383,
            -12.333520891592547,
            -12.341222924621173,
            -12.351420536932785,
            -12.359223390205715,
            -12.369343674326691,
            -12.376911377144422,
            -12.38673551347153,
            -12.39407773456126,
            -12.403882848291213,
            -12.411442295027005,
            -12.421679622815848,
            -12.429730290653842,
            -12.440367074894672,
            -12.448553541324953,
            -12.458988878621847,
            -12.466654781122303,
            -12.476369354367169,
            -12.483300590776196,
            -12.492446675319625,
            -12.49909300597164,
            -12.508259168114021,
            -12.515132386414177,
            -12.524588433390651,
            -12.53166010673791,
            -12.541139381792226,
            -12.548086947910425,
            -12.55738113417409,
            -12.564236187848834,
            -12.573600098522908,
            -12.580704483661314,
            -12.590385226946847,
            -12.597730412274394,
            -12.6074381631482,
            -12.614550267100194,
            -12.623821317108082,
            -12.630441764785845,
            -12.6393186767218,
            -12.645761304433204,
            -12.654674325400844,
            -12.661302178789905,
            -12.670410526679925,
            -12.677160303110224,
            -12.68627538302595,
            -12.69298561764355,
            -12.702108882888636,
            -12.708973861564768,
            -12.718417657107311,
            -12.72570390895103,
            -12.73552282482946,
            -12.742987969579648,
            -12.752667917447683,
            -12.759690148659582,
            -12.768712142647667,
            -12.775082729909332,
            -12.783655162819164,
            -12.789960916396147,
            -12.798894018513163,
            -12.805913470243079,
            -12.815730297168816,
            -12.823571670152552,
            -12.833959622279904,
            -12.842006962784755,
            -12.852254217303894,
            -12.859909688352403,
            -12.86967302065647,
            -12.876874873638922,
            -12.886297779435951,
            -12.893267094885603,
            -12.902533217389745,
            -12.909377501871182,
            -12.918547854487393,
            -12.925366984075717,
            -12.934639865660282,
            -12.94172907866037,
            -12.951411148446557,
            -12.95895273445397,
            -12.968986866456916,
            -12.976646382273803,
            -12.986499593900767,
            -12.993711943909153,
            -13.002981571011047,
            -13.009645188299928,
            -13.0185564166458,
            -13.025129961436793,
            -13.034192654343913,
            -13.041060203753222,
            -13.050404123674422,
            -13.057436313028889,
            -13.06675510576306,
            -13.073615994529028,
            -13.082685674732744,
            -13.089335636771308,
            -13.098302822929975,
            -13.104985375492628,
            -13.114080898435,
            -13.12091161187493,
            -13.130089029421342,
            -13.136892051685903,
            -13.145923113134378,
            -13.1525315891787,
            -13.161386361050196,
            -13.167934295976831,
            -13.176863831403395,
            -13.183621668732522,
            -13.19281294724576,
            -13.199811121003785,
            -13.209136976764777,
            -13.216151983951065,
            -13.225394946623783,
            -13.232306806422061,
            -13.2414877396822,
            -13.248428445570662,
            -13.257712839507455,
            -13.264781528995924,
            -13.274146595681309,
            -13.28119557798893,
            -13.290441023184579,
            -13.29731174364207,
            -13.306406613006024,
            -13.313223032102242,
            -13.322400555543846,
            -13.329414169026487,
            -13.338830722631421,
            -13.346036752445936,
            -13.355514379141919,
            -13.362624397814413,
            -13.371868758919875,
            -13.378683603600875,
            -13.387665086482016,
            -13.394325648511542,
            -13.403308255989634,
            -13.410108505076444,
            -13.419319241574012,
            -13.426356157091648,
            -13.435736269002662,
            -13.442834595801466,
            -13.45215335184426,
            -13.45910536732465,
            -13.468232452958953,
            -13.47499865495111,
            -13.483966157641646,
            -13.49059758788976,
            -13.49943342338832,
            -13.505914826087219,
            -13.514576497366534,
            -13.520889692328835,
            -13.52942759129055,
            -13.535722455458275,
            -13.544360799969482,
            -13.550873448668682,
            -13.55977573260821,
            -13.566524884435585,
            -13.575547189533765,
            -13.582262525604671,
            -13.591098944008994,
            -13.597541957917427,
            -13.606098161306662,
            -13.61234614127121,
            -13.6208299560665,
            -13.627147780843684,
            -13.635789633905187,
            -13.64231436856521,
            -13.651140387509438,
            -13.657811875666937,
            -13.666732525424004,
            -13.673474314353436,
            -13.68246047491829,
            -13.689274635281402,
            -13.6983336838743,
            -13.705188932241589,
            -13.714228484144716,
            -13.720979762276997,
            -13.729836507840606,
            -13.736364914784364,
            -13.7450128905691,
            -13.751415543799212,
            -13.760058724940707,
            -13.766590795775315,
            -13.775460572928612,
            -13.782253779698268,
            -13.791344954160502,
            -13.798262304713564,
            -13.807358936241688,
            -13.81418184200189,
            -13.823131012019818,
            -13.829810250297905,
            -13.838656831738499,
            -13.845287370857498,
            -13.854118036775928,
            -13.860735478790765,
            -13.869525574863617,
            -13.876071189073958,
            -13.884773164959,
            -13.891250325386567,
            -13.89993049952002,
            -13.906447093569632,
            -13.91520734569269,
            -13.921811804919333,
            -13.930617460234416,
            -13.93719970092562,
            -13.945902577901217,
            -13.95232987689911,
            -13.960860047609172,
            -13.967144182631268,
            -13.975584782183933,
            -13.981842077092256,
            -13.990296835074005,
            -13.996586580696686,
            -14.00505672836612,
            -14.011343714642226,
            -14.019786093648097,
            -14.026057928145848,
            -14.034507274954372,
            -14.040840307022142,
            -14.04938723459432,
            -14.055841833952261,
            -14.064486392517875,
            -14.070984981926584,
            -14.079593349666407,
            -14.085986130734213,
            -14.094446622052285,
            -14.100702354969059,
            -14.109077632160734,
            -14.115334240234967,
            -14.123790115765836,
            -14.130186871855365,
            -14.138794984181304,
            -14.14532081196357,
            -14.15400632753851,
            -14.160556831656406,
            -14.169226926771039,
            -14.17574277843394,
            -14.184374176023267,
            -14.190851415296926,
            -14.199436200873775,
            -14.205852150456224,
            -14.214355401232424,
            -14.22068563043728,
            -14.229117405939677,
            -14.235421960399611,
            -14.24388753783683,
            -14.250287652753126,
            -14.258884863137284,
            -14.26541495286167,
            -14.274094828929119,
            -14.280629568501233,
            -14.289222435857052,
            -14.295598054296565,
            -14.303992213283736,
            -14.31018160579388,
            -14.318438185068636,
            -14.324568392768002,
            -14.332839682841458,
            -14.339042546342652,
            -14.34740656546487,
            -14.353692450315954,
            -14.362101743041851,
            -14.368391580827446,
            -14.376765286293837,
            -14.383000510395084,
            -14.391309116210616,
            -14.397484125024441,
            -14.40573006378704,
            -14.411844632585915,
            -14.420021659887206,
            -14.426073924126904,
            -14.43419914492874,
            -14.440236755651206,
            -14.44838668106237,
            -14.4544972061184,
            -14.462742569022314,
            -14.468951954894385,
            -14.477260196914823,
            -14.483483835354795,
            -14.49174612362355,
            -14.497887639412333,
            -14.506054891292772,
            -14.512127553419067,
            -14.520270129750902,
            -14.526373089499538,
            -14.534583775390804,
            -14.540771661692846,
            -14.54905192602599,
            -14.55527918489859,
            -14.564077619667685,
            -14.571265662532086,
            -14.580618564000671,
            -14.587307242613718,
            -14.595081800587872,
            -14.599658159023742,
            -14.605599741402832,
            -14.60936304252844,
            -14.615679639616877,
            -14.620747166573823,
            -14.62861009624559,
            -14.634950431956717,
            -14.643456256330152,
            -14.649927126712589,
            -14.658232249959118,
            -14.664411283215602,
            -14.672352628773202,
            -14.678037130273797,
            -14.68527015164225,
            -14.690140678232822,
            -14.696624086795095,
            -14.701110118853201,
            -14.707614449374239,
            -14.712507203219452,
            -14.719506922030101,
            -14.724828814453126,
            -14.7321041551754,
            -14.737693640907587,
            -14.745425409566417,
            -14.751709387095863,
            -14.760262527258503,
            -14.767135249863983,
            -14.775764086953776,
            -14.782095471897685,
            -14.789779991294,
            -14.795215730021244,
            -14.802433881970945,
            -14.808024768188176,
            -14.815800700071067,
            -14.82198097586526,
            -14.829957102280703,
            -14.835853351344795,
            -14.843221680482195,
            -14.848610867847583,
            -14.855890112652789,
            -14.861723276330437,
            -14.869721685540274,
            -14.876187346861593,
            -14.884330943061585,
            -14.890406085395718,
            -14.897732337155187,
            -14.90294735208437,
            -14.909616516742359,
            -14.914525933004105,
            -14.921149389660172,
            -14.926134457873049,
            -14.932848641073324,
            -14.937970957262097,
            -14.944959996117534,
            -14.950562683190354,
            -14.958154737359305,
            -14.96428679532456,
            -14.972091674789024,
            -14.978025084019754,
            -14.9852981901969,
            -14.990643691693576,
            -14.997547890738996,
            -15.002898187195909,
            -15.010114648139641,
            -15.015859475698734,
            -15.023314010421988,
            -15.029060713631733,
            -15.036367431383873,
            -15.042074444118747,
            -15.049614177174803,
            -15.055883698763967,
            -15.064102282477052,
            -15.070907192533937,
            -15.079249559306284,
            -15.085740095249909,
            -15.093457529975574,
            -15.099301839073588,
            -15.106571071401417,
            -15.112274543553609,
            -15.119636560523029,
            -15.12554431519564,
            -15.133094751742535,
            -15.13918822207764,
            -15.146960356174667,
            -15.153411713067632,
            -15.161642225494838,
            -15.168580135873267,
            -15.177152711254013,
            -15.18420749180834,
            -15.19264935632856,
            -15.199440647867556,
            -15.20760452836102,
            -15.214200736150376,
            -15.22224758398123,
            -15.228768366797937,
            -15.236736624869792,
            -15.243240739047394,
            -15.251347246074376,
            -15.258279479979297,
            -15.267091317021702,
            -15.274885016894967,
            -15.284432901097365,
            -15.292599621649149,
            -15.302008322582102,
            -15.309628645623075,
            -15.318316220791598,
            -15.325360760197063,
            -15.333805920814328,
            -15.340969320403335,
            -15.349732330761201,
            -15.357221816715343,
            -15.366156892108911,
            -15.373701502028226,
            -15.382659937479158,
            -15.39038464017547,
            -15.399699445192974,
            -15.407923173064395,
            -15.417669073261171,
            -15.42610919240123,
            -15.435740992754162,
            -15.443807735627443,
            -15.452936786475256,
            -15.460561647834298,
            -15.469416703370731,
            -15.47698320293909,
            -15.485946965786804,
            -15.493751747887016,
            -15.50301769207216,
            -15.511186763063785,
            -15.520818257727107,
            -15.529320011188162,
            -15.539146279133485,
            -15.547662574780109,
            -15.557303217983364,
            -15.565522961353473,
            -15.574872123592527,
            -15.582928826718833,
            -15.592280134340598,
            -15.60047057921993,
            -15.60997205907306,
            -15.618266285221067,
            -15.627781340000336,
            -15.636100582310497,
            -15.645716040652887,
            -15.654309273501376,
            -15.664303744055276,
            -15.67328828025608,
            -15.683502314438199,
            -15.692463668525871,
            -15.702403599784864,
            -15.710988546940497,
            -15.720601681931864,
            -15.7290513317291,
            -15.73872822023644,
            -15.747369773578093,
            -15.757221222760084,
            -15.765935384938382,
            -15.775719458097035,
            -15.784308901439589,
            -15.793986933736958,
            -15.802577611956568,
            -15.812354209762209,
            -15.821106338751726,
            -15.83102613211179,
            -15.839875083445959,
            -15.849832469419756,
            -15.85870572724974,
            -15.868688361420324,
            -15.87760959390653,
            -15.887626052127983,
            -15.8965693624149,
            -15.906579650730183,
            -15.915552068842077,
            -15.92564787196566,
            -15.934811378230195,
            -15.945149643272586,
            -15.954561241736153,
            -15.96505992514402,
            -15.974533745460839,
            -15.98500648690563,
            -15.994462105591227,
            -16.00498520717654,
            -16.014606918769502,
            -16.02536371662454,
            -16.03521322975377,
            -16.046097860828528,
            -16.05594866668746,
            -16.066732880030806,
            -16.076474460380414,
            -16.08721502229445,
            -16.097030247488835,
            -16.10792850055537,
            -16.11793810473818,
            -16.12899494284846,
            -16.139125988063658,
            -16.15028299298536,
            -16.160565957875612,
            -16.171951189897655,
            -16.18255106568571,
            -16.194276582167245,
            -16.20519122348507,
            -16.217143976263305,
            -16.22821487800046,
            -16.240273659541934,
            -16.251468383284386,
            -16.263685078341414,
            -16.27508840426215,
            -16.287527799751057,
            -16.299160280245015,
            -16.311818899584367,
            -16.323689565999587,
            -16.336608010761047,
            -16.34876743756821,
            -16.36195376689543,
            -16.374324182193607,
            -16.387616720882352,
            -16.40001485462708,
            -16.413303194992483,
            -16.425762818143323,
            -16.43926094409329,
            -16.452082262472945,
            -16.46603494749173,
            -16.479237627482792,
            -16.49335510741648,
            -16.506408973651205,
            -16.520113398121538,
            -16.532630270371712,
            -16.545874199258364,
            -16.558152825272934,
            -16.571429095680234,
            -16.583943683421097,
            -16.597523944715785,
            -16.610286011971663,
            -16.62398407474535,
            -16.636757187282694,
            -16.650424811454286,
            -16.663222243466244,
            -16.677017869116835,
            -16.690061952642047,
            -16.70417319567262,
            -16.71754339799792,
            -16.73191136260636,
            -16.745431749304412,
            -16.75981436193902,
            -16.773256282898966,
            -16.787516522087504,
            -16.800900524183096,
            -16.815237482852698,
            -16.828899340200817,
            -16.843685775710558,
            -16.857901298283082,
            -16.87321110128769,
            -16.887817496137718,
            -16.90331630835368,
            -16.91794118022809,
            -16.93336369214513,
            -16.947935226982896,
            -16.96339864007448,
            -16.97813766740009,
            -16.993859384620315,
            -17.008906857849418,
            -17.024947994500916,
            -17.04033063122214,
            -17.056733802216954,
            -17.07251203044346,
            -17.08930682599604,
            -17.105404208768377,
            -17.122377319370603,
            -17.13848672667307,
            -17.155360226754947,
            -17.171367853908304,
            -17.188269863852973,
            -17.204507438399702,
            -17.22183140675843,
            -17.2385736877007,
            -17.25634889978431,
            -17.27337211055324,
            -17.291234000700676,
            -17.30820178401471,
            -17.325980605298515,
            -17.342923097516806,
            -17.360775957252105,
            -17.377839927262034,
            -17.395787999056186,
            -17.412833588475205,
            -17.43063153492414,
            -17.44742057235468,
            -17.464934531581566,
            -17.481481136850167,
            -17.49883999955267,
            -17.515318641108585,
            -17.53267028747062,
            -17.549169998720096,
            -17.566548144635384,
            -17.583073135581134,
            -17.600468884358758,
            -17.616996460444838,
            -17.63435887455228,
            -17.65080687253727,
            -17.66804029238238,
            -17.684341338828137,
            -17.701446214145655,
            -17.717686936196248,
            -17.734815240581682,
            -17.75116435016076,
            -17.768444245395774,
            -17.784952835498782,
            -17.802351745254906,
            -17.818929065422456,
            -17.836336202646113,
            -17.85288936395266,
            -17.870257105590742,
            -17.886796464204377,
            -17.904196826479502,
            -17.920842426483155,
            -17.938417346152942,
            -17.95528837243095,
            -17.973088475539964,
            -17.990137290692047,
            -18.008024922488215,
            -18.025076317842487,
            -18.042916351129634,
            -18.059942460993927,
            -18.0778340718827,
            -18.095014325516484,
            -18.1131274764143,
            -18.13052803093005,
            -18.148785267587673,
            -18.166217157780707,
            -18.18441535211078,
            -18.20176771988793,
            -18.21995159253256,
            -18.237406915248542,
            -18.255809810864484,
            -18.27354193230416,
            -18.29220294554459,
            -18.3101130930538,
            -18.328859894911155,
            -18.346791892351447,
            -18.365549805937054,
            -18.383514528986147,
            -18.40233247167413,
            -18.420349282351715,
            -18.439177621697624,
            -18.457139687172216,
            -18.475867921085165,
            -18.493722811591603,
            -18.51238364251054,
            -18.530227579069145,
            -18.548919403779813,
            -18.566793129425932,
            -18.585472142250197,
            -18.6032733249576,
            -18.621837000070794,
            -18.639523201518216,
            -18.658013022856473,
            -18.675687330329797,
            -18.694210702840074,
            -18.711927079326664,
            -18.730454996889048,
            -18.74811684530589,
            -18.766532627701167,
            -18.784061579055024,
            -18.802363266207216,
            -18.81984085985445,
            -18.838165902315687,
            -18.855741195294236,
            -18.87420314974566,
            -18.891922065151736,
            -18.910488135267897,
            -18.928251558034486,
            -18.946789529648495,
            -18.96447610050949,
            -18.982920437469417,
            -19.000547881924177,
            -19.018999887344258,
            -19.0367201634228,
            -19.055327663920767,
            -19.07322891530241,
            -19.091987371247438,
            -19.109978004120496,
            -19.12874901539343,
            -19.14669915011765,
            -19.165406979160043,
            -19.183308169856616,
            -19.20199616384465,
            -19.219907977123878,
            -19.238624666169212,
            -19.25657536596303,
            -19.275339962211977,
            -19.293355709598575,
            -19.312204652851733,
            -19.33031673548585,
            -19.34925027231216,
            -19.36741083540444,
            -19.386343039130388,
            -19.40446356337045,
            -19.423350433927077,
            -19.441458421186855,
            -19.460389962420074,
            -19.478589744640814,
            -19.49762334594681,
            -19.51588422033737,
            -19.534905124840034,
            -19.553080137701212,
            -19.571981349996584,
            -19.59005936395384,
            -19.608933015814056,
            -19.627064003851594,
            -19.64604177632923,
            -19.664271810212522,
            -19.683288363772004,
            -19.70146894302282,
            -19.720357515010722,
            -19.738373102354455,
            -19.757110598291174,
            -19.775028622183505,
            -19.793734993765398,
            -19.81167734590493,
            -19.830435991269624,
            -19.848433812953584,
            -19.86723094022135,
            -19.885246595716126,
            -19.904037422265993,
            -19.922029075204854,
            -19.940776429720025,
            -19.958713555415223,
            -19.977399349260562,
            -19.995285036828317,
            -20.013940717449113,
            -20.031832766911876,
            -20.050530803106444,
            -20.068496988646537,
            -20.087281094726126,
            -20.10532906630027,
            -20.12416885613118,
            -20.14223993665978,
            -20.161064857184872,
            -20.17909708009747,
            -20.19787262170339,
            -20.215871328044848,
            -20.2346447628122,
            -20.25268606531924,
            -20.27153803182361,
            -20.28967619907258,
            -20.30861223465932,
            -20.326799436184544,
            -20.34573833709793,
            -20.363896380517428,
            -20.382800200504366,
            -20.40094972329789,
            -20.419886363059085,
            -20.43810517999892,
            -20.45711726412441,
            -20.475384027563063,
            -20.49439009893888,
            -20.512599701828673,
            -20.531522724917203,
            -20.549665742515504,
            -20.568572617664277,
            -20.586763172941403,
            -20.605765803882168,
            -20.62406627567475,
            -20.643155734029666,
            -20.661497041891444,
            -20.680577660166076,
            -20.69887551314978,
            -20.717896622186615,
            -20.736135297672583,
            -20.755102104752616,
            -20.773292547000953,
            -20.792216811589405,
            -20.810377688393164,
            -20.829294170503573,
            -20.84747634063994,
            -20.86643708460322,
            -20.884669135836052,
            -20.90365787745707,
            -20.92187609262816,
            -20.940801989202875,
            -20.958926090773616,
            -20.977755560026527,
            -20.99581657605885,
            -21.014634355180714,
            -21.032736683389427,
            -21.05162427704436,
            -21.069795882006147,
            -21.088720419642012,
            -21.10688588637566,
            -21.125762511582966,
            -21.14386009064611,
            -21.162669869086415,
            -21.18072346243708,
            -21.19951780796978,
            -21.217583207206857,
            -21.236401246800273,
            -21.254489775794628,
            -21.2733149095003,
            -21.291393474234766,
            -21.31019243191324,
            -21.328244183869476,
            -21.34702675012791,
            -21.365087424902732,
            -21.38390463375359,
            -21.40202164995585,
            -21.420899708159936,
            -21.43906719492706,
            -21.457970311677347,
            -21.4761357324877,
            -21.495012940775567,
            -21.51314201755005,
            -21.531981469111145,
            -21.550080602903183,
            -21.5688980821356,
            -21.58698501759099,
            -21.60579943691633,
            -21.62278635423711,
            -21.639751597565773,
            -21.65585477233481,
            -21.674299124943555,
            -21.69437438163667,
            -21.718628279220106,
            -21.744826265416748,
            -21.773838970131695,
            -21.802332887161533,
            -21.830829038337907,
            -21.85670883206867,
            -21.8813804365672,
            -21.903327459258875,
            -21.924545501153887,
            -21.94364579738901,
            -21.962292412980755,
            -21.9787231198587,
            -21.994452604072784,
            -22.007942464693734,
            -22.021146078523984,
            -22.032904764875063,
            -22.04523209426457,
            -22.056645243257528,
            -22.068668893178987,
            -22.07943358149741,
            -22.090532686884885,
            -22.100579789409494,
            -22.11193010240697,
            -22.12376702214273,
            -22.138494833375685,
            -22.154739787024265,
            -22.17398339536368,
            -22.19392258955491,
            -22.215552073879756,
            -22.23656632031687,
            -22.258462341374745,
            -22.27940361095337,
            -22.301270146012588,
            -22.322057599042818,
            -22.343333035037517,
            -22.362646951086166,
            -22.381325145826974,
            -22.39713635452492,
            -22.412082666664688,
            -22.424741048338774,
            -22.43763227596783,
            -22.44935374114027,
            -22.461975444129283,
            -22.473388425419945,
            -22.48524251421485,
            -22.49529654269372,
            -22.505761300109192,
            -22.514964342702335,
            -22.525825559347172,
            -22.536755884519092,
            -22.550345248802795,
            -22.564241861856264,
            -22.58029752866432,
            -22.595712868409212,
            -22.612253585799742,
            -22.62740144222432,
            -22.643227948384677,
            -22.657459809644436,
            -22.672179135960132,
            -22.685075341279354,
            -22.698173011115408,
            -22.709316574310865,
            -22.720760822972345,
            -22.730655415310423,
            -22.74146206638039,
            -22.751268021736983,
            -22.762433418897913,
            -22.7726481934907,
            -22.784136748728713,
            -22.794322173393166,
            -22.805553269725216,
            -22.815320898425274,
            -22.826303591340324,
            -22.83623767173323,
            -22.848031918339736,
            -22.859464302773045,
            -22.873226789621143,
            -22.886689757763165,
            -22.90201614239389,
            -22.91615030922904,
            -22.931138151045683,
            -22.944104289496313,
            -22.957576918546657,
            -22.969095411015946,
            -22.98142600602875,
            -22.991951865896866,
            -23.003081251705247,
            -23.011858642953882,
            -23.02065997720763,
            -23.026935093105184,
            -23.033721756105475,
            -23.039117755883183,
            -23.046382254761642,
            -23.053318492659542,
            -23.06245016923314,
            -23.0707858046217,
            -23.080381218337177,
            -23.088309156714107,
            -23.09720128585092,
            -23.104825798844445,
            -23.114324906833957,
            -23.123443083178362,
            -23.13485974682869,
            -23.145576730193273,
            -23.15770888032366,
            -23.16799389916024,
            -23.17879977779931,
            -23.187277880040543,
            -23.1963144713379,
            -23.203289917245804,
            -23.2111449200688,
            -23.217141504387484,
            -23.224135307654638,
            -23.229384955436814,
            -23.235869201711054,
            -23.24087810037676,
            -23.24740937162569,
            -23.252547708191347,
            -23.259132899326225,
            -23.264029704772625,
            -23.270120932248943,
            -23.274405148746357,
            -23.280088099989218,
            -23.284458948997866,
            -23.290862886865504,
            -23.296569802298297,
            -23.30459755246027,
            -23.31187034243207,
            -23.320935584199397,
            -23.3284787495608,
            -23.336939743351664,
            -23.343199151860563,
            -23.350469428551257,
            -23.35643698458385,
            -23.364444963467193,
            -23.37189587853675,
            -23.38141651975822,
            -23.38952523478095,
            -23.39828663697124,
            -23.40434344243464,
            -23.410680751850332,
            -23.41520027396485,
            -23.42191306389165,
            -23.42882172105689,
            -23.43905336725982,
            -23.44907976683973,
            -23.460654865259954,
            -23.469762817221838,
            -23.47881497332777,
            -23.485256271049245,
            -23.49291294300574,
            -23.49993187988553,
            -23.509643525115155,
            -23.519008245443363,
            -23.529958207598213,
            -23.538801165345415,
            -23.547681572577016,
            -23.553906452537692,
            -23.560742245653966,
            -23.5661383157191,
            -23.57330845366094,
            -23.579535636458285,
            -23.58727950788188,
            -23.593367821477134,
            -23.600299346576715,
            -23.60533219733654,
            -23.61142727166213,
            -23.61614710309946,
            -23.622440056243622,
            -23.62772370738628,
            -23.634763272004427,
            -23.640900085638137,
            -23.648845866642695,
            -23.65582311827896,
            -23.66434585509667,
            -23.671377391965976,
            -23.679393089186952,
            -23.685499596808157,
            -23.692609492344125,
            -23.698171171329335,
            -23.70522488077156,
            -23.710952107466785,
            -23.717873612390814,
            -23.722823402009286,
            -23.728284840546582,
            -23.731613060806644,
            -23.73595450718866,
            -23.739189584043416,
            -23.74443725450578,
            -23.74900706173905,
            -23.755203582099654,
            -23.759718017844634,
            -23.764809571051465,
            -23.767731294235205,
            -23.771584121049163,
            -23.77429589811132,
            -23.779063723870312,
            -23.783331292278305,
            -23.78949267590625,
            -23.794344378834023,
            -23.800117577270985,
            -23.803974224553077,
            -23.808778737944486,
            -23.81223201039971,
            -23.817349348069058,
            -23.82161282294673,
            -23.827617649002452,
            -23.832498762110152,
            -23.83875508348803,
            -23.843602360585386,
            -23.84971421783838,
            -23.85438003313826,
            -23.860276576088165,
            -23.864683078381784,
            -23.87040875318381,
            -23.874963533222353,
            -23.881417944422356,
            -23.887259397116228,
            -23.895239749569047,
            -23.902200551841965,
            -23.910310406765685,
            -23.916177960987252,
            -23.922322688925675,
            -23.92618792986485,
            -23.931209232991137,
            -23.935397493378794,
            -23.94206090994293,
            -23.948459583110598,
            -23.95686869376836,
            -23.963733225754638,
            -23.97113826301329,
            -23.975974419320252,
            -23.981227277211694,
            -23.984631322268935,
            -23.989665431186154,
            -23.99401422126943,
            -24.00070149322378,
            -24.00682140503717,
            -24.014900895306027,
            -24.021800338083043,
            -24.0300393198466,
            -24.036634753080442,
            -24.044340847622582,
            -24.050421548698814,
            -24.057879832818003,
            -24.064151395351395,
            -24.07227522365051,
            -24.07951799178148,
            -24.088550911922887,
            -24.096231158538387,
            -24.10493844760411,
            -24.111562363184433,
            -24.11882517223435,
            -24.124140874441427,
            -24.13066174353565,
            -24.13592432330012,
            -24.142838217233404,
            -24.14849730291541,
            -24.15542316805294,
            -24.160630150717164,
            -24.166878403710975,
            -24.171610077891614,
            -24.177894783396624,
            -24.18319457339831,
            -24.19027022236454,
            -24.196163195743623,
            -24.20335429698433,
            -24.208938511139287,
            -24.215744836998716,
            -24.221293225538354,
            -24.2286317297027,
            -24.235137573048515,
            -24.243398750830988,
            -24.250287262474675,
            -24.25808878022979,
            -24.26379935202555,
            -24.270127541926787,
            -24.27464093114228,
            -24.280405217504185,
            -24.285047864712507,
            -24.29135282680562,
            -24.296547587977475,
            -24.303091033024085,
            -24.308089867459753,
            -24.3141126270382,
            -24.31846580249261,
            -24.323937584573397,
            -24.32795802827642,
            -24.333384504318204,
            -24.33765457600846,
            -24.3436099922381,
            -24.348602797280503,
            -24.355305547080953,
            -24.360829145752145,
            -24.36761840337725,
            -24.372715210954773,
            -24.37871606421495,
            -24.383038517850796,
            -24.38869388551104,
            -24.393344221699028,
            -24.39992725188713,
            -24.405680881527438,
            -24.412996920485618,
            -24.418665206320828,
            -24.424993253005315,
            -24.429077046808683,
            -24.43378739792731,
            -24.436791103399894,
            -24.441270025780327,
            -24.444862727032643,
            -24.450424888465214,
            -24.45516056422001,
            -24.461584678943044,
            -24.466739584239193,
            -24.473190222553026,
            -24.478125687461375,
            -24.48429110355764,
            -24.489021945082488,
            -24.495164946355878,
            -24.500130196432337,
            -24.506776077957888,
            -24.51245018023214,
            -24.519840022822528,
            -24.52605373802072,
            -24.533575083402994,
            -24.53943537516225,
            -24.546271669141934,
            -24.551410531532053,
            -24.557838508395545,
            -24.563063154205583,
            -24.570014607785357,
            -24.575907079514266,
            -24.583303284857692,
            -24.589178236119555,
            -24.596106976403718,
            -24.601330819312782,
            -24.60778985574267,
            -24.612992057354475,
            -24.619912162182118,
            -24.625848778618977,
            -24.633467836641103,
            -24.639818393446014,
            -24.64751871706969,
            -24.653748833648898,
            -24.6613475936049,
            -24.66764571413052,
            -24.67548022853613,
            -24.682057675981273,
            -24.69003951351279,
            -24.696567313099056,
            -24.704338887819574,
            -24.710658489003833,
            -24.718351692012536,
            -24.724770521451326,
            -24.732651368889783,
            -24.739183509194113,
            -24.746971631263623,
            -24.753161780863724,
            -24.76044745770966,
            -24.76612222141508,
            -24.773026294808513,
            -24.77853688342003,
            -24.785494417386985,
            -24.79123582289909,
            -24.798531157275303,
            -24.80465187384157,
            -24.81228607823573,
            -24.81860859299033,
            -24.826216301602216,
            -24.832243492262318,
            -24.83934825863894,
            -24.84483855746836,
            -24.85159186300632,
            -24.857089814680826,
            -24.864216545329313,
            -24.87028220368323,
            -24.877867482639918,
            -24.884009546805814,
            -24.89117461264567,
            -24.896526419527827,
            -24.902832812949207,
            -24.907599043995642,
            -24.913795047652826,
            -24.91890619784493,
            -24.92566865075876,
            -24.93125891024763,
            -24.938169632027236,
            -24.943519223945664,
            -24.949920186923737,
            -24.95472132560052,
            -24.960745411792267,
            -24.96545891194863,
            -24.971674116170192,
            -24.976766120070636,
            -24.983427593584768,
            -24.98892689123332,
            -24.995882883218805,
            -25.001504946806346,
            -25.008385096923096,
            -25.01373998222051,
            -25.020239191227713,
            -25.025235384854298,
            -25.03155929620513,
            -25.036671775850845,
            -25.043397378656017,
            -25.04905633854064,
            -25.056256263204677,
            -25.062120907719653,
            -25.069190851389564,
            -25.07467665335625,
            -25.081333532345663,
            -25.0865794949276,
            -25.09328845685445,
            -25.09882575011565,
            -25.10590159512644,
            -25.111685354000507,
            -25.118774630933398,
            -25.124360376084528,
            -25.131168154254002,
            -25.136551665434947,
            -25.14333593902698,
            -25.148878613710014,
            -25.15591953126645,
            -25.161709713454684,
            -25.16891749353213,
            -25.17478295325171,
            -25.182012648202328,
            -25.187884613987062,
            -25.19512354075146,
            -25.20099297047347,
            -25.208204068873606,
            -25.214030931609024,
            -25.221226380237816,
            -25.227119342774944,
            -25.234489102327537,
            -25.240645258325483,
            -25.24830369302618,
            -25.25470011916171,
            -25.262507615494435,
            -25.26896009076172,
            -25.276766281463953,
            -25.28319083508348,
            -25.29094819676737,
            -25.297283113439246,
            -25.304888192489194,
            -25.311029287420254,
            -25.31846151647026,
            -25.32454203068211,
            -25.332081001473572,
            -25.338414690182304,
            -25.346246298437322,
            -25.352764984040995,
            -25.360565663562166,
            -25.366832402431694,
            -25.374270871088523,
            -25.38024291698393,
            -25.387603515720265,
            -25.3937628711563,
            -25.401490081602663,
            -25.408029720475277,
            -25.41598308406774,
            -25.42251830948809,
            -25.430273735898233,
            -25.43654708751602,
            -25.444115431192554,
            -25.450359835635926,
            -25.458044121636615,
            -25.46446374362399,
            -25.472272717091922,
            -25.47869151468378,
            -25.48635684224131,
            -25.49253013432403,
            -25.49990868680696,
            -25.50582034838861,
            -25.513002467714713,
            -25.518815713945376,
            -25.526006563025675,
            -25.531931269260486,
            -25.53930026787802,
            -25.54540005650306,
            -25.55285834042198,
            -25.558892574854333,
            -25.566123165609632,
            -25.571834428833757,
            -25.57876981847971,
            -25.584343234824683,
            -25.591362456973236,
            -25.597214235002834,
            -25.604585369056245,
            -25.61071449439079,
            -25.618176852298507,
            -25.624191720009076,
            -25.631408597742496,
            -25.637168885679678,
            -25.6442292559749,
            -25.649971367128092,
            -25.657115750148662,
            -25.662965198319352,
            -25.670162767970478,
            -25.675981144373974,
            -25.68308020573531,
            -25.68878392156978,
            -25.695799043859676,
            -25.701474861364677,
            -25.708518035688886,
            -25.71426548474413,
            -25.721416857292795,
            -25.72730423648402,
            -25.734623701449458,
            -25.74068408226858,
            -25.748149688060142,
            -25.754293631583902,
            -25.761772910139676,
            -25.767886067633196,
            -25.77534595393094,
            -25.781504478414462,
            -25.78909494391742,
            -25.79543965570817,
            -25.803205928243795,
            -25.8096467769602,
            -25.81740042040745,
            -25.823739126032127,
            -25.831367941295188,
            -25.837620291414254,
            -25.845236521032223,
            -25.85152985238367,
            -25.859192875891534,
            -25.865494478494938,
            -25.87311862225743,
            -25.879372914685106,
            -25.886996810782286,
            -25.893339131448986,
            -25.901130742666304,
            -25.907664925975872,
            -25.91559906976887,
            -25.92217525632913,
            -25.93005491088452,
            -25.936534783560237,
            -25.944353699825225,
            -25.95086565607286,
            -25.958815033654226,
            -25.965513886389886,
            -25.973634827897616,
            -25.980435686054722,
            -25.988565306470598,
            -25.995305833531166,
            -26.003346004281056,
            -26.0100128176123,
            -26.0180139258865,
            -26.024677427169213,
            -26.03269501460859,
            -26.039377354944676,
            -26.047401814043848,
            -26.054065922952155,
            -26.062036909168587,
            -26.068606994528547,
            -26.076452080832574,
            -26.082897300290554,
            -26.09066456949669,
            -26.09712890349791,
            -26.10502841997164,
            -26.111712264897065,
            -26.11984436334266,
            -26.126685033613857,
            -26.13483262812013,
            -26.14154008616769,
            -26.14946326719302,
            -26.15595253303101,
            -26.16375343773187,
            -26.17025946802619,
            -26.17818936952235,
            -26.184863380662335,
            -26.192911141843044,
            -26.199597884491013,
            -26.20754617906605,
            -26.214063526477425,
            -26.221831955543767,
            -26.228209981134782,
            -26.23590012486589,
            -26.242255013975367,
            -26.249954643040816,
            -26.25633149204561,
            -26.2640513441448,
            -26.270440671143703,
            -26.27815888718236,
            -26.284527955406695,
            -26.29220658825806,
            -26.298528989029407,
            -26.306177846801162,
            -26.312514305868202,
            -26.32023496833314,
            -26.3266870839538,
            -26.334528628009327,
            -26.341056713140016,
            -26.348896627416543,
            -26.35534721694353,
            -26.36307390006712,
            -26.36943484796162,
            -26.377143083179934,
            -26.38357063946179,
            -26.391401302770973,
            -26.39795483809826,
            -26.40586466306065,
            -26.41242778661979,
            -26.420290718126946,
            -26.42678376490556,
            -26.434590679552162,
            -26.44105806302483,
            -26.4488671323826,
            -26.45534959110303,
            -26.463175981936544,
            -26.469683855275804,
            -26.47755729544467,
            -26.4841492426146,
            -26.492139633732137,
            -26.498860656657406,
            -26.50695912392212,
            -26.513741460027383,
            -26.521850036111385,
            -26.528609652974602,
            -26.536695943035024,
            -26.54346199970358,
            -26.55159554152403,
            -26.558440515434018,
            -26.566663370946706,
            -26.573586573459327,
            -26.581864496956833,
            -26.58881836491806,
            -26.59710709098696,
            -26.604057010870317,
            -26.612330255578595,
            -26.619258824439893,
            -26.627515352423224,
            -26.634447160091206,
            -26.64273931171617,
            -26.649737704443552,
            -26.658108569193658,
            -26.665164874195085,
            -26.673543365537974,
            -26.680548428279426,
            -26.688837393938638,
            -26.695761067375955,
            -26.704022792995506,
            -26.711000235266095,
            -26.719382382252466,
            -26.726501445593488,
            -26.73498639305535,
            -26.74212741661508,
            -26.750547271680993,
            -26.757569682349164,
            -26.765871496531773,
            -26.772827659843035,
            -26.78113720402709,
            -26.788166858907104,
            -26.796578980486593,
            -26.803701090523532,
            -26.812163561427205,
            -26.819284066565405,
            -26.827698676208108,
            -26.834742448577256,
            -26.84307078674397,
            -26.85003774262674,
            -26.85831399038545,
            -26.8652657826515,
            -26.873565839405245,
            -26.88057246744012,
            -26.888934864633953,
            -26.89598434736545,
            -26.904345568543793,
            -26.911346351000663,
            -26.919627868955097,
            -26.926553635772844,
            -26.934798750417496,
            -26.941745052661606,
            -26.95005783696985,
            -26.95708692092727,
            -26.965458234793456,
            -26.972494853028344,
            -26.98082053268572,
            -26.987780715124092,
            -26.99603185515172,
            -27.002948067231898,
            -27.011194644194248,
            -27.018138882721964,
            -27.02642553861292,
            -27.033406068870796,
            -27.041715263325468,
            -27.048705885984397,
            -27.05701644219394,
            -27.06400153417801,
            -27.072298188119152,
            -27.079258917741004,
            -27.087524189242224,
            -27.09445788820402,
            -27.102714400047212,
            -27.10966964090293,
            -27.117976067150206,
            -27.124997832046397,
            -27.133366109378073,
            -27.140428766834898,
            -27.14881132799793,
            -27.15586938606247,
            -27.164245303439284,
            -27.171308851876407,
            -27.179710069719285,
            -27.186814990500885,
            -27.195265771809257,
            -27.202420668805505,
            -27.21091880179873,
            -27.218118754431558,
            -27.226658456445616,
            -27.233891422907977,
            -27.242446855988486,
            -27.24967283479644,
            -27.258202177670032,
            -27.265398150960923,
            -27.273915249443768,
            -27.281133248545096,
            -27.28970915118708,
            -27.297006077188712,
            -27.305653569404832,
            -27.31298923959543,
            -27.321632588588795,
            -27.328934092929067,
            -27.337540331736406,
            -27.344833435409377,
            -27.353475809991558,
            -27.36084667003694,
            -27.369584661376688,
            -27.377039496449928,
            -27.385826485376906,
            -27.393288078833116,
            -27.402049747277644,
            -27.409473920930907,
            -27.418206920768185,
            -27.42562575074907,
            -27.434380153014114,
            -27.44184418473366,
            -27.45065619706305,
            -27.458178950706518,
            -27.46703546093407,
            -27.47457740445917,
            -27.483419479494565,
            -27.490916158302547,
            -27.499694472318634,
            -27.507131011393223,
            -27.51587449457366,
            -27.52331554279908,
            -27.532099572572957,
            -27.539599692770963,
            -27.548434009486932,
            -27.55595489719147,
            -27.564772189182893,
            -27.572250487478776,
            -27.581021258818836,
            -27.588473718133887,
            -27.597250626410986,
            -27.60473904303483,
            -27.61356490073231,
            -27.621096705840657,
            -27.629945847833227,
            -27.637478291942838,
            -27.64631067066309,
            -27.65381941992437,
            -27.662628208731835,
            -27.67011813120709,
            -27.678912164514383,
            -27.686392761179732,
            -27.695182952746656,
            -27.702667811331562,
            -27.711468471823345,
            -27.71896557872609,
            -27.727771674680103,
            -27.735260923397142,
            -27.744044539585396,
            -27.751504037842654,
            -27.76026239048822,
            -27.76771366794786,
            -27.776485022065255,
            -27.78396721181493,
            -27.7927750918771,
            -27.800287903553038,
            -27.809112800227638,
            -27.816630009194018,
            -27.825453417947582,
            -27.832970729219635,
            -27.84180024660851,
            -27.849328608698272,
            -27.85817063776056,
            -27.86571081742108,
            -27.874564760160506,
            -27.882121386201508,
            -27.89099824565185,
            -27.898583103805116,
            -27.90748532319353,
            -27.915084352062003,
            -27.92398349088091,
            -27.93156590125428,
            -27.940445680363418,
            -27.948021016418046,
            -27.956916177636753,
            -27.964529930129057,
            -27.973476168449167,
            -27.981137877834467,
            -27.990114915495695,
            -27.997786006271802,
            -28.006756299854345,
            -28.014418960159645,
            -28.023392105343458,
            -28.031078653258074,
            -28.04009570511483,
            -28.047840030304275,
            -28.05691767299078,
            -28.064716006042996,
            -28.073834447927812,
            -28.08165732432812,
            -28.09078468132644,
            -28.098604190982208,
            -28.107722148307545,
            -28.11553519083673,
            -28.124657675267624,
            -28.132492458957064,
            -28.141651858988137,
            -28.149531154127505,
            -28.15872871899438,
            -28.166628603625387,
            -28.175823850865314,
            -28.18370452412976,
            -28.192877019041873,
            -28.20074751983292,
            -28.209931913500114,
            -28.217836339513372,
            -28.227065308535405,
            -28.235010397503775,
            -28.24426288693369,
            -28.252211384483395,
            -28.261451886601417,
            -28.26938527223069,
            -28.278617750138924,
            -28.28655697836087,
            -28.295807501921093,
            -28.303772129175552,
            -28.31304774104191,
            -28.321032729875654,
            -28.330320748505823,
            -28.3383103759049,
            -28.347594634627924,
            -28.355573661801692,
            -28.36484143345894,
            -28.372803166336702,
            -28.382057508531616,
            -28.390016110987762,
            -28.399278787666617,
            -28.40725505880403,
            -28.416536574784377,
            -28.424524815050848,
            -28.43380534507887,
            -28.44178071322603,
            -28.451042299401593,
            -28.45900253375318,
            -28.46825912475322,
            -28.47622768385645,
            -28.485501293213275,
            -28.493490426568556,
            -28.502781371959614,
            -28.510783347973923,
            -28.520083009026724,
            -28.52809276816261,
            -28.537400334693192,
            -28.54541765552949,
            -28.55472990398027,
            -28.56274808473311,
            -28.57205798929675,
            -28.580075026237388,
            -28.589388138051277,
            -28.597415390792616,
            -28.606742456189078,
            -28.614783268354156,
            -28.62411728074594,
            -28.63215749445763,
            -28.64148547422458,
            -28.64952162203873,
            -28.65885376186579,
            -28.666906366552816,
            -28.67626504837883,
            -28.6843486167934,
            -28.693734863190052,
            -28.701837802324278,
            -28.711233570746366,
            -28.719339660564508,
            -28.728736336332243,
            -28.736846613252812,
            -28.746252943449363,
            -28.75438048483727,
            -28.763810827108177,
            -28.771968664219738,
            -28.781432773359185,
            -28.789624260533692,
            -28.799116649634293,
            -28.807326518825004,
            -28.816825198412428,
            -28.82503201201638,
            -28.83452457698738,
            -28.84273142618236,
            -28.852235967775023,
            -28.86046869090773,
            -28.870007016100686,
            -28.878273067281363,
            -28.887834789600095,
            -28.89611091244519,
            -28.905671409679375,
            -28.913943325405878,
            -28.92350513613933,
            -28.931790337003115,
            -28.941377112170017,
            -28.949694794958557,
            -28.959313707168004,
            -28.96765802187017,
            -28.977294823581197,
            -28.985650361287007,
            -28.995294422735615,
            -29.003657670332014,
            -29.013311604480215,
            -29.021688522821137,
            -29.03135912313564,
            -29.039755547112076,
            -29.04944645680813,
            -29.05786222944049,
            -29.067567857477194,
            -29.075991416213043,
            -29.085696092809094,
            -29.094112595091154,
            -29.103808226714225,
            -29.112220908536024,
            -29.121921915837934,
            -29.13035121582974,
            -29.14007560779438,
            -29.148529287244855,
            -29.15827143804717,
            -29.16673315476972,
            -29.176473409071917,
            -29.184928203775314,
            -29.19466124161397,
            -29.20311357244074,
            -29.212849459775192,
            -29.2213099771688,
            -29.231056251178895,
            -29.239528833227915,
            -29.249287179461945,
            -29.257772766917796,
            -29.267543647586823,
            -29.276040673426785,
            -29.285819236401796,
            -29.294319760814627,
            -29.304097535667523,
            -29.31259633125766,
            -29.322373861858384,
            -29.330877060826737,
            -29.340662585667754,
            -29.349175884432704,
            -29.35896926192966,
            -29.367486773539902,
            -29.37727997729093,
            -29.385796428959104,
            -29.395590566581205,
            -29.40411356072292,
            -29.413919603691816,
            -29.422458775852927,
            -29.432281433862364,
            -29.44083561305978,
            -29.450669596901164,
            -29.459232331724586,
            -29.469072460254676,
            -29.47764089164994,
            -29.487486483206418,
            -29.496061933165834,
            -29.505916619492194,
            -29.51450553943694,
            -29.524378323398714,
            -29.532989926606316,
            -29.542886566639645,
            -29.551519257324546,
            -29.561429528600506,
            -29.570067038327103,
            -29.5799746410705,
            -29.588607852229995,
            -29.59851526030085,
            -29.607158054257837,
            -29.61708498713027,
            -29.625754974254395,
            -29.635710067942608,
            -29.644404247614847,
            -29.654375531695873,
            -29.66307887896962,
            -29.673054824118427,
            -29.681763159845566,
            -29.691747174704048,
            -29.700468746497865,
            -29.71047000559628,
            -29.71921195846964,
            -29.72923413034902,
            -29.737996777446888,
            -29.74803753135413,
            -29.75681675547748,
            -29.76687117054412,
            -29.775662562263012,
            -29.785728441514888,
            -29.794533337772247,
            -29.80461561005176,
            -29.81344053661702,
            -29.82354387987518,
            -29.832388168142323,
            -29.84250512361673,
            -29.851356323905637,
            -29.861474020360966,
            -29.870324367860412,
            -29.880443639989696,
            -29.889302557488467,
            -29.899437431356787,
            -29.90831782440106,
            -29.918475074018282,
            -29.9273755875873,
            -29.93754730532111,
            -29.946457242860124,
            -29.956634060782193,
            -29.96554782851793,
            -29.975728334428723,
            -29.984647662334865,
            -29.99483531415374,
            -30.003764581965072,
            -30.013964213952217,
            -30.022908157508226,
            -30.033123205587923,
            -30.042082247273186,
            -30.052309005063105,
            -30.061275597195976,
            -30.071504944606666,
            -30.080471756330013,
            -30.090701023644197,
            -30.099670999817246,
            -30.109907012536414,
            -30.118887492428776,
            -30.129134638562608,
            -30.138125378022053,
            -30.14837953956394,
            -30.157375080423904,
            -30.167632345942373,
            -30.17663191691286,
            -30.18689448704017,
            -30.195901702754384,
            -30.206172861743855,
            -30.215189707062258,
            -30.225470198283542,
            -30.234496759792002,
            -30.244786386707037,
            -30.25382200764957,
            -30.26411921961144,
            -30.27316156560621,
            -30.28346425251029,
            -30.292513202086973,
            -30.302824627604803,
            -30.311886700988126,
            -30.322214617766207,
            -30.331295299313993,
            -30.341639926639143,
            -30.350733040339517,
            -30.36108369539433,
            -30.37017816212644,
            -30.380527869881966,
            -30.38962380375108,
            -30.399979595545382,
            -30.40908821510029,
            -30.41946119739459,
            -30.42858988843383,
            -30.438982000187732,
            -30.448127721610263,
            -30.458533082458484,
            -30.467689447319607,
            -30.478103178542085,
            -30.487267773750823,
            -30.497690267875683,
            -30.506866071086556,
            -30.517302230164912,
            -30.52649493083714,
            -30.536949519613845,
            -30.54616123744065,
            -30.556632607427517,
            -30.56585828660274,
            -30.576339875161203,
            -30.58557431153192,
            -30.596064735921644,
            -30.605311120156465,
            -30.61581670634461,
            -30.62508136552419,
            -30.635605268046604,
            -30.644886447808577,
            -30.655422684999078,
            -30.664712866590428,
            -30.675255663663364,
            -30.684553203074824,
            -30.69510529576844,
            -30.70441577759653,
            -30.714982982991085,
            -30.72431030207291,
            -30.7348935961011,
            -30.744236093493836,
            -30.75483229286399,
            -30.764186286441763,
            -30.774792023443673,
            -30.784154868283053,
            -30.794768679889927,
            -30.804140657379573,
            -30.814764939291397,
            -30.824150372199938,
            -30.834790152555662,
            -30.84419284850958,
            -30.854848800160454,
            -30.864265369814564,
            -30.874930809943844,
            -30.884353459344428,
            -30.89502225580721,
            -30.904448545082186,
            -30.915122354344636,
            -30.924556804242663,
            -30.935240754600176,
            -30.94468712394842,
            -30.95538256679577,
            -30.964840076329985,
            -30.975545088232032,
            -30.985011713267525,
            -30.99572472713577,
            -31.005199382405724,
            -31.01591966542296,
            -31.025402003553562,
            -31.03612990945606,
            -31.045621215124342,
            -31.056358770833597,
            -31.06586097741536,
            -31.07660892325869,
            -31.086120860429567,
            -31.096876326489983,
            -31.106394765708515,
            -31.117155909872558,
            -31.126681760550458,
            -31.137452275090755,
            -31.146990602345966,
            -31.15777472329836,
            -31.167326899391306,
            -31.178122463031038,
            -31.18768359398983,
            -31.198485026408843,
            -31.208051045032914,
            -31.218857172650928,
            -31.228430002439158,
            -31.239244822110873,
            -31.248829148404944,
            -31.259656654629502,
            -31.269254996036707,
            -31.280095947767446,
            -31.289707346764096,
            -31.300559452381528,
            -31.31018080117438,
            -31.321041102547152,
            -31.33067066107025,
            -31.34153963074482,
            -31.351180370076502,
            -31.36206274018573,
            -31.371719505975783,
            -31.38261824882773,
            -31.39229081118297,
            -31.4032024506517,
            -31.412885527578393,
            -31.42380521373735,
            -31.433496412075126,
            -31.444425067511574,
            -31.454127936737265,
            -31.465069978876258,
            -31.47478781855981,
            -31.485744231938547,
            -31.49547569087447,
            -31.506443792960805,
            -31.516186249031204,
            -31.52716449833191,
            -31.53691788079205,
            -31.54790734458694,
            -31.557673323428855,
            -31.568675731559846,
            -31.57845576933499,
            -31.589472112968068,
            -31.599266428422307,
            -31.61029593409835,
            -31.6201026199846,
            -31.631142633719474,
            -31.64095912456731,
            -31.652008245100507,
            -31.66183513562293,
            -31.67289593119048,
            -31.68273689297142,
            -31.693812587950166,
            -31.70366898687009,
            -31.714758428468258,
            -31.724627000980835,
            -31.735726120922944,
            -31.74560346650261,
            -31.756710583877314,
            -31.76659691432038,
            -31.777713530665437,
            -31.787610744244308,
            -31.798738353412105,
            -31.808647258625008,
            -31.8197860040347,
            -31.82970630881412,
            -31.84085556300145,
            -31.850786325213825,
            -31.861944900595983,
            -31.87188496721279,
            -31.88305226573558,
            -31.893002048004234,
            -31.90417960809569,
            -31.91414125022054,
            -31.925330874806477,
            -31.9353048293115,
            -31.946505138495024,
            -31.956488564237983,
            -31.967696326921203,
            -31.977686964622833,
            -31.98890178257699,
            -31.998901189665464,
            -32.01012578526954,
            -32.02013662563025,
            -32.03137256034689,
            -32.04139480165735,
            -32.051385286587596,
            -32.058151659805525,
            -32.064043110671335,
            -32.06733142735328,
            -32.07113914362977,
            -32.073945195507385,
            -32.07819636452066,
            -32.08158951703631,
            -32.08605929269063,
            -32.08915350034838,
            -32.09287315617522,
            -32.09487882304056,
            -32.09720109931849,
            -32.09750027287672,
            -32.097966708988324,
            -32.096616094042716,
            -32.096100380110656,
            -32.09490747756589,
            -32.09563577661823,
            -32.09590873782883,
            -32.09735268975956,
            -32.09707418629479,
            -32.09698217031474,
            -32.09515036273014,
            -32.09452089489833,
            -32.09365798818416,
            -32.09502897715137,
            -32.096048215749555,
            -32.09788763173657,
            -32.09731780964943,
            -32.0959054973332,
            -32.09169004387181,
            -32.08781366589972,
            -32.0832599636649,
            -32.08121492465571,
            -32.07969859291266,
            -32.08059975463724,
            -32.08085907433467,
            -32.08208180634623,
            -32.08170847779719,
            -32.082265700957706,
            -32.08199003042231,
            -32.08362564063974,
            -32.08508390786125,
            -32.08833677375416,
            -32.09061956993571,
            -32.09354319120396,
            -32.094633708592504,
            -32.09607397356974,
            -32.09605472125206,
            -32.09714976090796,
            -32.09759930581537,
            -32.099696766478786,
            -32.10124155216283,
            -32.104071831210916,
            -32.10565742510091,
            -32.10773026417673,
            -32.10789732022061,
            -32.10832696715142,
            -32.10718012445247,
            -32.10721816577104,
            -32.1068754545677,
            -32.1087905178966,
            -32.11078327938579,
            -32.1146387005051,
            -32.11744884031455,
            -32.120708003264404,
            -32.12187742598295,
            -32.123251306758114,
            -32.12320009553323,
            -32.1245746073285,
            -32.12565091136041,
            -32.128716558141555,
            -32.13114674555534,
            -32.13468371335997,
            -32.136503926440646,
            -32.13878135371208,
            -32.139259302472446,
            -32.14062618420719,
            -32.1407542922006,
            -32.142107918637514,
            -32.142201489033994,
            -32.14324857430911,
            -32.14281222799553,
            -32.14336235275143,
            -32.142757686341405,
            -32.143542216253074,
            -32.143384807162974,
            -32.144455126404765,
            -32.144118448447884,
            -32.144493080949104,
            -32.14320881863391,
            -32.14277256578857,
            -32.14115258491059,
            -32.14085554855511,
            -32.13961230758834,
            -32.13950624285368,
            -32.13799113253016,
            -32.137151627070715,
            -32.134718193875855,
            -32.13320862286667,
            -32.13064548972234,
            -32.12960120502932,
            -32.127873872923765,
            -32.127684221348865,
            -32.126571164033955,
            -32.12666947610742,
            -32.12565330445606,
            -32.12584705185506,
            -32.125054420914466,
            -32.12557946728762,
            -32.12507939704972,
            -32.12571457379345,
            -32.125085948628964,
            -32.125443855357375,
            -32.124559763466195,
            -32.12482222536088,
            -32.12404528111653,
            -32.124501548823716,
            -32.12385606650349,
            -32.12422081372237,
            -32.1232363408132,
            -32.12307930599783,
            -32.12152941016393,
            -32.12092673527857,
            -32.11913122046473,
            -32.11857478239683,
            -32.11709442969199,
            -32.117130172603204,
            -32.11642194557793,
            -32.11727417078065,
            -32.11723853883801,
            -32.11840492574787,
            -32.11826000711743,
            -32.118927351627605,
            -32.11817592623673,
            -32.11841766320026,
            -32.11770829284932,
            -32.11848662512253,
            -32.118627223606,
            -32.120205338447015,
            -32.120752555033945,
            -32.12219907703646,
            -32.12218636464163,
            -32.12297424840076,
            -32.12255561882516,
            -32.12338863602915,
            -32.12341443936873,
            -32.12481630403748,
            -32.125212900099015,
            -32.12658131870849,
            -32.12656347296256,
            -32.12737542439104,
            -32.126958074072796,
            -32.12776759462152,
            -32.127764839462515,
            -32.12927860131132,
            -32.13001231288048,
            -32.13210823863027,
            -32.13316598684093,
            -32.13536412502328,
            -32.13638583808772,
            -32.1384778178458,
            -32.139343709826186,
            -32.1412045400945,
            -32.14175414105818,
            -32.14325610834247,
            -32.143486856940065,
            -32.144809805888215,
            -32.14502983563568,
            -32.14646567338056,
            -32.14680015516826,
            -32.148223854879745,
            -32.1483528567997,
            -32.14939334739046,
            -32.149062715652086,
            -32.149679383429095,
            -32.14904459141385,
            -32.14949547764494,
            -32.1487949623792,
            -32.149239065543675,
            -32.14855022699209,
            -32.14903399745347,
            -32.14841093307129,
            -32.1489901724541,
            -32.148457697971175,
            -32.1490810763406,
            -32.14852856425479,
            -32.149076390981215,
            -32.14845860630766,
            -32.1490024454196,
            -32.148475222523494,
            -32.14917121388244,
            -32.14877566455335,
            -32.149506499725724,
            -32.14899403060476,
            -32.149486376978025,
            -32.1486785964009,
            -32.14890432461778,
            -32.14791099721429,
            -32.148024864032905,
            -32.14696395677441,
            -32.14700727901106,
            -32.14587512159021,
            -32.14586989182639,
            -32.14475726711358,
            -32.144853489889925,
            -32.14389065968747,
            -32.144121250072864,
            -32.143208738330245,
            -32.14339698367414,
            -32.14239559008261,
            -32.14254414670306,
            -32.141635354421474,
            -32.1420225313652,
            -32.14144210669578,
            -32.14212088300788,
            -32.14169563900528,
            -32.142344539021515,
            -32.14176231438572,
            -32.142238686109906,
            -32.141590260626124,
            -32.14216021784445,
            -32.14173576324578,
            -32.142552506677035,
            -32.14228839444508,
            -32.143104148034176,
            -32.142696883668066,
            -32.14329852774067,
            -32.14271434533679,
            -32.14324576269549,
            -32.14271709895271,
            -32.14339489763489,
            -32.14303931160599,
            -32.14387193121355,
            -32.14362432941926,
            -32.14453018377304,
            -32.14433286699447,
            -32.14528173686943,
            -32.145121498009594,
            -32.14610021236337,
            -32.14596987357503,
            -32.14699298260468,
            -32.1469419110494,
            -32.14808922771775,
            -32.14819638852152,
            -32.1495133723344,
            -32.149766303670226,
            -32.151189792745406,
            -32.15150136171747,
            -32.15294806722014,
            -32.153251366769055,
            -32.15465340949752,
            -32.15485867517953,
            -32.1560907490744,
            -32.156060923315245,
            -32.15702215886778,
            -32.156744739574044,
            -32.15753609980561,
            -32.15719741108388,
            -32.158029615944066,
            -32.15778492109179,
            -32.15871491857633,
            -32.15852159689495,
            -32.15945359356656,
            -32.15922180321061,
            -32.160107797356744,
            -32.159834595695386,
            -32.16068286022873,
            -32.160358094886,
            -32.16112852077937,
            -32.16070852836263,
            -32.16139481908226,
            -32.160941207618954,
            -32.16166700213445,
            -32.161319878629826,
            -32.16218129612121,
            -32.161946789372685,
            -32.16285622919088,
            -32.16259145577151,
            -32.16340620168146,
            -32.163016026054976,
            -32.16369710964781,
            -32.16317945609267,
            -32.16372899461086,
            -32.163071925100304,
            -32.16347903079546,
            -32.16270150891695,
            -32.16304822028896,
            -32.16229218043789,
            -32.16274593046824,
            -32.16214478493849,
            -32.162752543721815,
            -32.16225246873369,
            -32.1628848502563,
            -32.16234226296202,
            -32.16289868322906,
            -32.162291159958755,
            -32.162821763523034,
            -32.162237866642336,
            -32.16282905985183,
            -32.16232358321419,
            -32.16299414045723,
            -32.16255925779246,
            -32.16328814494282,
            -32.16289491428139,
            -32.163639408443444,
            -32.16322777250689,
            -32.163911820847915,
            -32.1634084059933,
            -32.16398302274679,
            -32.16338195228908,
            -32.163886557450816,
            -32.16325591685255,
            -32.163764485368034,
            -32.1631606268119,
            -32.16370611678059,
            -32.16314192999694,
            -32.163730087817896,
            -32.16321145323561,
            -32.16384817003866,
            -32.16337569428285,
            -32.16405227537906,
            -32.16361361291633,
            -32.16432563552904,
            -32.16393650090741,
            -32.16472065577778,
            -32.164425494909395,
            -32.165311473063056,
            -32.165106142818615,
            -32.166053086861154,
            -32.1658767171241,
            -32.16683137499569,
            -32.16666190809101,
            -32.16763668805787,
            -32.16750236422967,
            -32.16850975108658,
            -32.16838123104333,
            -32.16934772918739,
            -32.16912949927322,
            -32.16997809641906,
            -32.169645896541304,
            -32.17041917530573,
            -32.17006654093401,
            -32.17087330290534,
            -32.17058546482386,
            -32.17146289788796,
            -32.171227604033945,
            -32.17213076904834,
            -32.171894817872655,
            -32.17278083560983,
            -32.172519887536296,
            -32.17338216505301,
            -32.17310388263384,
            -32.1739629618799,
            -32.17370089375263,
            -32.1745998436437,
            -32.17439672453223,
            -32.17536000115392,
            -32.17520608673413,
            -32.1761821999814,
            -32.17599433769059,
            -32.17689267472546,
            -32.17660230080279,
            -32.17739794699216,
            -32.17702731886659,
            -32.1777749373388,
            -32.17738532914966,
            -32.178129167368795,
            -32.17773565695081,
            -32.17846516561438,
            -32.17804447426192,
            -32.17873963759777,
            -32.178283676761,
            -32.17895072439665,
            -32.17847488810164,
            -32.17913369109437,
            -32.178658589022746,
            -32.179329262808196,
            -32.1788736385471,
            -32.1795698713813,
            -32.179139424294874,
            -32.17985560920456,
            -32.17943738111201,
            -32.18015923559454,
            -32.179747434394926,
            -32.18048093255524,
            -32.180090026131964,
            -32.1808465345945,
            -32.18047125863379,
            -32.181222095927765,
            -32.18081327013965,
            -32.18150428732419,
            -32.181021234663525,
            -32.18164049606258,
            -32.18110350157646,
            -32.18169458306142,
            -32.18115477654464,
            -32.18175984480222,
            -32.18124192730606,
            -32.18186706549924,
            -32.181364325687895,
            -32.18199668186608,
            -32.18149455668015,
            -32.1821211716083,
            -32.1816098915231,
            -32.182230168955314,
            -32.181723243687024,
            -32.18236958414492,
            -32.181914959598906,
            -32.18263901779646,
            -32.18227517636556,
            -32.18308462150972,
            -32.1827826226758,
            -32.18361689041589,
            -32.18330442298206,
            -32.18410158841626,
            -32.1837455369502,
            -32.1845070819791,
            -32.184135204103924,
            -32.184899902130624,
            -32.18454400876874,
            -32.18532765445661,
            -32.18498546728336,
            -32.18577472522748,
            -32.185430358900945,
            -32.18621378487944,
            -32.18586320447897,
            -32.186643334676226,
            -32.186293470500864,
            -32.187079520613615,
            -32.18673983969877,
            -32.18754009424567,
            -32.18721518989779,
            -32.18802926681299,
            -32.187714039415724,
            -32.188535372699945,
            -32.18822776706081,
            -32.18906330218714,
            -32.18878119312014,
            -32.18965420926048,
            -32.18941699988401,
            -32.19033157081934,
            -32.1901209510603,
            -32.19103724388646,
            -32.19080028555816,
            -32.19166658768082,
            -32.19136563659828,
            -32.19216682407695,
            -32.19180977790845,
            -32.192570941086586,
            -32.192191507990444,
            -32.1929458215598,
            -32.1925709143544,
            -32.19333506303605,
            -32.19297005288151,
            -32.19373859589332,
            -32.19336902426553,
            -32.19412373702252,
            -32.19373304335144,
            -32.194466639700735,
            -32.19406030277395,
            -32.194791156664756,
            -32.19439486519884,
            -32.19514700111271,
            -32.1947757395443,
            -32.19555028280549,
            -32.19519435240464,
            -32.19597610156577,
            -32.19562297673707,
            -32.196405744651045,
            -32.19605520706229,
            -32.19684004342711,
            -32.196488246690386,
            -32.19726369619149,
            -32.19689207590047,
            -32.19763806702455,
            -32.197230987617786,
            -32.197941140074015,
            -32.197502647104294,
            -32.198189038092444,
            -32.19773554151253,
            -32.19841505829199,
            -32.197961663316896,
            -32.198646567464365,
            -32.198201782577506,
            -32.19889622160267,
            -32.198458818945994,
            -32.19915683827543,
            -32.198718417579855,
            -32.19941327747922,
            -32.19897340676206,
            -32.19967309795574,
            -32.19924762386787,
            -32.19997071683513,
            -32.19957490076739,
            -32.20032747431459,
            -32.19995606981849,
            -32.20072334730542,
            -32.20035670060928,
            -32.20111991991895,
            -32.20074398215153,
            -32.20149540955128,
            -32.201107710554936,
            -32.20184800750357,
            -32.20145057914955,
            -32.20218190735473,
            -32.20177712790902,
            -32.202502099467104,
            -32.2020930590044,
            -32.20281559661922,
            -32.20240705227214,
            -32.20313397955233,
            -32.202734521135376,
            -32.203476560611044,
            -32.20309651425943,
            -32.203861235718534,
            -32.203502271331445,
            -32.204284088715674,
            -32.20393511127958,
            -32.204720668899014,
            -32.204371893211245,
            -32.20515800327989,
            -32.20481458309229,
            -32.20561173321821,
            -32.205284900690984,
            -32.2061000926603,
            -32.20578907323956,
            -32.206614042691314,
            -32.20630486590171,
            -32.20712402838595,
            -32.20680238734286,
            -32.207604748303545,
            -32.20726360379122,
            -32.2080456192379,
            -32.207684991478914,
            -32.20844976219678,
            -32.208075841757505,
            -32.20883178399923,
            -32.20845368570482,
            -32.20920927018018,
            -32.20883320990336,
            -32.20959280342646,
            -32.20922172918273,
            -32.20998845205227,
            -32.20962613771164,
            -32.210403794336216,
            -32.210052752257184,
            -32.210840472358186,
            -32.21049622705319,
            -32.211286476555294,
            -32.210941158264696,
            -32.21172822612763,
            -32.211379996769,
            -32.21216578218786,
            -32.21181807629558,
            -32.212604912983366,
            -32.21225648640665,
            -32.21303888140893,
            -32.21268107984702,
            -32.21344932806454,
            -32.21307414896684,
            -32.213823549695064,
            -32.2134306129509,
            -32.21416480472092,
            -32.21376082827231,
            -32.21448860910549,
            -32.214082639237816,
            -32.214812294157646,
            -32.21440995943636,
            -32.21514404614583,
            -32.214744588950325,
            -32.21548023723468,
            -32.21508073579734,
            -32.21581653779181,
            -32.21541877283024,
            -32.21615884286157,
            -32.21576833111876,
            -32.216516985309035,
            -32.216135420489735,
            -32.216891043273684,
            -32.21651412534277,
            -32.21727150285729,
            -32.21689428168741,
            -32.21764985850939,
            -32.21726973183846,
            -32.218021272308846,
            -32.21763554616306,
            -32.21837955625952,
            -32.217984556671816,
            -32.218717815106096,
            -32.218311962592225,
            -32.219034980262414,
            -32.21862121048772,
            -32.21933931358388,
            -32.218924856241046,
            -32.219646909797305,
            -32.21924096938747,
            -32.219975500988326,
            -32.21958396165156,
            -32.22033304708818,
            -32.21995355904052,
            -32.22071120621799,
            -32.220336371613094,
            -32.22109617978699,
            -32.22072315814866,
            -32.221486405362064,
            -32.22112001698523,
            -32.22189261706884,
            -32.221537240835325,
            -32.222319945818775,
            -32.22197188195832,
            -32.22275745923565,
            -32.22240765124061,
            -32.223187480356124,
            -32.22282941913365,
            -32.22360002658898,
            -32.22323335629567,
            -32.22399686780053,
            -32.223625258689545,
            -32.224385856313255,
            -32.22401294809146,
            -32.22477321148417,
            -32.22440008008386,
            -32.22516014082099,
            -32.22478652792788,
            -32.22554687774787,
            -32.2251746291134,
            -32.22593851778201,
            -32.22557168609265,
            -32.22634254535187,
            -32.22598298327477,
            -32.22676020351477,
            -32.226405376474084,
            -32.227185401226876,
            -32.22683221440406,
            -32.22761340240912,
            -32.22726178105859,
            -32.228044992535466,
            -32.22769527977191,
            -32.22847920234229,
            -32.22812765381956,
            -32.2289063840413,
            -32.22854601481778,
            -32.22931298034515,
            -32.228939326006156,
            -32.2296932538208,
            -32.22930883108765,
            -32.2300556587688,
            -32.22966869962856,
            -32.23041731265332,
            -32.2300352536027,
            -32.23079011868127,
            -32.23041331896696,
            -32.23117110009869,
            -32.230793758904426,
            -32.231548463540975,
            -32.231166630187104,
            -32.23191781053891,
            -32.23153492774635,
            -32.232288618359625,
            -32.231911491797426,
            -32.23267284940545,
            -32.23230357697465,
            -32.23307096817411,
            -32.23270489265633,
            -32.23347193675859,
            -32.23310254305946,
            -32.23386388303338,
            -32.233487635219554,
            -32.23424170447679,
            -32.23385859251605,
            -32.234606422892654,
            -32.23421787581459,
            -32.23496090989303,
            -32.23456812844383,
            -32.235307458480406,
            -32.23491168120865,
            -32.235649149869566,
            -32.235253059049164,
            -32.23599217170242,
            -32.23559957325174,
            -32.2363435954008,
            -32.235956326238764,
            -32.236705091052556,
            -32.23632114436438,
            -32.237071610550835,
            -32.2366883066952,
            -32.237439417438154,
            -32.237058132037475,
            -32.23781350232731,
            -32.23743903842725,
            -32.23820299775071,
            -32.2378375306853,
            -32.23860897699744,
            -32.23824788334948,
            -32.239019425921256,
            -32.23865405963078,
            -32.239417637024076,
            -32.239042286740485,
            -32.239795695827006,
            -32.239412072125006,
            -32.24016039001735,
            -32.23977562754717,
            -32.24052634385446,
            -32.24014648594623,
            -32.240903071518666,
            -32.240528469324474,
            -32.24128878999439,
            -32.24091586372773,
            -32.24167643031665,
            -32.241302887656666,
            -32.24206318566702,
            -32.24169017421421,
            -32.24245224010166,
            -32.24208195249106,
            -32.242847310226864,
            -32.242480496568525,
            -32.24324911326212,
            -32.24288543341254,
            -32.243656912816796,
            -32.24329604287686,
            -32.24406997763238,
            -32.243711001080726,
            -32.24448567532374,
            -32.24412578091562,
            -32.244897481336736,
            -32.244532426327446,
            -32.24529714951302,
            -32.24492400735435,
            -32.245680687071506,
            -32.24530075522292,
            -32.246053029146054,
            -32.245671710173504,
            -32.2464256534071,
            -32.24604831953811,
            -32.24680741010757,
            -32.246434867327324,
            -32.24719732991832,
            -32.24682597237464,
            -32.24758771747655,
            -32.24721435304658,
            -32.24797408407145,
            -32.24759967562015,
            -32.24836012719338,
            -32.24798825973365,
            -32.24875259911609,
            -32.248385070319486,
            -32.24915311160155,
            -32.24878780512273,
            -32.24955598413899,
            -32.24918872366003,
            -32.24995312512805,
            -32.249580979149236,
            -32.25034005559168,
            -32.249962885392044,
            -32.25071759880942,
            -32.25033695533816,
            -32.25108893054141,
            -32.250706128007636,
            -32.25145630488575,
            -32.25107202725132,
            -32.25182120650213,
            -32.251436573003325,
            -32.252186334731235,
            -32.25180311206723,
            -32.25255504486541,
            -32.25217416709049,
            -32.252928267471056,
            -32.252548882310876,
            -32.25330375053244,
            -32.25292460121466,
            -32.25367957561452,
            -32.25330105201079,
            -32.25405744356456,
            -32.2536814459217,
            -32.25444106887787,
            -32.254068620980185,
            -32.254831236275834,
            -32.254460563971065,
            -32.25522314718423,
            -32.2548504529346,
            -32.25560927842112,
            -32.25523170020074,
            -32.25598540972153,
            -32.255603414721946,
            -32.25635409762785,
            -32.25597089420932,
            -32.25672203084963,
            -32.25634058410673,
            -32.25709406343461,
            -32.25671496401164,
            -32.25747038201089,
            -32.25709266027746,
            -32.25784915875368,
            -32.2574724271317,
            -32.258230292227196,
            -32.25785534229901,
            -32.25861550471716,
            -32.258243076451535,
            -32.25900573642845,
            -32.258635513619296,
            -32.25939986186819,
            -32.25903086024875,
            -32.25979591985082,
            -32.259427361378066,
            -32.26019258011975,
            -32.25982401565132,
            -32.26058891660387,
            -32.2602196205416,
            -32.26098319084355,
            -32.260611883075484,
            -32.26137281387453,
            -32.26099848011304,
            -32.26175640021385,
            -32.261379562016955,
            -32.262135914152275,
            -32.26175868733027,
            -32.2625158289647,
            -32.26214021774125,
            -32.2628993842025,
            -32.26252557367242,
            -32.26328604096973,
            -32.262912756669,
            -32.26367323977321,
            -32.263299724690825,
            -32.26406024541284,
            -32.263687385463975,
            -32.264449332535214,
            -32.26407862728171,
            -32.264843048054615,
            -32.26447473513244,
            -32.26524089032461,
            -32.26487332091161,
            -32.26563901734632,
            -32.2652698418452,
            -32.2660330809693,
            -32.265660948051114,
            -32.26642119203892,
            -32.26604631246158,
            -32.26680425535413,
            -32.266427539721924,
            -32.267183990020285,
            -32.26680605274788,
            -32.26756142921589,
            -32.26718264926373,
            -32.267937498163796,
            -32.26755865174745,
            -32.26831401677171,
            -32.26793616060977,
            -32.26869292494729,
            -32.26831647750915,
            -32.269074513056324,
            -32.268698873716765,
            -32.2694572975648,
            -32.26908168463899,
            -32.26984001137264,
            -32.269464489487056,
            -32.270223216440876,
            -32.26984858105126,
            -32.270608441337274,
            -32.270235040335585,
            -32.27099577452963,
            -32.270622626197174,
            -32.271382718508335,
            -32.27100802442607,
            -32.27176585184356,
            -32.27138852477044,
            -32.272143814955804,
            -32.27176445461423,
            -32.27251848854115,
            -32.272138727407565,
            -32.2728930565139,
            -32.272514023978516,
            -32.27326918489825,
            -32.27289084325031,
            -32.273646474561474,
            -32.273268412217405,
            -32.274024362663994,
            -32.273646818617394,
            -32.2744037060226,
            -32.274027519115634,
            -32.27478612991242,
            -32.27441183707082,
            -32.27517226663799,
            -32.274799543232994,
            -32.27556110955114,
            -32.27518910853854,
            -32.2759509735376,
            -32.275578987076784,
            -32.276340635680235,
            -32.27596827042987,
            -32.27672935283753,
            -32.276356180857,
            -32.277116151439884,
            -32.27674156255649,
            -32.277499878177416,
            -32.27712361678621,
            -32.27788047272529,
            -32.27750328062001,
            -32.278259898321274,
            -32.27788323495152,
            -32.278641020199075,
            -32.27826586083633,
            -32.27902518254401,
            -32.27865119015769,
            -32.279411195267826,
            -32.27903728508247,
            -32.27979701966438,
            -32.27942270454089,
            -32.28018226578826,
            -32.27980825463203,
            -32.280568689760464,
            -32.280196100403934,
            -32.28095821184068,
            -32.28058729287832,
            -32.28135065972094,
            -32.28098036861345,
            -32.28174357458548,
            -32.281372386137726,
            -32.28213414058695,
            -32.28176118805218,
            -32.28252115837071,
            -32.282146581944325,
            -32.28290522103159,
            -32.28252960718587,
            -32.28328746063548,
            -32.28291125659058,
            -32.28366868067661,
            -32.2832922311138,
            -32.284049649903174,
            -32.283673473097444,
            -32.28443147727823,
            -32.28405609711064,
            -32.284815026538354,
            -32.28444047931884,
            -32.28520004770464,
            -32.28482581406003,
            -32.28558541369,
            -32.28521102305662,
            -32.2859704519425,
            -32.28559607311623,
            -32.286355792779794,
            -32.28598202999504,
            -32.28674254329709,
            -32.28636956201052,
            -32.287130548682484,
            -32.28675750929217,
            -32.28751775309444,
            -32.28714331386892,
            -32.2879016665666,
            -32.28752516315561,
            -32.28828160886725,
            -32.28790368758841,
            -32.28865936835114,
            -32.288281383862255,
            -32.289037562222695,
            -32.28866040475594,
            -32.2894174909004,
            -32.28904107536464,
            -32.289798662608156,
            -32.289422452486676,
            -32.29018009692956,
            -32.2898038880302,
            -32.290561653352675,
            -32.290185752833125,
            -32.29094403387817,
            -32.290568828365274,
            -32.291327859608714,
            -32.290953411864926,
            -32.29171308208756,
            -32.29133916940147,
            -32.292099224701445,
            -32.291725590114766,
            -32.29248580112627,
            -32.29211217752064,
            -32.292872203834925,
            -32.29249811964301,
            -32.2932573733917,
            -32.29288220789695,
            -32.29364016320067,
            -32.29326366503438,
            -32.29402045949045,
            -32.29364321497036,
            -32.29439981111387,
            -32.29402297763461,
            -32.294780498887675,
            -32.294404900736794,
            -32.29516372637201,
            -32.29478922066332,
            -32.29554879116755,
            -32.29517458320096,
            -32.29593411496758,
            -32.29555966643013,
            -32.29631898696969,
            -32.295944536282036,
            -32.296704164408744,
            -32.29633034836632,
            -32.2970908016611,
            -32.29671785160468,
            -32.29747897908752,
            -32.297106377109905,
            -32.297867422641346,
            -32.29749434135249,
            -32.298254602355414,
            -32.29788058841562,
            -32.29863992027149,
            -32.298265100466594,
            -32.29902380599118,
            -32.298648542322766,
            -32.29940694875838,
            -32.29903148548954,
            -32.299789771754064,
            -32.299414258807346,
            -32.30017261219935,
            -32.29979728730265,
            -32.30055599385503,
            -32.300181127702956,
            -32.300940372537596,
            -32.30056600806853,
            -32.30132565983042,
            -32.30095154210584,
            -32.30171128215468,
            -32.30133715469032,
            -32.30209686033441,
            -32.30172279269865,
            -32.30248269489323,
            -32.302108988374926,
            -32.30286933345575,
            -32.302496032456155,
            -32.303256588128804,
            -32.30288315949345,
            -32.303643183368884,
            -32.3032688277755,
            -32.30402765091856,
            -32.30365200701697,
            -32.304409661249274,
            -32.304033164855525,
            -32.30479037701679,
            -32.30441388004719,
            -32.305171437316346,
            -32.30479549526245,
            -32.305553653435084,
            -32.30517820816235,
            -32.305936700752,
            -32.30556138831504,
            -32.30631989896444,
            -32.305944541849186,
            -32.30670306420826,
            -32.306327815148514,
            -32.307086570805815,
            -32.30671165733398,
            -32.30747078203294,
            -32.30709623177262,
            -32.30785563293827,
            -32.30748127902838,
            -32.30824076490463,
            -32.30786642539136,
            -32.30862585095753,
            -32.308251390412984,
            -32.30901061404525,
            -32.308635844104515,
            -32.30939463441917,
            -32.30901930645805,
            -32.309777458941184,
            -32.309401491206174,
            -32.310159103733895,
            -32.30978279980088,
            -32.31054034678043,
            -32.31016426538289,
            -32.31092227867975,
            -32.31054680227194,
            -32.311305445120176,
            -32.31093049035006,
            -32.31168948626073,
            -32.31131468215128,
            -32.31207368531162,
            -32.31169882780346,
            -32.31245782581993,
            -32.312083103561186,
            -32.312842405496006,
            -32.31246814769508,
            -32.31322797725527,
            -32.312854212030366,
            -32.313614368564664,
            -32.31324069003862,
            -32.3140006566456,
            -32.31362654522628,
            -32.31438591742973,
            -32.31401115754161,
            -32.31476993144342,
            -32.31439470344351,
            -32.315153169673046,
            -32.31477779759606,
            -32.31553624145333,
            -32.31516093342781,
            -32.3159194863839,
            -32.31554431212349,
            -32.316303026974104,
            -32.31592803530642,
            -32.31668697795108,
            -32.316312228733,
            -32.31707143490391,
            -32.31669691558695,
            -32.31745631065803,
            -32.317081909461734,
            -32.3178413636527,
            -32.31746699434414,
            -32.31822648437189,
            -32.31785221426595,
            -32.318611868332205,
            -32.31823783930065,
            -32.318997746941335,
            -32.318623924714366,
            -32.319383903424495,
            -32.319009952406326,
            -32.319769580932494,
            -32.319395075050075,
            -32.32015402859433,
            -32.31977882603066,
            -32.32053718178965,
            -32.320161568787356,
            -32.32091974809512,
            -32.32054418804995,
            -32.32130259023029,
            -32.32092734017411,
            -32.321686049582695,
            -32.32131103107015,
            -32.3220698716931,
            -32.32169488124173,
            -32.322453701932574,
            -32.322078685619054,
            -32.32283753933036,
            -32.32246263480308,
            -32.32322168459685,
            -32.32284703183936,
            -32.32360633896216,
            -32.32323190933497,
            -32.32399135679272,
            -32.323616979390586,
            -32.3243763808786,
            -32.32400188588157,
            -32.32476110994757,
            -32.3243863994277,
            -32.3251453735284,
            -32.324770382386035,
            -32.32552904530223,
            -32.32515372552448,
            -32.32591206473931,
            -32.32553646814185,
            -32.326294618357636,
            -32.32591896071608,
            -32.32667719488088,
            -32.32630175252348,
            -32.32706029809471,
            -32.326685190878244,
            -32.327444039485336,
            -32.327069133268964,
            -32.32782806879479,
            -32.32745313387165,
            -32.32821197882865,
            -32.32783695494865,
            -32.32859577781776,
            -32.32822085519671,
            -32.32897990273478,
            -32.32860531547861,
            -32.32936473065661,
            -32.32899047720176,
            -32.32975010468409,
            -32.32937589620452,
            -32.33013538385712,
            -32.329760873628906,
            -32.33051995781745,
            -32.33014500892455,
            -32.33090369270091,
            -32.33052843051443,
            -32.331286913155296,
            -32.33091156491661,
            -32.33167005261199,
            -32.33129478003115,
            -32.33205338369567,
            -32.331678253951836,
            -32.33243701908692,
            -32.33206206242512,
            -32.33282101651103,
            -32.33244624499916,
            -32.33320537860284,
            -32.33283075015304,
            -32.33358998711772,
            -32.33321540926973,
            -32.333974657128756,
            -32.333600073638856,
            -32.33435932378099,
            -32.33398478591452,
            -32.33474412762388,
            -32.33436973071677,
            -32.33512922270641,
            -32.33475494765881,
            -32.33551447883197,
            -32.33514012531899,
            -32.335899447861976,
            -32.335524772448245,
            -32.33628370959742,
            -32.33590864853052,
            -32.336667268342886,
            -32.336292009279546,
            -32.33705057426804,
            -32.33667539383947,
            -32.33743413441932,
            -32.33705916895076,
            -32.337818113646236,
            -32.337443292667814,
            -32.3382023133415,
            -32.33782749788607,
            -32.338586490696756,
            -32.33821164312871,
            -32.338970637671935,
            -32.33859584352864,
            -32.339354941848015,
            -32.338980290411186,
            -32.33973953553932,
            -32.33936501448715,
            -32.34012434252166,
            -32.33974985234316,
            -32.34050915428269,
            -32.34013459074226,
            -32.340893782263855,
            -32.340519076812676,
            -32.341278101709236,
            -32.34090320353244,
            -32.34166201467841,
            -32.34128689172298,
            -32.342045483802906,
            -32.34167017817021,
            -32.34242864839481,
            -32.342053310473496,
            -32.342811844877744,
            -32.3424366602046,
            -32.34319541113955,
            -32.3428204593655,
            -32.3435794222703,
            -32.34320461394422,
            -32.34396364318462,
            -32.3435888184852,
            -32.344347782195534,
            -32.343972879250956,
            -32.34473179411967,
            -32.34435690737099,
            -32.34511590708658,
            -32.344741170685786,
            -32.34550034273082,
            -32.34512576663565,
            -32.34588503669909,
            -32.34551047304578,
            -32.3462696588592,
            -32.34589492835927,
            -32.346653896821365,
            -32.34627893482745,
            -32.34703769651357,
            -32.34666257662503,
            -32.34742124130604,
            -32.34704608290899,
            -32.34780475428781,
            -32.34742963377023,
            -32.34818836059503,
            -32.347813305907984,
            -32.3485721093852,
            -32.348197140726676,
            -32.34895604508269,
            -32.3485811836957,
            -32.3493401990298,
            -32.34896543648476,
            -32.34972453102461,
            -32.34934982136797,
            -32.35010894352356,
            -32.34973424943123,
            -32.35049338503163,
            -32.35011872143944,
            -32.35087790585878,
            -32.35050330959908,
            -32.35126256045461,
            -32.350888007223304,
            -32.351647252435846,
            -32.35127262627859,
            -32.35203172938865,
            -32.35165690504575,
            -32.35241578417868,
            -32.35204074966477,
            -32.352799468754405,
            -32.35242435462923,
            -32.35318308194178,
            -32.352808056243596,
            -32.35356692520897,
            -32.353192057486005,
            -32.3539510696202,
            -32.35357629906749,
            -32.35433535982635,
            -32.35396058734065,
            -32.35471962214074,
            -32.354344817496255,
            -32.35510383996307,
            -32.35472905482306,
            -32.35548812851999,
            -32.35511342135412,
            -32.35587257735594,
            -32.35549794630068,
            -32.3562571510549,
            -32.35588253969653,
            -32.356641730067054,
            -32.356267076214095,
            -32.35702620176073,
            -32.35665146367874,
            -32.35741049122611,
            -32.35703563955935,
            -32.357794543268604,
            -32.35741956154271,
            -32.35817834050528,
            -32.357803255004505,
            -32.35856196611114,
            -32.35818686375758,
            -32.35894561301885,
            -32.35857059936456,
            -32.35932947259024,
            -32.35895459240174,
            -32.35971358652912,
            -32.35933878940698,
            -32.360097823100695,
            -32.359723020509264,
            -32.360482021891755,
            -32.36010718090119,
            -32.36086616046729,
            -32.36049133230847,
            -32.36125036025212,
            -32.36087561108753,
            -32.361634724182494,
            -32.361260045353916,
            -32.362019187921945,
            -32.3616444858898,
            -32.362403550144926,
            -32.362028726536835,
            -32.362787647189016,
            -32.362412682390406,
            -32.36317148639208,
            -32.36279644433748,
            -32.36355521407768,
            -32.363180176972264,
            -32.36393897874774,
            -32.36356398829799,
            -32.36432284069244,
            -32.36394789693945,
            -32.36470679303078,
            -32.36433188811064,
            -32.365090825030194,
            -32.36471596001638,
            -32.36547493872143,
            -32.36510011171636,
            -32.365859122558824,
            -32.36548432078461,
            -32.366243349164954,
            -32.36586856547003,
            -32.36662761389789,
            -32.36625286179977,
            -32.36701194953682,
            -32.366637242695916,
            -32.367396368552754,
            -32.36702167924897,
            -32.36778078940303,
            -32.36740604173847,
            -32.368165054011726,
            -32.36779017831584,
            -32.368549053529534,
            -32.36817405525306,
            -32.36893284418844,
            -32.36855781233902,
            -32.369316622609844,
            -32.36894166068548,
            -32.36970057058353,
            -32.36932571557586,
            -32.37008471927627,
            -32.36970992761987,
            -32.37046896225033,
            -32.3700941698645,
            -32.37085318836025,
            -32.37047837633704,
            -32.3712373878451,
            -32.37086258845097,
            -32.371621632590376,
            -32.37124688139181,
            -32.37200597608718,
            -32.37163126973041,
            -32.37239039090249,
            -32.372015690795955,
            -32.372774795151116,
            -32.37240005982689,
            -32.373159114732445,
            -32.37278432036728,
            -32.37354331102624,
            -32.37316844906377,
            -32.37392737228184,
            -32.37355244607529,
            -32.37431131394479,
            -32.373936347937935,
            -32.37469519825281,
            -32.37432024134038,
            -32.375079128223696,
            -32.37470422919119,
            -32.37546318679654,
            -32.375088355902534,
            -32.37584736866304,
            -32.37547256813183,
            -32.37623158601058,
            -32.375856768561455,
            -32.37661575910427,
            -32.376240918462805,
            -32.376999901391684,
            -32.37662507870929,
            -32.377384102339924,
            -32.37700933757557,
            -32.377768419587305,
            -32.37739369875193,
            -32.37815279514739,
            -32.37777805116474,
            -32.37853708801819,
            -32.37816225579631,
            -32.37892119149023,
            -32.37854626127982,
            -32.37930511739628,
            -32.37893013632115,
            -32.37968897258378,
            -32.37931400094425,
            -32.38007286706977,
            -32.379697937543064,
            -32.38045684913419,
            -32.380081962044805,
            -32.38084091142209,
            -32.38046605471757,
            -32.38122503050995,
            -32.380850193946316,
            -32.38160918648358,
            -32.38123436069848,
            -32.38199335906142,
            -32.38161853494748,
            -32.38237753214785,
            -32.38200270984289,
            -32.38276171291541,
            -32.38238690621047,
            -32.38314593124112,
            -32.38277115142333,
            -32.383530199225845,
            -32.383155430175194,
            -32.383914468707516,
            -32.383539665412464,
            -32.38429864680863,
            -32.38392376950806,
            -32.38468267287198,
            -32.38430772698025,
            -32.38506658411788,
            -32.384691622768585,
            -32.38545049640577,
            -32.38507557852992,
            -32.38583451169682,
            -32.38545965592323,
            -32.38621864237585,
            -32.38584382176322,
            -32.38660282456195,
            -32.38622800331563,
            -32.38698699766354,
            -32.38661216810957,
            -32.38737116245773,
            -32.38699634542856,
            -32.38775536354052,
            -32.387380578398194,
            -32.38813962803231,
            -32.38776486863152,
            -32.38852393128346,
            -32.38814917064013,
            -32.38890821751786,
            -32.38853342932981,
            -32.389292440889264,
            -32.38891761286317,
            -32.389676583576566,
            -32.38930171559277,
            -32.39006064917703,
            -32.389685749281185,
            -32.390444658385206,
            -32.390069745273365,
            -32.3908286547535,
            -32.39045375736406,
            -32.39121269716612,
            -32.390837839967595,
            -32.391596824726946,
            -32.391222007520554,
            -32.391981022263494,
            -32.39160621822674,
            -32.39236523058408,
            -32.39199041114098,
            -32.39274940280341,
            -32.392374566518306,
            -32.393133551634484,
            -32.39275872521017,
            -32.3935177338589,
            -32.393142941471915,
            -32.3939019838811,
            -32.39352721642274,
            -32.39428626591378,
            -32.393911483300705,
            -32.394670496636465,
            -32.39429566143452,
            -32.39505461572263,
            -32.39467972397804,
            -32.395438633536045,
            -32.39506371404767,
            -32.39582261417818,
            -32.395447701813175,
            -32.3962066203283,
            -32.39583173263909,
            -32.396590676974334,
            -32.39621581296581,
            -32.39697477804075,
            -32.39659993094472,
            -32.39735891108506,
            -32.3969840763847,
            -32.397743067583754,
            -32.39736824114667,
            -32.398127237843696,
            -32.39775241416473,
            -32.398511411175505,
            -32.39813658807101,
            -32.39889558648996,
            -32.39852076840422,
            -32.39927977401264,
            -32.39890496445858,
            -32.39966397566114,
            -32.39928916480855,
            -32.40004816414326,
            -32.39967332894403,
            -32.400432293088336,
            -32.400057416046664,
            -32.4008163386596,
            -32.40044142813519,
            -32.40120033158946,
            -32.40082542022099,
            -32.401584340600444,
            -32.40120945987652,
            -32.40196841786468,
            -32.40159357318912,
            -32.4023525597559,
            -32.40197773092078,
            -32.40273672150847,
            -32.40236188668942,
            -32.403120867597295,
            -32.40274602483832,
            -32.40350500426936,
            -32.403130169395524,
            -32.40388916436199,
            -32.40351435088283,
            -32.40427336693867,
            -32.40389857088744,
            -32.40465759594384,
            -32.40428279937444,
            -32.405041814375366,
            -32.40466699974525,
            -32.4054259918241,
            -32.405051151328806,
            -32.40581011759891,
            -32.40543525248971,
            -32.40619419702662,
            -32.40581931442395,
            -32.40657824690698,
            -32.406203359812245,
            -32.40696229611771,
            -32.40658742206916,
            -32.40734637949364,
            -32.406971531889795,
            -32.40773051769064,
            -32.40735569490892,
            -32.40811469905526,
            -32.40773988441087,
            -32.40849888747801,
            -32.40812406405573,
            -32.40888305533126,
            -32.40850822215559,
            -32.40926720943964,
            -32.40889238118117,
            -32.40965138062114,
            -32.409276569737216,
            -32.41003558562047,
            -32.40966078558932,
            -32.41041980186563,
            -32.410044989918205,
            -32.410803983063715,
            -32.41042914006931,
            -32.41118810008268,
            -32.41081322719657,
            -32.411572165540704,
            -32.41119728166514,
            -32.41195621984552,
            -32.41158134469197,
            -32.412340297036486,
            -32.41196543784528,
            -32.41272440514235,
            -32.412349557789064,
            -32.41310853398811,
            -32.412733692508425,
            -32.41349267340339,
            -32.413117835727604,
            -32.41387682061509,
            -32.4135019869309,
            -32.414260975519845,
            -32.41388614544192,
            -32.41464513694086,
            -32.41427031027035,
            -32.41502930522033,
            -32.41465448299664,
            -32.415413482261975,
            -32.41503866325816,
            -32.41579766261287,
            -32.41542283829478,
            -32.416181825776626,
            -32.415806982403076,
            -32.416565945531474,
            -32.41619107549717,
            -32.41695001401557,
            -32.41657512611063,
            -32.417334056657715,
            -32.41695917269393,
            -32.41771811784535,
            -32.41734325624095,
            -32.41810222682366,
            -32.41772738836841,
            -32.41848637623683,
            -32.41811154612454,
            -32.418870534364295,
            -32.41849569798651,
            -32.41925467762003,
            -32.41887983376786,
            -32.419638810203054,
            -32.41926396925351,
            -32.42002295369105,
            -32.419648124754055,
            -32.420407121334826,
            -32.420032302621266,
            -32.42079130440326,
            -32.420416485238235,
            -32.4211754807407,
            -32.420800650518785,
            -32.421559632066895,
            -32.421184786337314,
            -32.421943752744774,
            -32.4215688930271,
            -32.42232784772951,
            -32.42195297925071,
            -32.422711928851214,
            -32.42233705978191,
            -32.423096013636155,
            -32.422721153757514,
            -32.42348012096153,
            -32.423105276802794,
            -32.42386426013125,
            -32.42348942954361,
            -32.4242484223054,
            -32.42387359538538,
            -32.42463258668995,
            -32.42425775456355,
            -32.425016739489706,
            -32.42464190285728,
            -32.42540088697727,
            -32.42502605473738,
            -32.42578504718154,
            -32.425410225525425,
            -32.426169227249666,
            -32.42579441057289,
            -32.4265534105298,
            -32.42617858438088,
            -32.42693756833484,
            -32.426562721983686,
            -32.42732168526475,
            -32.42694682127594,
            -32.42770577277021,
            -32.42733090441434,
            -32.42808985860931,
            -32.42771499869458,
            -32.42847396455718,
            -32.42809911700946,
            -32.42885809401438,
            -32.42848325477198,
            -32.42924223741381,
            -32.42886740091786,
            -32.429626384839715,
            -32.42925154844817,
            -32.430010532340354,
            -32.42963569600033,
            -32.43039468009635,
            -32.4300198445495,
            -32.43077882961499,
            -32.43040399604998,
            -32.431162983539124,
            -32.43078815331854,
            -32.43154714408357,
            -32.43117231633738,
            -32.43219608067688,
            -32.43238347993519,
            -32.433628883403905,
            -32.43295282688631,
            -32.43168059513631,
            -32.42697238155274,
            -32.42119675978562,
            -32.412893005141676,
            -32.40556447156713,
            -32.398070145044976,
            -32.393109582140674,
            -32.38813121281523,
            -32.38425845955609,
            -32.37812320986159,
            -32.371080180807475,
            -32.36100009024182,
            -32.35088306916021,
            -32.33982945393519,
            -32.33110187060504,
            -32.322990686663665,
            -32.31726229166002,
            -32.310857529828354,
            -32.3048005320409,
            -32.29635079157007,
            -32.28741769882244,
            -32.276397775336186,
            -32.265813987813225,
            -32.25406997528452,
            -32.243130583795356,
            -32.23071540434631,
            -32.21840090824422,
            -32.20397845356228,
            -32.18961586983308,
            -32.17365246010371,
            -32.15844148664986,
            -32.14206471352338,
            -32.12643808166227,
            -32.109316912315734,
            -32.09283148810686,
            -32.075220368399975,
            -32.05927739423912,
            -32.043480236111044,
            -32.03039360603273,
            -32.01772140814087,
            -32.00716890530428,
            -31.995816636599056,
            -31.98538394400147,
            -31.973438973909968,
            -31.962532831662188,
            -31.95082395845997,
            -31.94102435305983,
            -31.930884194522996,
            -31.922331234679273,
            -31.91240347785828,
            -31.90259546951757,
            -31.890127856785757,
            -31.87711297394839,
            -31.86166272442692,
            -31.84674144477554,
            -31.830933612636212,
            -31.817282916283364,
            -31.803955126410063,
            -31.793348664805244,
            -31.78291924004537,
            -31.774496904407513,
            -31.76529500530425,
            -31.75714208420031,
            -31.747538596327363,
            -31.738641795548602,
            -31.728311213628523,
            -31.71895847572569,
            -31.708626603251993,
            -31.699873109852774,
            -31.690818641388063,
            -31.684069393388917,
            -31.677546994018186,
            -31.673498471570298,
            -31.669179461224864,
            -31.666221363862295,
            -31.66146640542503,
            -31.65665128971257,
            -31.64927753411139,
            -31.64202272117896,
            -31.63330344155499,
            -31.62611615303231,
            -31.618576960220693,
            -31.61274808400944,
            -31.605752739251013,
            -31.59908748357807,
            -31.590048364343104,
            -31.58110277547438,
            -31.570720858276605,
            -31.562298745572487,
            -31.55434849393649,
            -31.549421099194277,
            -31.54460342216298,
            -31.54104727867061,
            -31.53515156123934,
            -31.52827258020465,
            -31.51788869773828,
            -31.506734472487583,
            -31.493449293716125,
            -31.481318223240766,
            -31.46878499474087,
            -31.45849603799473,
            -31.448067127419066,
            -31.439553430250413,
            -31.430228470611283,
            -31.422094820461346,
            -31.412466386793586,
            -31.403426387879897,
            -31.392386615034763,
            -31.381647013564887,
            -31.368946826603484,
            -31.356996324950895,
            -31.343861455797917,
            -31.33233597554243,
            -31.320268280125266,
            -31.309982073802438,
            -31.29880834925095,
            -31.288741187780847,
            -31.277077379116058,
            -31.26614962491468,
            -31.253707244018276,
            -31.242553323826073,
            -31.230601585890824,
            -31.22052875832081,
            -31.20982286004836,
            -31.20061098302997,
            -31.189947544244195,
            -31.17974633647676,
            -31.167242797814243,
            -31.154812358883294,
            -31.14036222252276,
            -31.126893327479994,
            -31.11269599029613,
            -31.100743647024498,
            -31.08889195631752,
            -31.079398423409494,
            -31.06939479030489,
            -31.060666229535794,
            -31.0502839652066,
            -31.040400724837305,
            -31.02866556073228,
            -31.01781911109519,
            -31.005830889476087,
            -30.99545377243667,
            -30.984394557991465,
            -30.975043862352436,
            -30.964813778321368,
            -30.955946191394403,
            -30.945850293115754,
            -30.936838245121923,
            -30.926392384003485,
            -30.91692793791847,
            -30.906051243488918,
            -30.896406522782918,
            -30.88582903295349,
            -30.877108621289352,
            -30.86797132489032,
            -30.860788448585062,
            -30.85266722543943,
            -30.845393643746995,
            -30.83584551870035,
            -30.826108113917634,
            -30.813851684726913,
            -30.802182914722223,
            -30.789554067265225,
            -30.77932164759281,
            -30.76945575541194,
            -30.76236066063709,
            -30.754916237688438,
            -30.74881234481862,
            -30.740791120999987,
            -30.733041762643918,
            -30.723110034956374,
            -30.713993207255434,
            -30.70366572731157,
            -30.69513071582183,
            -30.685968920445962,
            -30.678673985117296,
            -30.670387098233267,
            -30.663411190703314,
            -30.6549330406345,
            -30.647470709619878,
            -30.63846428740843,
            -30.630635712425924,
            -30.621523914833094,
            -30.61384339290626,
            -30.60503316784598,
            -30.59764813172423,
            -30.588941586727653,
            -30.581314207420824,
            -30.571939378407446,
            -30.563263429251247,
            -30.552626956507897,
            -30.542740711338194,
            -30.53122250751229,
            -30.521011020688707,
            -30.509815282724468,
            -30.500514898136423,
            -30.490609885778838,
            -30.482657231465264,
            -30.47381009652829,
            -30.466308404175074,
            -30.457140505504828,
            -30.448576143530556,
            -30.4378712036489,
            -30.42774815261082,
            -30.41596255470948,
            -30.405622360517754,
            -30.394578415285014,
            -30.385681248401706,
            -30.376252387769235,
            -30.368512966233435,
            -30.359344935671007,
            -30.35085420345293,
            -30.340231750056347,
            -30.33012673937143,
            -30.31831510215989,
            -30.307799044944176,
            -30.296361282089777,
            -30.286712789239772,
            -30.276181029456858,
            -30.267122997308046,
            -30.2566838903945,
            -30.247308648044413,
            -30.23634172393921,
            -30.226464631768465,
            -30.21516694973782,
            -30.205181517521005,
            -30.19398701271262,
            -30.184292843841824,
            -30.173547858073473,
            -30.164413827929803,
            -30.154207724545515,
            -30.14542988804562,
            -30.13520295534303,
            -30.125985487297616,
            -30.11499267002222,
            -30.105004504241247,
            -30.093578301682438,
            -30.083782765382157,
            -30.073182407988785,
            -30.06459506677195,
            -30.055124728216533,
            -30.047138161093518,
            -30.03749287712158,
            -30.028627331594038,
            -30.017767570337465,
            -30.007866415861475,
            -29.99658230637532,
            -29.987081583257346,
            -29.97690218571236,
            -29.96887883715959,
            -29.960084272755,
            -29.952987987502404,
            -29.944455522786004,
            -29.93699318285693,
            -29.927679888254833,
            -29.919328610563802,
            -29.909323321006802,
            -29.900672979806842,
            -29.89082333871326,
            -29.882690148132923,
            -29.873524054491927,
            -29.866021759444696,
            -29.857252898823724,
            -29.84985775615183,
            -29.84094896462006,
            -29.833309761651684,
            -29.82419570141122,
            -29.81649372739224,
            -29.80747691878017,
            -29.79998355790325,
            -29.791213882978436,
            -29.783946728710134,
            -29.775363151713815,
            -29.768235016579318,
            -29.759737347841945,
            -29.752604449580556,
            -29.74397812944816,
            -29.736589160845348,
            -29.72765146538179,
            -29.72003109143551,
            -29.71108323054063,
            -29.703739269263348,
            -29.695270868640385,
            -29.688389972843183,
            -29.68008951786162,
            -29.6728812004008,
            -29.663752414376006,
            -29.655425584719904,
            -29.645252013522573,
            -29.636298426286768,
            -29.62609951938463,
            -29.617652683398475,
            -29.608205601560385,
            -29.600396400211025,
            -29.591179748936433,
            -29.58311922474561,
            -29.57328454092192,
            -29.564512455183802,
            -29.554127270221123,
            -29.545139599707245,
            -29.534879686730783,
            -29.526263375939628,
            -29.51645597387854,
            -29.508241686975083,
            -29.498685888955052,
            -29.490542397651154,
            -29.480865613518525,
            -29.47244182682016,
            -29.46237387996191,
            -29.453548638988085,
            -29.443179392559145,
            -29.434276252190077,
            -29.424094061304736,
            -29.415617963294014,
            -29.40595284866564,
            -29.397912280519325,
            -29.388430129930132,
            -29.380258091602364,
            -29.370382287786725,
            -29.36170759419911,
            -29.351410888287198,
            -29.342544499373613,
            -29.332341722174636,
            -29.323812753301294,
            -29.314065972031603,
            -29.30598255027519,
            -29.296550623908853,
            -29.28861867709647,
            -29.27918763416972,
            -29.271196575792732,
            -29.26174275269286,
            -29.25386014702921,
            -29.244683318767326,
            -29.23721362894163,
            -29.228482630183567,
            -29.22134991346815,
            -29.212722170925858,
            -29.20541119126258,
            -29.196380703704428,
            -29.188602022503762,
            -29.17923257273711,
            -29.171404105239013,
            -29.162320468019146,
            -29.155040265127024,
            -29.1465943465572,
            -29.139858645713765,
            -29.131730802641606,
            -29.12505512553502,
            -29.116781104713574,
            -29.109843140557683,
            -29.101273880141434,
            -29.094048197832034,
            -29.085220253579617,
            -29.077787400237696,
            -29.06885304595977,
            -29.061486787210526,
            -29.052830443661815,
            -29.045938979936818,
            -29.03783576844529,
            -29.031416760699244,
            -29.023544351962897,
            -29.01704886074983,
            -29.008845220528457,
            -29.001921413014134,
            -28.99337505063994,
            -28.98632205892853,
            -28.977861975732235,
            -28.971015032906116,
            -28.96271501071668,
            -28.95587328857135,
            -28.94738678838525,
            -28.940259786768348,
            -28.93152103270518,
            -28.9243110809828,
            -28.9157047372733,
            -28.908801192637075,
            -28.900550587664757,
            -28.893917535851177,
            -28.88574371060441,
            -28.87896807416037,
            -28.870465434257454,
            -28.863272654320017,
            -28.854365481808703,
            -28.846881909350696,
            -28.83785266345993,
            -28.8304367605492,
            -28.821626630054798,
            -28.814514596940732,
            -28.805990654310012,
            -28.799062001611222,
            -28.790555764331092,
            -28.78347924935063,
            -28.77470961165815,
            -28.76734123198471,
            -28.75833990408541,
            -28.75085754623784,
            -28.741869824006606,
            -28.73450110318309,
            -28.725670942164243,
            -28.718461155964683,
            -28.70975284467135,
            -28.702620782717595,
            -28.693940297452674,
            -28.68679486426017,
            -28.67807230750773,
            -28.670880376524263,
            -28.66214489797012,
            -28.65500970662649,
            -28.64641930859531,
            -28.63950124469062,
            -28.63114014569239,
            -28.624392975143746,
            -28.61607987761901,
            -28.60925357203967,
            -28.600779468420885,
            -28.593803269972053,
            -28.58527258337664,
            -28.578372993301926,
            -28.570019604651957,
            -28.563321155795997,
            -28.55509993780641,
            -28.54842300077254,
            -28.540121508733602,
            -28.53333863832294,
            -28.52498027370157,
            -28.5182461042585,
            -28.51003136793732,
            -28.503487627380906,
            -28.495438675148588,
            -28.488997890023214,
            -28.48098187126764,
            -28.474544605809115,
            -28.46653403297554,
            -28.460131066534327,
            -28.452163690596844,
            -28.445792044805067,
            -28.437820148493074,
            -28.431426900193394,
            -28.423452552918384,
            -28.417129844012727,
            -28.40931217137119,
            -28.403214171436336,
            -28.395611052531876,
            -28.38964604376511,
            -28.382030723694335,
            -28.375917067159182,
            -28.3680658229863,
            -28.36172322029984,
            -28.35372661797783,
            -28.347370569420224,
            -28.339479794096633,
            -28.333305753003536,
            -28.325602207403186,
            -28.319572582110172,
            -28.31193652465732,
            -28.30590699962192,
            -28.2982251858805,
            -28.292144662985617,
            -28.28443768674324,
            -28.278378958211654,
            -28.27073854814331,
            -28.26477183434255,
            -28.25721176730946,
            -28.251284020173202,
            -28.243701176415094,
            -28.23770555734295,
            -28.230046420877613,
            -28.22401938922759,
            -28.216411192017553,
            -28.210519068352152,
            -28.20309132837246,
            -28.197357352243124,
            -28.190000740797732,
            -28.184221452469362,
            -28.17671733956591,
            -28.170750670328218,
            -28.16308524589956,
            -28.157039315974238,
            -28.149385048455603,
            -28.143417454525103,
            -28.13586353854874,
            -28.129982015235925,
            -28.12248498874002,
            -28.116637543017305,
            -28.10916220493229,
            -28.103328193166593,
            -28.095842530274062,
            -28.089961834319794,
            -28.08238494822309,
            -28.076394825528862,
            -28.068727418428043,
            -28.062715308657484,
            -28.055109521002098,
            -28.049232305136883,
            -28.041778358088386,
            -28.03601804374392,
            -28.02859974525462,
            -28.022799679680414,
            -28.015295939522886,
            -28.009420938734188,
            -28.001887176431456,
            -27.996038574928846,
            -27.988560027391156,
            -27.982763075648258,
            -27.975298497304053,
            -27.969483307370133,
            -27.961981203502216,
            -27.956152537858703,
            -27.948675181591238,
            -27.94292282180931,
            -27.935548787635906,
            -27.929906484079037,
            -27.92262180415954,
            -27.91704043328844,
            -27.909784576451216,
            -27.904209258010148,
            -27.896936510687684,
            -27.891332775334217,
            -27.884020673603796,
            -27.878391260587822,
            -27.871081174190365,
            -27.86551129018132,
            -27.858319291378248,
            -27.852921188331614,
            -27.845916474761562,
            -27.840684813746464,
            -27.83378412988068,
            -27.828580751804463,
            -27.821634395030333,
            -27.816341618449858,
            -27.80929534468082,
            -27.80393110119813,
            -27.79686618636194,
            -27.79155143411021,
            -27.78459943235956,
            -27.77944494253223,
            -27.772665998384504,
            -27.767662223624303,
            -27.76097385323715,
            -27.755988024839354,
            -27.749251398218565,
            -27.74418950818117,
            -27.73739443088421,
            -27.73233124849748,
            -27.72560234915454,
            -27.720649842599496,
            -27.7140290953807,
            -27.70913787998817,
            -27.702507685880377,
            -27.69755588988057,
            -27.69085438458199,
            -27.685877348086645,
            -27.679222499297108,
            -27.674362860901365,
            -27.667852268215054,
            -27.663113338405896,
            -27.65665510923308,
            -27.651892053577274,
            -27.64535092193289,
            -27.640489957610725,
            -27.63386938224101,
            -27.628973142262044,
            -27.62235644899834,
            -27.61749541360902,
            -27.610926818719836,
            -27.606124042372343,
            -27.599618194682005,
            -27.594884291132825,
            -27.588438490208805,
            -27.583743435211435,
            -27.57729294345047,
            -27.572551472022997,
            -27.566020836361467,
            -27.561202424451203,
            -27.55462565675813,
            -27.549819312586944,
            -27.54330643829743,
            -27.538597013013145,
            -27.532173933130494,
            -27.52752032447822,
            -27.521098407027118,
            -27.516402173554308,
            -27.509908549159082,
            -27.50514463185873,
            -27.498603971219005,
            -27.49383254299318,
            -27.4873205871342,
            -27.482611483616303,
            -27.47617685520194,
            -27.471546749677444,
            -27.46517038745129,
            -27.460569941052167,
            -27.454186983796518,
            -27.449558989190592,
            -27.443143542071613,
            -27.438506144250272,
            -27.432116343873016,
            -27.42754357288753,
            -27.421237738286624,
            -27.416746379487854,
            -27.410493418737907,
            -27.406022255486043,
            -27.399761797004327,
            -27.395282004342643,
            -27.38902999805757,
            -27.384593016655717,
            -27.378411858049084,
            -27.374061997846944,
            -27.36796199242612,
            -27.363673884485614,
            -27.357606756205104,
            -27.35332557334347,
            -27.34724181247522,
            -27.342931575376042,
            -27.336812399071267,
            -27.332479335021652,
            -27.326363182155983,
            -27.322080641048156,
            -27.316065291963117,
            -27.31192779940234,
            -27.30606907457525,
            -27.30206413037435,
            -27.296275577702364,
            -27.292268843858366,
            -27.286416558212526,
            -27.282327358302002,
            -27.276413666028457,
            -27.272322611811507,
            -27.26646781288544,
            -27.262481993228565,
            -27.25673825466017,
            -27.252841653189435,
            -27.247143513586863,
            -27.243258461749747,
            -27.23755074297406,
            -27.233661181375,
            -27.227960180369877,
            -27.224093408666832,
            -27.218416501516177,
            -27.214569622178388,
            -27.208898685810546,
            -27.205050666715582,
            -27.199373446467003,
            -27.19552491195346,
            -27.18985105616714,
            -27.186015309820455,
            -27.180358850702575,
            -27.176552983725948,
            -27.170937660786308,
            -27.167190857687878,
            -27.161643830322237,
            -27.157967550003008,
            -27.152474113434742,
            -27.148825410515045,
            -27.143324912727046,
            -27.139645290535693,
            -27.13410124216038,
            -27.130389442769086,
            -27.12483594875835,
            -27.121150310747055,
            -27.11565315224182,
            -27.112048278334058,
            -27.106638037865668,
            -27.103111568905536,
            -27.097752065354246,
            -27.09423995322109,
            -27.088853321278,
            -27.085285931403124,
            -27.079833740956516,
            -27.07622160151652,
            -27.07076493720533,
            -27.067202046808678,
            -27.061835250782053,
            -27.05838039149649,
            -27.053104640801628,
            -27.04970241638577,
            -27.044431385519374,
            -27.041002478870514,
            -27.035696556136834,
            -27.032254047701937,
            -27.026966706312045,
            -27.023575608962144,
            -27.018352299584528,
            -27.015020952998206,
            -27.009834499596074,
            -27.00651810282446,
            -27.001327772670823,
            -26.998005439607073,
            -26.992812847087198,
            -26.989501990408517,
            -26.984329905265962,
            -26.981051240835352,
            -26.97591606333563,
            -26.97268091479785,
            -26.967587258042705,
            -26.964388511835644,
            -26.959313386790154,
            -26.956114383048487,
            -26.95101808658365,
            -26.947794954618054,
            -26.942685148305436,
            -26.939483104590114,
            -26.93443053701958,
            -26.931320348489397,
            -26.926367208966866,
            -26.92334305249659,
            -26.91843652113429,
            -26.915417749165133,
            -26.910479944845125,
            -26.90741888464044,
            -26.902446106213254,
            -26.899379647174314,
            -26.894432225406955,
            -26.89142265511501,
            -26.886547145052653,
            -26.88361583744434,
            -26.878807688464587,
            -26.875928732313564,
            -26.8711485204852,
            -26.868278158709735,
            -26.863488211393772,
            -26.86060494649971,
            -26.8558073030281,
            -26.852937344357773,
            -26.848175128809313,
            -26.84536388792798,
            -26.840669434756897,
            -26.837925274068642,
            -26.833282709150073,
            -26.830574700987427,
            -26.825952597097462,
            -26.823261663432103,
            -26.818658423534362,
            -26.81599749815137,
            -26.811431550485327,
            -26.808815306591143,
            -26.804291844927217,
            -26.801714622016892,
            -26.79721946644408,
            -26.794661344327235,
            -26.790172357002586,
            -26.787613068197004,
            -26.7831179910195,
            -26.780560447515903,
            -26.776081967613354,
            -26.773566453029645,
            -26.76915091115006,
            -26.766711465572644,
            -26.762362944903856,
            -26.759965923587938,
            -26.755621164441592,
            -26.753196739251322,
            -26.74880762593819,
            -26.746351019783717,
            -26.741959608050994,
            -26.739543731201984,
            -26.73522472323439,
            -26.7328971163434,
            -26.728654903363854,
            -26.72637901656922,
            -26.7221543075686,
            -26.71987212433735,
            -26.715627172843455,
            -26.713329084206283,
            -26.709077691056457,
            -26.706790418442935,
            -26.702560543903562,
            -26.700306458118558,
            -26.69611211014922,
            -26.693896662326317,
            -26.68973509689253,
            -26.68754710307206,
            -26.683400524153008,
            -26.68121972574395,
            -26.6770726214059,
            -26.674895215405066,
            -26.670758317491778,
            -26.6686063223417,
            -26.664503696651032,
            -26.66239289128743,
            -26.658325374387722,
            -26.656242316861455,
            -26.65218994949948,
            -26.650118702003695,
            -26.64607790290744,
            -26.644029191690052,
            -26.64002045097046,
            -26.638015932576067,
            -26.63405397955509,
            -26.632096421856797,
            -26.62817174760106,
            -26.626242002142035,
            -26.622330487416853,
            -26.620404645113446,
            -26.616488207036515,
            -26.614559792125913,
            -26.610647834543826,
            -26.60874301686966,
            -26.604873376546657,
            -26.60303087800704,
            -26.59922964448691,
            -26.597451868487532,
            -26.593695111946268,
            -26.59193900694017,
            -26.588180245327532,
            -26.58641286274652,
            -26.58264422420332,
            -26.580884091673333,
            -26.577141431559625,
            -26.5754277233679,
            -26.57174016256904,
            -26.570085145245503,
            -26.566448477154,
            -26.56483700101045,
            -26.5612319939523,
            -26.559645603053344,
            -26.556057196813445,
            -26.554485464041328,
            -26.55090913879114,
            -26.54935502269616,
            -26.545801117571628,
            -26.544279443612112,
            -26.5407610595654,
            -26.539276252990405,
            -26.535785468393886,
            -26.534319571725927,
            -26.530837106282508,
            -26.52938047609598,
            -26.525913781394454,
            -26.52449041341912,
            -26.52107025824545,
            -26.519703474404455,
            -26.516333424517722,
            -26.51500341501608,
            -26.511647291557143,
            -26.510316076761615,
            -26.506949651519566,
            -26.505616118721615,
            -26.502261068298363,
            -26.500960503407484,
            -26.497652414322992,
            -26.496409072144143,
            -26.49315475518242,
            -26.491958419011706,
            -26.48873572346001,
            -26.487559183589447,
            -26.484342517095907,
            -26.48316686611076,
            -26.479947733925,
            -26.47877660948259,
            -26.475570177393568,
            -26.47442658152676,
            -26.471257191341767,
            -26.470159249304576,
            -26.467033058816835,
            -26.46597322904061,
            -26.4628727822531,
            -26.461830667087053,
            -26.45874059019089,
            -26.45771062898886,
            -26.454635682346023,
            -26.453629485267108,
            -26.450582798339827,
            -26.449610808369602,
            -26.44659787685621,
            -26.445660768445013,
            -26.442678433313077,
            -26.441770217202865,
            -26.43881074171819,
            -26.43792334114871,
            -26.43498100258811,
            -26.43411397537157,
            -26.431195361532808,
            -26.430361000366315,
            -26.42747897967998,
            -26.426683876531712,
            -26.4238331965692,
            -26.42305985782109,
            -26.419685810267868,
            -26.41706694004901,
            -26.410766457053008,
            -26.405905220783655,
            -26.40056052382662,
            -26.401130303775066,
            -26.40441948757309,
            -26.412885882016074,
            -26.418696609697466,
            -26.42176628973457,
            -26.41667121470341,
            -26.408640329320107,
            -26.39853940904733,
            -26.394164679701095,
            -26.394149191385935,
            -26.399977905955986,
            -26.40349750296756,
            -26.40335677643672,
            -26.393936895988162,
            -26.38091542181484,
            -26.365581902895585,
            -26.356825803149725,
            -26.353262265399643,
            -26.357143783329242,
            -26.36039891691025,
            -26.362370517105187,
            -26.357448456456193,
            -26.35073116839878,
            -26.342130210730513,
            -26.338379659905033,
            -26.336478792426874,
            -26.33767570723883,
            -26.33465578189975,
            -26.328252999984407,
            -26.315133229035773,
            -26.301831963935978,
            -26.289240799149635,
            -26.283726727247707,
            -26.282169607533824,
            -26.285090491276335,
            -26.285363071584495,
            -26.283235097314535,
            -26.2748618420233,
            -26.265116510048713,
            -26.253178373941612,
            -26.244044496415633,
            -26.234580891945516,
            -26.227008122494816,
            -26.217153508995505,
            -26.208281819071107,
            -26.19865546423734,
            -26.193042952800837,
            -26.18919266450197,
            -26.189166922156115,
            -26.18764890318148,
            -26.185105971949973,
            -26.17735895138757,
            -26.168025233476754,
            -26.156286023915527,
            -26.147252202806435,
            -26.138964654675174,
            -26.13354494083511,
            -26.12626770038331,
            -26.118273405760743,
            -26.106389857685862,
            -26.094479364839973,
            -26.081682390302937,
            -26.072192551972954,
            -26.063456403804928,
            -26.057162899146288,
            -26.049048960357656,
            -26.040854237891402,
            -26.029944649487813,
            -26.019823380299936,
            -26.00871375437865,
            -25.999330869693747,
            -25.98852547587314,
            -25.978009477936435,
            -25.9652605888699,
            -25.953633697471926,
            -25.94238912611786,
            -25.93496747265737,
            -25.92882680597061,
            -25.924252508939794,
            -25.91627171963702,
            -25.905023234652955,
            -25.888194786407393,
            -25.870033505292756,
            -25.851499013766567,
            -25.837416430860333,
            -25.826112919980673,
            -25.818300952782977,
            -25.808867321850634,
            -25.79800510827206,
            -25.782952743413198,
            -25.767769128637056,
            -25.752474436906205,
            -25.74122846411087,
            -25.731337298498612,
            -25.723232056563802,
            -25.711810682019173,
            -25.69793597257423,
            -25.679628196740968,
            -25.66167066228056,
            -25.644477777380608,
            -25.63236300142771,
            -25.622594076044436,
            -25.615685404207735,
            -25.606466640664603,
            -25.59577196710307,
            -25.58105917409297,
            -25.566441597420138,
            -25.551384454741566,
            -25.53970855631821,
            -25.528711215723778,
            -25.519606600927563,
            -25.50827644434601,
            -25.496339049258705,
            -25.481543032213054,
            -25.467497433969523,
            -25.452951147621746,
            -25.441101141027573,
            -25.429331154075715,
            -25.419571495427892,
            -25.40866618532028,
            -25.398934797600138,
            -25.387880345907536,
            -25.378207800988303,
            -25.367180510677592,
            -25.356991926075008,
            -25.344743038023026,
            -25.33312743340959,
            -25.32034375775435,
            -25.309915886402624,
            -25.3000411139791,
            -25.293043747667124,
            -25.28540944972066,
            -25.278152637950438,
            -25.267790342705766,
            -25.256749485686754,
            -25.243580108379494,
            -25.23216962249798,
            -25.220995757050595,
            -25.212443245949046,
            -25.202895218020686,
            -25.193395512994087,
            -25.18059691053397,
            -25.167199276053122,
            -25.15201445654653,
            -25.138948803785457,
            -25.126504929404074,
            -25.116916427483314,
            -25.10680810581841,
            -25.097473704661898,
            -25.08606903058365,
            -25.075426924906473,
            -25.064111991868824,
            -25.05522750477783,
            -25.046192574741646,
            -25.03831327932852,
            -25.027763731708784,
            -25.01610108769666,
            -25.001267954266087,
            -24.98709130246368,
            -24.972973042207325,
            -24.962418369494227,
            -24.952900971452586,
            -24.94543870955274,
            -24.93591129303372,
            -24.92546905161832,
            -24.91168408574532,
            -24.89788445161791,
            -24.882931162822576,
            -24.869960425574344,
            -24.85629689826755,
            -24.843454291500272,
            -24.828027945952797,
            -24.812318997656746,
            -24.79464950943891,
            -24.778920432576815,
            -24.763854911714432,
            -24.752234164688353,
            -24.740795487786297,
            -24.73055099399087,
            -24.717757252557877,
            -24.70436750374711,
            -24.688421259177503,
            -24.67341285343217,
            -24.657763717688574,
            -24.644189066653954,
            -24.62962750997539,
            -24.615723589135158,
            -24.599280070011496,
            -24.582864590067565,
            -24.56458666521476,
            -24.547963934889978,
            -24.531141724837024,
            -24.516880604337658,
            -24.50222628625556,
            -24.489165113366287,
            -24.47455093436974,
            -24.460707668827094,
            -24.44494081832787,
            -24.42987660257085,
            -24.412866967944705,
            -24.396603901628545,
            -24.378685350580742,
            -24.36230556742528,
            -24.345473022846466,
            -24.331362292999792,
            -24.317294178774812,
            -24.305338772702804,
            -24.291853770120202,
            -24.278659787713607,
            -24.262838329604758,
            -24.24751011581009,
            -24.230952487941288,
            -24.21524801469554,
            -24.197478398433095,
            -24.180522778824173,
            -24.162289308334255,
            -24.146084516865077,
            -24.12944303853315,
            -24.114839934545834,
            -24.09875392831907,
            -24.083126807566853,
            -24.064519054979502,
            -24.045708695576778,
            -24.02437944219156,
            -24.004296258363212,
            -23.983598184176245,
            -23.965740937414637,
            -23.94804158472546,
            -23.932796727982797,
            -23.91646867508717,
            -23.900947334150633,
            -23.883075688053356,
            -23.865627119432975,
            -23.846535259825433,
            -23.82939012095891,
            -23.81220239227171,
            -23.797935871131106,
            -23.783351516966732,
            -23.770236487856952,
            -23.754717753567906,
            -23.73887645542393,
            -23.72005604356775,
            -23.701840781809064,
            -23.68285630501955,
            -23.666973449598682,
            -23.652094870899116,
            -23.640582607974096,
            -23.62874138285869,
            -23.617948114856784,
            -23.60445019827916,
            -23.59048112873456,
            -23.573504684126835,
            -23.55683361353326,
            -23.53840392833934,
            -23.521421705038545,
            -23.503359223847376,
            -23.486977439151502,
            -23.46958704137791,
            -23.45396130684627,
            -23.43752428656716,
            -23.422880495940436,
            -23.40714076292458,
            -23.39247450217862,
            -23.375833966951955,
            -23.359649115605347,
            -23.341479070704395,
            -23.324475817109544,
            -23.3065382209214,
            -23.290665390488073,
            -23.274060980456127,
            -23.25893010142988,
            -23.24198471294317,
            -23.22552734360066,
            -23.206962373414388,
            -23.189454326263217,
            -23.171058780923456,
            -23.154967203123334,
            -23.138682943853127,
            -23.124535457537874,
            -23.109274278327668,
            -23.09498561229873,
            -23.07863840653263,
            -23.062946436649764,
            -23.045388096806523,
            -23.02897759670566,
            -23.0110563349514,
            -22.994341912758266,
            -22.97590863874039,
            -22.958438262312225,
            -22.939251238104013,
            -22.921339351952902,
            -22.90224212492766,
            -22.884870249960393,
            -22.86643621938261,
            -22.84942401865763,
            -22.830747939936625,
            -22.812908489429173,
            -22.79311924128648,
            -22.77439581897035,
            -22.754359345437873,
            -22.73623671899447,
            -22.717452833052658,
            -22.70079191445393,
            -22.68309847351727,
            -22.66670256696225,
            -22.648335872415824,
            -22.63058663452354,
            -22.61081074242628,
            -22.59229806988072,
            -22.572925897771068,
            -22.556068174335408,
            -22.53910643133916,
            -22.52456316003369,
            -22.508828899369746,
            -22.49385177177626,
            -22.476029712446206,
            -22.458069749612978,
            -22.437496181984,
            -22.41810924830001,
            -22.397951389495354,
            -22.380556242512196,
            -22.36303109306267,
            -22.347721519247962,
            -22.330894116789697,
            -22.31471580785488,
            -22.296053081909985,
            -22.278057853318984,
            -22.25849205174734,
            -22.240882068817115,
            -22.22265871052982,
            -22.20660466130075,
            -22.18933361587389,
            -22.173238609931893,
            -22.155081953010768,
            -22.13784101382687,
            -22.11894844498893,
            -22.101756432381194,
            -22.083652522517212,
            -22.067564923731116,
            -22.050410358981022,
            -22.034828833283314,
            -22.017804168820007,
            -22.002271638035392,
            -21.98551723686351,
            -21.970570157689583,
            -21.954486890191532,
            -21.93992937089506,
            -21.923602092282625,
            -21.908136209856856,
            -21.890507621417864,
            -21.873857164833538,
            -21.855637173578884,
            -21.8391936691473,
            -21.821857043378213,
            -21.806532468844217,
            -21.790076905583923,
            -21.775024990989337,
            -21.75817370792221,
            -21.742255036847197,
            -21.72442633770632,
            -21.70778577440637,
            -21.68969538116472,
            -21.673290677200026,
            -21.655759232212958,
            -21.6399930066408,
            -21.622899674658022,
            -21.607182954424626,
            -21.58969563140295,
            -21.5732262358978,
            -21.55488086596926,
            -21.537725156849415,
            -21.519162838625125,
            -21.502382723666013,
            -21.484748359790164,
            -21.469201577462506,
            -21.4527353975527,
            -21.43794341157452,
            -21.421560265333945,
            -21.40615123856467,
            -21.38858111077653,
            -21.37172103571902,
            -21.35276185931114,
            -21.334899900602956,
            -21.315536945837657,
            -21.29795879765073,
            -21.279496132607637,
            -21.263188463524926,
            -21.246013165749392,
            -21.230586118317625,
            -21.213578005629056,
            -21.19750496745181,
            -21.17923511221339,
            -21.161749452395533,
            -21.142423223917184,
            -21.12464490113289,
            -21.105803604346647,
            -21.08898188309865,
            -21.07099357472332,
            -21.054412581653704,
            -21.035850637952603,
            -21.018098701708798,
            -20.99834833361326,
            -20.980011312244514,
            -20.960670939702307,
            -20.943668473049897,
            -20.926084086112052,
            -20.910568562523657,
            -20.89361189463685,
            -20.877686636380993,
            -20.85950432619819,
            -20.842097706910586,
            -20.822708709111463,
            -20.804728455175276,
            -20.785385511373487,
            -20.767847349064265,
            -20.74903149025471,
            -20.731919923987444,
            -20.71343256300341,
            -20.696659509416655,
            -20.67862252618632,
            -20.662353162186097,
            -20.64466963555336,
            -20.6283442378263,
            -20.610043819298898,
            -20.592641580345536,
            -20.57312513044205,
            -20.554837161381663,
            -20.535116926660244,
            -20.517437483235234,
            -20.49891825586671,
            -20.482593820402474,
            -20.46508363618775,
            -20.449065960698793,
            -20.431109730138164,
            -20.41411404658112,
            -20.39508751456581,
            -20.37735887292811,
            -20.35822160525973,
            -20.34103056766696,
            -20.322841080451187,
            -20.306638405182685,
            -20.289088025363064,
            -20.272963678774595,
            -20.254940253697953,
            -20.238045022021375,
            -20.21932654846725,
            -20.20215635903849,
            -20.183749704745697,
            -20.167388939297513,
            -20.149983092292526,
            -20.1344143009119,
            -20.11727844581141,
            -20.101351785339386,
            -20.083389725468788,
            -20.066497630572442,
            -20.047795535643747,
            -20.0306309149449,
            -20.012147085858768,
            -19.995540150857554,
            -19.977686646185703,
            -19.961565396538994,
            -19.943932299893742,
            -19.92777282416681,
            -19.909922357691286,
            -19.893437079794065,
            -19.875202623524938,
            -19.85829101245632,
            -19.839637125489876,
            -19.82241252244154,
            -19.803685785134107,
            -19.786737334100266,
            -19.768619374769752,
            -19.75245742871632,
            -19.735022344279383,
            -19.71917121593607,
            -19.701526457263032,
            -19.685013817133232,
            -19.66651071181092,
            -19.649274003124596,
            -19.630436207502544,
            -19.613314937099766,
            -19.59489996864623,
            -19.5782438700227,
            -19.56009215690274,
            -19.54339435604479,
            -19.52495959388534,
            -19.5079260325498,
            -19.48927845859908,
            -19.472246049272552,
            -19.453754040528374,
            -19.436897047507184,
            -19.41845447596998,
            -19.401467716828545,
            -19.382761885696837,
            -19.365497036183992,
            -19.346604371644275,
            -19.329280535615343,
            -19.310411101774093,
            -19.293103142978,
            -19.274181874991957,
            -19.256767299216854,
            -19.237767151840533,
            -19.220414398852057,
            -19.201662762234516,
            -19.18471000373094,
            -19.166354772309646,
            -19.149619694585205,
            -19.131159447325032,
            -19.1139810916298,
            -19.09485861754974,
            -19.077022446415306,
            -19.057482158588073,
            -19.03963040098583,
            -19.020486649648607,
            -19.003311486983197,
            -18.98487652550459,
            -18.968195382944334,
            -18.949862969403092,
            -18.932877827591273,
            -18.9139643173411,
            -18.896366336888217,
            -18.877046698875724,
            -18.859405575343438,
            -18.84038849511169,
            -18.823234448345335,
            -18.804634719966646,
            -18.787613307282406,
            -18.768776757644577,
            -18.751245861674146,
            -18.731860202665768,
            -18.714007294469397,
            -18.694692279627606,
            -18.67729930270902,
            -18.658643091097243,
            -18.64184075990309,
            -18.62346650954662,
            -18.606551530758157,
            -18.587752780411655,
            -18.570311500383962,
            -18.551104087793682,
            -18.53350367033011,
            -18.514378012372863,
            -18.496987563395248,
            -18.478060604589484,
            -18.460779364721212,
            -18.44189010038388,
            -18.424661653566314,
            -18.40592215051279,
            -18.388953272559682,
            -18.37049652917048,
            -18.353702057363268,
            -18.33519597727543,
            -18.318119922059466,
            -18.299199784280226,
            -18.28175548347701,
            -18.26267218321346,
            -18.245334511393487,
            -18.22656349587337,
            -18.209584220659412,
            -18.191046483060465,
            -18.174074366190098,
            -18.155334386780222,
            -18.138067314066692,
            -18.119091393260177,
            -18.101759093776575,
            -18.082904393691386,
            -18.065806246911265,
            -18.047168779821764,
            -18.030159909700448,
            -18.011428846110935,
            -17.99417348368278,
            -17.975129480350137,
            -17.957603417566087,
            -17.93841932819917,
            -17.92092442229243,
            -17.901933292485495,
            -17.88474054994197,
            -17.866082435842962,
            -17.849171857384352,
            -17.830668571604345,
            -17.81374157101897,
            -17.795037501488302,
            -17.777764070822208,
            -17.758638607940075,
            -17.74097063075559,
            -17.721567896061703,
            -17.703809731645052,
            -17.68451587907577,
            -17.667029915464042,
            -17.648087609505232,
            -17.63092704879634,
            -17.612187864816626,
            -17.595041788826254,
            -17.576118320798543,
            -17.558638303921526,
            -17.539323155161792,
            -17.521515976209393,
            -17.50202750968093,
            -17.48425172803264,
            -17.46495827486071,
            -17.44744852897191,
            -17.42835998727713,
            -17.41089610705551,
            -17.391665742118118,
            -17.37393502890357,
            -17.35443870187005,
            -17.336573748581817,
            -17.317145504962166,
            -17.299525939357896,
            -17.280404007128148,
            -17.26300563646443,
            -17.243905304148804,
            -17.226314698303828,
            -17.20688455119629,
            -17.18897378386768,
            -17.169355993894925,
            -17.15145595515671,
            -17.132005267704074,
            -17.114333545698116,
            -17.09505858528931,
            -17.077451124656022,
            -17.058137031251103,
            -17.040447836266797,
            -17.021074227057547,
            -17.00337129074819,
            -16.983997489807223,
            -16.966247421471895,
            -16.946731770633917,
            -16.928763450069,
            -16.90902676527282,
            -16.890951779349336,
            -16.871297195457014,
            -16.853501592156004,
            -16.83422508826416,
            -16.81675786662059,
            -16.797613667595687,
            -16.780014176738053,
            -16.76051686471433,
            -16.74247865065502,
            -16.72263109790893,
            -16.704465787946276,
            -16.684754353979834,
            -16.666927287122824,
            -16.647615183868446,
            -16.630102803428304,
            -16.610913325747173,
            -16.593314116593735,
            -16.573884143178844,
            -16.556000969548645,
            -16.536349331992778,
            -16.51837835000473,
            -16.49877969800236,
            -16.480959352597775,
            -16.461532309340633,
            -16.443833478096703,
            -16.424435746657462,
            -16.40667500206049,
            -16.387162686928516,
            -16.369290908827512,
            -16.349717901236055,
            -16.331859680237102,
            -16.31235751805985,
            -16.294595060243605,
            -16.275164827453743,
            -16.257425101641804,
            -16.237960234663134,
            -16.220146711314566,
            -16.200596060209016,
            -16.1827046490249,
            -16.163093904356455,
            -16.14515616804804,
            -16.125510796466646,
            -16.107557667378824,
            -16.087931639862315,
            -16.070051338424772,
            -16.05054654592014,
            -16.032808965124428,
            -16.013408928610005,
            -15.995683743781743,
            -15.9761686281741,
            -15.958221060764648,
            -15.938441025888924,
            -15.92027897433294,
            -15.900411611450625,
            -15.882316922300863,
            -15.86263526839211,
            -15.844762043469542,
            -15.82524428486146,
            -15.807418219118068,
            -15.78782329250499,
            -15.769842788781126,
            -15.75008108848162,
            -15.731979269575723,
            -15.71215829257847,
            -15.694045561326389,
            -15.674224688576405,
            -15.656100216285937,
            -15.636250197072137,
            -15.618100166337857,
            -15.598248230405108,
            -15.580126820107479,
            -15.560314957232269,
            -15.542211454498181,
            -15.522367618254291,
            -15.504181811367165,
            -15.484233676671352,
            -15.465972009234168,
            -15.446010794183609,
            -15.427808387212757,
            -15.40793966964814,
            -15.38980750973879,
            -15.369930598864459,
            -15.351696304461909,
            -15.331652236728674,
            -15.313254237364724,
            -15.293120495070653,
            -15.2747518481622,
            -15.254755573219844,
            -15.236578053405193,
            -15.216742327449325,
            -15.198627719117974,
            -15.178725735118611,
            -15.16044190994114,
            -15.140328469373351,
            -15.12186999138219,
            -15.101672299277356,
            -15.083239259389092,
            -15.063145955360245,
            -15.044841644551452,
            -15.02483792818269,
            -15.006545895885825,
            -14.986471129520364,
            -14.968057328257439,
            -14.94785915954604,
            -14.929370377564862,
            -14.909168632159496,
            -14.890742261710601,
            -14.870631165864335,
            -14.85228035935848,
            -14.83219211303899,
            -14.813805142253793,
            -14.79363908029245,
            -14.775172025200114,
            -14.754955915710262,
            -14.736486031718123,
            -14.716301215672004,
            -14.697869867299659,
            -14.677700075717883,
            -14.659249656615899,
            -14.639037211111184,
            -14.620549703642046,
            -14.600330515942002,
            -14.581874740042277,
            -14.561704216320217,
            -14.54327961743178,
            -14.523088047049109,
            -14.504584664091475,
            -14.484280395726879,
            -14.465680954591951,
            -14.445343613465294,
            -14.426795667097686,
            -14.406572575574815,
            -14.388148807931751,
            -14.367996219302162,
            -14.349550975030748,
            -14.329286703198532,
            -14.310686057485148,
            -14.290286599308567,
            -14.271626845641887,
            -14.251260703381991,
            -14.232703406380418,
            -14.2124530910051,
            -14.193970618932017,
            -14.173720284881464,
            -14.155167625552174,
            -14.134809407562512,
            -14.116156589142133,
            -14.095739322005594,
            -14.077080593659746,
            -14.056696805566167,
            -14.038087249678604,
            -14.017742248337136,
            -13.999149036755307,
            -13.978794217014219,
            -13.960171929531825,
            -13.939773521856555,
            -13.921098720303021,
            -13.900640864811699,
            -13.881907827177566,
            -13.861402193547766,
            -13.84264720122488,
            -13.822151843315421,
            -13.803438208074,
            -13.782996686015823,
            -13.76432347659182,
            -13.743882455725341,
            -13.725156771275154,
            -13.704616378457896,
            -13.685771636959402,
            -13.665127059858051,
            -13.646227959914706,
            -13.625592008203842,
            -13.606759507883854,
            -13.58621682885225,
            -13.567466479100727,
            -13.546957257081896,
            -13.52817374791937,
            -13.507568507541702,
            -13.488654280167038,
            -13.467921834600082,
            -13.448922601581899,
            -13.428167461344099,
            -13.409207757853206,
            -13.38852913646919,
            -13.369649202660309,
            -13.349018698450067,
            -13.330138849255926,
            -13.309461003816489,
            -13.290507572414299,
            -13.269753922573587,
            -13.250744470549575,
            -13.229959323810125,
            -13.210938330604701,
            -13.19014671257225,
            -13.171116629292532,
            -13.150310876888701,
            -13.131270557521479,
            -13.11046563632386,
            -13.091439267890243,
            -13.070650602450485,
            -13.051626600397642,
            -13.03081122280195,
            -13.011732038591171,
            -12.990847379600504,
            -12.971714164942258,
            -12.95081233500611,
            -12.931707812868105,
            -12.910860764922115,
            -12.891803421624648,
            -12.870958101335368,
            -12.851839809938522,
            -12.830882503068427,
            -12.811641419907488,
            -12.790599752280386,
            -12.77135071636215,
            -12.750381090491947,
            -12.731255385073501,
            -12.710404668481765,
            -12.69134193579666,
            -12.670466489368193,
            -12.651298314086151,
            -12.6302726488802,
            -12.610962312332303,
            -12.589845541768822,
            -12.570516603841012,
            -12.549444094740434,
            -12.530194518386974,
            -12.509200263278217,
            -12.490002143565318,
            -12.4690208094005,
            -12.449801822721795,
            -12.428777550399477,
            -12.409506958456932,
            -12.388429857346768,
            -12.369110007360707,
            -12.347987411411394,
            -12.328630430770044,
            -12.30748195229448,
            -12.288116848238763,
            -12.26697772024337,
            -12.247635912688228,
            -12.22652291577073,
            -12.20719782494736,
            -12.186081760586086,
            -12.166730954543198,
            -12.145571453756066,
            -12.126172118990214,
            -12.104971791512728,
            -12.085550342872855,
            -12.06434701345318,
            -12.044935957182942,
            -12.023741692039533,
            -12.004326497586645,
            -11.983106100132277,
            -11.963646609285801,
            -11.94237508646183,
            -11.922875504015492,
            -11.901588795466333,
            -11.882103899487541,
            -11.860852680409753,
            -11.84140562196249,
            -11.820171626146115,
            -11.800706592239516,
            -11.77941617879912,
            -11.759870008193252,
            -11.73849488475031,
            -11.718883839021824,
            -11.697476520413698,
            -11.677867346075178,
            -11.656483620658602,
            -11.636904162291383,
            -11.615540706331814,
            -11.595965854426376,
            -11.574590616934376,
            -11.554992539318176,
            -11.533585626027609,
            -11.51394903465958,
            -11.492495620948736,
            -11.472807112241775,
            -11.451302028702,
            -11.431574274516791,
            -11.410051827668,
            -11.390333792879023,
            -11.368840061904208,
            -11.349153734748395,
            -11.327673710573524,
            -11.307969763566877,
            -11.286439699133386,
            -11.266668119155346,
            -11.245074558896613,
            -11.225264544012367,
            -11.203664544967621,
            -11.183872893313932,
            -11.162295263443317,
            -11.142509587625419,
            -11.120908643419726,
            -11.101074637642867,
            -11.079416023006395,
            -11.059537213927836,
            -11.037860650209844,
            -11.017992842525826,
            -10.996342536554423,
            -10.976496512087358,
            -10.954844922030777,
            -10.934968053468541,
            -10.913261656509139,
            -10.893322956710978,
            -10.871564526013493,
            -10.851596290957609,
            -10.829830955673373,
            -10.809871247947784,
            -10.788116542041674,
            -10.768159770760606,
            -10.74639534225801,
            -10.72641897379564,
            -10.704630655143998,
            -10.684632196023594,
            -10.662825034240171,
            -10.642809304281764,
            -10.620981265569393,
            -10.600938487093988,
            -10.579076878987298,
            -10.558999854440628,
            -10.537109904164549,
            -10.517017573289213,
            -10.49512640978695,
            -10.475043027948857,
            -10.453161005516263,
            -10.433076611806229,
            -10.41117579259186,
            -10.391055070805644,
            -10.369107560251752,
            -10.348942641276505,
            -10.326964767338785,
            -10.306789548997404,
            -10.284817484543822,
            -10.264653398343594,
            -10.242682942759407,
            -10.222501205705488,
            -10.200492123119083,
            -10.180260418903497,
            -10.158204953940016,
            -10.137945393769616,
            -10.115886622164682,
            -10.095643679642972,
            -10.073606555230219,
            -10.053373255827967,
            -10.031321330852032,
            -10.011047569751023,
            -9.98893912647656,
            -9.968609115776312,
            -9.946459445445068,
            -9.926111061077236,
            -9.903962739272753,
            -9.883625959855893,
            -9.861486731431041,
            -9.841148716434322,
            -9.818995516716825,
            -9.79863457618115,
            -9.776454869001357,
            -9.756067477095076,
            -9.733861712566565,
            -9.713446941825529,
            -9.691211186295472,
            -9.670766239805806,
            -9.648504565055864,
            -9.628043900835067,
            -9.60577815545851,
            -9.585321802853867,
            -9.563059678252609,
            -9.54259639380938,
            -9.52031035663376,
            -9.499807285159802,
            -9.477473835302128,
            -9.456928025644494,
            -9.434566299719908,
            -9.41401019695058,
            -9.391650631345335,
            -9.371098379981541,
            -9.348732494476021,
            -9.32815729435589,
            -9.305752809182751,
            -9.285131744539934,
            -9.262685193749853,
            -9.242035161322857,
            -9.219575886815983,
            -9.198926069182862,
            -9.176471672157476,
            -9.155822578973408,
            -9.133358180022224,
            -9.112686801028575,
            -9.090190122625282,
            -9.069481565863143,
            -9.046947860669793,
            -9.02620613163992,
            -9.003644903149421,
            -8.982881701204947,
            -8.96030467217124,
            -8.939531075972335,
            -8.916947968674377,
            -8.896171077305434,
            -8.873584114954712,
            -8.85279855959423,
            -8.83019388753895,
            -8.809378868194072,
            -8.78673393640388,
            -8.765872562811829,
            -8.743183017600206,
            -8.722287366349699,
            -8.699579474624269,
            -8.678682188085297,
            -8.655983499267618,
            -8.63509616954719,
            -8.612397200860844,
            -8.591491868651751,
            -8.568756967234332,
            -8.547804413784489,
            -8.525022793506691,
            -8.504035024754494,
            -8.481235736903143,
            -8.460245862412053,
            -8.437451008470147,
            -8.416460513875494,
            -8.39365092173938,
            -8.372629570268359,
            -8.349778761790162,
            -8.328716257241402,
            -8.305834814649755,
            -8.284756962258323,
            -8.261873346250805,
            -8.240797890163412,
            -8.217911405544504,
            -8.196820613664269,
            -8.173905511390922,
            -8.152777431694659,
            -8.129824110099614,
            -8.108663133866349,
            -8.085684893710988,
            -8.064505123772062,
            -8.041510560372686,
            -8.02031371891053,
            -7.9973011914312,
            -7.97608740759255,
            -7.953061774586091,
            -7.931838783787389,
            -7.908805051818931,
            -7.887568999395697,
            -7.864512190939318,
            -7.843240782247008,
            -7.820140145282986,
            -7.798824073131966,
            -7.775687547300186,
            -7.754350525563868,
            -7.7312089200320555,
            -7.709876747386168,
            -7.686740716393697,
            -7.665405147542517,
            -7.642251741181427,
            -7.620884896119423,
            -7.5976923588887235,
            -7.576285960668041,
            -7.553060696174143,
            -7.53163100763857,
            -7.5083911409938455,
            -7.486950899801972,
            -7.463699906444636,
            -7.4422441113228786,
            -7.418972502039858,
            -7.397492125361548,
            -7.3741950667484835,
            -7.352690359986949,
            -7.3293718692653,
            -7.307847789411842,
            -7.2845112273505475,
            -7.262968270129393,
            -7.239611419415352,
            -7.218045974883955,
            -7.194665303713712,
            -7.173074919834793,
            -7.149669345417594,
            -7.128054010672466,
            -7.104624264795434,
            -7.082985493688748,
            -7.059534264379984,
            -7.037876263607065,
            -7.014409047824642,
            -6.992737072122626,
            -6.969256654449005,
            -6.9475685026507925,
            -6.924066596367009,
            -6.9023492329931155,
            -6.8788118243343455,
            -6.857055798651905,
            -6.833482601126019,
            -6.811698548277461,
            -6.788108508447405,
            -6.766317084884773,
            -6.742724787441391,
            -6.72092834975771,
            -6.697322731630508,
            -6.675500971723641,
            -6.6518605495081635,
            -6.629999253018443,
            -6.606322070799105,
            -6.584431158054744,
            -6.560733547052143,
            -6.538828175651807,
            -6.5151180350758455,
            -6.493196953385234,
            -6.469466657469745,
            -6.447521196009723,
            -6.42376594244206,
            -6.401796871616721,
            -6.378021095720413,
            -6.3560323621411605,
            -6.332236022176506,
            -6.310222899957529,
            -6.286399236218804,
            -6.2643572809291035,
            -6.240507537730224,
            -6.218443851429011,
            -6.194577611141457,
            -6.172499076980539,
            -6.1486164390532805,
            -6.126515878076554,
            -6.102605909048736,
            -6.080474528633266,
            -6.056535635017645,
            -6.034380400729888,
            -6.010424968038588,
            -5.9882572298378145,
            -5.9642894071868975,
            -5.942103106922195,
            -5.918108741896617,
            -5.895887873622211,
            -5.871856474461767,
            -5.849601247745232,
            -5.82554396767519,
            -5.803271923115727,
            -5.779205293812345,
            -5.756925031287005,
            -5.7328464579349525,
            -5.710545477877452,
            -5.686437951767301,
            -5.6641013663671,
            -5.639957433767612,
            -5.617587117543535,
            -5.5934160916208455,
            -5.571024494839026,
            -5.546837089450033,
            -5.524429898304433,
            -5.500225943811208,
            -5.477798581439676,
            -5.45357190602859,
            -5.431119079680718,
            -5.40686674583639,
            -5.384387763484002,
            -5.360110263932805,
            -5.337605685499921,
            -5.313303040333166,
            -5.290772767488626,
            -5.266445648800928,
            -5.243891804047486,
            -5.219543726152706,
            -5.196969934499153,
            -5.172602957153211,
            -5.150008259841528,
            -5.125618250667781,
            -5.102996815729845,
            -5.0785787501150095,
            -5.055928861337285,
            -5.031485421317738,
            -5.00881310569762,
            -4.984350862693893,
            -4.961659831105492,
            -4.937177491008011,
            -4.91446165106075,
            -4.8899510522246805,
            -4.8672041478689305,
            -4.842664242768209,
            -4.819891322875331,
            -4.795331168053311,
            -4.772541149756362,
            -4.747965296165625,
            -4.725156130428956,
            -4.7005568162308755,
            -4.67771849176357,
            -4.65308793118018,
            -4.630217996991231,
            -4.60555962382295,
            -4.582665175727091,
            -4.5579861288939405,
            -4.53507131700963,
            -4.51037157706314,
            -4.487433384316104,
            -4.462709335771846,
            -4.439745647463553,
            -4.414997406807709,
            -4.392009415836817,
            -4.367237478192451,
            -4.344223581288968,
            -4.319424482850592,
            -4.296381142278392,
            -4.271553536063624,
            -4.248483051019178,
            -4.2236323590056335,
            -4.200540918780093,
            -4.175671089261549,
            -4.152558226711998,
            -4.12766446442157,
            -4.104523285754457,
            -4.07960002709349,
            -4.056429089075481,
            -4.031479719606293,
            -4.008285467224048,
            -3.9833161392104612,
            -3.9601011591208795,
            -3.935109461145809,
            -3.9118673812704685,
            -3.8868460953994792,
            -3.8635724114760595,
            -3.8385220805859217,
            -3.8152223094259115,
            -3.7901510366457627,
            -3.7668322616712127,
            -3.7417429966715323,
            -3.7184027738341663,
            -3.693288781708018,
            -3.669918952019513,
            -3.6447739832826542,
            -3.6213724928513735,
            -3.59619915681879,
            -3.572771733043881,
            -3.5475763115390713,
            -3.5241272483178863,
            -3.4989106697168464,
            -3.4754377373361014,
            -3.4501960861825203,
            -3.4266956354556544,
            -3.401427004617202,
            -3.3778992117848894,
            -3.3526051516323343,
            -3.3290515709703237,
            -3.3037325448846997,
            -3.2801522339278626,
            -3.2548065781577393,
            -3.2311983670914355,
            -3.2058264378322354,
            -3.1821923513239923,
            -3.1567969498299475,
            -3.133138986900493,
            -3.1077199580186354,
            -3.084035440755309,
            -3.058588608803416,
            -3.034873821095378,
            -3.0093979314441675,
            -2.9856549473415783,
            -2.9601546339149136,
            -2.9363883972748,
            -2.910866292806057,
            -2.8870754386918605,
            -2.8615264143076184,
            -2.837704218556916,
            -2.812123149384537,
            -2.7882686987209793,
            -2.762659688548423,
            -2.7387805151937794,
            -2.7131513180222897,
            -2.689251978877609,
            -2.66360196104202,
            -2.639676923497668,
            -2.613998079724274,
            -2.5900401714517702,
            -2.5643289178325572,
            -2.5403390882211747,
            -2.5145999248426576,
            -2.490583959116283,
            -2.4648216280497803,
            -2.4407818885208026,
            -2.414996372640785,
            -2.3909314138073166,
            -2.3651209981289836,
            -2.340557393339313,
            -2.3133865739529416,
            -2.2868261478660554,
            -2.257347160308802,
            -2.228573155759861,
            -2.1973251541833774,
            -2.167553151901982,
            -2.1361924015207645,
            -2.1071564265401874,
            -2.077145572166545,
            -2.049691010676422,
            -2.0211253990231532,
            -1.9946277994373414,
            -1.9663811475968478,
            -1.9395423059024006,
            -1.9104320560661592,
            -1.882407985180237,
            -1.8520073609803034,
            -1.8227938006624826,
            -1.79150967787854,
            -1.7619317812924329,
            -1.731021843136238,
            -1.7026970120960359,
            -1.6738959598538843,
            -1.6482279691524149,
            -1.6220745515245445,
            -1.598299098722153,
            -1.5726553428340648,
            -1.5476832705505792,
            -1.5193637295722637,
            -1.4909660371306113,
            -1.4594837381061598,
            -1.4291566526263781,
            -1.397480142678508,
            -1.3686051351386923,
            -1.3393377039785956,
            -1.3128674455877196,
            -1.285164749934573,
            -1.2590133256623306,
            -1.230561968408893,
            -1.2031844338799929,
            -1.1737184507045095,
            -1.1460162828956597,
            -1.1169359066164237,
            -1.0900066329572018,
            -1.0615743994465032,
            -1.0348292002333577,
            -1.0061109191479183,
            -0.9789537346239681,
            -0.9502112530007777,
            -0.9237891169919865,
            -0.8965832673617052,
            -0.8721224282994471,
            -0.8466986643997204,
            -0.8232480518334038,
            -0.7977790756065112,
            -0.7733434934423953,
            -0.7464129451303488,
            -0.7206068306412249,
            -0.6928086991762444,
            -0.6667222086032614,
            -0.6389872929037429,
            -0.6128919850815187,
            -0.5847488304269238,
            -0.5577636374292338,
            -0.5285093705224398,
            -0.5006291822568598,
            -0.4711275040650373,
            -0.44382678144059,
            -0.4155388688204228,
            -0.38960188175514304,
            -0.3621981475251372,
            -0.3362036899852769,
            -0.30766984311967105,
            -0.2797647007012531,
            -0.24916731667633812,
            -0.21975045702356408,
            -0.18877398915597673,
            -0.16031313098720645,
            -0.13145047282259584,
            -0.10574546948698685,
            -0.07964664551301305,
            -0.05613791460433076,
            -0.03133566191960656,
            -0.008141088563020284,
            0.017153196796501156,
            0.041374359233372446,
            0.06791313679557112,
            0.09334344255425427,
            0.12086455783439935,
            0.14691487605788758,
            0.17460864194502285,
            0.20036090868027445,
            0.2273456148534787,
            0.25217020060082423,
            0.2782860836263469,
            0.302633440757788,
            0.3289148957458111,
            0.35415356732358144,
            0.3819065362916418,
            0.40885158223289453,
            0.43811549182727344,
            0.4660034737270143,
            0.49546269114879554,
            0.5228478125987486,
            0.5513735068696917,
            0.5777292142124472,
            0.6054514626066643,
            0.6314010965433454,
            0.6591340526770975,
            0.685415728596975,
            0.7136293545999355,
            0.7404056169360099,
            0.7690063412539059,
            0.7959995548080259,
            0.8246139964331793,
            0.8513938505680508,
            0.8796038197881201,
            0.9058503979838951,
            0.9335245378480245,
            0.9593821045912214,
            0.986905922807882,
            1.0128866662886074,
            1.0406912855762047,
            1.0669508520559057,
            1.0948565491473499,
            1.1209638233911006,
            1.1485462127402781,
            1.1743428151288917,
            1.2018704026394351,
            1.2279881568693063,
            1.2561785382043775,
            1.2830571571416793,
            1.311781978442577,
            1.3386908332211869,
            1.3668542979024887,
            1.3927808162929347,
            1.4198905655716012,
            1.445103342943547,
            1.4721092783749137,
            1.49786102417202,
            1.5258277104610583,
            1.5525855041016152,
            1.5812545008918097,
            1.6082224531068114,
            1.6366561529440635,
            1.6631878145775327,
            1.6912682515555109,
            1.717748700687328,
            1.746086412864268,
            1.772975439955417,
            1.801609266600719,
            1.8284655917095376,
            1.856679558814319,
            1.8828543299415124,
            1.9103870839994372,
            1.9361534441580202,
            1.9637029317384442,
            1.989887020986632,
            2.0180491455494884,
            2.044766103616634,
            2.073147689726614,
            2.0996829788023064,
            2.127571359804596,
            2.15350770923274,
            2.18091946103028,
            2.206642498648226,
            2.234098672940513,
            2.260008143973041,
            2.2876179617508434,
            2.3135506959151804,
            2.341054037786988,
            2.366889160014279,
            2.3944674750851234,
            2.4206735712118688,
            2.4488872380213986,
            2.4758246833547486,
            2.504595945192369,
            2.531693808274831,
            2.5601378169332123,
            2.586543522510636,
            2.614208975096725,
            2.6400902340196937,
            2.6677283255662423,
            2.6941360702366444,
            2.7226824516877883,
            2.7500669860942275,
            2.7793158634468846,
            2.8068967020717004,
            2.8357897078539227,
            2.862588957213997,
            2.890516635979321,
            2.9164028320765096,
            2.9436362187833938,
            2.9691058727220496,
            2.996175930124543,
            3.0216866652775787,
            3.0489601581433865,
            3.0748199078771674,
            3.102570647788044,
            3.128979542392416,
            3.1572481292655055,
            3.1840085927367263,
            3.2123449498024006,
            3.2388630132094574,
            3.2667149175405616,
            3.2926911872451914,
            3.320142871695958,
            3.346033961499613,
            3.373765243451569,
            3.4002376230821594,
            3.4286833750074823,
            3.455820173322605,
            3.484728432105941,
            3.5120708426292957,
            3.5409536629974734,
            3.5681255585224254,
            3.5967917232604956,
            3.623769030474637,
            3.6522978354375546,
            3.679193468769631,
            3.7076802106960103,
            3.7345616679726406,
            3.763046273971123,
            3.789929386559883,
            3.8184022099634536,
            3.8452411832991165,
            3.873635340895546,
            3.9003713609449306,
            3.928682840314094,
            3.955405456151521,
            3.9838061620858567,
            4.010719161186736,
            4.039344582089258,
            4.066430651089165,
            4.095075410558589,
            4.121994004505186,
            4.1503155255653015,
            4.176883375192084,
            4.204981146330628,
            4.23159582724724,
            4.260057257620149,
            4.287286033580633,
            4.316434107156879,
            4.344202313390205,
            4.373554505402604,
            4.401120602378795,
            4.429924276188079,
            4.456787518938704,
            4.484960256480524,
            4.511465027481621,
            4.539635905977303,
            4.566450177958586,
            4.595100163182251,
            4.622380419445441,
            4.651354266573466,
            4.678768961324292,
            4.707738534990033,
            4.735109920827153,
            4.764081603033074,
            4.791528701674654,
            4.820597883969021,
            4.848075571648188,
            4.877030130524609,
            4.904240664187427,
            4.932850426550351,
            4.959778459785944,
            4.988298964588154,
            5.015405541311741,
            5.044331460037997,
            5.07194794648181,
            5.1013145083457045,
            5.129168875930332,
            5.158515262700506,
            5.186139824696475,
            5.215155284616475,
            5.242467743615747,
            5.2712540288464576,
            5.298424718407697,
            5.327100733610725,
            5.354148410645241,
            5.382678191208155,
            5.409616932733807,
            5.438165947272145,
            5.465327264231758,
            5.49430501653026,
            5.522005349849131,
            5.551467291099125,
            5.579423538291277,
            5.608808019761184,
            5.636373952902602,
            5.665191742850601,
            5.692233506628718,
            5.720766869575557,
            5.7478868475858125,
            5.776842980102065,
            5.804606966938708,
            5.8342329633458645,
            5.862513923021955,
            5.892388819477422,
            5.920630697239089,
            5.950234749909673,
            5.978075860344011,
            6.007242906565483,
            6.034691395988721,
            6.063542029201497,
            6.090782544988765,
            6.11953706348802,
            6.146812692966311,
            6.175728950720697,
            6.203271318287714,
            6.2325043366379,
            6.260328823441187,
            6.289724631088563,
            6.317532545276705,
            6.346723330413107,
            6.374197663187087,
            6.403022319796478,
            6.430221960499551,
            6.458947317102754,
            6.486264309748009,
            6.515287733926206,
            6.543005305878171,
            6.572426010989857,
            6.6004531583332104,
            6.630048692052242,
            6.658122749600884,
            6.687680763063612,
            6.715696453946567,
            6.745225539487321,
            6.773273974978825,
            6.802887324780283,
            6.831052424787612,
            6.8607674144416535,
            6.888993096937984,
            6.918698445105081,
            6.946845109453132,
            6.9764128408942545,
            7.0043928702880836,
            7.033804979352286,
            7.061684245547969,
            7.091086988602306,
            7.119067757026217,
            7.148665320696679,
            7.176888311495075,
            7.2066947409299456,
            7.235018413061581,
            7.2647617958362645,
            7.2928659254007036,
            7.322296535328694,
            7.3501116881129205,
            7.379397167646045,
            7.407295918636591,
            7.43689978430996,
            7.465274981715877,
            7.495374105538184,
            7.524118576828665,
            7.554355151830969,
            7.582992446349489,
            7.612938240591927,
            7.641232538317515,
            7.67090453653349,
            7.6990853136910005,
            7.7288152369274,
            7.757181386525089,
            7.787142338842534,
            7.815714691467951,
            7.845815755557805,
            7.8744653507739315,
            7.904599291934327,
            7.933261883695581,
            7.963385465345565,
            7.991999993631977,
            8.022014198501964,
            8.050461275197165,
            8.080281225159348,
            8.108571691758401,
            8.138334843636178,
            8.16670899766946,
            8.196681694273703,
            8.22533385400316,
            8.255564502443022,
            8.28438128859126,
            8.314647965688325,
            8.343395169186092,
            8.37354635576915,
            8.402207180863495,
            8.43234378801935,
            8.461068695380407,
            8.491300949569066,
            8.520100305225643,
            8.550333870815166,
            8.57906149006545,
            8.609181939193835,
            8.63782322297217,
            8.667938227235624,
            8.69668260621329,
            8.726981853424682,
            8.755933203920154,
            8.786383229942087,
            8.815380704915373,
            8.8457561801806,
            8.874601507810974,
            8.904809003603562,
            8.933545441045935,
            8.963741933220101,
            8.992572128836455,
            9.022929355467118,
            9.051936897048263,
            9.082437794370351,
            9.111532912833407,
            9.142066472683789,
            9.171164434728231,
            9.201692743981809,
            9.230794501017817,
            9.261326595356149,
            9.290423305867133,
            9.320924013559841,
            9.34997255022668,
            9.380425416671756,
            9.409462687310258,
            9.439962537960339,
            9.469109943529498,
            9.49975214689207,
            9.52902814777835,
            9.559728515752944,
            9.588967193108193,
            9.619534189441545,
            9.648593134969131,
            9.67899175207306,
            9.70795959978846,
            9.738371355854495,
            9.767454066820038,
            9.798036501056428,
            9.827292735999682,
            9.85799835238843,
            9.887308097359606,
            9.918001706396199,
            9.947268625816749,
            9.97792347212193,
            10.007189181572082,
            10.037888591732758,
            10.06724314071323,
            10.09805336369424,
            10.127524261153965,
            10.158432228690243,
            10.187971567703054,
            10.218904266059138,
            10.248423725769266,
            10.27929331170144,
            10.308727502144462,
            10.339516020043938,
            10.368914604121409,
            10.399738315746363,
            10.429257666149011,
            10.46026124243533,
            10.48997580957245,
            10.521122327771824,
            10.550881125270157,
            10.581949024720283,
            10.611536419970815,
            10.642396803809188,
            10.671822321799487,
            10.702623883807586,
            10.732122325798459,
            10.76310179348356,
            10.792829269330836,
            10.824014140591983,
            10.85387390464908,
            10.885092070631767,
            10.91490869107035,
            10.946043932515055,
            10.975789860874489,
            11.006895162953159,
            11.03666500013513,
            11.067832841316845,
            11.097685452085786,
            11.12893325593923,
            11.158858765221625,
            11.190168558523453,
            11.220155539129754,
            11.251520911692863,
            11.281555192949805,
            11.312941366122567,
            11.342964183904865,
            11.374303404951771,
            11.404264122719036,
            11.435548911153951,
            11.465495235507293,
            11.496816238143357,
            11.52685064366019,
            11.558282576125931,
            11.588423195774638,
            11.619922763185686,
            11.650085737099374,
            11.681567540444211,
            11.711702613168491,
            11.743170929187649,
            11.773328369797527,
            11.804848329252426,
            11.835070445649288,
            11.866635351385522,
            11.896867320861599,
            11.9284010248519,
            11.95858679611629,
            11.990088605115814,
            12.02029294680552,
            12.05187270609943,
            12.082205721521213,
            12.113926104912911,
            12.144373681382516,
            12.176146724591606,
            12.20658247530179,
            12.23829371385044,
            12.268659816519554,
            12.300325600312044,
            12.330698215471227,
            12.362415752206617,
            12.3928699875152,
            12.424665185536664,
            12.45517698717538,
            12.486999929295619,
            12.51752614156365,
            12.549364698746535,
            12.579927110635523,
            12.61181828960185,
            12.642441774698302,
            12.67437709916833,
            12.705019164360163,
            12.736942010290912,
            12.7675619134172,
            12.799472184905207,
            12.830113698643405,
            12.862080053698925,
            12.892802277954372,
            12.924842460492343,
            12.955609439841142,
            12.987646398277112,
            13.018374239824004,
            13.050355168427688,
            13.081046964689357,
            13.113030635389576,
            13.14377536094085,
            13.175843033942419,
            13.20668058394968,
            13.238816129327168,
            13.269684584122126,
            13.301808587510747,
            13.332645051973836,
            13.36473567854451,
            13.395565750039818,
            13.427683781050407,
            13.458579535087992,
            13.49078315352628,
            13.52177152199915,
            13.554050653802411,
            13.585089755660215,
            13.617383109092271,
            13.648407032976039,
            13.680659216924287,
            13.711636198331542,
            13.743849290892767,
            13.774819978526185,
            13.807069242700988,
            13.838128558056017,
            13.870504077803412,
            13.901707966152355,
            13.934208154819979,
            13.965488989711396,
            13.997993174271704,
            14.02921094570362,
            14.061603168517658,
            14.092705962038968,
            14.1250182519964,
            14.156114265579482,
            14.188497095842166,
            14.219729846032735,
            14.252274007754432,
            14.283654829694902,
            14.316293749586588,
            14.34770690658011,
            14.380318279136942,
            14.411676279695252,
            14.444231594396843,
            14.475565264718831,
            14.50813437810317,
            14.539521599808452,
            14.572162701637279,
            14.60362736253815,
            14.636331283826506,
            14.667844442883295,
            14.700578809553956,
            14.73211586082965,
            14.76486697437494,
            14.796420632321794,
            14.829182395272175,
            14.860745870469302,
            14.893514541199085,
            14.92509413725014,
            14.957889805367367,
            14.989516521700947,
            15.022369936646367,
            15.054059927690462,
            15.086962782767941,
            15.118683705572073,
            15.151592762104018,
            15.183310354220286,
            15.216217922408076,
            15.247956960915937,
            15.280909790701106,
            15.312716896254067,
            15.34573675947482,
            15.37759510691791,
            15.410630295749137,
            15.442474803682316,
            15.475476464249653,
            15.50729839062293,
            15.540305261897917,
            15.572176695655841,
            15.605265744213408,
            15.637237277705909,
            15.670413071846632,
            15.70244312797889,
            15.735636037702823,
            15.767654954840138,
            15.80081964945125,
            15.832818150862817,
            15.865976946337792,
            15.897993257411626,
            15.931182955705404,
            15.963241370306294,
            15.996473616360664,
            16.028580171200968,
            16.061863818278745,
            16.094032685713806,
            16.127381364981165,
            16.159615027510043,
            16.193010552148294,
            16.2252701070614,
            16.25866328468363,
            16.29090805091672,
            16.324284875385796,
            16.356536027040296,
            16.38994709541608,
            16.42226500646026,
            16.455755811098673,
            16.488151518727502,
            16.52169305489605,
            16.554109161213052,
            16.58763896465948,
            16.620033824384482,
            16.65354788162337,
            16.685956003699904,
            16.71951236803196,
            16.751990679112993,
            16.785621772880862,
            16.818165328282387,
            16.851831616325256,
            16.88438278865833,
            16.91803168541597,
            16.95056301716274,
            16.98420187356409,
            17.016751645218424,
            17.05043475837446,
            17.08305404433494,
            17.11681244883956,
            17.149504012446346,
            17.183313518873558,
            17.216035685492265,
            17.24985043666695,
            17.28256586824911,
            17.31636629122624,
            17.3490773721533,
            17.38288703845243,
            17.415633393932207,
            17.449499081573872,
            17.48232318556534,
            17.516270827968718,
            17.549172216496384,
            17.583170931338895,
            17.616093312223466,
            17.65007538681715,
            17.682959896637573,
            17.71689525432674,
            17.749752724296783,
            17.783692411708703,
            17.816598833130417,
            17.850619578328853,
            17.883627181579243,
            17.91774022580901,
            17.95081788460994,
            17.98496300968357,
            18.018044481024166,
            18.052172191802427,
            18.085238905140542,
            18.119362694090345,
            18.152449254405703,
            18.18660842773676,
            18.219744346271238,
            18.253951568378668,
            18.287134786721637,
            18.32138068178772,
            18.354602642454104,
            18.388883365100153,
            18.422143415999084,
            18.456456903390897,
            18.4897475923334,
            18.524081198647384,
            18.55738963576318,
            18.591737051413045,
            18.625068496829464,
            18.659445820615353,
            18.692820604602566,
            18.727242827059882,
            18.760662646393797,
            18.795116620610667,
            18.828559120797735,
            18.863024040534224,
            18.896480462893745,
            18.93096460454409,
            18.9644572119401,
            18.998986816907543,
            19.03253381569569,
            19.067110596664637,
            19.100696535345705,
            19.135295155902586,
            19.16889660739301,
            19.20350627429867,
            19.2371296439928,
            19.27177063944172,
            19.30544044400274,
            19.340130394675402,
            19.373849860726555,
            19.408576618529167,
            19.44232418196884,
            19.47706582450547,
            19.510827668451185,
            19.545582229805646,
            19.57936655521023,
            19.614146996324013,
            19.647965394113218,
            19.682778640566646,
            19.716633598918992,
            19.751480842248295,
            19.785375413067083,
            19.820262236571445,
            19.854201988253507,
            19.88912910349205,
            19.923106155442067,
            19.95805689520158,
            19.99205065064173,
            20.02700884221961,
            20.06101555544275,
            20.095993819835176,
            20.13003922820935,
            20.165067082628862,
            20.19917245345759,
            20.234253519451535,
            20.26840294465075,
            20.303508203953236,
            20.33767245919218,
            20.372785711378455,
            20.40696940883273,
            20.442114569379775,
            20.47635025011753,
            20.511553455643426,
            20.545847955925627,
            20.581091942186674,
            20.615409746719287,
            20.650654651186542,
            20.684967955405114,
            20.720209673693493,
            20.754540246843963,
            20.789818320375563,
            20.82420865453284,
            20.859553202749698,
            20.894011221515804,
            20.92940693801599,
            20.963901430165283,
            20.999313168079382,
            21.033816680361248,
            21.069232016409345,
            21.10374845221666,
            21.139183855511686,
            21.173735877643242,
            21.20921374758054,
            21.243818665395963,
            21.27934825021871,
            21.31400590336285,
            21.349577479987907,
            21.384269935364895,
            21.419860618610805,
            21.454565492944035,
            21.490160016106653,
            21.524874992036438,
            21.560486470607856,
            21.59523742139996,
            21.630896845002745,
            21.665709513424844,
            21.701428119944985,
            21.73629496443855,
            21.772048836966146,
            21.80693820103679,
            21.84269914950607,
            21.87759583957385,
            21.91336586396938,
            21.948286477413674,
            21.984089198880383,
            22.019055097899027,
            22.054902628662134,
            22.089914509653003,
            22.125798723648884,
            22.16084529429636,
            22.19675723435008,
            22.23183488597398,
            22.267776012627415,
            22.30288846716096,
            22.33886160631051,
            22.374009044728243,
            22.410012129875366,
            22.445192304628602,
            22.481224846718575,
            22.516439613308318,
            22.552504369226025,
            22.58775480793338,
            22.62384911296132,
            22.65912885221851,
            22.695245230088656,
            22.73055001497486,
            22.766691204809923,
            22.802031937213748,
            22.838214287363815,
            22.873606828539664,
            22.90983889582132,
            22.945279813803136,
            22.981545984876355,
            23.017012428759276,
            23.053290839773986,
            23.088770355708217,
            23.125062940547714,
            23.160571278596084,
            23.19690166044706,
            23.232461299435776,
            23.268842483168296,
            23.304452571834833,
            23.34087094763691,
            23.3765110843848,
            23.412947441125013,
            23.448606475387834,
            23.485060833515075,
            23.52074857947541,
            23.557235874367866,
            23.59296663513476,
            23.629496083837807,
            23.665272166085984,
            23.70183985342174,
            23.737653435739844,
            23.774250057306453,
            23.810092288064656,
            23.846710639789954,
            23.882577011603612,
            23.919216458188973,
            23.955111324595688,
            23.99178146548417,
            24.02771811755905,
            24.064432312166364,
            24.100419354944286,
            24.137177276054988,
            24.173204180408078,
            24.209987867992368,
            24.246035734279875,
            24.282833120721435,
            24.318902496738552,
            24.3557277154477,
            24.391841447858088,
            24.428717034340703,
            24.46488772673023,
            24.501810271897615,
            24.538018867903954,
            24.5749604912187,
            24.611181097980115,
            24.64812817354839,
            24.684365050442974,
            24.72133840848843,
            24.757621304254016,
            24.7946488367201,
            24.830994173594267,
            24.868075902696535,
            24.904468631363475,
            24.94158078660711,
            24.97799702508615,
            25.01512298513422,
            25.05155717886471,
            25.08870200500851,
            25.12516624849215,
            25.16234428865689,
            25.19885121713807,
            25.23607113410744,
            25.27262496911522,
            25.3098870186303,
            25.346484713467706,
            25.383783047207743,
            25.420416487643102,
            25.457741825176253,
            25.494402512008783,
            25.531749585689234,
            25.568437623555578,
            25.605812567683916,
            25.642538709943274,
            25.679953514190892,
            25.71672680295895,
            25.754184139303646,
            25.790999722653314,
            25.828488871909983,
            25.865334119161684,
            25.902845231291398,
            25.93971666399222,
            25.97725371969656,
            26.01416103353782,
            26.05173562178045,
            26.088688104959065,
            26.126304139641952,
            26.163299612936477,
            26.200950310569194,
            26.237980336821337,
            26.275658649042214,
            26.312719538869924,
            26.35042558071945,
            26.38752032965378,
            26.425258399585303,
            26.462391183113862,
            26.500164372769365,
            26.537336863743402,
            26.575145281705453,
            26.612355964078542,
            26.650196439726873,
            26.687440832729003,
            26.725308611977983,
            26.762583423538114,
            26.800478604839704,
            26.83778852009806,
            26.875719930674748,
            26.9130754855252,
            26.95105150367508,
            26.98845509072299,
            27.02646999195937,
            27.063908728806428,
            27.101946430112466,
            27.13940687172853,
            27.17746187876801,
            27.214949102715586,
            27.253035702275152,
            27.290568195082514,
            27.32870238632286,
            27.366287939433942,
            27.4044668206317,
            27.442093596176534,
            27.480301394023197,
            27.517955906969878,
            27.556186144173196,
            27.593870449130037,
            27.632131660285445,
            27.669856360669176,
            27.70815654077112,
            27.745924072863456,
            27.784259880507655,
            27.822063433053803,
            27.860428039127164,
            27.898263803289357,
            27.936657773445965,
            27.974530089443554,
            28.01295953058802,
            28.05087393953666,
            28.08934208480393,
            28.12729891140706,
            28.165803515264308,
            28.203798865308894,
            28.24233532694893,
            28.280364713018404,
            28.31892936419356,
            28.356990705587314,
            28.395583842551428,
            28.433680361557467,
            28.470500654360382,
            28.505146779763912,
            28.539249454874188,
            28.574947389210987,
            28.613778573278804,
            28.656723842561767,
            28.701759372101602,
            28.747180956445085,
            28.789401642476665,
            28.827904728519766,
            28.86151229518875,
            28.89280605908258,
            28.922341973711546,
            28.95279426802699,
            28.983201386292812,
            29.014177445036673,
            29.04340542774328,
            29.071309749028693,
            29.096747268422742,
            29.121478319073912,
            29.14560078248066,
            29.170678117551173,
            29.196203571790587,
            29.222272311171405,
            29.247675096509045,
            29.272168808979103,
            29.295121525049378,
            29.317038151569026,
            29.337967479134004,
            29.358707027464796,
            29.37929540800624,
            29.400401414573924,
            29.421988044577382,
            29.444736407054673,
            29.46839352367495,
            29.493335682482975,
            29.518502298876324,
            29.543815277340077,
            29.567777369737932,
            29.590846462092934,
            29.61219164454282,
            29.633344570144274,
            29.653815947709358,
            29.675084419967437,
            29.695707084127278,
            29.71648617586099,
            29.735397279727973,
            29.753879625951665,
            29.770775825810173,
            29.78881679309349,
            29.807213455736647,
            29.82830751707469,
            29.849914842245838,
            29.872912500515024,
            29.894142713866948,
            29.91462439117897,
            29.932307446517676,
            29.9496856634852,
            29.96586198084598,
            29.983464716306976,
            30.000915284803167,
            30.019615605154602,
            30.037121409152423,
            30.05463030967737,
            30.070345321385325,
            30.086324207056432,
            30.10146429070524,
            30.11767879534212,
            30.133215327216025,
            30.149042868568248,
            30.162934233105716,
            30.176127005087785,
            30.18727555733195,
            30.19871018842698,
            30.209639344786428,
            30.22224434406481,
            30.23501313560432,
            30.24924354501437,
            30.262511386776925,
            30.276103679170113,
            30.288038635364128,
            30.30064515787042,
            30.312504005340177,
            30.3261420288189,
            30.33942363349436,
            30.35418765451939,
            30.367532931828396,
            30.38153143171645,
            30.393696718538543,
            30.40712851386625,
            30.419672064748287,
            30.4344468443389,
            30.448407025167956,
            30.46386451327289,
            30.47707007956795,
            30.49056885406433,
            30.501282482402573,
            30.512845737579845,
            30.522780548582897,
            30.534761089670628,
            30.545574164882424,
            30.55800324329947,
            30.568114065876184,
            30.578745454415266,
            30.586532629122654,
            30.595287385822427,
            30.602278338873646,
            30.611412960957676,
            30.61938341262233,
            30.62923141001903,
            30.636914360811705,
            30.645327448994568,
            30.65078173173347,
            30.65702909059523,
            30.661020974717438,
            30.666975373221607,
            30.67161567770216,
            30.678729224223865,
            30.68417685786375,
            30.690951518071717,
            30.69440520498205,
            30.697673467594523,
            30.69674609063992,
            30.69596449382936,
            30.69244271437166,
            30.691371503904527,
            30.690023691085443,
            30.692918471248372,
            30.696116138570773,
            30.70266484942992,
            30.707434425544303,
            30.713024946528993,
            30.71467513202355,
            30.71607393194402,
            30.71381727240116,
            30.712453539631724,
            30.708895776023223,
            30.70702619343347,
            30.702894964309717,
            30.699679927275398,
            30.693395226725904,
            30.688086409731643,
            30.680917264338092,
            30.676948022085153,
            30.673474763675046,
            30.674594285482872,
            30.67596739247401,
            30.67996396939982,
            30.681332863564418,
            30.682740439003027,
            30.6803313640339,
            30.678604888787117,
            30.675189832651068,
            30.674941944323976,
            30.67472981637458,
            30.677864864887148,
            30.67964126683168,
            30.682691764757855,
            30.682476129396505,
            30.68284293913554,
            30.68049481758634,
            30.680113073784728,
            30.67840965293275,
            30.679194472654405,
            30.678176884679587,
            30.67838177322341,
            30.675528871089845,
            30.67340169738483,
            30.668785553253098,
            30.666384103570497,
            30.663204925710758,
            30.66340780996266,
            30.662960085898984,
            30.664956835786786,
            30.664802082174013,
            30.665734066721548,
            30.66393856481128,
            30.66357464415528,
            30.661627175878426,
            30.662307865703852,
            30.662275596718256,
            30.664881982310554,
            30.666116783371578,
            30.668955160545313,
            30.669495596737526,
            30.671222142112818,
            30.670770917166983,
            30.67200038763382,
            30.67157659807428,
            30.673069512662025,
            30.67278240848293,
            30.67405459090895,
            30.6732086352747,
            30.6739575687648,
            30.673023970453237,
            30.674525459483124,
            30.67521615678625,
            30.678967468555292,
            30.681982390420824,
            30.687568934761007,
            30.691480318043933,
            30.696939418893976,
            30.69988055303459,
            30.703961722784253,
            30.705557396639804,
            30.70860658090314,
            30.709563059309776,
            30.712205506558384,
            30.712774023071994,
            30.714910287828314,
            30.714851589618508,
            30.71644780251083,
            30.716137210748165,
            30.717906171740463,
            30.718085873653244,
            30.720340535433944,
            30.72056619109257,
            30.722115036894177,
            30.720802019751243,
            30.72031970189176,
            30.7170146113682,
            30.715218503267657,
            30.71167702626085,
            30.710740343741012,
            30.70880346700156,
            30.709608348143906,
            30.70899291387134,
            30.710392717264163,
            30.709696733943257,
            30.710646878878425,
            30.70954125896334,
            30.710282834620667,
            30.70916570970732,
            30.709721085266956,
            30.70796829398867,
            30.707250955795498,
            30.703811107013323,
            30.701472954539174,
            30.697081704359416,
            30.694865975789117,
            30.69171117714577,
            30.691436071630307,
            30.69027250814817,
            30.69141513925261,
            30.69074393847755,
            30.69157739965839,
            30.6902275916312,
            30.69058869038021,
            30.689396258168696,
            30.69056901701326,
            30.69059309024337,
            30.69287192650301,
            30.693516973909798,
            30.695801126202984,
            30.69603951348726,
            30.697948453609765,
            30.698241981487893,
            30.700827687927475,
            30.702267520236894,
            30.706053225823123,
            30.708262738217535,
            30.71208318218301,
            30.713573521202946,
            30.716256968792646,
            30.716652140457025,
            30.71871617627679,
            30.719143591522613,
            30.72176103071776,
            30.72289592634066,
            30.72598587910847,
            30.727061014174815,
            30.72961547966734,
            30.729878740153893,
            30.731778573053212,
            30.73182243642689,
            30.734068929718262,
            30.734869101181747,
            30.737940490757023,
            30.73926997592721,
            30.74232778989143,
            30.743085284806657,
            30.74521346359943,
            30.744999842361285,
            30.74638028564398,
            30.745768997550055,
            30.746994779652606,
            30.74625017384962,
            30.747113576668653,
            30.74564508057242,
            30.745509860314893,
            30.743006863514456,
            30.742129399376097,
            30.739428387901615,
            30.73893042682993,
            30.737038428033916,
            30.73742514859205,
            30.736169183521795,
            30.736723516537424,
            30.735171613667365,
            30.73517568543015,
            30.733120052816883,
            30.732911303864334,
            30.731039828977263,
            30.731285809127005,
            30.729935978196515,
            30.73051729362566,
            30.729226623456093,
            30.729640330141383,
            30.728174373021723,
            30.72861478431627,
            30.727527317979618,
            30.728626703544922,
            30.728284931085955,
            30.729929886638335,
            30.729724819163163,
            30.73107304256783,
            30.730283065375872,
            30.731054462818378,
            30.72996868393063,
            30.73087426214676,
            30.73032618958063,
            30.73197443628257,
            30.732134062456154,
            30.734282289419568,
            30.73468210426272,
            30.73693483003357,
            30.737450563891834,
            30.739981262699878,
            30.740938980098846,
            30.743968723138412,
            30.745291066554667,
            30.748393844086085,
            30.749441987761223,
            30.752019483195777,
            30.75247805422036,
            30.754605457073865,
            30.754875275755253,
            30.757060331534493,
            30.757503739554686,
            30.7598079596254,
            30.760167017236984,
            30.762179066748818,
            30.762098250871183,
            30.763701096384484,
            30.763357985112467,
            30.764912492762598,
            30.76467621153021,
            30.766362938874153,
            30.766147748168294,
            30.76766718268274,
            30.767119124041027,
            30.768251352251855,
            30.767402158557726,
            30.768417500313415,
            30.76765169034159,
            30.768858405381533,
            30.76825825694287,
            30.76947146745174,
            30.76866518399398,
            30.769499501340338,
            30.768265203746758,
            30.768753215492293,
            30.76736342361279,
            30.767874854699272,
            30.76662626704701,
            30.76725242474348,
            30.765994412398886,
            30.76644622528264,
            30.764904549979185,
            30.76509142011546,
            30.763435622749284,
            30.763739300627357,
            30.762424438406228,
            30.763185451875525,
            30.762309376685117,
            30.76336345862354,
            30.762596221582726,
            30.763621233760773,
            30.76280778827334,
            30.76388342591795,
            30.763291689819937,
            30.764722394772786,
            30.764522428943813,
            30.766241181686933,
            30.766130427401684,
            30.76773553173975,
            30.76738970118687,
            30.768786048988993,
            30.76838742251184,
            30.769940992860846,
            30.76986940713591,
            30.77178977448477,
            30.771980199559568,
            30.773966503583633,
            30.774015931385513,
            30.77576097303058,
            30.77559542631005,
            30.777284208360935,
            30.777253139965886,
            30.779220220106712,
            30.77948322476726,
            30.781640513403644,
            30.78191040194202,
            30.78391905654353,
            30.783972287268313,
            30.78582209251459,
            30.78585875346092,
            30.787835217175598,
            30.788066909734187,
            30.79017964188802,
            30.79037915985377,
            30.7922565034334,
            30.79205656278214,
            30.79349294164877,
            30.792929461273708,
            30.794165873508213,
            30.793571450553518,
            30.794875731408204,
            30.794348412878563,
            30.795633198359923,
            30.794971701805032,
            30.796050629141366,
            30.795191604899262,
            30.7961635296525,
            30.795325834434646,
            30.796418608676024,
            30.795729622927034,
            30.796908173833028,
            30.79618689297469,
            30.797215439582068,
            30.796285156159385,
            30.79712995381724,
            30.79612112351209,
            30.797012114284307,
            30.79615515847222,
            30.797221114926845,
            30.796492868960005,
            30.797584965929325,
            30.796785585814295,
            30.797754603616696,
            30.796852190265135,
            30.797791685312642,
            30.796955067965637,
            30.798022765266534,
            30.797323301974448,
            30.798478425533997,
            30.79779035298137,
            30.798900014860184,
            30.798161089769835,
            30.7992789286449,
            30.79864966570829,
            30.79997631381557,
            30.799613282565986,
            30.80119394830578,
            30.80101100944468,
            30.802672020728757,
            30.80248302919188,
            30.804104577717325,
            30.803898696826508,
            30.80556102693542,
            30.80545227230249,
            30.807225542092336,
            30.80718780818806,
            30.808951371150613,
            30.80881508003099,
            30.81043168982583,
            30.810155248452507,
            30.81170102861837,
            30.81144577719255,
            30.813092531162457,
            30.812963911914824,
            30.81470673507955,
            30.814596424482374,
            30.81628158052223,
            30.816065057245773,
            30.81765160979839,
            30.817384785097133,
            30.81898179215662,
            30.818762132618563,
            30.820394617362464,
            30.820152222007845,
            30.82168762643363,
            30.821289264958576,
            30.822662948438534,
            30.82214951040554,
            30.823490366164577,
            30.823023796559276,
            30.824448292457703,
            30.824046458941947,
            30.82546500521746,
            30.82497064859521,
            30.826230103069957,
            30.825559540350138,
            30.826675779182,
            30.825928940164424,
            30.827031257299865,
            30.826305060351505,
            30.827420789961515,
            30.826672412909726,
            30.827731800253723,
            30.82691862469331,
            30.827947201766097,
            30.827170322226305,
            30.828305375029327,
            30.82768351392682,
            30.828968781418467,
            30.82844902618927,
            30.829756016343207,
            30.8291854481675,
            30.83040062883445,
            30.829746436784124,
            30.83092235127138,
            30.83029011263298,
            30.831531919915736,
            30.830978740399626,
            30.83227799992409,
            30.831743636758944,
            30.833031659229345,
            30.832482267800696,
            30.83378416664079,
            30.8332975902118,
            30.834705831349048,
            30.834343622135865,
            30.835855311510283,
            30.835544611040785,
            30.837048347888935,
            30.836685191174062,
            30.838131176733697,
            30.83774103137329,
            30.839215653434692,
            30.838906414063725,
            30.840488095270786,
            30.84027337413763,
            30.84190664362241,
            30.84168720773399,
            30.843275109612193,
            30.842997758190542,
            30.844548255671274,
            30.84427098801768,
            30.845853805099065,
            30.845616404255058,
            30.847215657312105,
            30.846947111643424,
            30.848468781768123,
            30.848093655885744,
            30.849516088056095,
            30.849077465998572,
            30.85048663509367,
            30.850075001406857,
            30.851524302489693,
            30.851133808667903,
            30.852566722799743,
            30.852120945567897,
            30.853482818465192,
            30.852978431193932,
            30.854318773516848,
            30.853836009641377,
            30.85522387677803,
            30.854786357200428,
            30.856185650879095,
            30.855711263860805,
            30.857030274735486,
            30.85645712321887,
            30.857688748600854,
            30.85706493033655,
            30.8582865935567,
            30.857683140027607,
            30.858930339304553,
            30.858336809767586,
            30.859569439910516,
            30.858944254043184,
            30.86014832040078,
            30.859518613165104,
            30.86075132680734,
            30.860179327740546,
            30.86147623626799,
            30.860952542975074,
            30.862262827463297,
            30.861717133216374,
            30.86298474389584,
            30.862401023518665,
            30.863657954741228,
            30.863103079674875,
            30.864421944770474,
            30.86394474417017,
            30.86533362917973,
            30.864902575342224,
            30.86631029847131,
            30.865879614637837,
            30.8672850299998,
            30.866863246364556,
            30.868291635163974,
            30.867900906646103,
            30.86935320423527,
            30.868966748594403,
            30.87039994018355,
            30.869977592855438,
            30.871376856890702,
            30.870939313243735,
            30.872355433132864,
            30.871964533334815,
            30.87344493436286,
            30.87311489625701,
            30.87463611303036,
            30.87431684421649,
            30.875824014707412,
            30.875477646393403,
            30.876960822430796,
            30.876603391517495,
            30.878088624857376,
            30.877737852131872,
            30.879221884009304,
            30.878852372116985,
            30.880300742600046,
            30.879886276557066,
            30.88129598813327,
            30.88086056685055,
            30.882271752829116,
            30.88185343883877,
            30.883282715464773,
            30.88286732166122,
            30.88427505514831,
            30.88381429159181,
            30.885165490196968,
            30.884653772846146,
            30.88597435964825,
            30.88545832958447,
            30.886794634493288,
            30.886301102035297,
            30.887651231962302,
            30.887153550132652,
            30.888482484449383,
            30.88795609550777,
            30.889262023722285,
            30.888729172888734,
            30.890045525819747,
            30.88953393297278,
            30.89086790182624,
            30.890359922044116,
            30.89167845719668,
            30.891141858500646,
            30.892430874153447,
            30.8918780554671,
            30.893171536985047,
            30.89264357243938,
            30.893970881109613,
            30.893472557496963,
            30.894813338712318,
            30.894309528609174,
            30.895632336926884,
            30.895110855737098,
            30.896429096242933,
            30.895923502620636,
            30.897275420035054,
            30.896811978542715,
            30.898201521913258,
            30.897761668224728,
            30.899159093044343,
            30.898716701082655,
            30.90011171017378,
            30.899675981160584,
            30.901089639573957,
            30.900680830668087,
            30.902119595682638,
            30.901724528929087,
            30.9031605125511,
            30.902748014896556,
            30.904161457021555,
            30.903731962773108,
            30.90514315271975,
            30.904727488227728,
            30.906163368748295,
            30.905772343185546,
            30.907223317354866,
            30.906831390801234,
            30.90826814198435,
            30.90785500966548,
            30.909273861049503,
            30.90885258523026,
            30.910274444155792,
            30.909862730940457,
            30.911292849731492,
            30.910880930453555,
            30.912300362242362,
            30.911869677466683,
            30.913270056213175,
            30.912826701629086,
            30.914224886877864,
            30.91378785527871,
            30.915194107684012,
            30.914758642223727,
            30.916153952009395,
            30.91569442508509,
            30.91705785208395,
            30.916567446624434,
            30.917909177942846,
            30.917410957584842,
            30.918756759380233,
            30.918268615275824,
            30.91962234016839,
            30.919134239298597,
            30.920479358041355,
            30.919977680160535,
            30.921310907505156,
            30.920804845417738,
            30.92214260943664,
            30.92164779137572,
            30.92299666506521,
            30.922507331993945,
            30.923852599058748,
            30.92335278638785,
            30.924686324628148,
            30.92418104232523,
            30.925519726171483,
            30.925030920057182,
            30.926391855686923,
            30.925923948897644,
            30.927297014363283,
            30.926829487862978,
            30.928193172998956,
            30.92771267925173,
            30.929067027128866,
            30.92858626272233,
            30.929949888514354,
            30.929484842954608,
            30.93086468963348,
            30.930411354096808,
            30.93179690453756,
            30.931344910756987,
            30.93273251475871,
            30.932287408416332,
            30.93368864524605,
            30.93326183798523,
            30.93468078120208,
            30.934265394444804,
            30.935685920492414,
            30.935262455435385,
            30.936669806923984,
            30.936233995026107,
            30.937635488764638,
            30.93720228980258,
            30.938613167233076,
            30.93819109785767,
            30.93960980591506,
            30.939188393738725,
            30.940601152624502,
            30.940169753442955,
            30.94157339844983,
            30.941136947904816,
            30.942540399435817,
            30.942106356399425,
            30.943510807246255,
            30.943072741499886,
            30.944467252992542,
            30.944014932284617,
            30.94539555422572,
            30.944933844301957,
            30.94631248680531,
            30.945855505897956,
            30.947242121950158,
            30.946791465889845,
            30.94817876297075,
            30.94772173077697,
            30.94909734299722,
            30.948627323407056,
            30.94999253223069,
            30.949517475817434,
            30.950882189198182,
            30.95040890355938,
            30.951773717168894,
            30.951296511185028,
            30.952653243014915,
            30.952166064243276,
            30.953514738905415,
            30.95302460804855,
            30.95437642141593,
            30.953894190263156,
            30.955254853406313,
            30.95477898082327,
            30.956141050701664,
            30.955662245017926,
            30.957019603136178,
            30.95653826601775,
            30.95789784847173,
            30.957424364524183,
            30.958795048515732,
            30.958332476318823,
            30.95971015595438,
            30.959248927782372,
            30.960623213488095,
            30.96015685580591,
            30.961528017250107,
            30.9610633493978,
            30.962441177230254,
            30.96198638036541,
            30.963373736898465,
            30.962925186542535,
            30.964314340816788,
            30.963864065055816,
            30.96525095358995,
            30.964800679114006,
            30.966191608724984,
            30.965748797444927,
            30.967148141549487,
            30.9667113536797,
            30.96811212712865,
            30.967671625159642,
            30.969065810100563,
            30.968618931680997,
            30.97001034501295,
            30.9695657359345,
            30.97096374564514,
            30.97052731669145,
            30.97193184294229,
            30.971497594418658,
            30.97289962903807,
            30.97245934118471,
            30.973854576647906,
            30.973408954610463,
            30.974801401288854,
            30.974354883631626,
            30.975746355638382,
            30.97529678067473,
            30.976682236329765,
            30.976224258562922,
            30.977601270598264,
            30.97713718382543,
            30.978512338536227,
            30.97805064286279,
            30.97943078860951,
            30.978973951014567,
            30.980356291620115,
            30.979897677973756,
            30.981274758150864,
            30.980809307519852,
            30.98218019789565,
            30.981711069052544,
            30.98308084023673,
            30.982612361936198,
            30.983982572727733,
            30.983513032416237,
            30.984880275027532,
            30.98440681251122,
            30.985770968382898,
            30.9852969303066,
            30.986663615586,
            30.986194622542783,
            30.987566828293794,
            30.98710187831865,
            30.988475029666823,
            30.988007991574168,
            30.989377206786408,
            30.988906606853224,
            30.99027439552568,
            30.989805545580975,
            30.99117763270039,
            30.990714213196288,
            30.992091063776986,
            30.991630549913182,
            30.99300854136323,
            30.992548346220296,
            30.993927407184994,
            30.993470139342346,
            30.99485401048228,
            30.994402536789938,
            30.995791381991925,
            30.99534265528442,
            30.996731376840486,
            30.996280268732846,
            30.99766597918835,
            30.997212949295406,
            30.99859906114074,
            30.99814870582774,
            30.999538728905076,
            30.99909174505067,
            31.000483337795437,
            31.000035477164232,
            31.001424619718502,
            31.000974044039644,
            31.002361846475424,
            31.001912063051353,
            31.00330251776687,
            31.00285597820612,
            31.00424869707572,
            31.00380216411102,
            31.005192559805458,
            31.004742064912794,
            31.00612848071395,
            31.00567525454929,
            31.00706085114955,
            31.0066082967222,
            31.00799483972202,
            31.00754214238114,
            31.008926643765307,
            31.00847007163323,
            31.0098499523799,
            31.009389397062606,
            31.010767097615123,
            31.010306505366955,
            31.011685609793116,
            31.011226596888488,
            31.012606102644725,
            31.01214557497472,
            31.01352187549735,
            31.013057428975205,
            31.01443039379857,
            31.013964239046217,
            31.015337249749578,
            31.014872436165486,
            31.01624689672659,
            31.01578275915152,
            31.01715666378678,
            31.016691118039844,
            31.01806366582704,
            31.017597815573858,
            31.01897158800041,
            31.01850835522641,
            31.019885145420368,
            31.019424293917826,
            31.020801867643105,
            31.020340113146997,
            31.021715629103817,
            31.02125182805213,
            31.02262631056261,
            31.022163165532515,
            31.023539765248138,
            31.023079508756823,
            31.024458779747913,
            31.02400025687028,
            31.025380276240714,
            31.024921929821236,
            31.026302419541704,
            31.02584545943086,
            31.027228399816142,
            31.026774523418766,
            31.028160261282498,
            31.027708073715512,
            31.029093955581114,
            31.028640591649346,
            31.030024807317012,
            31.029570247799438,
            31.030954510861296,
            31.030501349426704,
            31.031887892692307,
            31.03143693835476,
            31.032824824956563,
            31.032373819058424,
            31.033760541702332,
            31.033307834633867,
            31.0346931944869,
            31.034239975820572,
            31.0356257003107,
            31.035173240904705,
            31.036559389664024,
            31.036106405883007,
            31.037491011285418,
            31.03703579033434,
            31.038418302150497,
            31.037961781637577,
            31.039344186022483,
            31.038888502868385,
            31.04027202847757,
            31.03981691254275,
            31.041199890774045,
            31.040743025017104,
            31.042123540278077,
            31.041664273149266,
            31.043043141626487,
            31.042583343270746,
            31.04396253619597,
            31.04350335850917,
            31.04488273764979,
            31.04442287821356,
            31.0458007404114,
            31.0453389826085,
            31.046715235688374,
            31.046252721235586,
            31.047629169292968,
            31.047167560244333,
            31.048544955925212,
            31.048083802452588,
            31.049460841125324,
            31.048998696368617,
            31.050374625814687,
            31.049911903357984,
            31.0512881909221,
            31.050826829054856,
            31.052205025774192,
            31.051745538887545,
            31.053124959475795,
            31.052665816902945,
            31.054044840628382,
            31.053585057944655,
            31.054963716478944,
            31.054504244861025,
            31.055883846581487,
            31.055425679838084,
            31.056806449952315,
            31.05634896314847,
            31.05772986828323,
            31.05727218820652,
            31.058653050146486,
            31.058195841592646,
            31.059577850750824,
            31.05912226479204,
            31.060505913659988,
            31.060051488375652,
            31.061435512173972,
            31.060980687359617,
            31.062363904631923,
            31.061908346545316,
            31.063291349099487,
            31.06283622830526,
            31.064220165907127,
            31.063766041814066,
            31.065150651693582,
            31.06469657395756,
            31.06608071227771,
            31.06562588835649,
            31.067009434300516,
            31.066554420766533,
            31.067938192248924,
            31.067483573396597,
            31.06886750762741,
            31.068412492067278,
            31.069795397217252,
            31.069338897998946,
            31.0707203158019,
            31.070262724895112,
            31.071643725919813,
            31.071186327191437,
            31.072567828477567,
            31.072110787837442,
            31.073492177581844,
            31.073034436657586,
            31.07441473860205,
            31.073955887015853,
            31.075335413367448,
            31.074876337066055,
            31.07625607441882,
            31.075797386420195,
            31.077177294169267,
            31.07671832966787,
            31.078097500248166,
            31.07763756965314,
            31.079015901661457,
            31.078555573635395,
            31.079934030006612,
            31.079474230636976,
            31.08085326315504,
            31.080393781939602,
            31.081772668406202,
            31.081312656127302,
            31.08269089070849,
            31.082230483935028,
            31.083608828680152,
            31.083149115938287,
            31.084528515269195,
            31.08406989748064,
            31.085450079438974,
            31.084991761641113,
            31.086371819632042,
            31.08591320228155,
            31.087293094090608,
            31.08683468157062,
            31.08821515762471,
            31.087757567299942,
            31.08913881291417,
            31.088681714553303,
            31.09006309948873,
            31.089605887721955,
            31.090987170222345,
            31.09053010273773,
            31.091911910656542,
            31.091455679700857,
            31.092838397438367,
            31.092382852295703,
            31.09376581787156,
            31.093310026869464,
            31.094692423542853,
            31.0942359967929,
            31.0956179796166,
            31.095161498385092,
            31.096543770641865,
            31.096087734407313,
            31.09747040199973,
            31.09701452109202,
            31.09839711132432,
            31.097940995540483,
            31.09932339643794,
            31.09886725289316,
            31.10024981076434,
            31.09979388894049,
            31.10117652598246,
            31.100720364656624,
            31.10210238063179,
            31.101645306877042,
            31.10302635142181,
            31.10256848995875,
            31.103949115973606,
            31.103491219291385,
            31.10487206754612,
            31.10441441949602,
            31.10579534794689,
            31.105337502724545,
            31.106718012200087,
            31.106259678139747,
            31.107639799132436,
            31.10718129943761,
            31.108561437346133,
            31.108103034223085,
            31.10948315869331,
            31.10902452915171,
            31.110404209397867,
            31.109945044485727,
            31.111324294795374,
            31.11086497959043,
            31.11224441726046,
            31.1117855636952,
            31.11316553800213,
            31.112707102123505,
            31.114087222088816,
            31.113628661739252,
            31.115008493729388,
            31.114549682032465,
            31.115929443258118,
            31.115470826070496,
            31.11685096511367,
            31.11639277799428,
            31.117773230557827,
            31.11731515346497,
            31.118695542086492,
            31.118237342901825,
            31.119617716914675,
            31.11915972309827,
            31.120540530151935,
            31.12008310566594,
            31.12146444986537,
            31.12100738813164,
            31.122388858212165,
            31.121931730978158,
            31.123313084564064,
            31.122855937249053,
            31.124237464520085,
            31.123780674416157,
            31.12516263459263,
            31.124706193811146,
            31.126088299589775,
            31.125631748632145,
            31.127013568730522,
            31.126556682024507,
            31.127938273719888,
            31.12748134650036,
            31.128863080581183,
            31.12840638102937,
            31.129788305395962,
            31.129331648473283,
            31.13071345991377,
            31.130256576462003,
            31.13163817116542,
            31.13118116428161,
            31.132562769669537,
            31.13210585750939,
            31.133487535349236,
            31.133030562081963,
            31.13441198729665,
            31.133954590250095,
            31.135335527389575,
            31.13487770655484,
            31.136258394253925,
            31.135800530410915,
            31.13718132913567,
            31.136723620693154,
            31.138104504978678,
            31.13764674086589,
            31.13902743513817,
            31.138569412555434,
            31.1399498674527,
            31.13949169702186,
            31.14087209176835,
            31.1404139123081,
            31.14179425912785,
            31.14133594447477,
            31.14271605971049,
            31.142257480124698,
            31.14363739541108,
            31.14317877301054,
            31.144558838453207,
            31.144100526835235,
            31.145480959661924,
            31.145022959099144,
            31.146403553038994,
            31.14594554857066,
            31.147326018358445,
            31.146867874067862,
            31.148248270415145,
            31.14779018049775,
            31.149170730221755,
            31.14871283760702,
            31.150093543663242,
            31.149635718886493,
            31.151016414682125,
            31.150558554915246,
            31.151939277111403,
            31.15148156103733,
            31.15286255023253,
            31.152405171430853,
            31.153786473397332,
            31.153329297155988,
            31.15471064894501,
            31.154253389955297,
            31.155634604882604,
            31.155177246839482,
            31.156558471512117,
            31.156101245305504,
            31.157482680440097,
            31.15702565968361,
            31.158407225530407,
            31.157950215183018,
            31.15933169994267,
            31.15887456737986,
            31.160255967463257,
            31.159798827976363,
            31.161180297702703,
            31.16072325622426,
            31.162104784740706,
            31.16164770762968,
            31.1630290999027,
            31.162571817014463,
            31.163953008767297,
            31.16349558988228,
            31.164876745981033,
            31.164419371161365,
            31.16580059526022,
            31.16534323994316,
            31.16672438959821,
            31.166266857923382,
            31.16764777504422,
            31.167190020175155,
            31.168570786118988,
            31.168112982060983,
            31.169493781067697,
            31.169036043805463,
            31.170416881261335,
            31.169959114358736,
            31.171339852569066,
            31.170881949206787,
            31.172262563194607,
            31.171804590358363,
            31.173185193737222,
            31.172727251258678,
            31.174107873223754,
            31.173649903140543,
            31.175030432565897,
            31.17457233024711,
            31.175952735505117,
            31.17549457270516,
            31.17687501203045,
            31.176416976516062,
            31.17779759323722,
            31.177339730693948,
            31.178720463458443,
            31.178262641432042,
            31.179643352148016,
            31.179185489393877,
            31.180566181592834,
            31.180108355158165,
            31.18148912971804,
            31.181031408715192,
            31.182412270286953,
            31.18195459428605,
            31.183335460821173,
            31.182877775337136,
            31.18425866119835,
            31.183801052922295,
            31.185182080239052,
            31.184724650605936,
            31.18610584599508,
            31.185648526174823,
            31.187029747817498,
            31.186572377627968,
            31.18795351127077,
            31.187496065377225,
            31.18887717628712,
            31.188419773252445,
            31.189800974464355,
            31.189343667230823,
            31.19072493363523,
            31.190267633440705,
            31.191648862515915,
            31.191191503582242,
            31.19257269479121,
            31.19211533940407,
            31.193496575633713,
            31.19303928008455,
            31.19442055183047,
            31.19396323546578,
            31.195344422755035,
            31.19488697562507,
            31.196268027525264,
            31.195810478747816,
            31.197191488116527,
            31.196733950810863,
            31.198114997773573,
            31.197657482980606,
            31.19903850776483,
            31.19858091431768,
            31.1999618233632,
            31.19950410937503,
            31.200884927830355,
            31.200427173544377,
            31.201807994918717,
            31.20135026543913,
            31.20273110003064,
            31.202273351723317,
            31.203654132700688,
            31.203196313483033,
            31.204577034171617,
            31.204119189463665,
            31.205499924217733,
            31.20504212213223,
            31.20642289722437,
            31.205965108657622,
            31.207345854054807,
            31.20688800201426,
            31.20826867408838,
            31.207810773169083,
            31.20919144277186,
            31.20873359367498,
            31.21011435089084,
            31.209656598415396,
            31.211037430747698,
            31.210579716522226,
            31.211960552563255,
            31.21150282613439,
            31.21288365644515,
            31.212425949127248,
            31.21380682255139,
            31.213349172278374,
            31.214730094863445,
            31.214272471883042,
            31.215653397951364,
            31.215195766452766,
            31.216576695444775,
            31.21611909621533,
            31.217500095159803,
            31.21704259268806,
            31.21842369205732,
            31.2179662662781,
            31.2193474005662,
            31.218889964961154,
            31.220271059846937,
            31.21981357855524,
            31.221194643866394,
            31.22073715969027,
            31.222118244701885,
            31.221660786274345,
            31.223041887258784,
            31.222584422020503,
            31.22396549983797,
            31.22350800523531,
            31.22488906842734,
            31.224431582635997,
            31.225812677867467,
            31.22535523150223,
            31.226736351890445,
            31.22627889759297,
            31.227659971157376,
            31.22720244005287,
            31.228583428817963,
            31.228125828227423,
            31.2295067789159,
            31.22904917271469,
            31.230430137634126,
            31.2299725441871,
            31.23135350385489,
            31.230895878302135,
            31.232276787228965,
            31.231819107386464,
            31.233199975943066,
            31.232742280506624,
            31.23412315376568,
            31.23366547237665,
            31.23504634955932,
            31.234588651220335,
            31.235969488532415,
            31.23551173856729,
            31.236892530136565,
            31.236434756777314,
            31.23781555357086,
            31.23735780955902,
            31.238738643333708,
            31.238280927443633,
            31.239661767752374,
            31.23920403708028,
            31.240584851053647,
            31.240127099929907,
            31.241507911934992,
            31.241050184610515,
            31.242431038359523,
            31.241973358974246,
            31.24335425057591,
            31.242896590578543,
            31.244277483519294,
            31.243819815982118,
            31.245200705411808,
            31.244743048427296,
            31.246123963679565,
            31.245666342026876,
            31.24704728987257,
            31.246589688577135,
            31.247970641287214,
            31.247513034453203,
            31.248893983530785,
            31.24843638635751,
            31.24981736533389,
            31.249359815091413,
            31.2507408472911,
            31.250283341442383,
            31.25166439814946,
            31.251206892181703,
            31.252587930430497,
            31.252130398460807,
            31.253511415983116,
            31.253053875770956,
            31.25443489747864,
            31.25397736691685,
            31.255358395364325,
            31.254900861291212,
            31.256281877590826,
            31.25582432693785,
            31.257205332795397,
            31.256747782803235,
            31.258128801675017,
            31.25767126966551,
            31.259052300633414,
            31.258594764365498,
            31.259975770289604,
            31.259518191495,
            31.260899147996412,
            31.260441525421694,
            31.261822453536844,
            31.261364820633624,
            31.262745751780066,
            31.262288125457296,
            31.263669058086332,
            31.263211422660948,
            31.264592338200767,
            31.26413468382309,
[truncated: 7,544,906 more chars]
