# Supplementary material for: Optimization and control of actuator networks in variable geometry truss systems using genetic algorithms
Source: Nat Commun. 2025 Sep 30;16:8432. doi: 10.1038/s41467-025-63373-7 (PMC12484673; doi:10.1038/s41467-025-63373-7)
Supplement: Supplementary file 9 — Source Data [file 41467_2025_63373_MOESM9_ESM.zip › fig_8c_joint_3_peak_source.json]

{
    "simulation_trajectory": {
        "x": [
            0.0,
            -0.006763716183971741,
            -0.012455848500860654,
            -0.020987877658767713,
            -0.028075255865817952,
            -0.037426790255975805,
            -0.04460161267310612,
            -0.05327864501627479,
            -0.05903178938052896,
            -0.06565273297717282,
            -0.06884860334217835,
            -0.07259524650003721,
            -0.07281507323027546,
            -0.07371795304953647,
            -0.07148524246939954,
            -0.0705258711374913,
            -0.06716821960176617,
            -0.06580023955988887,
            -0.0626267200125564,
            -0.06175485285586269,
            -0.05910211356886325,
            -0.05850362960062628,
            -0.055746173806455336,
            -0.05468615506113086,
            -0.0512646188678156,
            -0.04957820986473717,
            -0.045772223859338136,
            -0.0440768197665771,
            -0.04062657997538777,
            -0.03955246477267125,
            -0.03682145657879926,
            -0.03643054220469846,
            -0.034258210212892284,
            -0.034307478993584085,
            -0.03250065276496438,
            -0.03291411948395651,
            -0.03151680596409963,
            -0.0324078218981249,
            -0.03155440553675046,
            -0.03304914273216904,
            -0.03285579352610719,
            -0.03505064598925443,
            -0.03555690037944945,
            -0.03834413630684572,
            -0.03920121775546932,
            -0.04192786293794996,
            -0.042224765620171384,
            -0.043892380921132346,
            -0.0428075238383149,
            -0.043056116012790406,
            -0.04087137364927008,
            -0.04063221544738463,
            -0.03872208145855522,
            -0.03945559032360553,
            -0.03896460884386371,
            -0.04119048961011756,
            -0.041892569700466814,
            -0.04474589634659188,
            -0.045413775247804836,
            -0.04765816921772038,
            -0.04734446843161905,
            -0.048484608761539136,
            -0.0471389535498121,
            -0.04743032429097955,
            -0.04542329519805268,
            -0.04518926788684389,
            -0.04272955155524287,
            -0.04208832106181864,
            -0.03929757744328408,
            -0.03846207620589977,
            -0.035683928358206926,
            -0.035085783610500826,
            -0.032732368197608296,
            -0.03264295048693522,
            -0.030752501906541118,
            -0.03096799929434552,
            -0.02915556618651237,
            -0.02922931125068631,
            -0.027102983425638574,
            -0.02677758061349957,
            -0.02423019406702772,
            -0.023515423884312055,
            -0.020616626307869562,
            -0.019604622095192866,
            -0.016462330238877252,
            -0.015303416314892534,
            -0.01214288170229547,
            -0.011139419940812979,
            -0.00831044654894145,
            -0.007782861518170567,
            -0.005507770115008951,
            -0.005530082490753604,
            -0.003744744224761663,
            -0.004169603007017246,
            -0.00271849418100768,
            -0.003437125852302504,
            -0.0022609088752409585,
            -0.003213172264000308,
            -0.002174641406015094,
            -0.003091836780589941,
            -0.0017972802180196363,
            -0.002247705181033623,
            -0.00036698033225219634,
            -0.00026784567129995097,
            0.0019469048717555219,
            0.0020216011081907537,
            0.0037933694828021854,
            0.0030579758755318346,
            0.0038006933854451007,
            0.002025991058436719,
            0.0019323391338389594,
            -0.0003113775493428041,
            -0.0004220408759051487,
            -0.002239461597458404,
            -0.0015685826784606822,
            -0.0023905225853442275,
            -0.0006764726276017267,
            -0.0005654630276937988,
            0.0018395682034037977,
            0.002318218558043716,
            0.004737611125024041,
            0.004916084661092483,
            0.00679981275166203,
            0.006340029230293212,
            0.0076027831451284614,
            0.006664746918112846,
            0.007645465376031342,
            0.006642144593464472,
            0.007723112616744469,
            0.006917044613816697,
            0.00821893211864763,
            0.0076101556793848404,
            0.009089793116125795,
            0.008668561097554149,
            0.01040625571284376,
            0.010343620283805095,
            0.012545889747036396,
            0.012993860903779107,
            0.01566645521579091,
            0.016434718109747472,
            0.019201739016074394,
            0.01980550218336362,
            0.02218719243229981,
            0.022268621271687408,
            0.02411048315338993,
            0.02374258584440259,
            0.02531458982740061,
            0.024895043410439126,
            0.026642633757780892,
            0.02659540843745645,
            0.02886679192310898,
            0.02942647292837774,
            0.0323042624898303,
            0.03336704736498845,
            0.03653465865178721,
            0.03757583222081999,
            0.04035634474943608,
            0.04065881125626196,
            0.04244849982275875,
            0.04167552423845965,
            0.042509392406463446,
            0.04108222400961116,
            0.04167873567851031,
            0.04044150225599768,
            0.04156867850130024,
            0.04104219370491187,
            0.04288309183904327,
            0.04292359147529277,
            0.04509952293806825,
            0.04523050221113631,
            0.047289765779346946,
            0.04716688956221862,
            0.0488912277112643,
            0.048402815046072176,
            0.04974885277249337,
            0.048895466519672456,
            0.04990835989767004,
            0.04879526968256938,
            0.049658468875098664,
            0.04853822451877129,
            0.04953893033350666,
            0.04867358808348073,
            0.04999227056864118,
            0.049448749679842335,
            0.05104691267992052,
            0.05072562410565763,
            0.05250208251918471,
            0.052345261348726004,
            0.05429635100802166,
            0.054322200316718285,
            0.05643350231975105,
            0.05654366692200365,
            0.058619005813559937,
            0.05855575546604709,
            0.06035567263876172,
            0.05999198458525564,
            0.06156884973890169,
            0.0611474302902984,
            0.06287423408004869,
            0.06278961287081321,
            0.06495905981700573,
            0.06531254295475947,
            0.06780943256243852,
            0.06831512893275285,
            0.07078111140081728,
            0.07111542264902403,
            0.07334162468255608,
            0.07343341077492824,
            0.07545557325298934,
            0.07538298319695089,
            0.0772599564025753,
            0.07703036789109946,
            0.07873140524880198,
            0.0783190189765972,
            0.07987755144863765,
            0.07940498317824761,
            0.08102580203403664,
            0.08073497589102852,
            0.08262915864969804,
            0.08264271377502516,
            0.08480995459487269,
            0.08501330484995137,
            0.0872603935444445,
            0.0874337375304797,
            0.0895580926738044,
            0.08954202435163301,
            0.09143136257369865,
            0.0911551699576793,
            0.09277219628820779,
            0.09223524040271264,
            0.093624505069264,
            0.09292560440758431,
            0.0942376522096317,
            0.09355632612330912,
            0.09496314851120971,
            0.09442050405733664,
            0.09596376383794497,
            0.09551727738777979,
            0.09709692463655985,
            0.09663486807794834,
            0.09817782751959475,
            0.09769704660690574,
            0.09927159313380987,
            0.09888089447022237,
            0.10058559020433386,
            0.10032539568156644,
            0.10211536897583075,
            0.10186462100178291,
            0.10358389487969094,
            0.10321112339625296,
            0.10480871833398166,
            0.1043730417645925,
            0.10601127086115975,
            0.10573572979956175,
            0.10763349247128245,
            0.10766878749642676,
            0.1098630487411147,
            0.1101195615040634,
            0.11241629778099427,
            0.11264124694004794,
            0.11478820638347308,
            0.11478176063075163,
            0.11666863586106273,
            0.11642402133658421,
            0.11813888964870752,
            0.11781366823200394,
            0.11954698002388027,
            0.11932462700262439,
            0.12121903744612059,
            0.12117586008885374,
            0.1232339050384706,
            0.12330613300832542,
            0.1254207563739228,
            0.125490413445044,
            0.12756223530776237,
            0.12757151302147898,
            0.1295876297984451,
            0.12955820836284737,
            0.13154991702746088,
            0.1314974647153069,
            0.13344564943692427,
            0.13331325040202777,
            0.13513604070985255,
            0.13484165114590813,
            0.13648582538785503,
            0.13602619155550608,
            0.1375487767686221,
            0.1370335349241126,
            0.13857771252905615,
            0.13815540513343672,
            0.13984573252614685,
            0.13959275529870221,
            0.14144135420599263,
            0.14130190465274053,
            0.143193942775519,
            0.1430151217812436,
            0.14479097505363667,
            0.14444194166908775,
            0.14603218397847742,
            0.1455269502989156,
            0.14703088284128987,
            0.14653611156458354,
            0.14814918717831382,
            0.14784240530513157,
            0.1496800792656614,
            0.14958678623664629,
            0.1515812209640074,
            0.1515614410055179,
            0.1535393150107544,
            0.1534303538666075,
            0.15527477521741403,
            0.15502317131953466,
            0.15674197460029166,
            0.15639840313329148,
            0.15806274518788044,
            0.15769777028309234,
            0.15936927132044593,
            0.15903465827767235,
            0.16076219465279767,
            0.16050814816732947,
            0.16234216216830175,
            0.16221094320400278,
            0.16417317394234365,
            0.16415716358694432,
            0.16620851367835018,
            0.16624624120963827,
            0.16831705722687731,
            0.16834683781449758,
            0.17039225707550198,
            0.17038632218804656,
            0.1723877982197958,
            0.1723268037863317,
            0.17425933464931062,
            0.17411691611979802,
            0.17596546270408459,
            0.1757535708170915,
            0.17756539641226454,
            0.17736248080733888,
            0.17922698391259517,
            0.17910412678878487,
            0.18104621464366422,
            0.18096685925532613,
            0.18289526608271944,
            0.18273915943839722,
            0.18454364362788922,
            0.18424625154729513,
            0.18592929897190819,
            0.18555815915437812,
            0.18722912403305608,
            0.18690033600268402,
            0.1886481612621791,
            0.18840334331769595,
            0.1902207412819184,
            0.1900194219738658,
            0.19185588419308003,
            0.1916591267178005,
            0.19349702966908658,
            0.1933068116999263,
            0.19515530761554767,
            0.19497507261673902,
            0.19682338724344364,
            0.19662897120072148,
            0.19844829450692542,
            0.19821669911742168,
            0.1999982883230987,
            0.1997349492546616,
            0.20149320094079223,
            0.20121237555913085,
            0.20295593514931565,
            0.20266099353668376,
            0.20439492722107683,
            0.20410182669239554,
            0.20585875591484348,
            0.20561420513308018,
            0.20744339924289348,
            0.20728225914747775,
            0.20918936772650412,
            0.20908231322361104,
            0.21101040097360904,
            0.2108916625919925,
            0.21278893550869354,
            0.21263900478993072,
            0.21452281381104193,
            0.21438598173042897,
            0.21630482212322003,
            0.216209508539983,
            0.21815439259361752,
            0.21805253856346243,
            0.21995124205296077,
            0.21977186931225845,
            0.22158194029881323,
            0.2213280171445883,
            0.22309956171179202,
            0.22285293210915127,
            0.22467398457605234,
            0.22450194136167875,
            0.2264005412184697,
            0.22628676085203062,
            0.22821161332343556,
            0.22808797087566374,
            0.22997501647728114,
            0.22979778421385635,
            0.23163131914229146,
            0.23141260185794413,
            0.23322490032191515,
            0.23300807003377047,
            0.2348435065602368,
            0.23466635244700737,
            0.23655004619421974,
            0.23642056477227252,
            0.2383411126522236,
            0.23822877941352585,
            0.2401409544896391,
            0.2399947828403396,
            0.24185348260439538,
            0.24164638834656893,
            0.24345014449479946,
            0.2432067851617458,
            0.2449983264573192,
            0.2447648289905117,
            0.24657789843936717,
            0.24636338788200443,
            0.24818026986244981,
            0.24794737861216815,
            0.24972775577959702,
            0.24945120779032443,
            0.25119969752623844,
            0.25091832360309574,
            0.25270062753265937,
            0.25249010701703395,
            0.25436978423173773,
            0.25426310129891955,
            0.2562313683761471,
            0.25617935873444053,
            0.2581581479962934,
            0.25807280204943267,
            0.25998435362836375,
            0.25981462922294907,
            0.26164325337582317,
            0.2614089541102757,
            0.26320191142366306,
            0.26296498430656606,
            0.26478432216275316,
            0.26459350940931964,
            0.26646577008985095,
            0.2663209981480577,
            0.2682218131634359,
            0.26808112471382045,
            0.26996175223449653,
            0.26978146792528945,
            0.27161349555670505,
            0.2713868563876683,
            0.27318580259937886,
            0.2729456615938592,
            0.2747528371939645,
            0.27453851363719795,
            0.27638272483174925,
            0.27620784791646624,
            0.2780877091405958,
            0.27794033476492747,
            0.2798393512093951,
            0.27970450450089945,
            0.28161213993053363,
            0.2814841321672638,
            0.283396518274692,
            0.2832698558091586,
            0.2851765239452852,
            0.2850348668398379,
            0.2869152872710866,
            0.286737488380507,
            0.28857526617374846,
            0.2883539382259239,
            0.2901544799899425,
            0.28990847027063615,
            0.2917026280891973,
            0.29147045243200115,
            0.29329801414031703,
            0.2931133917567271,
            0.2949948921659827,
            0.2948601201243292,
            0.2967782526597329,
            0.2966593034991429,
            0.29857073281759133,
            0.29842503298719025,
            0.3002982594269751,
            0.3001132883025688,
            0.3019572838375095,
            0.3017605239618918,
            0.3036127730060298,
            0.30344094648870695,
            0.30532716247266994,
            0.3051885883454286,
            0.3070987103106813,
            0.3069693121473993,
            0.3088729633775522,
            0.308724538180484,
            0.31060203641815276,
            0.31042620256228837,
            0.31227955310239325,
            0.31208506649566253,
            0.313925734983081,
            0.3137232249914991,
            0.3155597644893737,
            0.31535556287646266,
            0.3171933920289579,
            0.31699276663553555,
            0.31883753588750935,
            0.31864627246026056,
            0.32050337127767176,
            0.3203265038819245,
            0.3222003573702379,
            0.32204217561749465,
            0.32393595013464954,
            0.32379729655312756,
            0.3257069702723218,
            0.32557699300133125,
            0.3274843046784701,
            0.3273392802563201,
            0.3292198522689242,
            0.32904103125190237,
            0.3308876670966508,
            0.33068251096480866,
            0.33251602386740403,
            0.3323129522846765,
            0.33416088123842275,
            0.3339780128740532,
            0.3358439648595883,
            0.3356700669429811,
            0.3375333942122796,
            0.3373467883107104,
            0.33919384664776997,
            0.338994704791146,
            0.34084037252851707,
            0.34065384279685496,
            0.3425255304943578,
            0.34237275140002754,
            0.34427897836286986,
            0.3441538775021154,
            0.34607636392531377,
            0.34595423767360417,
            0.3478685058356129,
            0.3477308922617351,
            0.3496274574427317,
            0.3494743071400556,
            0.35136040738281465,
            0.3512032319051911,
            0.35309124798317104,
            0.352940396167462,
            0.35483654434048606,
            0.3546924399319394,
            0.3565910043854735,
            0.3564421386538232,
            0.35832815500896914,
            0.3581595500187569,
            0.36002262188546397,
            0.3598325912057176,
            0.361681950489469,
            0.36148981558985954,
            0.3633504682568959,
            0.3631801378169265,
            0.3650676866862294,
            0.3649213260046509,
            0.36682361562688254,
            0.3666785204114157,
            0.36856988159357434,
            0.36840619031419075,
            0.3702793394756841,
            0.37010503163572306,
            0.3719801395092555,
            0.3718206316363579,
            0.3737189778073565,
            0.3735837691487457,
            0.3754989544477799,
            0.3753669369019409,
            0.3772689081428577,
            0.3771092797379161,
            0.3789748552904034,
            0.37877766266827995,
            0.3806121746322342,
            0.3803959442421606,
            0.3822263575705395,
            0.38202028356276263,
            0.38387234486145244,
            0.3836942914978094,
            0.38557582670440727,
            0.3854232421992371,
            0.38732296452576304,
            0.38717878391071003,
            0.38907763980358956,
            0.38892510524600366,
            0.39081211837086116,
            0.3906485757167042,
            0.3925295702838339,
            0.39236747405568195,
            0.3942575776201754,
            0.39410996488723915,
            0.396015962532269,
            0.3958810697290584,
            0.3977932437732643,
            0.3976565005413541,
            0.39956018027711643,
            0.3994114073079821,
            0.40130375946530217,
            0.4011476000268185,
            0.4030381355863262,
            0.4028847016226267,
            0.4047799308518244,
            0.4046294292067574,
            0.4065234271585661,
            0.4063662529247396,
            0.40825015064434544,
            0.40808224639710616,
            0.40995958651500103,
            0.40979221938121185,
            0.4116794728923151,
            0.4115301669128921,
            0.4134409886083502,
            0.41331588109634704,
            0.4152468747848644,
            0.4151336276899081,
            0.41706599490545393,
            0.4169432635580621,
            0.418857305203138,
            0.41871075349927894,
            0.420599883557468,
            0.42043156118227315,
            0.4223055477699485,
            0.42213060803266667,
            0.42400662523469695,
            0.4238404641438639,
            0.425728925198652,
            0.42557478039209146,
            0.42747152259883997,
            0.4273193201902813,
            0.42921150237441835,
            0.4290493988023389,
            0.4309295925691106,
            0.43075664217837534,
            0.432630499078442,
            0.4324571676389045,
            0.43433689659659974,
            0.43417377289394055,
            0.43606578061262635,
            0.43591400870503366,
            0.43781482282178613,
            0.4376682874594239,
            0.4395715990682177,
            0.43942600120110303,
            0.4413304674128597,
            0.4411873060790241,
            0.4430957187459715,
            0.4429572797617423,
            0.4448695302414758,
            0.4447323358587729,
            0.4466417404964358,
            0.4464970261818172,
            0.4483949450204831,
            0.44823630534094167,
            0.4501206933025448,
            0.4499513879633844,
            0.4518307900088447,
            0.4516632472610142,
            0.453551631929907,
            0.45339850323166814,
            0.4553045102805876,
            0.4551685662109266,
            0.4570886011950354,
            0.456960916116861,
            0.45888306602475026,
            0.45875184425625204,
            0.46066733595036125,
            0.4605289057697219,
            0.46243959511648985,
            0.46230026956994624,
            0.4642144657594327,
            0.46408167534178363,
            0.4660033685381466,
            0.46587628158374306,
            0.4677999233160669,
            0.4676698038908897,
            0.4695858767758668,
            0.4694449699638781,
            0.47134941116009993,
            0.47119817198348657,
            0.4730955372619573,
            0.4729411615236974,
            0.47483932621253744,
            0.47468834891734246,
            0.4765911453188922,
            0.47644401952021853,
            0.47834898124310143,
            0.4782013980107549,
            0.4801040829419297,
            0.47995314680322937,
            0.4818534518962716,
            0.48170241568940736,
            0.4836062999154021,
            0.4834624630259353,
            0.4853763251281974,
            0.48524309738361676,
            0.4871657515207695,
            0.48703698662352607,
            0.4889584198033875,
            0.4888225554030527,
            0.49073270338918956,
            0.49058397197930437,
            0.4924830781898305,
            0.4923277916285326,
            0.4942264825988698,
            0.4940765827733494,
            0.4959847087902341,
            0.4958451702359399,
            0.49776159282896715,
            0.4976256565594729,
            0.49954025998008356,
            0.49939749603105515,
            0.5013027077783407,
            0.5011505544167733,
            0.5030495985946617,
            0.5028962294615285,
            0.5048001713628546,
            0.504656895394724,
            0.5065747020120124,
            0.5064462896766506,
            0.5083776705882005,
            0.5082590755534601,
            0.5101954226856087,
            0.5100763808866038,
            0.5120077930118948,
            0.511880709259076,
            0.5138031204733304,
            0.5136679703385117,
            0.515584860248415,
            0.5154473170973952,
            0.5173647669983279,
            0.5172294525046675,
            0.5191494419926808,
            0.5190152550281257,
            0.5209344147711458,
            0.5207971828112461,
            0.5227124272259295,
            0.5225716248069102,
            0.5244855448506159,
            0.524346320368487,
            0.52626499111593,
            0.5261323381056857,
            0.5280578823805282,
            0.5279302177654962,
            0.529857774635497,
            0.5297285063638034,
            0.5316519433770376,
            0.5315174491882505,
            0.5334368546972625,
            0.533300955698647,
            0.5352225896348086,
            0.5350920083945534,
            0.5370208172737388,
            0.5368971294651202,
            0.5388306475874434,
            0.5387078521165496,
            0.5406379872211785,
            0.540507808765436,
            0.5424280425093679,
            0.5422871265082483,
            0.5441979809948172,
            0.5440505483492557,
            0.5459590802070708,
            0.5458135805665645,
            0.5477280319150305,
            0.5475909035661164,
            0.5495147948399228,
            0.5493860720408744,
            0.5513162223577959,
            0.5511904795059392,
            0.5531207109843089,
            0.5529927071836238,
            0.5549200166368597,
            0.5547897033613497,
            0.5567166882616225,
            0.5565882754185448,
            0.5585191487441612,
            0.5583953152361162,
            0.5603302212568816,
            0.5602084407584245,
            0.5621430112817305,
            0.5620184964744479,
            0.5639491065800516,
            0.5638205454867964,
            0.5657485096653821,
            0.5656192771063783,
            0.5675487257063305,
            0.5674222066209936,
            0.5693545726831951,
            0.5692297157853203,
            0.5711618760024654,
            0.5710345076630297,
            0.5729627480470286,
            0.5728308851790046,
            0.5747558117079764,
            0.57462271088156,
            0.576549562991084,
            0.5764212870587613,
            0.5783555125845686,
            0.5782356889627835,
            0.58017822014419,
            0.5800648827049251,
            0.5820111965602338,
            0.5818981845669841,
            0.5838416781078991,
            0.583723260007556,
            0.5856601467464458,
            0.5855351528901512,
            0.58746693539168,
            0.5873389859585507,
            0.5892703743747283,
            0.5891439786988331,
            0.5910781631028187,
            0.5909544387426399,
            0.592890423286627,
            0.5927668072334769,
            0.5947015256365428,
            0.594575607539915,
            0.5965082228454369,
            0.5963811128510326,
            0.5983143715114563,
            0.5981896072921202,
            0.6001267109002367,
            0.6000061483230223,
            0.6019470550128135,
            0.6018288008410161,
            0.6037704386542249,
            0.6036512535336312,
            0.6055912657665949,
            0.6054704339850188,
            0.6074099103870597,
            0.607289978120411,
            0.6092320046665206,
            0.6091155812178785,
            0.6110613114648495,
            0.6109475581500134,
            0.6128941794804202,
            0.6127788562193973,
            0.6147217365752359,
            0.6146009416493247,
            0.6165379834222667,
            0.6164120353117596,
            0.6183460612618659,
            0.6182197445554458,
            0.6201564801961873,
            0.6200351832932328,
            0.6219784694419271,
            0.6218636291759023,
            0.6238122436529369,
            0.6237003686433389,
            0.6256495108314915,
            0.6255357640124909,
            0.62748179238518,
            0.6273646331306021,
            0.6293083834292604,
            0.6291906894308323,
            0.6311361551392382,
            0.6310218717665125,
            0.6329718045288208,
            0.6328617249607632,
            0.6348147421279063,
            0.6347056810444917,
            0.6366576368923875,
            0.6365455405360081,
            0.6384934506806897,
            0.6383770578306937,
            0.6403215496659839,
            0.6402030606017056,
            0.6421472234908241,
            0.6420297562714247,
            0.6439760013943623,
            0.643860747482281,
            0.6458090115755133,
            0.6456949290988859,
            0.647643810597121,
            0.6475297896629157,
            0.6494789903850247,
            0.6493657787593102,
            0.6513168818967628,
            0.6512064220152877,
            0.6531609928632288,
            0.653053846851658,
            0.6550110324813201,
            0.6549049566660307,
            0.6568615742580979,
            0.6567532097446162,
            0.6587066023647451,
            0.6585947016154164,
            0.6605453708315842,
            0.6604320395990503,
            0.6623830994555368,
            0.6622715896903046,
            0.6642255326180182,
            0.6641169011596492,
            0.6660731027251582,
            0.6659652508128813,
            0.6679207777887634,
            0.6678107684236411,
            0.66976352494472,
            0.6696506932996292,
            0.6716016663127835,
            0.6714884410209573,
            0.6734409321345178,
            0.6733307139736612,
            0.6752874375125836,
            0.6751816458238602,
            0.6771424425260921,
            0.6770394338280957,
            0.6790016160163003,
            0.67889834402247,
            0.6808592185606691,
            0.6807539666637729,
            0.6827130713835614,
            0.6826066034095192,
            0.684565504865618,
            0.684459586455538,
            0.6864196082914908,
            0.6863146423353799,
            0.688275153481138,
            0.688169681236703,
            0.6901289614044638,
            0.6900216369185037,
            0.6919792926092397,
            0.6918709401697457,
            0.693828887630408,
            0.693722035447701,
            0.6956827004192477,
            0.6955789792711018,
            0.6975427243777199,
            0.6974411297854475,
            0.6994059030307674,
            0.6993039438006583,
            0.7012675592522095,
            0.7011639834277852,
            0.7031264683686509,
            0.7030225647445547,
            0.7049860723591692,
            0.7048842595686253,
            0.7068507772890272,
            0.706752069169776,
            0.7087213246446098,
            0.7086241885196628,
            0.7105937130260269,
            0.7104952839725779,
            0.7124624511384215,
            0.7123609058801956,
            0.7143250859880398,
            0.714221094389071,
            0.716184084132614,
            0.7160801284050269,
            0.7180445337979333,
            0.7179427500774371,
            0.7199098209955674,
            0.71981037808573,
            0.7217793318951392,
            0.7216808625160329,
            0.7236502524556268,
            0.7235517244526032,
            0.7255212213270241,
            0.7254230617956486,
            0.7273935834088217,
            0.7272967849168307,
            0.7292689223101622,
            0.7291733468205471,
            0.7311461631222044,
            0.7310502853865375,
            0.7330221190462034,
            0.7329246559137735,
            0.7348950300588758,
            0.7347964991503393,
            0.736766795233158,
            0.7366690577735518,
            0.7386410574263975,
            0.7385452889648702,
            0.7405192013485261,
            0.7404245592543169,
            0.742398723465037,
            0.7423031680666302,
            0.7442757474322385,
            0.7441781488325272,
            0.7461490729969703,
            0.7460504938188773,
            0.7480217589954469,
            0.7479247051724234,
            0.7498987666984482,
            0.749805099035891,
            0.7517827962409953,
            0.7516921452758417,
            0.7536719767270658,
            0.7535820540553512,
            0.7555614577856686,
            0.7554700125084927,
            0.7574475310810074,
            0.7573541931762787,
            0.7593305401559592,
            0.759236839391014,
            0.7612138868785805,
            0.761121495012028,
            0.7631002709331448,
            0.7630093198655918,
            0.7649891084848756,
            0.7648983092340108,
            0.7668777025185721,
            0.7667859812028308,
            0.7687645738950304,
            0.7686723082194954,
            0.7706511221331458,
            0.7705596580291328,
            0.7725399556150764,
            0.7724501149806895,
            0.7744320838937577,
            0.7743434206166316,
            0.7763261913056115,
            0.7762377241022674,
            0.7782205357179419,
            0.7781319651850528,
            0.7801150442648469,
            0.7800270325050923,
            0.782011211676479,
            0.7819244653819345,
            0.7839100302535198,
            0.78382425264657,
            0.7858103204807114,
            0.7857242074661811,
            0.787709359938417,
            0.787621723143523,
            0.7896053262812013,
            0.7895162710561876,
            0.7914991900143619,
            0.7914101636076282,
            0.7933941079301007,
            0.7933066859902099,
            0.7952927375194536,
            0.7952072672275164,
            0.7971949929547658,
            0.7971104132419093,
            0.7990984394197214,
            0.7990134547924704,
            0.8010009154939719,
            0.8009153190584773,
            0.8029026905895889,
            0.8028174828536747,
            0.8048059732315338,
            0.8047222092652564,
            0.8067124099702953,
            0.8066300471056933,
            0.8086213017169931,
            0.8085392588468552,
            0.8105303683902585,
            0.8104476567129534,
            0.8124380900650562,
            0.8123547514609464,
            0.8143450542303394,
            0.8142619396945036,
            0.8162529833589575,
            0.8161707116160576,
            0.8181626910946576,
            0.8180809870181972,
            0.8200732908396329,
            0.8199914252673428,
            0.8219834947224566,
            0.8219013050427046,
            0.823893492434725,
            0.823811810221355,
            0.8258052296976258,
            0.8257251709358897,
            0.8277206213067675,
            0.8276424331917451,
            0.8296395024162896,
            0.829562185065539,
            0.8315595114037362,
            0.8314816655067677,
            0.8334781494162988,
            0.8333992344297941,
            0.8353950051310038,
            0.8353157594637,
            0.8373119435699774,
            0.8372335706572748,
            0.8392311250001414,
            0.8391540873828712,
            0.8411528756025267,
            0.8410764901588305,
            0.8430754863446533,
            0.842998665743949,
            0.8449970174979209,
            0.8449193659504354,
            0.8469172318395937,
            0.8468394125045456,
            0.8476151853286058,
            0.8442433360561923,
            0.8406449429067382,
            0.8331390518915862,
            0.826835931229048,
            0.8188931777967365,
            0.8144735861689548,
            0.8102720665763159,
            0.8103757654659121,
            0.8104052930424676,
            0.8135053887690513,
            0.8148828283139825,
            0.8178038335202827,
            0.8180173586227251,
            0.8195630961215913,
            0.818870746040284,
            0.8204362480624326,
            0.820821858571503,
            0.824376959415741,
            0.8273817191382395,
            0.8338240915389402,
            0.839662727069799,
            0.848588671340099,
            0.856281143545841,
            0.8662311380386026,
            0.8739424759211156,
            0.8829562518442459,
            0.8889315632298778,
            0.895844542812977,
            0.8997987820304558,
            0.9052881930050558,
            0.9086712599090528,
            0.9145499589807724,
            0.9190203023664013,
            0.9263529888060394,
            0.9321320434768517,
            0.9403049834149807,
            0.9461701626225779,
            0.9536702375187561,
            0.9581611048155827,
            0.9637819336088149,
            0.9660802500709629,
            0.9693697067666639,
            0.9693684510907614,
            0.9705164077525406,
            0.9686885542471667,
            0.9684604090245387,
            0.9658271802178495,
            0.9654191012490828,
            0.9631687947271074,
            0.9635033020170053,
            0.9620416880109142,
            0.9627975572363416,
            0.9610735229408411,
            0.9606369214668015,
            0.95687702788181,
            0.9537923987249426,
            0.9473062288333893,
            0.9419005479342603,
            0.93397976464259,
            0.9281964096696369,
            0.9209138529944664,
            0.9164637583476359,
            0.9108206826319436,
            0.9079392195590864,
            0.9036050306043372,
            0.9017448371959308,
            0.8983035523074173,
            0.8973650631086685,
            0.8950184468956849,
            0.8953117320414689,
            0.8942253541120799,
            0.8955972371126852,
            0.8952659987654608,
            0.8970169585342634,
            0.896783673249984,
            0.8985666304104802,
            0.8985456453336856,
            0.9009625549901249,
            0.9021112091629636,
            0.9062533112374906,
            0.9095323027611786,
            0.9159990571519521,
            0.9214759613727773,
            0.9297372218064418,
            0.9363143775644067,
            0.9448421956923684,
            0.9507876553169321,
            0.9579215576669803,
            0.9619403212713408,
            0.9669847488036051,
            0.9691145362301155,
            0.9728306961830377,
            0.9743912369648989,
            0.9783799272413233,
            0.9809032576441559,
            0.9862941395346027,
            0.9902557673910675,
            0.9967507104364519,
            1.0011351138691191,
            1.0071939339710634,
            1.0102593348588587,
            1.0142785464209108,
            1.0148796398943625,
            1.0163671350911843,
            1.0147215124836007,
            1.0145132715481857,
            1.011870121857882,
            1.0113841449553378,
            1.0090861913873825,
            1.009403647210279,
            1.0081503934950233,
            1.009521132800645,
            1.0091117926901212,
            1.0109051564610918,
            1.0103817333813891,
            1.0114483508274181,
            1.009691490403695,
            1.0091721957418438,
            1.0057986852616203,
            1.0039069998832275,
            0.999699635606414,
            0.9976208455424277,
            0.9938722148143307,
            0.9926989581033845,
            0.9900420518668082,
            0.989843217681598,
            0.9878362446949116,
            0.9878678467592601,
            0.9857440654047188,
            0.9854896275361291,
            0.9831666830096721,
            0.9830235394319129,
            0.9812825592822426,
            0.9822065410681333,
            0.981911327695921,
            0.9844345275071912,
            0.9856111425822308,
            0.9892308051716491,
            0.990943432623898,
            0.994532185148557,
            0.9957508359061279,
            0.9986644814714802,
            0.9993243050529379,
            1.0021150178774125,
            1.0032613795804208,
            1.0071859757337525,
            1.0099438702855001,
            1.0156553007738163,
            1.019981473145581,
            1.0266796532044429,
            1.0311475110804178,
            1.0370740268752283,
            1.039973949767737,
            1.0438541831905088,
            1.0446293010671652,
            1.0467415171012964,
            1.0464199765127113,
            1.0482724748932863,
            1.0484627762887384,
            1.0513618081956004,
            1.0527608172859282,
            1.0566484909971097,
            1.058504955065213,
            1.0621688787018286,
            1.0631487079672124,
            1.0654728017260258,
            1.0649347333786736,
            1.065859369013174,
            1.0642800353131054,
            1.0646460241862514,
            1.0630013242149912,
            1.0636949425827984,
            1.062618458382017,
            1.0639405421059172,
            1.0634077333598622,
            1.0650729214741372,
            1.0646437535054525,
            1.066158048795724,
            1.065380969543037,
            1.0663951392582804,
            1.065060406370717,
            1.0655150770020807,
            1.0637023990139305,
            1.0638038233247755,
            1.0618167911367795,
            1.0619457772242027,
            1.0602055829155541,
            1.0607872241554326,
            1.0596705041847398,
            1.0609796422375717,
            1.0606097827746683,
            1.0625891534370657,
            1.0627314597334412,
            1.0650086466597635,
            1.0652250911981858,
            1.0673856137612483,
            1.067368976847249,
            1.0692775897691333,
            1.069087152496186,
            1.0709879042859505,
            1.0709979398473444,
            1.0733242107695884,
            1.0739365474893925,
            1.0769779526044703,
            1.0783042914295449,
            1.081963412203521,
            1.0837084466494171,
            1.0875432786107746,
            1.0892075245383086,
            1.0927571787047499,
            1.0940090038482344,
            1.0971183794435808,
            1.0979830576372378,
            1.100810615321425,
            1.101505460556691,
            1.1042526400960433,
            1.1049086613978516,
            1.1076258529091654,
            1.1082334052600862,
            1.110896835424539,
            1.111458042783792,
            1.1141092619064885,
            1.114690555794556,
            1.1173685306855332,
            1.1179328188901596,
            1.12047986630184,
            1.1207531313133852,
            1.122821473849342,
            1.1224673350309722,
            1.1238319993426185,
            1.122819480766896,
            1.123685977154916,
            1.1224339314639293,
            1.1233559691230925,
            1.1224303117079362,
            1.1238589061268327,
            1.1234951069040646,
            1.125405163507346,
            1.1253398802235435,
            1.1273059757892643,
            1.127064291193736,
            1.1286717884332886,
            1.1279870094306463,
            1.1291613870670731,
            1.1281515906174158,
            1.1291715928652213,
            1.1282180894239675,
            1.1295062170230277,
            1.1290040868548565,
            1.1308701063162194,
            1.1309908565619542,
            1.1334356702600756,
            1.1340025606035298,
            1.136698078571076,
            1.1372947331291776,
            1.1398203067370165,
            1.1401139122478052,
            1.1422928936177927,
            1.1422921145669571,
            1.1442972881477151,
            1.1442725907920477,
            1.1463888142858705,
            1.1465555238329783,
            1.1488846030880893,
            1.1492219493844609,
            1.1516607640558048,
            1.1520414375472778,
            1.1544992096490345,
            1.1549090520568541,
            1.1574488348321588,
            1.1580029512045271,
            1.1607362971885016,
            1.1614931524971006,
            1.164384780630186,
            1.1652055195469673,
            1.1680321001078464,
            1.1686486005500683,
            1.171151926660148,
            1.1713643440735402,
            1.1734436366823278,
            1.1732716728813322,
            1.175069522219552,
            1.1747651261031122,
            1.1766061440427968,
            1.1765198471676144,
            1.1787121267923555,
            1.1790431440800178,
            1.1816120227834284,
            1.1821771652558264,
            1.1847377304427322,
            1.1850087270759047,
            1.186998748615638,
            1.1865107098112253,
            1.1876919918168998,
            1.186513614933006,
            1.1872732431069104,
            1.1860378235978906,
            1.1871181062163123,
            1.1865093804229683,
            1.1883822552183911,
            1.1885637142617291,
            1.1910663339989616,
            1.1916109367482666,
            1.1941709773452687,
            1.1945022476942428,
            1.1966633978944121,
            1.1965266364686293,
            1.1982603477775307,
            1.197825951916956,
            1.1994395658427277,
            1.1990723085039796,
            1.2009158897500223,
            1.2008910790018485,
            1.2031313729707498,
            1.2034923566189386,
            1.206055288741734,
            1.2066321428348419,
            1.2092831890054805,
            1.2098178745358394,
            1.212315915775803,
            1.212622418863353,
            1.2148632249820968,
            1.2149291686715757,
            1.2169864262879668,
            1.2169473762446343,
            1.2189886071865066,
            1.2190100867416596,
            1.2211744553132982,
            1.2213543350503724,
            1.223694645085012,
            1.2240444967851702,
            1.2265335280896421,
            1.2269904834593597,
            1.229526205252312,
            1.229951518582441,
            1.232365416830565,
            1.2325831743358688,
            1.2347248272389195,
            1.2346481967184673,
            1.2365255475399517,
            1.2362671759753374,
            1.2380806440282475,
            1.2378838246668498,
            1.2398594224315374,
            1.2398744379205857,
            1.2420482977910807,
            1.2421922057774775,
            1.2443906667892881,
            1.2444537892000904,
            1.246490765987161,
            1.2463605203968684,
            1.2482177696686847,
            1.247962994655756,
            1.2497629045609793,
            1.24951589910059,
            1.2513632603827738,
            1.2511783971573136,
            1.253080217281475,
            1.2529335579718317,
            1.2548638981641649,
            1.25474965733989,
            1.256733551250629,
            1.256702522497267,
            1.2587958663500618,
            1.258886206977474,
            1.2610873193544927,
            1.2612501793498339,
            1.2634694260692996,
            1.2635943915749062,
            1.2657292424259787,
            1.2657469183384613,
            1.2677817385372132,
            1.2677340101474042,
            1.269762406570298,
            1.2697738648546901,
            1.2719269805260405,
            1.2721079509257351,
            1.2744521035338774,
            1.2748105141886565,
            1.2772893885746317,
            1.2777137400653042,
            1.2801782379157274,
            1.2805112682370001,
            1.2828271026882545,
            1.2829866250513389,
            1.2851419068173586,
            1.285187240256089,
            1.287296461363405,
            1.2873646468256876,
            1.2895500288044808,
            1.2897141981258056,
            1.2919811736105804,
            1.2921808164468083,
            1.2944239738629926,
            1.2945439391846512,
            1.2966725577520333,
            1.2966732073132152,
            1.2987039895941652,
            1.2986468393650994,
            1.3006581692866128,
            1.3006075137098383,
            1.3026264639500038,
            1.3025630795390921,
            1.3045363632522176,
            1.304396594270456,
            1.3062820625764262,
            1.3060699844956984,
            1.3079281503804305,
            1.3077533944625295,
            1.309716130470238,
            1.309699693847283,
            1.3118413311752875,
            1.311988549110767,
            1.3142383867478822,
            1.3144149212201184,
            1.3166031605106123,
            1.316638796427512,
            1.3186320029481644,
            1.3184573633257823,
            1.3202672411641914,
            1.3199750100529908,
            1.3217616897017175,
            1.321552595864052,
            1.3235218894491678,
            1.3235686654736982,
            1.3258243746650293,
            1.3261374152094336,
            1.328588022001528,
            1.3289862416944729,
            1.3313941767125275,
            1.3316306159188245,
            1.3337932082751536,
            1.3337542269466507,
            1.3356745510286205,
            1.3354799475147183,
            1.33736881446843,
            1.3372731088869354,
            1.3393729117863835,
            1.3395548608961823,
            1.3419457011768021,
            1.3423755818403957,
            1.3449300990514448,
            1.3454150246095042,
            1.3479150427368956,
            1.3482533433160868,
            1.3505452429782225,
            1.3506513487880467,
            1.352722487743706,
            1.3526496275172606,
            1.3546038495006532,
            1.3544850222969327,
            1.3564628146818998,
            1.3564236186364294,
            1.3585177186946944,
            1.358604795951028,
            1.3608098435393903,
            1.3609695251685845,
            1.3631946044431131,
            1.3633183901089467,
            1.3654582749364519,
            1.3654650463248237,
            1.3674759419188138,
            1.36736422089509,
            1.3692824699464272,
            1.3691147255436298,
            1.371015205567666,
            1.3708651377774073,
            1.3728118986732978,
            1.372728933006956,
            1.374755520275598,
            1.374756867600263,
            1.3768625871241122,
            1.3769281753412785,
            1.3790719676187553,
            1.3791427552899491,
            1.3812549626490178,
            1.3812639805823446,
            1.3832959456220233,
            1.383226414069733,
            1.3852005348568608,
            1.3851104854569862,
            1.3871079261141848,
            1.3870811415072137,
            1.389168316692965,
            1.3892378578216484,
            1.3914096823433433,
            1.3915377054982536,
            1.393738102379238,
            1.3938683430058176,
            1.3960557671817133,
            1.396170267311573,
            1.3983489720402773,
            1.3984665502164753,
            1.4006577880328368,
            1.4007912153025028,
            1.4029937454788899,
            1.4031274620249041,
            1.4053184439653037,
            1.4054304635769685,
            1.4075979478753,
            1.4076910621158618,
            1.4098526826713735,
            1.4099552359838556,
            1.4121416802208915,
            1.4122789610826563,
            1.414501864747025,
            1.4146679339274506,
            1.4169022544300798,
            1.4170559398075968,
            1.4192508276060076,
            1.4193403516657987,
            1.4214542586991965,
            1.421457809274858,
            1.4234964755048913,
            1.4234489673602828,
            1.4254718736471557,
            1.4254460313292232,
            1.4275226517638333,
            1.4275684838951923,
            1.4297156792135373,
            1.429812651810234,
            1.431976642081531,
            1.4320519699495846,
            1.434159402754652,
            1.4341576998307453,
            1.436183911764355,
            1.436114495044151,
            1.4380970788748735,
            1.4380122721823694,
            1.4400035443018304,
            1.4399426638518686,
            1.4419633649809418,
            1.4419297477197401,
            1.44397304056762,
            1.443959114426779,
            1.446023513886716,
            1.4460367622876578,
            1.4481347749607179,
            1.4481857958375972,
            1.450317662320113,
            1.4503908638827494,
            1.4525255585568355,
            1.4525799271467608,
            1.454677863104943,
            1.4546865830722275,
            1.4567440982893307,
            1.4567307198781094,
            1.4587959920817046,
            1.4588242245488097,
            1.4609621491834244,
            1.4610832637128077,
            1.463317837809096,
            1.4635209791489299,
            1.465805464292182,
            1.4660148507991373,
            1.4682580352879904,
            1.4683843742070166,
            1.4705178045882537,
            1.4705285283281309,
            1.472564790205491,
            1.4725170845081754,
            1.4745480062896896,
            1.4745498595888604,
            1.476676332607504,
            1.4767990465483352,
            1.4790457609345802,
            1.4792610710471512,
            1.4815521593463672,
            1.4817533680150052,
            1.483974864887331,
            1.4840658794708321,
            1.486159742393167,
            1.4861315214515132,
            1.4881369350251887,
            1.488065540146915,
            1.4900769011641752,
            1.490054086798846,
            1.49214242706094,
            1.4922064869772769,
            1.494373599596556,
            1.4944936611187958,
            1.4966852074292938,
            1.4967959731845624,
            1.4989474840063157,
            1.4989959226525797,
            1.5010724121290622,
            1.50104526774608,
            1.5030553688187809,
            1.5029803830121795,
            1.5049664573835508,
            1.504893721617553,
            1.5069067469854363,
            1.5068804309898771,
            1.5089519237210918,
            1.508986706264583,
            1.5111133410898827,
            1.5111899136890554,
            1.5133405624427887,
            1.5134223139234593,
            1.5155608283751507,
            1.5156178041983979,
            1.5177240150980802,
            1.5177477732344467,
            1.519825194983852,
            1.5198297486497292,
            1.5219009781866695,
            1.5219140794149566,
            1.5240086182203065,
            1.5240568819922582,
            1.5261941692612386,
            1.5262858756684234,
            1.5284606769902755,
            1.528577336187974,
            1.5307607521032183,
            1.5308688679582692,
            1.5330295521038435,
            1.533106765964021,
            1.5352356623388996,
            1.5352873605882114,
            1.5374016431545965,
            1.5374511236202648,
            1.539573714797681,
            1.5396373490613113,
            1.5417750752599624,
            1.5418498169109751,
            1.5439929616500179,
            1.5440670364545201,
            1.5462062945667414,
            1.5462761189960308,
            1.5484136227248027,
            1.5484853934126273,
            1.550627237692679,
            1.5507034007076856,
            1.5528455480466756,
            1.5529151181799137,
            1.5550416955886988,
            1.5550873418632567,
            1.557184388405908,
            1.5571992190530126,
            1.5592697533679587,
            1.5592670529135455,
            1.5613329293781328,
            1.5613396633260321,
            1.5634278507068247,
            1.563466034106957,
            1.5655885344233325,
            1.5656572233964616,
            1.5677990903945402,
            1.5678713932375943,
            1.5699986692517247,
            1.570040320931415,
            1.5721263657870177,
            1.5721247149462325,
            1.5741749487912742,
            1.574153085424965,
            1.5762038770252915,
            1.5762035804869436,
            1.578292732565287,
            1.57833957072008,
            1.580474952627219,
            1.5805583546128887,
            1.5827143198695046,
            1.5828004537805471,
            1.5849429106051292,
            1.5850045135500452,
            1.587117540323722,
            1.5871510682971954,
            1.5892418928381793,
            1.5892614906949476,
            1.5913474783665407,
            1.591370313362434,
            1.593466888196435,
            1.5935060304566568,
            1.5956240199565959,
            1.595688137561912,
            1.597833082291404,
            1.597923426723201,
            1.6000903215474958,
            1.6001947568800903,
            1.602364414904484,
            1.6024587024642694,
            1.6046055424449766,
            1.6046672011889134,
            1.6067766912094783,
            1.606802456997209,
            1.6088843545541878,
            1.608896014448546,
            1.6109807982514508,
            1.6110122775064113,
            1.6131307494546152,
            1.613203565519215,
            1.615362703050126,
            1.6154668821774891,
            1.6176403062666187,
            1.6177373198068958,
            1.6198815717326829,
            1.6199319376050672,
            1.6220204711051855,
            1.6220171069928546,
            1.6240650596416677,
            1.6240429104241243,
            1.6260980395726339,
            1.626107336666068,
            1.628211214817354,
            1.6282756458077308,
            1.630429028147241,
            1.630526878755291,
            1.6326911898992262,
            1.632776470549691,
            1.6349087963998554,
            1.6349509823494106,
            1.6370387435451903,
            1.637044398444119,
            1.6391100148260558,
            1.6391110145327974,
            1.6411883238491842,
            1.6412133247455623,
            1.643321112710149,
            1.6433767124581165,
            1.645510117514796,
            1.6455825724630688,
            1.6477227195936817,
            1.6477921003225016,
            1.6499212864170987,
            1.6499747615350127,
            1.652086185841357,
            1.65212328534221,
            1.6542220265674035,
            1.654251865578281,
            1.656349352230956,
            1.6563835911363085,
            1.6584902551201852,
            1.6585367594480465,
            1.6606574500385187,
            1.6607179286052163,
            1.6628514750736894,
            1.662922343931455,
            1.6650629435338726,
            1.6651366389271895,
            1.6672751530317835,
            1.66734178816793,
            1.6694685944687808,
            1.6695204104292565,
            1.6716313088916948,
            1.671668933707836,
            1.6737699451271786,
            1.6738038840881266,
            1.6759080961108945,
            1.6759510362920662,
            1.6780678503946633,
            1.678123654548804,
            1.6802506261985586,
            1.6803115172128855,
            1.6824378101307524,
            1.6824930827545543,
            1.6846108024426183,
            1.684657261419551,
            1.68676795669326,
            1.6868106551953304,
            1.6889205771644333,
            1.6889645165400815,
            1.6910758506139227,
            1.6911198064184467,
            1.6932290167421715,
            1.6932688473231747,
            1.6953734329013057,
            1.69540987236354,
            1.6975143035284108,
            1.6975549312367018,
            1.6996678713947566,
            1.6997201898440897,
            1.7018454936896639,
            1.7019082586683574,
            1.70403917713245,
            1.704101073619994,
            1.7062239648969408,
            1.7062717293107577,
            1.7083768644976471,
            1.7084066002589813,
            1.7104974361919298,
            1.710519801887462,
            1.712612586907203,
            1.712646481200229,
            1.7147588785029078,
            1.714817006226601,
            1.7169536185825867,
            1.7170311512023249,
            1.7191782419363026,
            1.7192551835239378,
            1.7213906367746103,
            1.7214474124256682,
            1.723558450130059,
            1.7235916511739606,
            1.7256847991257231,
            1.72570907759805,
            1.727803659727031,
            1.727838661413855,
            1.7299505545234595,
            1.7300054853201172,
            1.7321359892330108,
            1.7322048884310852,
            1.7343427046668252,
            1.734411740800737,
            1.7365431726245748,
            1.7366010243428183,
            1.7387184271866085,
            1.738761587007107,
            1.740865448700213,
            1.7408977462197985,
            1.7429946099483773,
            1.7430244381254576,
            1.7451238035334216,
            1.7451608067820532,
            1.7472713681611374,
            1.7473221647278523,
            1.7494472375088554,
            1.74951111225816,
            1.7516455331685654,
            1.7517133669425917,
            1.753845153737953,
            1.7539038915799767,
            1.7560210889771617,
            1.7560619671519548,
            1.7581608643301951,
            1.7581861756168977,
            1.7602752000276753,
            1.7602983821529978,
            1.76239391724559,
            1.762431441574296,
            1.7645468825067985,
            1.7646062965009417,
            1.7667414290886112,
            1.7668144133898405,
            1.7689540874716516,
            1.7690215723482188,
            1.7711467194268349,
            1.7711937524402612,
            1.7732969087442705,
            1.7733252336440892,
            1.7754170405357879,
            1.7754437679455934,
            1.777543956010612,
            1.7775869560431863,
            1.779707670968441,
            1.7797708848459528,
            1.7819074345299022,
            1.7819790847286752,
            1.784115626878611,
            1.7841795746436158,
            1.7863030391260548,
            1.7863517641613924,
            1.7884610124151903,
            1.7884992097792278,
            1.7906029834977482,
            1.790641037714258,
            1.7927490744264578,
            1.792794154073697,
            1.7949101670372811,
            1.7949623457872752,
            1.797083496619923,
            1.7971381422434758,
            1.7992592712397961,
            1.7993118979260059,
            1.801429871406709,
            1.8014790947567163,
            1.8035940156729784,
            1.803640988702786,
            1.8057543603019908,
            1.8058003381546621,
            1.8079128527650945,
            1.8079578943915617,
            1.8100693690378757,
            1.8101134714841414,
            1.8122246061308913,
            1.8122693525271123,
            1.8143824390877232,
            1.8144302956998637,
            1.8165471309099612,
            1.816598534982082,
            1.8187177019815388,
            1.8187695389483243,
            1.8208868449331583,
            1.8209349204539542,
            1.8230473148092339,
            1.8230905649748606,
            1.8251993176020378,
            1.8252409377060532,
            1.8273503234328312,
            1.8273944505851987,
            1.829507485226175,
            1.8295553778699465,
            1.8316715865271818,
            1.8317215887338403,
            1.833838955053161,
            1.8338895651792098,
            1.8360075204173916,
            1.8360591643491484,
            1.8381785868025913,
            1.8382318881115025,
            1.8403524358718308,
            1.8404056817617704,
            1.8425244648860122,
            1.8425741505274194,
            1.8446881160340343,
            1.8447325983068628,
            1.8468423238309462,
            1.8468846323971393,
            1.8489951906126314,
            1.8490415243175415,
            1.851158822340935,
            1.851213448183983,
            1.8533388778119184,
            1.8533997354483185,
            1.8555278724098307,
            1.8555870320308716,
            1.8577089815226842,
            1.8577583815866745,
            1.8598687941075351,
            1.8599071055096665,
            1.8620092754395554,
            1.8620439590849487,
            1.8641481012724122,
            1.8641900355079792,
            1.8663052881963342,
            1.866359857922199,
            1.8684865501366763,
            1.8685489408280647,
            1.870678133604649,
            1.8707372743055315,
            1.8728581857098228,
            1.87290586789598,
            1.8750144958648776,
            1.87505151356681,
            1.877152992478196,
            1.8771874293110586,
            1.879290961133342,
            1.8793312314851405,
            1.881442976096693,
            1.8814921394859514,
            1.88361193902971,
            1.8836671284061581,
            1.885790254218406,
            1.8858459275377004,
            1.8879669163520894,
            1.888018450433383,
            1.8901339791734593,
            1.8901796062851894,
            1.8922895517232368,
            1.8923306881518298,
            1.894437855189617,
            1.8944783317205365,
            1.8965871751462533,
            1.8966314989129882,
            1.8987459750437985,
            1.8987969622089735,
            1.9009182214436928,
            1.9009750858699683,
            1.9031003326893234,
            1.903158581279412,
            1.9052821945752374,
            1.9053359360253208,
            1.9074527563877646,
            1.907498525264411,
            1.9096075886725767,
            1.9096472790267294,
            1.9117532331519875,
            1.9117935126707444,
            1.913903863197083,
            1.913951586391535,
            1.9160710755161983,
            1.9161277860561101,
            1.9182542945530532,
            1.9183145768805145,
            1.9204404775445039,
            1.9204961413065857,
            1.9226144366558502,
            1.9226611933778777,
            1.9247711515825503,
            1.9248118571366448,
            1.9269191242801378,
            1.9269608018877187,
            1.9290721615765338,
            1.9291198553201923,
            1.9312376805954317,
            1.9312907983618535,
            1.93341197900145,
            1.9334658498813084,
            1.935585339498482,
            1.9356357133971036,
            1.9377508294813495,
            1.9377969834704913,
            1.939908783074531,
            1.9399530536889822,
            1.9420644177702682,
            1.9421094777017989,
            1.944222340920627,
            1.9442690575390513,
            1.9463832982394595,
            1.9464308115445472,
            1.948545306413709,
            1.9485926836383465,
            1.9507070231070138,
            1.950754537483723,
            1.9528695204390982,
            1.952918218496482,
            1.9550346690087648,
            1.9550847860549276,
            1.9572021059087468,
            1.9572522317052607,
            1.9593685125008824,
            1.9594167024223619,
            1.9615305546429482,
            1.961576387483626,
            1.9636885895054494,
            1.9637339051572011,
            1.9658469469618554,
            1.9658942859724382,
            1.968010123607643,
            1.968060414630804,
            1.970178745745997,
            1.9702306161131686,
            1.9723493786900859,
            1.9724006201111064,
            1.9745179543071996,
            1.974567392903489,
            1.9766829286335508,
            1.976730868960186,
            1.978845357864384,
            1.978892691423744,
            1.9810069830176582,
            1.9810544158769277,
            1.9831691220127783,
            1.983217274322429,
            1.985333084979311,
            1.9853827279302974,
            1.9875003221248997,
            1.9875518412216107,
            1.9896710230165067,
            1.9897234745976615,
            1.991842528992047,
            1.9918936052258474,
            1.9940100467515036,
            1.9940575729637526,
            1.9961701049679177,
            1.9962140509305508,
            1.9983241087920263,
            1.998367246655785,
            2.0004784934682114,
            2.000524714022424,
            2.0026404388670613,
            2.0026917067096717,
            2.0048119965693636,
            2.0048663759507077,
            2.006987538058228,
            2.007040259541915,
            2.009157432631695,
            2.0092045814018995,
            2.0113157189686706,
            2.0113576248205987,
            2.013465453231091,
            2.013506697552687,
            2.0156166838625915,
            2.0156624403443826,
            2.0177783342340687,
            2.017830142728524,
            2.0199509797263477,
            2.0200056618808455,
            2.0221268065959856,
            2.0221793254034135,
            2.024296410241102,
            2.0243439275830792,
            2.0264561048412584,
            2.0264997599137793,
            2.0286097517153587,
            2.028653149885912,
            2.0307646835543895,
            2.0308109626865756,
            2.0329261207552025,
            2.0329760869879365,
            2.0350944506479234,
            2.0351467126230163,
            2.03726626003868,
            2.037318565335355,
            2.0394371308737154,
            2.03948767896393,
            2.0416039826432373,
            2.0416521035130355,
            2.043766105781912,
            2.0438123412897635,
            2.0459251040649686,
            2.0459708994626737,
            2.0480841153253935,
            2.048131206695149,
            2.0502464411232775,
            2.0502959911961716,
            2.052413778900157,
            2.0524655489748156,
            2.0545848065518646,
            2.0546369709342565,
            2.056755363295185,
            2.0568054714070585,
            2.058920898309179,
            2.0589676549999356,
            2.0610799710177616,
            2.061124491809897,
            2.0632359311651696,
            2.063281141089743,
            2.065394722929549,
            2.065443070916498,
            2.0675601261751524,
            2.06761151931249,
            2.0697305537208335,
            2.069782455621138,
            2.0719004768166727,
            2.0719501395759514,
            2.074065238020312,
            2.0741119849122933,
            2.0762247746204103,
            2.0762702740015,
            2.07838300577719,
            2.078429512164112,
            2.080543942816286,
            2.08059235424914,
            2.0827084457907157,
            2.08275791579948,
            2.084874347435458,
            2.08492348188754,
            2.087039146173219,
            2.087087385490918,
            2.0892023204739565,
            2.0892502180960313,
            2.0913652411615673,
            2.091413598521708,
            2.0935292319726706,
            2.093578120878684,
            2.0956939817827873,
            2.0957426693970382,
            2.0978579314794055,
            2.0979057588677654,
            2.100020182909716,
            2.1000674591727693,
            2.1021818730148296,
            2.1022297759106645,
            2.1043453915752632,
            2.1043948489035516,
            2.1065120107896083,
            2.1065626484754265,
            2.1086802970961926,
            2.1087305879298412,
            2.1108470846173737,
            2.1108956539301604,
            2.1130102262499535,
            2.1130570692647686,
            2.115170479937309,
            2.115216928722794,
            2.117330768142697,
            2.117378319754178,
            2.119493686132873,
            2.119542863272835,
            2.1216596573191424,
            2.121709845391578,
            2.123827111401418,
            2.1238772368095633,
            2.125993965611443,
            2.126043216677986,
            2.1281588592086913,
            2.128206953100126,
            2.1303214849656116,
            2.130368619583997,
            2.132482456296629,
            2.1325292401859177,
            2.1346431620254105,
            2.1346904902851898,
            2.1368054019790006,
            2.1368540623327505,
            2.138970464560927,
            2.139020543132251,
            2.1411380088648446,
            2.141188572445431,
            2.143305767796302,
            2.1433552843133965,
            2.145470768222719,
            2.1455181753734474,
            2.1476315353953965,
            2.147677213051363,
            2.1497896301424566,
            2.1498353892825013,
            2.151948980742103,
            2.151996833969294,
            2.1541130688635244,
            2.15416360584096,
            2.156282010968924,
            2.1563337494658175,
            2.1584521063641846,
            2.1585025425097926,
            2.160618596387899,
            2.1606662105035435,
            2.162779515938506,
            2.1628250297164606,
            2.16493731474719,
            2.1649830725668378,
            2.167096782116054,
            2.1671448020460717,
            2.1692611158476036,
            2.1693115292876852,
            2.171429560458023,
            2.171480713690478,
            2.17359843418733,
            2.1736483735210457,
            2.175764286229003,
            2.17581223086655,
            2.177926347063108,
            2.177973010907986,
            2.1800865295677117,
            2.180133305872371,
            2.1822475402730954,
            2.182295430635466,
            2.184410949927799,
            2.184460058599945,
            2.1865765642145942,
            2.1866263099116705,
            2.1887430707959576,
            2.188792711552635,
            2.1909090632171897,
            2.1909580809390303,
            2.193073669272143,
            2.1931218783341544,
            2.195236679699664,
            2.195284207414773,
            2.197398505649034,
            2.1974457789490316,
            2.1995601339552033,
            2.19960779267881,
            2.201722848466726,
            2.2017714317349752,
            2.203887502358276,
            2.203937006108622,
            2.2060537175929187,
            2.206103435562312,
            2.2082198584319137,
            2.2082688245890454,
            2.2103841652446907,
            2.2104319482325114,
            2.2125462541734127,
            2.2125933839680063,
            2.214707560416754,
            2.2147551074374396,
            2.2168701462715505,
            2.216918788853978,
            2.219034908565951,
            2.2190843683813823,
            2.2212008842421525,
            2.2212502585330918,
            2.223366276162063,
            2.223414899791052,
            2.2255301167690122,
            2.225578095012483,
            2.227692947969177,
            2.2277409004623836,
            2.2298560077661143,
            2.2299043791463498,
            2.232019915541467,
            2.232068582663476,
            2.2341842050815797,
            2.234232727020977,
            2.236348052076822,
            2.2363962324910487,
            2.238511315811848,
            2.238559461776937,
            2.240674766391607,
            2.240723368091849,
            2.2428392494636444,
            2.2428884061503003,
            2.2450046460804174,
            2.245053843410975,
            2.2471697475499375,
            2.247218271839385,
            2.2493333023727855,
            2.2493809401527476,
            2.251495292299842,
            2.251542626958323,
            2.2536571497699267,
            2.253705108135841,
            2.2558205810144774,
            2.2558696121687363,
            2.2579860368863693,
            2.258035693750932,
            2.260152274965968,
            2.260201595923841,
            2.2623174246410267,
            2.2623657469344756,
            2.2644805424144905,
            2.2645280027149615,
            2.2666422681634395,
            2.266689605202628,
            2.268804152549182,
            2.2688520897695623,
            2.270967430955342,
            2.2710162054552616,
            2.2731322948956447,
            2.273181627201219,
            2.275298020842409,
            2.2753473901305776,
            2.277463563069385,
            2.2775125029801773,
            2.2796280919107614,
            2.2796763697021523,
            2.2817912972975325,
            2.2818389968549626,
            2.2839535147267065,
            2.284001035594374,
            2.2861156579321626,
            2.2861635688032087,
            2.28827883614782,
            2.2883275616103798,
            2.290443689617243,
            2.290493177206588,
            2.292609817469526,
            2.292659456311326,
            2.2947758223124577,
            2.294824783410219,
            2.2969401666084543,
            2.296988010931029,
            2.299102358371957,
            2.2991494566201385,
            2.3012635183893853,
            2.301310866577869,
            2.303425687833148,
            2.3034741626607595,
            2.3055902550564107,
            2.305639883647049,
            2.3077567688631744,
            2.3078066627469025,
            2.309923227877988,
            2.309972289229368,
            2.312087686853445,
            2.3121354967017984,
            2.314249816199547,
            2.3142969367526316,
            2.3164110760250516,
            2.3164585333021384,
            2.3185734253713903,
            2.318621867544082,
            2.3207377634990585,
            2.3207870228551633,
            2.3229034082872024,
            2.322952763354206,
            2.325068876086112,
            2.3251176861899894,
            2.3272331177966366,
            2.327281262326203,
            2.3293961624725537,
            2.3294439937891536,
            2.3315588183925366,
            2.3316067883360345,
            2.333721903383168,
            2.333770235874417,
            2.3358857158358273,
            2.335934355279581,
            2.3380500600726832,
            2.3380988323666543,
            2.3402145921369564,
            2.3402633584331354,
            2.342379063924736,
            2.342427737629796,
            2.344543306474787,
            2.344591802291495,
            2.3467071519367586,
            2.346755408454211,
            2.348870531236346,
            2.3489186176580716,
            2.351033675171967,
            2.3510818295953104,
            2.3531970988443884,
            2.353245577226215,
            2.3553612282676353,
            2.355410065592095,
            2.3575259752583477,
            2.3575749110657735,
            2.3596907342063242,
            2.3597394204167332,
            2.3618548868125258,
            2.3619031959996697,
            2.3640183476915624,
            2.3640664739552464,
            2.366181602916161,
            2.3662298551084797,
            2.3683452108423575,
            2.368393717719793,
            2.3705092890813546,
            2.3705579160313164,
            2.3726734967977507,
            2.3727220347047435,
            2.374837473735607,
            2.3748858741015444,
            2.3770012284794504,
            2.3770496305999336,
            2.3791650664133512,
            2.379213603043431,
            2.3813291693917704,
            2.381377778252493,
            2.3834933148788857,
            2.3835417756951323,
            2.385657071210919,
            2.3857052474803444,
            2.387820295339279,
            2.3878683327388504,
            2.3899834093077432,
            2.390031660551681,
            2.3921471062323585,
            2.3921958133072714,
            2.394311696408776,
            2.394360721436388,
            2.396476714019536,
            2.396525602249961,
            2.3986412260631353,
            2.398689584676828,
            2.4008046319218153,
            2.4008524915824228,
            2.4029672331205463,
            2.4030150482235615,
            2.4051300210506055,
            2.405178292966256,
            2.4072938504287498,
            2.407342711153013,
            2.4094587392020013,
            2.4095078623077755,
            2.4116238994289665,
            2.411672791640337,
            2.4137884161877485,
            2.4138368073048815,
            2.4159519433019714,
            2.4159999486812676,
            2.4181148642198735,
            2.418162838062881,
            2.420277901410016,
            2.420326159093067,
            2.4224415863593345,
            2.4224902223774003,
            2.4246059862155356,
            2.4246548720875083,
            2.426770770539874,
            2.426819666645139,
            2.4289354528513756,
            2.4289841343097978,
            2.4310996285409807,
            2.4311479785347347,
            2.4332631427507065,
            2.433311208296904,
            2.4354261778660913,
            2.435474171173367,
            2.4375892143553166,
            2.4376374245105077,
            2.4397528056495594,
            2.4398014251169022,
            2.441917219631554,
            2.441966181443142,
            2.4440821754345996,
            2.444131146829958,
            2.44624694325838,
            2.4462955375276434,
            2.4484108410454457,
            2.448458920751208,
            2.4505737916309904,
            2.4506216114056634,
            2.4527364539954557,
            2.452784486409551,
            2.4548997421665373,
            2.4549483020135483,
            2.4570640895961664,
            2.457113073604664,
            2.4592290910169905,
            2.4592780671015886,
            2.4613938478030764,
            2.461442417692925,
            2.4635577143182026,
            2.463605828967212,
            2.4657207905359417,
            2.465768753338631,
            2.467883762880886,
            2.4679319477778727,
            2.4700472929070156,
            2.470095846331676,
            2.4722115169008503,
            2.472260290143694,
            2.474376046971597,
            2.474424773109212,
            2.476540380916143,
            2.476588903949867,
            2.478704305182176,
            2.4787526636272994,
            2.480867965337891,
            2.4809162971853143,
            2.483031629729967,
            2.483080026541402,
            2.4851954309534103,
            2.4852438843794986,
            2.4873593224080044,
            2.4874077866080118,
            2.4895232274004697,
            2.4895716994558907,
            2.491687166494525,
            2.491735685378816,
            2.493851211032597,
            2.4938997843721915,
            2.496015337695621,
            2.4960638970554903,
            2.4981793862089416,
            2.4982278398688056,
            2.500343201563507,
            2.5003915348391987,
            2.502506813319048,
            2.502555120949232,
            2.504670440419179,
            2.5047188449865176,
            2.5068342957059504,
            2.506882833480973,
            2.5089983897075796,
            2.509046983160473,
            2.511162536908502,
            2.511211077741336,
            2.513326546037907,
            2.5133749946715156,
            2.5154903843472254,
            2.5155387838028567,
            2.517654155401295,
            2.517702560715125,
            2.5198179483232903,
            2.519866363893651,
            2.5219817484115867,
            2.5220301449453935,
            2.5241455056928617,
            2.524193887734965,
            2.5263092607468347,
            2.526357693147719,
            2.528473153991754,
            2.5285217009575467,
            2.5306372766557583,
            2.5306859106354604,
            2.5328015150085883,
            2.5328501018738816,
            2.5349655816825023,
            2.535013983837986,
            2.53712925616299,
            2.5371774722752756,
            2.5392926281729955,
            2.5393408302212097,
            2.541456088494725,
            2.541504495834582,
            2.5436200232796304,
            2.5436687088678953,
            2.545784460933648,
            2.54583326707617,
            2.5479490040381982,
            2.547997659661314,
            2.5501131401032264,
            2.550161486847157,
            2.5522766722933365,
            2.5523247995821654,
            2.554439887422447,
            2.554488056260443,
            2.5566033135853314,
            2.5566517404895412,
            2.5587672892574638,
            2.558815980989835,
            2.5609317171374193,
            2.560980487203023,
            2.5630961844621116,
            2.563144814993052,
            2.5652603052468135,
            2.565308705607177,
            2.5674239850371285,
            2.567472229353131,
            2.569587428364314,
            2.569635673031226,
            2.5717509449253604,
            2.5717993147950313,
            2.5739147406516785,
            2.5739632668600607,
            2.5760788300917756,
            2.5761274575282234,
            2.57824307521639,
            2.578291706523699,
            2.580407277596566,
            2.5804558190533067,
            2.5825712664263976,
            2.5826196661056398,
            2.584734971435776,
            2.5847832494304086,
            2.5868984741427146,
            2.5869467284744236,
            2.589061996778235,
            2.5891103595367704,
            2.5912257882354455,
            2.5912743374067775,
            2.5933899454158436,
            2.5934386316871967,
            2.5955543045066647,
            2.5956029669812795,
            2.597718527373672,
            2.5977670090329457,
            2.5998823548434142,
            2.5999306324418914,
            2.6020458272342952,
            2.6020940390807517,
            2.6042092672375574,
            2.60425760344782,
            2.6063730195632755,
            2.6064215653803555,
            2.608537168234598,
            2.6085858384586,
            2.610701480525894,
            2.6107501007498515,
            2.612865620104973,
            2.6129140766188734,
            2.615029429132887,
            2.615077752810013,
            2.617193031132563,
            2.617241350414759,
            2.619356686817076,
            2.6194051068143756,
            2.621520559006258,
            2.6215690812117676,
            2.623684601805973,
            2.6237331470434504,
            2.6258486487795887,
            2.6258971449106063,
            2.6280125863392256,
            2.6280610298269456,
            2.630176439376564,
            2.6302248781952087,
            2.6323403050995835,
            2.632388773566977,
            2.6345042270940926,
            2.6345527070711583,
            2.636668149946161,
            2.636716597631635,
            2.6388319962038054,
            2.638880400291421,
            2.640995771807808,
            2.641044175382216,
            2.6431595772705228,
            2.6432080369077275,
            2.6453235078059523,
            2.6453720331275528,
            2.647487549122234,
            2.6475360880989216,
            2.649651581720378,
            2.6497000680040133,
            2.651815490576246,
            2.6518639039319285,
            2.6539792677572493,
            2.6540276478663603,
            2.6561430093303193,
            2.656191414814809,
            2.658306821701993,
            2.658355280538771,
            2.660470737907567,
            2.6605192356723086,
            2.6626347163404964,
            2.6626832223668893,
            2.6647986989144155,
            2.6648471935257287,
            2.6669626539250815,
            2.667011129905914,
            2.6691265681334815,
            2.669175017183247,
            2.6712904232062735,
            2.671338835810833,
            2.673454206760118,
            2.6735025922396716,
            2.6756179537243687,
            2.675666354127684,
            2.6777817586599,
            2.6778302274674237,
            2.6799457155606063,
            2.6799942683157854,
            2.6821098214484325,
            2.6821584041894986,
            2.6842739403438727,
            2.68432245768395,
            2.6864378891510863,
            2.6864862813241026,
            2.688601593282044,
            2.688649897325021,
            2.690765174393856,
            2.690813506784939,
            2.692928872612639,
            2.692977337313517,
            2.695092851700336,
            2.695141450026448,
            2.6972570538291536,
            2.697305678293407,
            2.699421238873959,
            2.6994697604292086,
            2.7015851805162243,
            2.701633554011546,
            2.703748849364625,
            2.7037971462749897,
            2.706348777770042,
            2.7075445013254043,
            2.7114226669808956,
            2.7135902979398625,
            2.7175680686787405,
            2.71888256523732,
            2.7212290211695818,
            2.7206612215791477,
            2.721370432504406,
            2.7198170611438113,
            2.720258107153526,
            2.7189757930058414,
            2.719861856314149,
            2.7188598236326036,
            2.719692445924136,
            2.718347840582395,
            2.7187880749299214,
            2.717234255909838,
            2.7177919912830606,
            2.716504114756376,
            2.7171314934105477,
            2.715098546521886,
            2.713788847052339,
            2.7083590799864696,
            2.702625376769691,
            2.6924669154374223,
            2.682919449321237,
            2.6709498568379453,
            2.662304706516053,
            2.6539467576205773,
            2.6506879538799586,
            2.6480172612381105,
            2.648906282491131,
            2.6474559502383634,
            2.6459095998129096,
            2.6387314983227252,
            2.629316395713587,
            2.61382459718001,
            2.5972238646274826,
            2.5768226009202326,
            2.557902436926641,
            2.537501695158541,
            2.5200363567143538,
            2.5016783195857797,
            2.4859328991897063,
            2.4684093613374647,
            2.452147594723517,
            2.432519637934945,
            2.4124049961497556,
            2.3872277914338897,
            2.3602086874852763,
            2.327488055240087,
            2.293376216329451,
            2.255240445566627,
            2.2185246757588573,
            2.181185298451801,
            2.1486006510689073,
            2.117804538524566,
            2.0927404110126466,
            2.0687237403413037,
            2.0482566548059915,
            2.025804989100924,
            2.0037971989312284,
            1.9774318875976375,
            1.9502331227794982,
            1.9187282159270433,
            1.8873079406583488,
            1.8530575289259914,
            1.8202078706796976,
            1.785526738592516,
            1.7526949559632612,
            1.7182403890961175,
            1.68577191216535,
            1.6520336122802581,
            1.6207855784673886,
            1.5887531118690066,
            1.5593289295183694,
            1.5286484953660449,
            1.4995393098494632,
            1.4678772345846995,
            1.4368173964530018,
            1.4030587019012375,
            1.3709439302493664,
            1.3381906347088208,
            1.3096951584564276,
            1.2829134323629496,
            1.2617679129348682,
            1.2422732605874343,
            1.2269219967163736,
            1.2107271718946366,
            1.195894496385983,
            1.177841398387876,
            1.1597075490178566,
            1.1379722050973244,
            1.1166922556020318,
            1.092885485046452,
            1.0707151785454017,
            1.0470419639122794,
            1.025663323630483,
            1.003171972576657,
            0.9830951311400913,
            0.9619292631133717,
            0.9430305288221461,
            0.9227533177250842,
            0.904177917940345,
            0.8834384053361972,
            0.8634744039558447,
            0.8405604258161221,
            0.8180736015493201,
            0.7930090345822683,
            0.7695443101655871,
            0.7453295257108287,
            0.7247719002347037,
            0.705223384408881,
            0.6902763176966307,
            0.6761892727523814,
            0.6655222340771408,
            0.6538612617415366,
            0.6436887369350403,
            0.6310463974386324,
            0.6192296728418971,
            0.6051145102717275,
            0.592528522693753,
            0.5784723563239584,
            0.5664257071426607,
            0.5528763354080126,
            0.5407591433489921,
            0.5263207692744739,
            0.5125387138918515,
            0.49600696710547876,
            0.4801280511147539,
            0.4618715891752509,
            0.4448013789046358,
            0.42588499503087573,
            0.40853132224504796,
            0.3896129845347629,
            0.372493097173948,
            0.35417980189957204,
            0.3381599757147779,
            0.32156980031286936,
            0.30777228815533003,
            0.2936404250542271,
            0.28202350293364886,
            0.2693382203694094,
            0.2580580754741431,
            0.2445956142405011,
            0.23172556216690338,
            0.21647791845732134,
            0.20230168800498616,
            0.18674887218425987,
            0.17342127165187168,
            0.15956217901797043,
            0.1481266395197112,
            0.13553975862300743,
            0.12412692441409784,
            0.11001325266362819,
            0.09572421025289353,
            0.07790962745927778,
            0.059785807992170856,
            0.038541893306198935,
            0.017650045930252833,
            -0.005799170186311646,
            -0.028611429080646008,
            -0.053984379400445724,
            -0.07878235011762187,
            -0.105996149304803,
            -0.13207650651727604,
            -0.15959342954791816,
            -0.18483459320816745,
            -0.2105396562235974,
            -0.2336014761723832,
            -0.25749708351863454,
            -0.27988154951409155,
            -0.30459914624328416,
            -0.32928424956476904,
            -0.3572347802184783,
            -0.38531957469174627,
            -0.4159777203978133,
            -0.44551498434011433,
            -0.47613097460580295,
            -0.5043863481287406,
            -0.532974696649637,
            -0.5591409053205568,
            -0.5861224921254123,
            -0.6115371631531406,
            -0.6387009049224418,
            -0.6651173753848022,
            -0.693877764178452,
            -0.7222384775434447,
            -0.7530987578058952,
            -0.7835187242274804,
            -0.8161978809844511,
            -0.8479137479139781,
            -0.8810459464723672,
            -0.9121075244731058,
            -0.9433680100508696,
            -0.9715588859666784,
            -0.9994295799875398,
            -1.0244597904680777,
            -1.0500884285960992,
            -1.0743059464151958,
            -1.1005777291659244,
            -1.1265147384062686,
            -1.1548081763048677,
            -1.182261957653312,
            -1.210906347634611,
            -1.237331516329324,
            -1.26376308937407,
            -1.2873589172979505,
            -1.3109902099405624,
            -1.3323538286854355,
            -1.3545498255658832,
            -1.3752015792881005,
            -1.3971153472871274,
            -1.4175900922020088,
            -1.4392294330996054,
            -1.4593369411797426,
            -1.4806992429687147,
            -1.500855329809013,
            -1.5227533157307995,
            -1.5438793897883234,
            -1.5669396715637738,
            -1.5890158113772541,
            -1.6124419756963233,
            -1.6340705180688786,
            -1.6562694450452473,
            -1.6761868303630958,
            -1.6966301453158326,
            -1.7152162599091514,
            -1.7350318881113347,
            -1.7537626435535212,
            -1.7742696091011392,
            -1.7939036568448476,
            -1.8151341590626409,
            -1.8350943225296312,
            -1.8561862842920502,
            -1.8757015341122136,
            -1.896240685461291,
            -1.915309441174076,
            -1.9355574318950026,
            -1.954452454008792,
            -1.9744802329691586,
            -1.9930056959827365,
            -2.0124698266744936,
            -2.0303543560521824,
            -2.0492700848603804,
            -2.066881457882167,
            -2.0858611164276075,
            -2.1037970088547775,
            -2.1231492935126792,
            -2.1412666442655084,
            -2.1604338738534796,
            -2.1780002296928456,
            -2.1964114191157513,
            -2.213319930655483,
            -2.2314596701172054,
            -2.2486841494831857,
            -2.2677155420643995,
            -2.2862190845633563,
            -2.3065757621630167,
            -2.3261122109426213,
            -2.346946077596951,
            -2.3663479047243468,
            -2.386544538594203,
            -2.4050920307198465,
            -2.4245161241424116,
            -2.4426401501057775,
            -2.462088633908717,
            -2.4806430972716367,
            -2.5007371236163354,
            -2.5199316809067818,
            -2.540460970442688,
            -2.5598086696914515,
            -2.580229923857716,
            -2.5993388901177426,
            -2.6195201950468903,
            -2.6385148327264214,
            -2.658739415335104,
            -2.677951690237408,
            -2.6985374212123086,
            -2.7182853414556964,
            -2.7396256802539343,
            -2.7604329126521714,
            -2.7831692522379803,
            -2.805658009509714,
            -2.8301828897725607,
            -2.854297718884109,
            -2.8799940557879835,
            -2.9046204345747784,
            -2.9301220710493183,
            -2.954012191945447,
            -2.97855115222931,
            -3.0016540072862847,
            -3.025914374770233,
            -3.0494444291508134,
            -3.0748064531692743,
            -3.099905430012219,
            -3.126951511135362,
            -3.153499388064801,
            -3.1814663998050796,
            -3.2082872457037506,
            -3.235900178064594,
            -3.2619202129567424,
            -3.288509289281694,
            -3.313529229384629,
            -3.339297956978682,
            -3.3637809267622067,
            -3.389282510812347,
            -3.413753772856024,
            -3.439424688512198,
            -3.4642385451885076,
            -3.49037651663013,
            -3.515780696278113,
            -3.542553000714551,
            -3.568559057049984,
            -3.5957598556551686,
            -3.6219154169441143,
            -3.648909486163536,
            -3.674520721206055,
            -3.7007243483732544,
            -3.725450966750812,
            -3.750820927974905,
            -3.774867858413662,
            -3.7997231200961097,
            -3.823369666308884,
            -3.8478313504576316,
            -3.8710066667533827,
            -3.8948653489689433,
            -3.9173241287969223,
            -3.9404050825709986,
            -3.9620993168430187,
            -3.9844759378229297,
            -4.0055477538725235,
            -4.027364050816123,
            -4.047927912023061,
            -4.069276114458186,
            -4.089458923460473,
            -4.110556639891413,
            -4.130700003930736,
            -4.151985893300475,
            -4.172541108170843,
            -4.194363129668426,
            -4.215463096776786,
            -4.237683579437189,
            -4.258938436990633,
            -4.281018358108601,
            -4.301890181420429,
            -4.323451426941831,
            -4.343826970853767,
            -4.365043600817855,
            -4.3853061982169175,
            -4.406623779476738,
            -4.427112377688772,
            -4.44863345049915,
            -4.469170668085452,
            -4.490491376174579,
            -4.510579113091005,
            -4.531262797294797,
            -4.550654156239582,
            -4.570698166396012,
            -4.5896124012478445,
            -4.609373825650511,
            -4.628206484960967,
            -4.648036879815732,
            -4.667056832927956,
            -4.687139042205591,
            -4.7064634381807045,
            -4.7268637104809805,
            -4.746514895310899,
            -4.767205485310116,
            -4.78710751855713,
            -4.807981473541744,
            -4.828031819585022,
            -4.849035677366739,
            -4.869256045154658,
            -4.89048797351585,
            -4.9110104209213805,
            -4.932575950929994,
            -4.953409338513631,
            -4.975178330687954,
            -4.996046064069229,
            -5.017632500024544,
            -5.038106825662388,
            -5.059122520515776,
            -5.0789294717193805,
            -5.09926796090261,
            -5.118490723616755,
            -5.138415629193248,
            -5.157460349695301,
            -5.1774605882232745,
            -5.196830143096052,
            -5.217350838729008,
            -5.237375733931042,
            -5.258592153641823,
            -5.279281114151491,
            -5.301049093174604,
            -5.3221472916083075,
            -5.34416365588262,
            -5.365395912817189,
            -5.387489829264609,
            -5.408849386975653,
            -5.4312039809360435,
            -5.45304058094616,
            -5.476098367293957,
            -5.4988342692305325,
            -5.52287348753224,
            -5.546543533585531,
            -5.571312899511495,
            -5.595408120365929,
            -5.6202363126556865,
            -5.644054303537251,
            -5.6683423431894,
            -5.691485676117035,
            -5.7150850088015,
            -5.737645636604218,
            -5.760840947504195,
            -5.783228830934886,
            -5.80648261407297,
            -5.829148044303918,
            -5.852838848356895,
            -5.876041213128127,
            -5.900273077575661,
            -5.92394731823203,
            -5.948501106644952,
            -5.972320534066655,
            -5.99683356345106,
            -6.020479988683584,
            -6.044746565916888,
            -6.068167154263102,
            -6.092288208015266,
            -6.11570493508602,
            -6.139965932971683,
            -6.16366186949455,
            -6.188283117950517,
            -6.212368891253423,
            -6.237323669851962,
            -6.261625154006212,
            -6.286600254235272,
            -6.310688746406223,
            -6.335179471576779,
            -6.3585264622488955,
            -6.382043997804664,
            -6.404268300787439,
            -6.426604022738013,
            -6.4477184967874175,
            -6.469127287924955,
            -6.489607477536361,
            -6.510718712584143,
            -6.531239076930221,
            -6.552643634956152,
            -6.573591317836131,
            -6.595396881144683,
            -6.6165931438390775,
            -6.638404282049111,
            -6.65936579404015,
            -6.680762630300712,
            -6.701260500533267,
            -6.722271576440079,
            -6.742577964778009,
            -6.76363484760806,
            -6.784215129964753,
            -6.805690957313078,
            -6.826735904874686,
            -6.848603519193717,
            -6.869891119124535,
            -6.891796335139131,
            -6.912923665904096,
            -6.934493282477289,
            -6.955177192283569,
            -6.976252469257522,
            -6.996467030582492,
            -7.017142213989915,
            -7.037073474677478,
            -7.0575877502124005,
            -7.077485942564473,
            -7.098058547160508,
            -7.118077997374167,
            -7.138775876304993,
            -7.158891388618957,
            -7.179612243043926,
            -7.199678407519852,
            -7.22028301927697,
            -7.240219094541849,
            -7.260729758173528,
            -7.280679849820972,
            -7.3013492336699395,
            -7.321624928892913,
            -7.3427508667842885,
            -7.363559439714873,
            -7.385201710797409,
            -7.406437934197597,
            -7.428352057545327,
            -7.449694011588015,
            -7.471554476519815,
            -7.492736661580662,
            -7.5143717075872996,
            -7.535316677047997,
            -7.556719307820595,
            -7.577459321018519,
            -7.59867886635395,
            -7.6192741256756715,
            -7.6403878306535935,
            -7.660939679166992,
            -7.682068401672776,
            -7.702696487152967,
            -7.723926308607886,
            -7.744653368292853,
            -7.7659321667366115,
            -7.786647879235011,
            -7.807851848222683,
            -7.828477656949937,
            -7.849627603761523,
            -7.870310155470735,
            -7.8916674222220635,
            -7.912730324017923,
            -7.934604189855237,
            -7.956261039729985,
            -7.978711282086671,
            -8.00085000464958,
            -8.023621385622857,
            -8.045910534263685,
            -8.068677565191175,
            -8.090871716729097,
            -8.113510279805654,
            -8.135609103276709,
            -8.15820828792078,
            -8.180339351155146,
            -8.203016320848329,
            -8.22525729597971,
            -8.248044945116641,
            -8.27039569406946,
            -8.293276259806582,
            -8.315707952282716,
            -8.338635398936447,
            -8.361072673989185,
            -8.383936408479464,
            -8.406246588130855,
            -8.428925947313525,
            -8.45104747294083,
            -8.473581227149182,
            -8.495668808615184,
            -8.518306483559883,
            -8.540646728191081,
            -8.563636306249265,
            -8.586366120622293,
            -8.609691135594632,
            -8.63263923440222,
            -8.65601493407581,
            -8.678851749145334,
            -8.701978371789984,
            -8.724493570752998,
            -8.747279013661617,
            -8.76949500534822,
            -8.792044579923854,
            -8.814105559267523,
            -8.836558374636512,
            -8.858566976001502,
            -8.880973282485812,
            -8.902926041658018,
            -8.925235541661683,
            -8.947044943043396,
            -8.96914255745508,
            -8.99067657552873,
            -9.012429270328033,
            -9.033577127746181,
            -9.054926545043754,
            -9.075710824457468,
            -9.096777393941249,
            -9.117409544339122,
            -9.138461968429997,
            -9.159211613743762,
            -9.180457776290414,
            -9.201421366173829,
            -9.222827801402065,
            -9.243861008990143,
            -9.265224048619972,
            -9.28612873037682,
            -9.307312971700972,
            -9.328046296183153,
            -9.34909768068963,
            -9.36976182450194,
            -9.390793223725538,
            -9.411471814174611,
            -9.432516116409923,
            -9.45319408138382,
            -9.474208188486461,
            -9.494841969012873,
            -9.515802938740435,
            -9.536398659320215,
            -9.557335124432745,
            -9.577928506737454,
            -9.5988668645909,
            -9.619465728277794,
            -9.640397061138062,
            -9.660987610068014,
            -9.681909738740442,
            -9.702514775919113,
            -9.723479679924269,
            -9.744172140120233,
            -9.76525600368575,
            -9.786093891564205,
            -9.807320314680283,
            -9.828287609523684,
            -9.849609402269115,
            -9.87064577512302,
            -9.892009882209521,
            -9.913083567199727,
            -9.93448178766316,
            -9.955598686239767,
            -9.977035151025742,
            -9.998183773117368,
            -10.019626570122407,
            -10.040761429258813,
            -10.062166923703124,
            -10.08326288804472,
            -10.104634596262702,
            -10.125722969152493,
            -10.147108433437106,
            -10.168236551420335,
            -10.189668113718712,
            -10.210846560630461,
            -10.232315401940129,
            -10.253525229663177,
            -10.275013157065965,
            -10.296244197625718,
            -10.317750755772716,
            -10.339008553921484,
            -10.36054048082383,
            -10.381830243681463,
            -10.4033936573368,
            -10.424729159828527,
            -10.44635362161991,
            -10.467785122798047,
            -10.489539097759554,
            -10.511141809186755,
            -10.533088264600508,
            -10.554891540998446,
            -10.577009175250838,
            -10.5989351846385,
            -10.621098722464104,
            -10.642998266438996,
            -10.665066995098746,
            -10.686840026200237,
            -10.708776984267747,
            -10.73045548700242,
            -10.752349480264051,
            -10.774053738021141,
            -10.796026276990318,
            -10.817853578664476,
            -10.839963038446571,
            -10.861930615792625,
            -10.884159684345766,
            -10.90622544020438,
            -10.928515191930192,
            -10.950607716014483,
            -10.972877005126064,
            -10.994910296834766,
            -11.01707850229553,
            -11.038992621354275,
            -11.061037107916698,
            -11.082858103485872,
            -11.104853947532918,
            -11.126692298258005,
            -11.148759917123291,
            -11.170715040198989,
            -11.192905028453067,
            -11.214962040576061,
            -11.237193066413587,
            -11.259219161090188,
            -11.28133357938526,
            -11.303177604015993,
            -11.325059301107204,
            -11.346659531393412,
            -11.368308207041272,
            -11.389720031155045,
            -11.411231203864508,
            -11.43256900103222,
            -11.454053873057886,
            -11.47540654680397,
            -11.496918251625711,
            -11.518296173744284,
            -11.539802352340299,
            -11.561137003171769,
            -11.582546064412007,
            -11.603741060700639,
            -11.624973336720002,
            -11.64598618822756,
            -11.6670508691108,
            -11.687945766712122,
            -11.708951682887722,
            -11.72985916416602,
            -11.750928712821402,
            -11.77193480685183,
            -11.79309957840478,
            -11.814179087287854,
            -11.835370603250071,
            -11.856435981882369,
            -11.877574091012928,
            -11.898572673751174,
            -11.919640718749285,
            -11.940588104907263,
            -11.961621935302674,
            -11.98255994403796,
            -12.003596431596613,
            -12.024552307283876,
            -12.045610175547289,
            -12.066598136368532,
            -12.087690498485863,
            -12.108722931484103,
            -12.129858678769535,
            -12.15093678325275,
            -12.172106691145387,
            -12.193211820811044,
            -12.21439335125556,
            -12.235507828033793,
            -12.256697191527167,
            -12.277836889580957,
            -12.29906937011797,
            -12.320281787345355,
            -12.341604521696366,
            -12.362922108651965,
            -12.38434137737596,
            -12.405739631378143,
            -12.427204193564894,
            -12.44861694482275,
            -12.4700616172569,
            -12.491439948794635,
            -12.512842329171717,
            -12.534193219337089,
            -12.555585359490449,
            -12.57695667694061,
            -12.59839123173739,
            -12.619830153538475,
            -12.641340787648922,
            -12.662861830921415,
            -12.684440573262535,
            -12.706012436373511,
            -12.727607204721146,
            -12.749164038665322,
            -12.770706859606923,
            -12.792193359545834,
            -12.813656100827384,
            -12.835081151574993,
            -12.85651108831788,
            -12.877951688798992,
            -12.89943846351882,
            -12.920975879800613,
            -12.942573413561055,
            -12.964222797711358,
            -12.985906720060624,
            -13.00761403530882,
            -13.029317788195648,
            -13.051023206096968,
            -13.072709439128012,
            -13.094406129414013,
            -13.116097099302925,
            -13.137826567133898,
            -13.159568198661681,
            -13.181365612628303,
            -13.20317118873467,
            -13.225023736235851,
            -13.246857587409004,
            -13.26871565864848,
            -13.290525612969187,
            -13.312344827675576,
            -13.334101264690622,
            -13.355869563938203,
            -13.377577496107415,
            -13.399314678086053,
            -13.421005869500275,
            -13.442752519198292,
            -13.464472211523757,
            -13.486272090721076,
            -13.508054321250265,
            -13.529922638174359,
            -13.551756472333214,
            -13.573653597693284,
            -13.595475107564846,
            -13.617324129541434,
            -13.63905946847358,
            -13.660806115022922,
            -13.682433198430228,
            -13.704092563434322,
            -13.725659911641971,
            -13.747302326704347,
            -13.768885883273063,
            -13.790575941514,
            -13.812215187373582,
            -13.8339592679395,
            -13.855626524516978,
            -13.87736846649521,
            -13.898989609354285,
            -13.920650384994273,
            -13.942154572383945,
            -13.963682463698088,
            -13.985044339203029,
            -14.006443135960053,
            -14.027693934383644,
            -14.049016561741261,
            -14.070222065007473,
            -14.09153633695187,
            -14.112755308988284,
            -14.134101355306,
            -14.155349393621197,
            -14.176717582104954,
            -14.197965078867753,
            -14.219316021929666,
            -14.240526526644484,
            -14.261838309339353,
            -14.283011574945126,
            -14.304306017529692,
            -14.325479811508156,
            -14.346800087201933,
            -14.36801186596706,
            -14.389381470786509,
            -14.410637824928259,
            -14.432048799534895,
            -14.453333175411089,
            -14.474767033643552,
            -14.496063883292077,
            -14.517509787184071,
            -14.538811935038082,
            -14.560264040825533,
            -14.581565086826602,
            -14.60301633168987,
            -14.624310324680438,
            -14.6457587368054,
            -14.667050228407247,
            -14.68850781486314,
            -14.709815016942171,
            -14.731302976235929,
            -14.752645959778249,
            -14.774179518933154,
            -14.795566541076647,
            -14.817146989042511,
            -14.838574290289586,
            -14.860195713592402,
            -14.881657907689549,
            -14.90331677842459,
            -14.924811836663109,
            -14.946505817808857,
            -14.968029022214848,
            -14.98974977071187,
            -15.011289737256217,
            -15.033025174990886,
            -15.05457247109681,
            -15.076318728479881,
            -15.097876216031638,
            -15.119641748963234,
            -15.1412202285796,
            -15.163014115354667,
            -15.184617215236567,
            -15.206435546531774,
            -15.228051484103213,
            -15.249875917234075,
            -15.271481958764479,
            -15.293287976931936,
            -15.314860719953527,
            -15.336629350359951,
            -15.35815810940863,
            -15.379890881511432,
            -15.40139238236072,
            -15.423121837656138,
            -15.444641503664146,
            -15.466419224595203,
            -15.488005275079859,
            -15.509865987468384,
            -15.53153167667346,
            -15.553463662101342,
            -15.575174604519335,
            -15.597128406114278,
            -15.618831214372182,
            -15.640761191651846,
            -15.662427365933931,
            -15.684326902556329,
            -15.705970928966844,
            -15.727869804563142,
            -15.749527699939463,
            -15.771458393439191,
            -15.793150990345142,
            -15.815118123526863,
            -15.836833388820798,
            -15.858811579463959,
            -15.880516464935042,
            -15.90247146756136,
            -15.924136431879996,
            -15.946047814490731,
            -15.96766432967173,
            -15.989536548333993,
            -16.01112171169411,
            -16.03298248778162,
            -16.054570976263108,
            -16.076456513036163,
            -16.09807957285483,
            -16.12000967504138,
            -16.141670937632476,
            -16.16363143410686,
            -16.185301351105686,
            -16.207253306504356,
            -16.228891817688847,
            -16.250802287332153,
            -16.272389786592168,
            -16.294255133392433,
            -16.315802745964426,
            -16.337644425647362,
            -16.359177807936067,
            -16.381019386973698,
            -16.402554968240114,
            -16.424402672281147,
            -16.44593561839725,
            -16.467774703164995,
            -16.489283024773957,
            -16.51108800847192,
            -16.532546990142766,
            -16.55429829450218,
            -16.57569739987617,
            -16.59739643654504,
            -16.618750354918266,
            -16.640424292160947,
            -16.661769593564255,
            -16.683459120038744,
            -16.704834070018407,
            -16.726568337493838,
            -16.74798797898662,
            -16.769765829019782,
            -16.791214639577607,
            -16.813011489209543,
            -16.834463343772935,
            -16.85625905140857,
            -16.877705059706894,
            -16.899503534650176,
            -16.920957835123442,
            -16.942777932966045,
            -16.96425760130071,
            -16.986109339707255,
            -17.00761489706249,
            -17.029490021720893,
            -17.051007698697852,
            -17.07289110929865,
            -17.094408140057695,
            -17.11629148322336,
            -17.137804280583662,
            -17.159687951523917,
            -17.181199837270345,
            -17.203089529382073,
            -17.224608705466657,
            -17.246515611064098,
            -17.268056391062924,
            -17.289997015626813,
            -17.31157589810101,
            -17.33356353019143,
            -17.355187370417557,
            -17.377220198303394,
            -17.39887835114911,
            -17.420939013951422,
            -17.442611492820465,
            -17.46468220185231,
            -17.486357506767263,
            -17.508435101092537,
            -17.530117688479205,
            -17.552211138556448,
            -17.573910026468,
            -17.59602425425359,
            -17.61773776978233,
            -17.63986443840463,
            -17.661579691068994,
            -17.683704690389455,
            -17.705409578996754,
            -17.727524917315264,
            -17.749216072641172,
            -17.771322281075275,
            -17.793002864315,
            -17.815104725825147,
            -17.836780720770015,
            -17.85888546789554,
            -17.88056535726535,
            -17.902682147868063,
            -17.924374487279575,
            -17.946509567859007,
            -17.96821694534304,
            -17.990368903311737,
            -18.012087049946494,
            -18.034251073022144,
            -18.055977396597086,
            -18.078155175971958,
            -18.09989608182861,
            -18.122097145557298,
            -18.143861945401053,
            -18.16609138217936,
            -18.187877548945572,
            -18.210123710905872,
            -18.23191155757357,
            -18.25415019802098,
            -18.27591598375073,
            -18.29812895696079,
            -18.319863890101068,
            -18.342053049966946,
            -18.363768272124016,
            -18.385950586633875,
            -18.407664555322263,
            -18.42985606149531,
            -18.451579988394627,
            -18.473786427308028,
            -18.495521491108146,
            -18.51774098926492,
            -18.53948371917151,
            -18.561711930027833,
            -18.583457268837947,
            -18.605688301077702,
            -18.62742980206298,
            -18.64965752877395,
            -18.671390881377565,
            -18.69361428711841,
            -18.715342635027408,
            -18.737568629854756,
            -18.7593009193322,
            -18.7815377794179,
            -18.80327870305645,
            -18.82552534505017,
            -18.847267249933918,
            -18.86951035610381,
            -18.891236649532736,
            -18.913459568491373,
            -18.935156786394025,
            -18.957351677652227,
            -18.979018731432664,
            -19.001190897552323,
            -19.02283790509149,
            -19.044999999059876,
            -19.066639871038703,
            -19.088803295132614,
            -19.11044507352142,
            -19.132616492788515,
            -19.15426510213098,
            -19.176448528834413,
            -19.19810777993144,
            -19.220307182729456,
            -19.241981221992965,
            -19.26420069650907,
            -19.28589325621037,
            -19.308135798244145,
            -19.329848749215202,
            -19.352114602335824,
            -19.373846055843593,
            -19.396130793335402,
            -19.417873785441863,
            -19.440168520302812,
            -19.461913545867418,
            -19.484209966534372,
            -19.50595176524999,
            -19.52824903238549,
            -19.549991569254185,
            -19.572297656177586,
            -19.594051079669434,
            -19.616375898843188,
            -19.638147574973296,
            -19.660494291877985,
            -19.682282710796812,
            -19.704645821391452,
            -19.72644327326995,
            -19.748815138211707,
            -19.77061637226221,
            -19.792995831614565,
            -19.814804489144105,
            -19.837199568062072,
            -19.85902656363538,
            -19.8814489509793,
            -19.903304431031618,
            -19.925760770756654,
            -19.9476466444565,
            -19.97013373141552,
            -19.99204219648855,
            -20.014548742866047,
            -20.036466574325964,
            -20.058979071772534,
            -20.080894057334802,
            -20.103402933180178,
            -20.125309025012307,
            -20.147812137324134,
            -20.16971077971938,
            -20.192212262659734,
            -20.214108885311106,
            -20.236613930704014,
            -20.258512157533698,
            -20.28102202015037,
            -20.302920692161457,
            -20.325432444028888,
            -20.347328099324496,
            -20.369839161025904,
            -20.3917314621355,
            -20.41424464899771,
            -20.436139859906973,
            -20.458664434593953,
            -20.480573589701123,
            -20.5031205648718,
            -20.525052502185947,
            -20.547626543735273,
            -20.569580351159356,
            -20.592174612112224,
            -20.614138450440514,
            -20.63857776391395,
            -20.6654555890484,
            -20.696334363500622,
            -20.729260877403902,
            -20.764229631012793,
            -20.798530391558767,
            -20.8324386354468,
            -20.86425447083953,
            -20.895572125951155,
            -20.92570471592426,
            -20.956661396603515,
            -20.98749699050709,
            -21.019582953756306,
            -21.05133400173075,
            -21.0838317569275,
            -21.11563184921403,
            -21.14826372004692,
            -21.180676679868494,
            -21.21448035750072,
            -21.248207116547892,
            -21.28273737950248,
            -21.3158313842183,
            -21.34798576293406,
            -21.377163873492872,
            -21.40467689962336,
            -21.429632276479772,
            -21.454405347409452,
            -21.478720992683748,
            -21.504915154126447,
            -21.532103438585693,
            -21.56170782442709,
            -21.591987696567948,
            -21.623847851530645,
            -21.655450258802844,
            -21.687922064256533,
            -21.719722838395263,
            -21.752134317344684,
            -21.78351424608991,
            -21.81486278191821,
            -21.844253811438477,
            -21.87264737890266,
            -21.898416655830957,
            -21.923154232220654,
            -21.945962689461748,
            -21.968998827632753,
            -21.991511361370016,
            -22.015296765291833,
            -22.038869540012367,
            -22.063175878566998,
            -22.086125943195466,
            -22.10853580741383,
            -22.128734071811166,
            -22.148352792881102,
            -22.166593195315713,
            -22.185719780376342,
            -22.20501317316442,
            -22.22631125119802,
            -22.24804227521304,
            -22.271173265194214,
            -22.293501627555155,
            -22.31587935722303,
            -22.33650603910014,
            -22.356995731342366,
            -22.37638772187516,
            -22.396906805146187,
            -22.41777061399274,
            -22.440930827467085,
            -22.464955835980373,
            -22.491057338854915,
            -22.51713020985267,
            -22.54403266952042,
            -22.569612184795787,
            -22.595000223558696,
            -22.61847782639345,
            -22.641653921522735,
            -22.663221908742695,
            -22.685068633938457,
            -22.706053661076776,
            -22.728115139384553,
            -22.750106926601674,
            -22.773893536609684,
            -22.79818798441957,
            -22.824631489374283,
            -22.851614267074435,
            -22.880412135063327,
            -22.90905155835197,
            -22.93856871006462,
            -22.966939688645095,
            -22.995391803046196,
            -23.022289904361752,
            -23.049344577403623,
            -23.075335200401565,
            -23.102188665670145,
            -23.128598830381467,
            -23.15615191943444,
            -23.18303866621188,
            -23.210383067636936,
            -23.236118947890347,
            -23.26142777566542,
            -23.284615601717388,
            -23.307423534299723,
            -23.328726451426654,
            -23.350659108739226,
            -23.372185656931702,
            -23.395242326160865,
            -23.418364285202696,
            -23.4430282175978,
            -23.467382646250584,
            -23.492729961639018,
            -23.51721749985476,
            -23.542290245862695,
            -23.56624283514491,
            -23.590630092333548,
            -23.613758262676615,
            -23.63718756068895,
            -23.659249849852426,
            -23.681682646495116,
            -23.703082415924737,
            -23.725542852262556,
            -23.74789941693893,
            -23.772300660195228,
            -23.797312184299386,
            -23.824559944068675,
            -23.851943398447865,
            -23.88050305257584,
            -23.90783387201065,
            -23.935072455649706,
            -23.960287587084807,
            -23.985325478369635,
            -24.008936175693208,
            -24.033425143567428,
            -24.057595095984052,
            -24.083450269875048,
            -24.10923915943977,
            -24.136409636510606,
            -24.162847337604685,
            -24.18995178881523,
            -24.215875426456012,
            -24.24245638504922,
            -24.268281644353376,
            -24.29544673111844,
            -24.32251525877651,
            -24.35132349906428,
            -24.38000227925232,
            -24.40997561825794,
            -24.439058579727323,
            -24.468565598552278,
            -24.496376379400413,
            -24.52400553458292,
            -24.549600715765173,
            -24.574947206730243,
            -24.598458642306216,
            -24.62215956552172,
            -24.644683381168907,
            -24.6682227016805,
            -24.691475246165627,
            -24.716544042203992,
            -24.741837604681276,
            -24.76900447201117,
            -24.795905948192974,
            -24.823704453114566,
            -24.849967417845342,
            -24.875881041597818,
            -24.899345708955945,
            -24.922140173423866,
            -24.942811627203767,
            -24.963702111404874,
            -24.98362993866584,
            -25.004916316240074,
            -25.026048544626466,
            -25.04889709841285,
            -25.071487409223195,
            -25.09540148045988,
            -25.11857312957305,
            -25.142701157033404,
            -25.165924314677486,
            -25.19015401007082,
            -25.213629986570602,
            -25.238261560198005,
            -25.262173265100493,
            -25.287158218517213,
            -25.311253148810437,
            -25.33626604927533,
            -25.360317195261302,
            -25.3853369717641,
            -25.409539032102117,
            -25.434875747372864,
            -25.45950202842634,
            -25.485264545722213,
            -25.510207998506978,
            -25.536132795674643,
            -25.561101295965923,
            -25.587013691566856,
            -25.61204114769941,
            -25.638176868018277,
            -25.663602532373982,
            -25.690245944520207,
            -25.716155859585935,
            -25.743115390734225,
            -25.76906156072849,
            -25.795742530913362,
            -25.821136620398537,
            -25.847102407105876,
            -25.871743875906017,
            -25.89704197044675,
            -25.921174717715264,
            -25.946165406999405,
            -25.970198222607998,
            -25.995295925211774,
            -26.019637775666187,
            -26.045232718875567,
            -26.070221358437607,
            -26.09652769832078,
            -26.12215721846315,
            -26.14887162478146,
            -26.17451610711055,
            -26.200765196089264,
            -26.225461617868014,
            -26.25041171476966,
            -26.273656894477746,
            -26.29726048219654,
            -26.319461405776988,
            -26.342453445700425,
            -26.364465385523875,
            -26.38760243563998,
            -26.40993084300651,
            -26.43342306187419,
            -26.45605430395116,
            -26.479804512933494,
            -26.50270458263009,
            -26.526826245093957,
            -26.550245401302995,
            -26.575025089223853,
            -26.5991427680794,
            -26.62453279594512,
            -26.64903221645309,
            -26.674511380873923,
            -26.698814789187793,
            -26.72393077047743,
            -26.747854679210622,
            -26.772744494639003,
            -26.796689735055253,
            -26.821869908269335,
            -26.846298651439373,
            -26.872035867679212,
            -26.896972208435415,
            -26.923091405047373,
            -26.94827456091592,
            -26.9745542068641,
            -26.999875001955104,
            -27.026317986163644,
            -27.051807853188205,
            -27.078364108679718,
            -27.10380315416035,
            -27.130070573041966,
            -27.154959258365942,
            -27.180488760579212,
            -27.204598917697314,
            -27.22949329733975,
            -27.253275484140044,
            -27.278234022218506,
            -27.30245667846983,
            -27.3281176049529,
            -27.35312751409749,
            -27.379479894471885,
            -27.404936168499695,
            -27.431419223058793,
            -27.456678598996433,
            -27.482690970624464,
            -27.507272977337916,
            -27.53248515151008,
            -27.556211074459192,
            -27.580588848219023,
            -27.603572259263068,
            -27.627390302959697,
            -27.650064788059964,
            -27.6738791818268,
            -27.69683102188478,
            -27.721125659430445,
            -27.74459844615285,
            -27.76928381275521,
            -27.792859747716708,
            -27.81730211142884,
            -27.840336602487337,
            -27.864110328939173,
            -27.886572897451142,
            -27.910099233964043,
            -27.932762568726094,
            -27.956942723376816,
            -27.98055348341165,
            -28.005739017028777,
            -28.030137828728826,
            -28.055705495214895,
            -28.0800067209535,
            -28.10508507492284,
            -28.12869867915258,
            -28.15314235989885,
            -28.17638219543941,
            -28.20083712887207,
            -28.22446066878328,
            -28.249567570679506,
            -28.273931442012202,
            -28.299702554673186,
            -28.32452630512962,
            -28.350509985208312,
            -28.375319050405587,
            -28.401131467353917,
            -28.425692768655693,
            -28.45125108564803,
            -28.47559306254461,
            -28.50099190197355,
            -28.525239712621133,
            -28.550622662307006,
            -28.574933911936835,
            -28.600463053675842,
            -28.624978093391505,
            -28.650725407780513,
            -28.67540484158714,
            -28.701193540282457,
            -28.7257434681551,
            -28.751226530000565,
            -28.77534106333411,
            -28.80035024738914,
            -28.824051981170786,
            -28.848800226235536,
            -28.872417709903992,
            -28.897239588807462,
            -28.920993828613515,
            -28.945918513269415,
            -28.9696365010099,
            -28.994346502663443,
            -29.017680510613904,
            -29.041917322110397,
            -29.064793647485594,
            -29.08870148266765,
            -29.111449997167718,
            -29.135462702676545,
            -29.158514181590192,
            -29.182968140680877,
            -29.206503122225442,
            -29.23140782801315,
            -29.25528446010209,
            -29.280388216511273,
            -29.304294384810234,
            -29.32926926510574,
            -29.352903040639752,
            -29.37751119839983,
            -29.400737405715013,
            -29.424980681052727,
            -29.447958564526957,
            -29.472147174420737,
            -29.495295558634766,
            -29.51987845224595,
            -29.54357783463056,
            -29.568771124658554,
            -29.593011894577543,
            -29.618573412771962,
            -29.64293750642359,
            -29.668380267035573,
            -29.692439252502055,
            -29.717505912805212,
            -29.741236239882003,
            -29.766133991879773,
            -29.789907072234804,
            -29.81506209278853,
            -29.83924334417274,
            -29.864865396633327,
            -29.889465610240695,
            -29.915372455246036,
            -29.940070966697288,
            -29.965880604353618,
            -29.990314393097222,
            -30.015748636278463,
            -30.039760775921668,
            -30.06479674665814,
            -30.08848166132574,
            -30.113300725477274,
            -30.136881332736245,
            -30.161699016656346,
            -30.18533650569487,
            -30.210221436059964,
            -30.23387522626597,
            -30.25868523055455,
            -30.282148650683716,
            -30.30667192700297,
            -30.329793250660273,
            -30.353995023279353,
            -30.37687952417622,
            -30.40099179549694,
            -30.423943463287383,
            -30.44826540394049,
            -30.471502122568136,
            -30.4961165325086,
            -30.519576347283557,
            -30.54430767777706,
            -30.567766890175488,
            -30.592415933343545,
            -30.61575609550107,
            -30.64030817074187,
            -30.663600371522925,
            -30.68816792316251,
            -30.71151125061381,
            -30.736139795001822,
            -30.759514414717486,
            -30.784136309839738,
            -30.807466077766396,
            -30.8320356099016,
            -30.85533036740145,
            -30.87991142633333,
            -30.90326544097971,
            -30.9279485160939,
            -30.951419765693608,
            -30.976221022069918,
            -30.999795621640985,
            -31.024697592525264,
            -31.048380372520505,
            -31.07342040693234,
            -31.097269447749728,
            -31.122494071427724,
            -31.146507622081337,
            -31.1718408492187,
            -31.195870356457675,
            -31.22112188520669,
            -31.24498852614953,
            -31.270046025318553,
            -31.29374136924277,
            -31.318702922823775,
            -31.342398536152476,
            -31.36744939538307,
            -31.39128004361417,
            -31.416457487085633,
            -31.44034853323023,
            -31.465489328062855,
            -31.489236158931416,
            -31.51415198096243,
            -31.537624778054237,
            -31.56226421099319,
            -31.585480971728177,
            -31.609905561822337,
            -31.63294328309276,
            -31.657226925913942,
            -31.680157024895074,
            -31.70438097090668,
            -31.72740006233243,
            -31.752080661653235,
            -31.7761299551621,
            -31.80251024710133,
            -31.828866124670657,
            -31.857917298873247,
            -31.88697029861913,
            -31.918340668871974,
            -31.949015967293843,
            -31.98106126573865,
            -32.01144352561054,
            -32.042328419487276,
            -32.071035790605784,
            -32.10012609600602,
            -32.12739675848507,
            -32.15570515310593,
            -32.18296432861981,
            -32.21180736695894,
            -32.23971449181255,
            -32.26872460851324,
            -32.295854297305546,
            -32.32289435472626,
            -32.34705185791772,
            -32.370603771923996,
            -32.391521436292166,
            -32.412774510752165,
            -32.43284158991285,
            -32.454768503861736,
            -32.47671826845844,
            -32.501087417175725,
            -32.52526851283357,
            -32.550987072405206,
            -32.57525011124401,
            -32.599781039455706,
            -32.62196951352045,
            -32.644158440849345,
            -32.66446297715789,
            -32.685789402171366,
            -32.70659547073591,
            -32.72973296732328,
            -32.75336005832189,
            -32.77976379170084,
            -32.80654891846509,
            -32.83546488555062,
            -32.863803185517256,
            -32.89312868862631,
            -32.92077243384131,
            -32.94840758298921,
            -32.97362788905958,
            -32.99838993416571,
            -33.02069388509143,
            -33.04288260393309,
            -33.06336753614433,
            -33.08473997867231,
            -33.105515941270355,
            -33.12811041852403,
            -33.150707895039496,
            -33.17523415258035,
            -33.19944892701965,
            -33.224949736874386,
            -33.24940743131436,
            -33.274495656861916,
            -33.29811905948802,
            -33.322201210373606,
            -33.344882625252396,
            -33.368230316373094,
            -33.390487293028414,
            -33.41376223785666,
            -33.43636449142782,
            -33.46042088071068,
            -33.48427432823335,
            -33.5099564460827,
            -33.53567706906013,
            -33.563178378939234,
            -33.590395232791515,
            -33.61876719834399,
            -33.64609231073585,
            -33.673801457985554,
            -33.69991682834612,
            -33.72620122207625,
            -33.75110529220893,
            -33.77672025278078,
            -33.801707282089126,
            -33.82809871666641,
            -33.854341503771096,
            -33.88206383531496,
            -33.90935866656698,
            -33.937550654110936,
            -33.964679676432276,
            -33.99216745438299,
            -34.01834417807567,
            -34.0449227393798,
            -34.07049892884792,
            -34.09688600985299,
            -34.122670824177185,
            -34.1495236070395,
            -34.1758945436213,
            -34.20330822981022,
            -34.23017983080877,
            -34.25800654259471,
            -34.28525511878198,
            -34.31341035779993,
            -34.340945954834226,
            -34.36927856474119,
            -34.396849753995426,
            -34.42502870824529,
            -34.452287005207154,
            -34.480033103558796,
            -34.50684768516703,
            -34.534215638275555,
            -34.560826716871794,
            -34.58819265481634,
            -34.61504503166259,
            -34.642838244578506,
            -34.67027308175153,
            -34.69868691179194,
            -34.726717773206765,
            -34.75558412637656,
            -34.78388578710263,
            -34.81277467443394,
            -34.84087332630871,
            -34.86933726002807,
            -34.896874490304825,
            -34.92469992832939,
            -34.951646392956405,
            -34.97900383959761,
            -35.00570893878018,
            -35.0330622373593,
            -35.05999688966738,
            -35.087696707816164,
            -35.114980037559384,
            -35.14286287275989,
            -35.17008782889999,
            -35.19763401519497,
            -35.22435367879621,
            -35.25136931285609,
            -35.277746546122884,
            -35.30473911755344,
            -35.33149097574128,
            -35.35917528950962,
            -35.386796354652326,
            -35.41529379049481,
            -35.443500796965346,
            -35.472207836705586,
            -35.500262000879744,
            -35.52850921974437,
            -35.555991230144926,
            -35.58370153384033,
            -35.610870625622255,
            -35.63854539192426,
            -35.66599155690217,
            -35.69415422657,
            -35.722206012052574,
            -35.75093242589053,
            -35.77942024371206,
            -35.80836429678472,
            -35.83686077263045,
            -35.86560606061544,
            -35.893769891132926,
            -35.922076320209875,
            -35.949767081369046,
            -35.97758277756612,
            -36.00483194767638,
            -36.032283230119184,
            -36.05932440446804,
            -36.08675442953192,
            -36.11401100632147,
            -36.141860101370284,
            -36.16971007008138,
            -36.198217010934776,
            -36.22672336177637,
            -36.25578183054877,
            -36.28472283407852,
            -36.314067250591066,
            -36.34319848981565,
            -36.37264173309916,
            -36.401835738474716,
            -36.43129133833965,
            -36.460481503855036,
            -36.489894392407834,
            -36.51904741993531,
            -36.548421633908134,
            -36.57758929534958,
            -36.60701227790965,
            -36.636283946214206,
            -36.66580389556806,
            -36.69514709467089,
            -36.7246445090162,
            -36.75387595140462,
            -36.783166821300384,
            -36.81217411878112,
            -36.841283065052096,
            -36.87025616895961,
            -36.89951501612358,
            -36.92885728041765,
            -36.958634630671924,
            -36.98857891315524,
            -37.018900413734805,
            -37.04925876401722,
            -37.079781166129344,
            -37.11016471716208,
            -37.14057780535727,
            -37.17084858508116,
            -37.20121876416179,
            -37.23160620826505,
            -37.2622288952253,
            -37.29298324403132,
            -37.32397818801143,
            -37.355064338656604,
            -37.38627919399355,
            -37.417506895489446,
            -37.44879689299683,
            -37.48011568907896,
            -37.51152411083071,
            -37.54302157517569,
            -37.574613294858786,
            -37.6062745931119,
            -37.63793722481426,
            -37.6695787394149,
            -37.701115686746775,
            -37.732596926331,
            -37.76397633657108,
            -37.79539631772152,
            -37.82687358669966,
            -37.85861398838163,
            -37.89065911428303,
            -37.923191072797074,
            -37.95617326009896,
            -37.98966967912953,
            -38.023508425458125,
            -38.057639424977246,
            -38.09183245087558,
            -38.12606219748385,
            -38.160207501038606,
            -38.19441266722989,
            -38.22873784907768,
            -38.26346342314101,
            -38.29869265748125,
            -38.33463484455305,
            -38.37122312282265,
            -38.4084439950882,
            -38.44602085821708,
            -38.483805091688545,
            -38.52149985380885,
            -38.559054813516425,
            -38.59635937767295,
            -38.63357956953862,
            -38.67078927231731,
            -38.70825509958199,
            -38.74604715996468,
            -38.78433205072566,
            -38.82302312355796,
            -38.86212108068218,
            -38.90141226560601,
            -38.940834713573324,
            -38.98018189971846,
            -39.01944871109273,
            -39.0585071451946,
            -39.097421127719,
            -39.13610517680131,
            -39.17463412216024,
            -39.212913647795126,
            -39.25100638654322,
            -39.28882154577945,
            -39.32645021699671,
            -39.36385588863804,
            -39.40119665131996,
            -39.43849614683504,
            -39.475941049459266,
            -39.51353297137767,
            -39.55137778858317,
            -39.589347607111506,
            -39.627399206391146,
            -39.66527795994454,
            -39.70288077849094,
            -39.73998891684997,
            -39.77663421381676,
            -39.81280035097711,
            -39.84873379931791,
            -39.88457868643598,
            -39.920637908495316,
            -39.9569885400919,
            -39.99376688735234,
            -40.030838074248436,
            -40.06815195998256,
            -40.10546868647032,
            -40.14274385152241,
            -40.17984054526984,
            -40.216874408971485,
            -40.25386701163941,
            -40.29104350699791,
            -40.32845665216807,
            -40.366286621891916,
            -40.404486980926066,
            -40.44312041020515,
            -40.48203691392189,
            -40.52123244998084,
            -40.56053421950154,
            -40.59995466766171,
            -40.63936366502556,
            -40.6788276640343,
            -40.71826845138389,
            -40.75779302032756,
            -40.79734767229011,
            -40.8370473781683,
            -40.876833571939045,
            -40.916809083890115,
            -40.95690325838577,
            -40.997211666789156,
            -41.0376636889164,
            -41.078358223905255,
            -41.119224787542635,
            -41.16034904756024,
            -41.20162867303623,
            -41.24309791079856,
            -41.28459404676472,
            -41.32609791413579,
            -41.36742154746091,
            -41.40856324483089,
            -41.44940005475204,
            -41.49003046358162,
            -41.530442174777605,
            -41.57082213540385,
            -41.611197328410746,
            -41.6517308696658,
            -41.69237041537973,
            -41.73316852017718,
            -41.773966445414395,
            -41.814745640091296,
            -41.85533017421045,
            -41.89573665379524,
            -41.93585879699454,
            -41.97579071870571,
            -42.01548706301946,
            -42.05507299243367,
            -42.094503963250894,
            -42.13388688869416,
            -42.17315380891215,
            -42.21239504106779,
            -42.25153654169846,
            -42.290671142808996,
            -42.32972922409465,
            -42.36880531829211,
            -42.40782613957274,
            -42.44688002570596,
            -42.48588782111654,
            -42.524937011649044,
            -42.56395277611164,
            -42.60303249987761,
            -42.642112904572926,
            -42.68130242280307,
            -42.72054352885692,
            -42.759942616092346,
            -42.799428294841505,
            -42.83908085425524,
            -42.87879197680485,
            -42.91860174464884,
            -42.95836903067925,
            -42.998121574408785,
            -43.03773544281797,
            -43.077286711339944,
            -43.11672140921939,
            -43.15618880142645,
            -43.195688846339266,
            -43.23538717267194,
            -43.27525530940593,
            -43.315392873561876,
            -43.35568793043592,
            -43.39616466599587,
            -43.4366666866956,
            -43.47721550455348,
            -43.517690898459946,
            -43.558172190775835,
            -43.59859658465542,
            -43.63907944885827,
            -43.67956310346569,
            -43.72013928433646,
            -43.76071255070841,
            -43.80134092042633,
            -43.84191541540643,
            -43.88250632759018,
            -43.92303776611044,
            -43.96361886103328,
            -44.00420156842273,
            -44.044898328711284,
            -44.085637096161065,
            -44.126485701000526,
            -44.167322441147405,
            -44.20817688683678,
            -44.24891355017272,
            -44.28957698876144,
            -44.330071045221764,
            -44.37049262202227,
            -44.41079671925393,
            -44.45111734050246,
            -44.49142371569086,
            -44.5318381810833,
            -44.57229513987958,
            -44.61286718028176,
            -44.6534360734712,
            -44.69403322500248,
            -44.73452316619249,
            -44.774952070754246,
            -44.81522974080789,
            -44.85546773476575,
            -44.89564161127659,
            -44.93590805574643,
            -44.9762494986915,
            -45.01678650435979,
            -45.05743088926706,
            -45.09822025749097,
            -45.13899729243633,
            -45.17976742625149,
            -45.220387745901476,
            -45.26091939930924,
            -45.30129656330237,
            -45.34165362185867,
            -45.38197096474396,
            -45.42239060116208,
            -45.4628634439679,
            -45.50347925671814,
            -45.54413329351515,
            -45.58487491021642,
            -45.62558450964647,
            -45.66632287690905,
            -45.70699936194312,
            -45.747707830797644,
            -45.788381752315146,
            -45.82912172774731,
            -45.86984958345459,
            -45.910641422851775,
            -45.95139214991191,
            -45.99215926630026,
            -46.032835627284015,
            -46.073495418961734,
            -46.1140629117689,
            -46.15464868153045,
            -46.195206396126935,
            -46.235857958015096,
            -46.27654457160836,
            -46.317352928146256,
            -46.358175452951684,
            -46.399050301275274,
            -46.43983738031627,
            -46.480569613904805,
            -46.52113311183427,
            -46.56161206737569,
            -46.60195460086539,
            -46.642298497833295,
            -46.68262004915819,
            -46.723050193906786,
            -46.7635252307007,
            -46.80411584369772,
            -46.844697709467255,
            -46.885300592489465,
            -46.92579219814969,
            -46.96622907641442,
            -47.00653037387295,
            -47.04681057977195,
            -47.08703378724226,
            -47.12733248311267,
            -47.16765788996479,
            -47.20810552242299,
            -47.248579369253015,
            -47.28913329481632,
            -47.32964676180404,
            -47.37017112812405,
            -47.41060206096531,
            -47.451017998728624,
            -47.49134253205378,
            -47.53167524779305,
            -47.57194977603346,
            -47.61226487608219,
            -47.652545447797216,
            -47.69287862461549,
            -47.73317949704837,
            -47.773531249769505,
            -47.81385239998115,
            -47.85423624552861,
            -47.89461407805907,
            -47.93508901141827,
            -47.97559267234935,
            -48.016215007068034,
            -48.056860919106924,
            -48.09758590851764,
            -48.13826293293545,
            -48.17893006057701,
            -48.21946646511351,
            -48.25994244655595,
            -48.30028902435592,
            -48.34063383758636,
            -48.38095337061155,
            -48.42139376572572,
            -48.461916070440175,
            -48.50262058597789,
            -48.54340566284464,
            -48.58431093006332,
            -48.62519418333123,
            -48.66608581645011,
            -48.70686661493178,
            -48.74761276565507,
            -48.78825779295013,
            -48.82892046829134,
            -48.8695546919094,
            -48.9102732423577,
            -48.951002867710145,
            -48.9918191953164,
            -49.03261538646991,
            -49.07344764067137,
            -49.11420876571995,
            -49.15497164412536,
            -49.1956554529808,
            -49.236359451995504,
            -49.27702058317497,
            -49.31774237295896,
            -49.35845242635675,
            -49.399235571280926,
            -49.43999812305723,
            -49.48080815309241,
            -49.521564889572865,
            -49.56234087242987,
            -49.60295421990638,
            -49.64331350156098,
            -49.68308229950506,
            -49.72208665121264,
            -49.75995796518522,
            -49.796497733323335,
            -49.83126321434598,
            -49.86391396324849,
            -49.893852300539336,
            -49.92066861803128,
            -49.94390500971325,
            -49.96356768474635,
            -49.97987566913449,
            -49.993655848292825,
            -50.005913339831345,
            -50.01804529907496,
            -50.03129112884492,
            -50.04691182209667,
            -50.065688384635045,
            -50.088183895618386,
            -50.11432982245357,
            -50.143750610337904,
            -50.175418494406934,
            -50.20806745936143,
            -50.240001415714545,
            -50.26968628930205,
            -50.29572605618302,
            -50.31750017732166,
            -50.33502442802181,
            -50.349280546799655,
            -50.36167105635356,
            -50.37395770834234,
            -50.38749673612674,
            -50.403214126863986,
            -50.42113168666565,
            -50.44079338085033,
            -50.46122217756019,
            -50.48162564199617,
            -50.50136109519814,
            -50.52043186378597,
            -50.53909437573992,
            -50.55802522748266,
            -50.57772712344366,
            -50.598687258025905,
            -50.6209339221401,
            -50.644413797863976,
            -50.668742798247436,
            -50.69367849104519,
            -50.718862248874316,
            -50.74421518657795,
            -50.76958917543536,
            -50.79510785462815,
            -50.82079433970365,
            -50.84691226877175,
            -50.87357282527291,
            -50.90102905300976,
            -50.92922243091328,
            -50.95804178037605,
            -50.98691052657967,
            -51.01516528337664,
            -51.04182915194692,
            -51.066163748737154,
            -51.08754067662439,
            -51.105954904887675,
            -51.12173143635437,
            -51.13578503834425,
            -51.14908633613128,
            -51.16275850781139,
            -51.17752638740506,
            -51.19392763061095,
            -51.21195972358811,
            -51.23150929089051,
            -51.252141894485,
            -51.273596079501985,
            -51.295515184763104,
            -51.31784203448851,
            -51.34041593660662,
            -51.36327851177408,
            -51.38622820516666,
            -51.40914260317798,
            -51.43159272398194,
            -51.45323384072427,
            -51.473494755700195,
            -51.49202033899171,
            -51.50839803105021,
            -51.52260781414007,
            -51.53472001776773,
            -51.54527623422715,
            -51.554871752229694,
            -51.564405618628534,
            -51.5745450114101,
            -51.585925112836065,
            -51.59866055693016,
            -51.61269049212843,
            -51.62749955779659,
            -51.64265544983011,
            -51.657645923801674,
            -51.672391818679024,
            -51.686943660052094,
            -51.701774357470306,
            -51.71727923052693,
            -51.73395540825235,
            -51.7519221097588,
            -51.771225519105734,
            -51.7915328955468,
            -51.81258278869147,
            -51.833940450486374,
            -51.85541639663744,
            -51.87672537039488,
            -51.8978038117498,
            -51.91840702613992,
            -51.9384339597018,
            -51.957579472259624,
            -51.97573260489013,
            -51.992673660151354,
            -52.00846938324055,
            -52.023122577781315,
            -52.036895996272854,
            -52.04990139175741,
            -52.06239649889254,
            -52.07438384490317,
            -52.08595793720219,
            -52.09696488867769,
            -52.10741721537466,
            -52.117194168637,
            -52.12647581935045,
            -52.13542169431619,
            -52.14455047724904,
            -52.154334383683306,
            -52.16547300311635,
            -52.17839686352203,
            -52.193476089498645,
            -52.21053820000659,
            -52.22916172946603,
            -52.24836631698779,
            -52.26711119522724,
            -52.284178931998746,
            -52.29856230794082,
            -52.309240141745576,
            -52.31572629258209,
            -52.3179326371333,
            -52.316626499401465,
            -52.31301304306276,
            -52.308805245142125,
            -52.30546969844947,
            -52.30416130401098,
            -52.30510868663089,
            -52.3079359035991,
            -52.3115332606473,
            -52.314800126787915,
            -52.31670638256149,
            -52.31694898760858,
            -52.31568835891755,
            -52.31377991932572,
            -52.31214012652306,
            -52.31178620634059,
            -52.313240203614136,
            -52.316787952232865,
            -52.322191848847254,
            -52.32920975774306,
            -52.33743678190302,
            -52.346774649427594,
            -52.35709095668801,
            -52.368462316129246,
            -52.380668604496044,
            -52.39342124332648,
            -52.40599677033869,
            -52.41771197202538,
            -52.42779208094493,
            -52.43595825023778,
            -52.4422153940366,
            -52.447181163017106,
            -52.4515363360599,
            -52.45607758322917,
            -52.4610792115884,
            -52.46649427315848,
            -52.47165187727149,
            -52.47584770875363,
            -52.47832224357191,
            -52.47891178185287,
            -52.47783161759735,
            -52.47597225278105,
            -52.4742926141032,
            -52.47386882636073,
            -52.47524703972983,
            -52.47868419055627,
            -52.48381527635583,
            -52.49020779945826,
            -52.49721848479258,
            -52.50454039543291,
            -52.511892264373756,
            -52.51930945527059,
            -52.52662597440823,
            -52.533692706104375,
            -52.53996544596015,
            -52.544957115466595,
            -52.54808281710683,
            -52.54926381452347,
            -52.548734774963,
            -52.547406832265565,
            -52.546316376244356,
            -52.54664813849778,
            -52.549013108040356,
            -52.5535528689835,
            -52.559543069413344,
            -52.56594980747673,
            -52.57144710841116,
            -52.57518254578699,
            -52.57672704470286,
            -52.57651593042622,
            -52.575355849971636,
            -52.57446552391273,
            -52.574773476515944,
            -52.57699542315837,
            -52.58117307204581,
            -52.58708354058664,
            -52.59406699020132,
            -52.60158661759625,
            -52.60904418890128,
            -52.61620729286948,
            -52.622852765848165,
            -52.62905895621437,
            -52.634789968272884,
            -52.640202538710945,
            -52.64528103293221,
            -52.65018955562914,
            -52.65492278814322,
            -52.65964138786655,
            -52.66429863322942,
            -52.66896462139642,
            -52.67347350255234,
            -52.67779231761661,
            -52.68171975029927,
            -52.6852859935534,
            -52.688445923825,
            -52.69143529825133,
            -52.694397386475366,
            -52.697679724189236,
            -52.70142923001723,
            -52.705903294766394,
            -52.711111870514614,
            -52.71718687483383,
            -52.72405958579247,
            -52.73181948761281,
            -52.7403372991325,
            -52.7495510331388,
            -52.75904554241664,
            -52.768365698799,
            -52.77670788997767,
            -52.7834051429695,
            -52.78778204461322,
            -52.7897190019067,
            -52.78944034504549,
            -52.78786201605326,
            -52.786069800533106,
            -52.78536990667798,
            -52.78659638453764,
            -52.79019537188828,
            -52.7957720073865,
            -52.80255150710557,
            -52.80930765475835,
            -52.81508393664595,
            -52.81916523284424,
            -52.82161563203153,
            -52.82290455193437,
            -52.824057458802145,
            -52.8259858516999,
            -52.82952664485678,
            -52.83487532094933,
            -52.841896310736416,
            -52.84989324300648,
            -52.85820338980967,
            -52.86610122052137,
            -52.87333826413799,
            -52.879833033415395,
            -52.885928677175784,
            -52.89184324102888,
            -52.897823629632036,
            -52.903667477906836,
            -52.90908771212657,
            -52.91349886389818,
            -52.91658198797348,
            -52.91812746963016,
            -52.91848120214709,
            -52.918144403107384,
            -52.91794890494882,
            -52.91846826958918,
            -52.92016304159014,
            -52.92292785107989,
            -52.92648595942092,
            -52.93019701551018,
            -52.93362966933848,
            -52.93640080545147,
            -52.93863494039464,
            -52.94059347477941,
            -52.94291150140233,
            -52.94606470444482,
            -52.950552922943544,
            -52.956424820143,
            -52.96359782626978,
            -52.971548114383054,
            -52.97977071052639,
            -52.987555500039015,
            -52.99446338267946,
            -53.00006089800202,
            -53.004317550241126,
            -53.007248098177875,
            -53.0092257772421,
            -53.0105599405397,
            -53.01177013607044,
            -53.01315244959297,
            -53.015067021117986,
            -53.01754502696346,
            -53.0206357637566,
            -53.02408739777063,
            -53.0277630030533,
            -53.03136826078627,
            -53.03487361839607,
            -53.038201239678386,
            -53.0415687683831,
            -53.04508743521764,
            -53.04903873168241,
            -53.05345764721582,
            -53.05845093164847,
            -53.06386485779125,
            -53.06968826057211,
            -53.075768495411054,
            -53.08219651942373,
            -53.08894713144353,
            -53.096163080098755,
            -53.103721161969155,
            -53.111511566168296,
            -53.119081076239866,
            -53.1260480947258,
            -53.131883873195086,
            -53.13640751543679,
            -53.139547416562976,
            -53.14171325453074,
            -53.14337282468323,
            -53.14524211421733,
            -53.14775336620354,
            -53.151250238346314,
            -53.15557633834509,
            -53.16046533746508,
            -53.16533005387789,
            -53.169791357226806,
            -53.173495275157514,
            -53.176554088171315,
            -53.17918920414163,
            -53.181976091450345,
            -53.18533344532081,
            -53.18971070610729,
            -53.19513057951423,
            -53.20151787118556,
            -53.20841866014926,
            -53.21547451526455,
            -53.2222089369904,
            -53.228469607121085,
            -53.234106498810426,
            -53.23927751169834,
            -53.24401758248644,
            -53.248506398473104,
            -53.2526755218613,
            -53.25656936323094,
            -53.26004928522276,
            -53.26321281005507,
            -53.26608751292996,
            -53.26897934337147,
            -53.272065899906956,
            -53.27566164346624,
            -53.27978183677202,
            -53.284449059287944,
            -53.28935250784487,
            -53.29427055597544,
            -53.29882066780061,
            -53.30291573327955,
            -53.30647701250366,
            -53.309796773964415,
            -53.313132168987025,
            -53.31696298674158,
            -53.321527616371554,
            -53.327085901592426,
            -53.333518798495675,
            -53.34069016224333,
            -53.34814967701832,
            -53.355570863544095,
            -53.362486076727976,
            -53.36870824188416,
            -53.374015445216344,
            -53.37850644087001,
            -53.38222567254504,
            -53.38547566604472,
            -53.38842155932429,
            -53.391398049793324,
            -53.394520667545095,
            -53.398005190971816,
            -53.401800198918004,
            -53.40593644179719,
            -53.410198226507816,
            -53.41451217443086,
            -53.41864650306617,
            -53.422603650204664,
            -53.426294220216484,
            -53.429881437036386,
            -53.43340135289238,
            -53.437068766909974,
            -53.44088968983561,
            -53.444992027481035,
            -53.44928279838604,
            -53.45382134526835,
            -53.458496920874374,
            -53.46339013628581,
            -53.468414699808406,
            -53.473637586381386,
            -53.47889857284608,
            -53.484142146772065,
            -53.489082485016304,
            -53.49359817371379,
            -53.49744956836387,
            -53.500690836605706,
            -53.503356019830996,
            -53.505796534766276,
            -53.50827370355456,
            -53.51121510291395,
            -53.51477078506869,
            -53.519092675091485,
            -53.523970925758114,
            -53.52922410410526,
            -53.534441606704696,
            -53.53943736763914,
            -53.54399138593103,
            -53.54823717224647,
            -53.55229463777685,
            -53.55654456850074,
            -53.56118334230649,
            -53.56648004692554,
            -53.572377995125095,
            -53.57884179414814,
            -53.58555789671869,
            -53.59235275436441,
            -53.598915633580155,
            -53.60518749289325,
            -53.61102246954548,
            -53.61651147261906,
            -53.62160099149963,
            -53.62641010301994,
            -53.63087447404018,
            -53.63510337449139,
            -53.639056084351175,
            -53.642907372785466,
            -53.64670418495416,
            -53.65069228273653,
            -53.65493252968236,
            -53.65960461711164,
            -53.664628796697784,
            -53.670004998242334,
            -53.675487547290274,
            -53.68097788070972,
            -53.68623343351886,
            -53.691263244629454,
            -53.69600554870579,
            -53.70066821659681,
            -53.70534433349211,
            -53.71030490657645,
            -53.71559529647037,
            -53.72134341070429,
            -53.72739897601813,
            -53.733696938247355,
            -53.73994592215148,
            -53.74602089535999,
            -53.75165553400219,
            -53.756817835961826,
            -53.761374179228866,
            -53.7654368064357,
            -53.769006070831594,
            -53.77230415607951,
            -53.775408096047045,
            -53.778575726144574,
            -53.78187183333332,
            -53.78549146695671,
            -53.78939283369043,
            -53.79364002086685,
            -53.79806542954174,
            -53.80264524077825,
            -53.80718562644914,
            -53.81170502035698,
            -53.81610539083199,
            -53.82052313375902,
            -53.824962831793044,
            -53.82961699860244,
            -53.83448561970738,
            -53.83970064216862,
            -53.8451667482488,
            -53.850913087741795,
            -53.856758961636956,
            -53.86267960663346,
            -53.86847452145163,
            -53.87412643475778,
            -53.87946051521981,
            -53.88449673848016,
            -53.88910894374463,
            -53.89338061746254,
            -53.897267503979926,
            -53.900948911553776,
            -53.90447645106849,
            -53.908100895732154,
            -53.911895393064604,
            -53.91606411260097,
            -53.92056629627338,
            -53.925447858127555,
            -53.93050724299258,
            -53.935674666953766,
            -53.94071507107399,
            -53.94561937624743,
            -53.95028851946003,
            -53.95488024333438,
            -53.95943874356819,
            -53.96419605353464,
            -53.969181503790914,
            -53.97453322147719,
            -53.98014301428489,
            -53.98601287851297,
            -53.991938497836486,
            -53.99788444895668,
            -54.00366396201742,
            -54.0092933431678,
            -54.01464578039105,
            -54.019786768933955,
            -54.02462203698477,
            -54.02924073608373,
            -54.03357707113797,
            -54.03776441877365,
            -54.04179717803497,
            -54.045871832448235,
            -54.05002699549658,
            -54.05446190348632,
            -54.05916396897985,
            -54.06423156722351,
            -54.069524226087125,
            -54.07502069946095,
            -54.08050556396409,
            -54.08595240723064,
            -54.091213904316334,
            -54.09638462446024,
            -54.10145227104062,
            -54.106616209686436,
            -54.11190407640055,
            -54.117477072221575,
            -54.123259453797,
            -54.12927703533353,
            -54.13532898560402,
            -54.14136212130001,
            -54.147161780655466,
            -54.15272338132103,
            -54.15792323285589,
            -54.162861672984185,
            -54.16750754152973,
            -54.172025088783094,
            -54.176413858582144,
            -54.18084097127953,
            -54.18528997083172,
            -54.189901482425746,
            -54.19462647807459,
            -54.199568235225144,
            -54.2046359451011,
            -54.2098889526898,
            -54.215195818125586,
            -54.220586694342714,
            -54.225920381466054,
            -54.23124170901712,
            -54.23644759021192,
            -54.24163697800729,
            -54.24676400967043,
            -54.25197313103441,
            -54.257239383079664,
            -54.2626965140594,
            -54.268278245544515,
            -54.2740549268675,
            -54.279888821693724,
            -54.2857859938719,
            -54.29156485995077,
            -54.29721629551461,
            -54.302575133988036,
            -54.30767808819682,
            -54.31242951440749,
            -54.31695034588836,
            -54.32123227895282,
            -54.325472275859745,
            -54.329711362330684,
            -54.33415540031205,
            -54.33880687589706,
            -54.34378920283664,
            -54.3489947345256,
            -54.3544351654715,
            -54.359918862356196,
            -54.36542436898982,
            -54.370786477551064,
            -54.376060149286666,
            -54.381181489917104,
            -54.386298998097246,
            -54.39140592032194,
            -54.39665582674249,
            -54.40199771456095,
            -54.40750969754578,
            -54.413061168083004,
            -54.41867133110965,
            -54.424186769613556,
            -54.429640741093735,
            -54.43491953210756,
            -54.44010365991573,
            -54.44511770264024,
            -54.45006242129009,
            -54.454865931240484,
            -54.4596252719476,
            -54.46427016205793,
            -54.46891295856514,
            -54.47351267021976,
            -54.478214844999655,
            -54.48299995545451,
            -54.488007675651396,
            -54.49317816556358,
            -54.49858167111026,
            -54.50407806423167,
            -54.509671661048074,
            -54.515194163291525,
            -54.52067167624184,
            -54.526003268176616,
            -54.53130737123375,
            -54.53657032155883,
            -54.54196349207718,
            -54.54747373868845,
            -54.553219561308794,
            -54.55909795592261,
            -54.56512815682746,
            -54.57112805885738,
            -54.577079822122364,
            -54.58281457466826,
            -54.58837129451714,
            -54.59366357809966,
            -54.59881591713924,
            -54.60381016205722,
            -54.60880926721222,
            -54.61380078866005,
            -54.61892646424435,
            -54.62413658711065,
            -54.629531443755006,
            -54.63502477107698,
            -54.64068962914668,
            -54.64642180832698,
            -54.652282945941984,
            -54.658160946879924,
            -54.66411188333031,
            -54.67002158205702,
            -54.67595018192438,
            -54.681795933553275,
            -54.68763952775162,
            -54.69340439718408,
            -54.699194748260624,
            -54.70494898012485,
            -54.71077245044063,
            -54.71658947058171,
            -54.72247877459819,
            -54.72833174721826,
            -54.734195679939866,
            -54.7399394791099,
            -54.74560261398087,
            -54.751063876367084,
            -54.75639045544932,
            -54.76150368513808,
            -54.76652185979257,
            -54.77141686827816,
            -54.77634607500085,
            -54.781298696539665,
            -54.786420961049075,
            -54.791662380329946,
            -54.797108596149435,
            -54.80264211647861,
            -54.80829264559184,
            -54.81391301773441,
            -54.81953744112027,
            -54.825055104389776,
            -54.83055627763666,
            -54.83598785635868,
            -54.84148112160527,
            -54.84699493856299,
            -54.85264061091789,
            -54.858332799854516,
            -54.8641291703247,
            -54.86989874056975,
            -54.87567492424841,
            -54.88132988339131,
            -54.88692382607749,
            -54.892368668712386,
            -54.89776337096086,
            -54.903046285269426,
            -54.90832540996377,
            -54.91353368617879,
            -54.918767833722356,
            -54.923954034409554,
            -54.92919329933154,
            -54.93442723339198,
            -54.93977580355932,
            -54.94519189378078,
            -54.950788475786055,
            -54.95648920713285,
            -54.96236027233448,
            -54.968273965368226,
            -54.97425697155004,
            -54.980168020716285,
            -54.98605209655091,
            -54.99181354588943,
            -54.9975562201298,
            -55.00323811022518,
            -55.00899438579146,
            -55.01478252438316,
            -55.02070577527932,
            -55.02666883358651,
            -55.03271763831987,
            -55.03871246935933,
            -55.044680348034625,
            -55.05049290965859,
            -55.056214459344424,
            -55.06176858852333,
            -55.06727172778065,
            -55.07268660689688,
            -55.07814763557707,
            -55.083613048688214,
            -55.089195202832855,
            -55.094821666680005,
            -55.10057483427389,
            -55.10636006682252,
            -55.11224801096181,
            -55.118141573612405,
            -55.124114400601684,
            -55.13007373044585,
            -55.13609608843823,
            -55.14208951492844,
            -55.14813039570866,
            -55.1541274382711,
            -55.16015970508442,
            -55.16614057621088,
            -55.17215450424439,
            -55.17811919451607,
            -55.1841205961167,
            -55.190074253564674,
            -55.19606033592497,
            -55.201986226604284,
            -55.20792350453516,
            -55.21377320535041,
            -55.219605575977084,
            -55.225327735491945,
            -55.23102450435054,
            -55.23662503856412,
            -55.24224004420413,
            -55.24782259424003,
            -55.253498546091116,
            -55.25922166520502,
            -55.26510138546218,
            -55.27105986692444,
            -55.277166145747806,
            -55.28330280401233,
            -55.289510122127446,
            -55.29566038792158,
            -55.30180467334051,
            -55.30784403189287,
            -55.3138678824513,
            -55.31981425620958,
            -55.32579757482575,
            -55.33176221790708,
            -55.33780920379564,
            -55.34385492803036,
            -55.34996713130001,
            -55.35603438637479,
            -55.36211027320152,
            -55.36808634754375,
            -55.37403375678565,
            -55.37986930025926,
            -55.385688303282194,
            -55.391423794132564,
            -55.39717651440783,
            -55.40287617964372,
            -55.4086167364589,
            -55.414323615834554,
            -55.42009238986918,
            -55.4258556047141,
            -55.43171691595442,
            -55.437611839630456,
            -55.44363671510502,
            -55.44970815325534,
            -55.45589528307372,
            -55.46208646667202,
            -55.46833005849751,
            -55.47450803796064,
            -55.480679242936816,
            -55.486750393799014,
            -55.492811952052286,
            -55.498799929346816,
            -55.5048230538428,
            -55.51081983078127,
            -55.51688563601104,
            -55.52293498213261,
            -55.52903660138128,
            -55.535084548907825,
            -55.541139516614955,
            -55.547102302218,
            -55.553052571494774,
            -55.55891642335502,
            -55.56479760756126,
            -55.5706387663509,
            -55.576549019021506,
            -55.58246540962518,
            -55.58848345603653,
            -55.594523384155735,
            -55.60066492794614,
            -55.60681663879616,
            -55.6130514475715,
            -55.6192754263324,
            -55.62556174461006,
            -55.63181813768735,
            -55.63811997233534,
            -55.64437760994263,
            -55.650669586932665,
            -55.656910153872545,
            -55.66318219713949,
            -55.669404291682724,
            -55.675662753746536,
            -55.68187800276756,
            -55.68813594657062,
            -55.69435426562846,
            -55.700614047188964,
            -55.706827091449455,
            -55.71306895618363,
            -55.719248156473974,
            -55.7254409041221,
            -55.73156146317966,
            -55.73769678946222,
            -55.743775389668315,
            -55.749899046319264,
            -55.756008068112706,
            -55.76220947545609,
            -55.76843996250899,
            -55.77479364997342,
            -55.781186994816906,
            -55.78769039285788,
            -55.79419821009928,
            -55.80076532551862,
            -55.8072808424534,
            -55.81380573857137,
            -55.82024494673544,
            -55.82668067480491,
            -55.833038912046234,
            -55.83941721698548,
            -55.8457477194005,
            -55.85212415599997,
            -55.85846736285975,
            -55.864856757869816,
            -55.87120095597649,
            -55.87757294050155,
            -55.88388206190435,
            -55.89020778598291,
            -55.8964685873194,
            -55.902752122486824,
            -55.90898180603021,
            -55.9152464749193,
            -55.92146845296898,
            -55.92773540460023,
            -55.93397038944376,
            -55.94026401501457,
            -55.94654326885432,
            -55.95290096392893,
            -55.959262036315174,
            -55.96571144288712,
            -55.97216117759321,
            -55.97868085827451,
            -55.985168971850236,
            -55.99168754624112,
            -55.998136229236614,
            -56.00458709081409,
            -56.010956346889714,
            -56.017334456523386,
            -56.02365277676014,
            -56.03000925999462,
            -56.036333413876946,
            -56.04271294778341,
            -56.049062594656654,
            -56.05545564152971,
            -56.061797579645365,
            -56.068160341549486,
            -56.07445623794598,
            -56.080769730658005,
            -56.08702756102294,
            -56.093326349269745,
            -56.09959987067366,
            -56.10594541966339,
            -56.112291919941825,
            -56.11872809453273,
            -56.125173025525264,
            -56.131706088231915,
            -56.13823878856939,
            -56.144844902331855,
            -56.151432323566254,
            -56.158072839570146,
            -56.164673993738546,
            -56.171308849462456,
            -56.17788810800197,
            -56.184489775820786,
            -56.19103104679833,
            -56.19759708135719,
            -56.204111866291484,
            -56.210665553272705,
            -56.217184291863454,
            -56.22375676461105,
            -56.230304259993524,
            -56.23690806526114,
            -56.24348139496186,
            -56.25009877082538,
            -56.25666998095337,
            -56.2632705680849,
            -56.26981598066685,
            -56.27639088055445,
            -56.28292132900489,
            -56.28950148210603,
            -56.29606347942714,
            -56.30270236088178,
            -56.30934546461436,
            -56.31607793464639,
            -56.32281405356819,
            -56.32962531211881,
            -56.3364147276359,
            -56.34324730229777,
            -56.35002584309015,
            -56.356821272420554,
            -56.36354693054839,
            -56.37028606914999,
            -56.37696311560384,
            -56.3836685031354,
            -56.390328717843786,
            -56.39703135803911,
            -56.403696971524646,
            -56.41040643846866,
            -56.417075145609715,
            -56.423781635624266,
            -56.43044200972578,
            -56.43713759622481,
            -56.44378803849743,
            -56.45047764569347,
            -56.457127945484885,
            -56.463824090361875,
            -56.47048812128341,
            -56.47720592521292,
            -56.48390079275346,
            -56.49065977805789,
            -56.49740630923205,
            -56.50422523639522,
            -56.51103480370199,
            -56.51791179705082,
            -56.52476498749696,
            -56.531662480089494,
            -56.53850786616547,
            -56.545369513096624,
            -56.55215753132732,
            -56.55895186889422,
            -56.56567670321304,
            -56.572424791016424,
            -56.5791285630634,
            -56.58588218087607,
            -56.59261259294607,
            -56.59940333554993,
            -56.6061690271124,
            -56.61298271493955,
            -56.61975337290173,
            -56.62655439754913,
            -56.633300630808684,
            -56.64007466020039,
            -56.6468011790665,
            -56.653570597101556,
            -56.66031184335244,
            -56.66711537982859,
            -56.67390673404552,
            -56.680770654885656,
            -56.687626210963145,
            -56.694551982936126,
            -56.70146199810638,
            -56.70843102482841,
            -56.715370577088706,
            -56.722353962884185,
            -56.72929240064094,
            -56.736260116998515,
            -56.74317083110728,
            -56.7501028650502,
            -56.75697555372749,
            -56.763873547139184,
            -56.7707222495188,
            -56.77761066812439,
            -56.784465866832605,
            -56.79137511627538,
            -56.79826077366887,
            -56.805203435638475,
            -56.8121186710564,
            -56.81908189135794,
            -56.82600662498626,
            -56.832969875141714,
            -56.83989010367725,
            -56.84685118349261,
            -56.85377865305152,
            -56.86076163365219,
            -56.86772768532979,
            -56.87476386166724,
            -56.88179190964637,
            -56.888890366890024,
            -56.89597173739335,
            -56.903106595352234,
            -56.91020275249307,
            -56.91733038174053,
            -56.924401366652226,
            -56.931493277772496,
            -56.93852695197051,
            -56.94558817233034,
            -56.9526034625493,
            -56.959660596278155,
            -56.96668449814364,
            -56.97375862767925,
            -56.98080255642682,
            -56.98789487111314,
            -56.994952058865614,
            -57.0020517841027,
            -57.009111638993254,
            -57.016211567911085,
            -57.02327182770964,
            -57.03037460567932,
            -57.03744175806044,
            -57.04455640259968,
            -57.051641047310994,
            -57.058779337275666,
            -57.06589427447386,
            -57.07306949057244,
            -57.080226955464965,
            -57.087447555937665,
            -57.09464870774437,
            -57.10190528817719,
            -57.10912852862068,
            -57.11638849794275,
            -57.1235947475775,
            -57.13081973105165,
            -57.13797954084807,
            -57.14515597121679,
            -57.15227518196066,
            -57.15942710891097,
            -57.16654215619968,
            -57.17370948419347,
            -57.18085423023776,
            -57.18805735341342,
            -57.19523537434389,
            -57.20246248927664,
            -57.20965209094855,
            -57.216879285767476,
            -57.224061850792026,
            -57.231281065723714,
            -57.23846087499422,
            -57.24568691378626,
            -57.25288478737624,
            -57.26013882753492,
            -57.26737115088459,
            -57.27466141333627,
            -57.28192723266939,
            -57.28924475690221,
            -57.29652968646725,
            -57.30385765443421,
            -57.31114496946517,
            -57.318468352126715,
            -57.32574542624017,
            -57.333054218590206,
            -57.34031390726136,
            -57.34760440297909,
            -57.35484731692715,
            -57.36212521201905,
            -57.36936222766433,
            -57.37664254118384,
            -57.38389057333354,
            -57.391189055355895,
            -57.39845959334719,
            -57.40578126503057,
            -57.413072269666024,
            -57.420409363616564,
            -57.42771032856086,
            -57.43505349475147,
            -57.442359968389276,
            -57.4497121717337,
            -57.45703503493997,
            -57.4644132475766,
            -57.47177172477397,
            -57.47919243620791,
            -57.48659540359893,
            -57.4940564283371,
            -57.50148965995793,
            -57.50896665819596,
            -57.51640019596001,
            -57.52386360557712,
            -57.5312743101113,
            -57.53871193144671,
            -57.546100434111736,
            -57.55352461828652,
            -57.560911315235515,
            -57.56834536623685,
            -57.57575127909277,
            -57.58320998863386,
            -57.59064180965802,
            -57.598124157220326,
            -57.60557534843372,
            -57.61307240313689,
            -57.62053468941629,
            -57.62804099142646,
            -57.63551258266127,
            -57.64302963548718,
            -57.65051417263921,
            -57.658046444222656,
            -57.66554828413956,
            -57.67309967474162,
            -57.680622355969255,
            -57.68819614548937,
            -57.69574233150385,
            -57.70333950811674,
            -57.71090692226031,
            -57.718520408445364,
            -57.72609647753536,
            -57.73370901501419,
            -57.7412743204971,
            -57.7488681483052,
            -57.75641071902079,
            -57.763982855158794,
            -57.771509890785794,
            -57.77907637891374,
            -57.78660914905244,
            -57.794191547536066,
            -57.80174702050959,
            -57.80935425045544,
            -57.8169321852845,
            -57.82455628545356,
            -57.83214445876233,
            -57.83977331603067,
            -57.84736369726452,
            -57.85499580570118,
            -57.862593707688795,
            -57.87023938827123,
            -57.87785689001439,
            -57.88552632413092,
            -57.89316873359515,
            -57.900860841090385,
            -57.90852091982736,
            -57.91622401140681,
            -57.92388814337179,
            -57.93158922517816,
            -57.939246960280926,
            -57.946939107878215,
            -57.95458714252364,
            -57.96227020597426,
            -57.96991091405231,
            -57.97758928848404,
            -57.98522879593991,
            -57.99291013125059,
            -58.00055726925988,
            -58.00825090528763,
            -58.01591448310355,
            -58.02362744487312,
            -58.03131154044486,
            -58.039044253650914,
            -58.0467456822042,
            -58.05449226333431,
            -58.06220409967658,
            -58.06995863093105,
            -58.07767788561273,
            -58.085441544380856,
            -58.09317369050073,
            -58.100955101325795,
            -58.10870969309447,
            -58.116516565342394,
            -58.12429688274105,
            -58.13212641605308,
            -58.1399233869731,
            -58.147761641899294,
            -58.155559148648805,
            -58.16339113391997,
            -58.17117838991595,
            -58.17899961191656,
            -58.18677903325709,
            -58.19459789044517,
            -58.202381715166275,
            -58.2102115448123,
            -58.21801159234908,
            -58.225860822686435,
            -58.23368136491276,
            -58.241550479741576,
            -58.2493894237491,
            -58.2572753144662,
            -58.26512991160259,
            -58.273030986366024,
            -58.28090087345607,
            -58.2888174855602,
            -58.296702974804454,
            -58.30463478199459,
            -58.312534680977926,
            -58.32047990291556,
            -58.32839237045985,
            -58.33634956058142,
            -58.34427362109217,
            -58.35224184606797,
            -58.360175807874214,
            -58.3681518030558,
            -58.37609043255499,
            -58.38406734729776,
            -58.39200334138097,
            -58.39997514567088,
            -58.40790553343788,
            -58.415873572331876,
            -58.42380427548386,
            -58.43177812655244,
            -58.439720455044146,
            -58.44771072961959,
            -58.45567232337743,
            -58.46368221130804,
            -58.47166153245955,
            -58.47968574812942,
            -58.48767568433565,
            -58.495707563383085,
            -58.50370384795672,
            -58.51174259009994,
            -58.51974781296401,
            -58.52779827469422,
            -58.53581780320266,
            -58.54388404718892,
            -58.55191930791099,
            -58.55999960960738,
            -58.5680460752599,
            -58.576134093188756,
            -58.58418486211016,
            -58.592274277550906,
            -58.59933123851066,
            -58.604731554449515,
            -58.60816445365101,
            -58.60994585207018,
            -58.61057511676767,
            -58.610810444793735,
            -58.61116847541371,
            -58.61211286400809,
            -58.61376977667397,
            -58.61631884347866,
            -58.61978453356159,
            -58.624344094633294,
            -58.62993017294774,
            -58.63636982918275,
            -58.64295603247848,
            -58.64876000574006,
            -58.65253051812613,
            -58.6533500068811,
            -58.65073353004365,
            -58.64518735889206,
            -58.637886686269795,
            -58.63065070950619,
            -58.625105497403254,
            -58.622430420814034,
            -58.62268664001964,
            -58.625070380790156,
            -58.627904229286784,
            -58.6294630539145,
            -58.62824931899063,
            -58.62372607446391,
            -58.616175324546646,
            -58.606861074933434,
            -58.59735735165369,
            -58.589397287547655,
            -58.58416081886249,
            -58.58234492012676,
            -58.58381982949094,
            -58.58808451174541,
            -58.594201973890975,
            -58.601366761475255,
            -58.60878210291943,
            -58.616052362427844,
            -58.6228479907541,
            -58.6291219147456,
            -58.63469661877528,
            -58.63949512117812,
            -58.643224048280054,
            -58.645719250288664,
            -58.64673286396128,
            -58.64631254298395,
            -58.644553441165584,
            -58.64187802995233,
            -58.638674754162736,
            -58.63548540373306,
            -58.63261553660065,
            -58.63035966860547,
            -58.62870625774155,
            -58.627676113581515,
            -58.62711913888849,
            -58.62709376168476,
            -58.627634417058076,
            -58.629047349447255,
            -58.63156157724073,
            -58.635519540037485,
            -58.64096999634178,
            -58.64786946919271,
            -58.65576059565556,
            -58.66410277239962,
            -58.67209078077976,
            -58.67908460569244,
            -58.68446037950485,
            -58.687995019386406,
            -58.689611805601025,
            -58.689642074337854,
            -58.68845564749137,
            -58.68665885671455,
            -58.68469568386836,
            -58.683065098602796,
            -58.68195069339536,
            -58.68148638534767,
            -58.68143979713486,
            -58.681552800751945,
            -58.68131429527734,
            -58.68039064012449,
            -58.6784554609735,
            -58.67560928054618,
            -58.67211338001955,
            -58.66864170219213,
            -58.66582716992924,
            -58.664372581884095,
            -58.66456371189271,
            -58.66647509087332,
            -58.669678514014635,
            -58.673671593779616,
            -58.6777555668644,
            -58.6815114213966,
            -58.68459693457102,
            -58.68704671393374,
            -58.688879664731985,
            -58.69027146490332,
            -58.69114455503312,
            -58.69143323848077,
            -58.690827291503844,
            -58.68918114216353,
            -58.68633140572719,
            -58.68247572727671,
            -58.67787595787848,
            -58.6730821832597,
            -58.668507710987704,
            -58.6645999469623,
            -58.66145508101357,
            -58.65910698371204,
            -58.657286122448696,
            -58.655830906521516,
            -58.65449588571034,
            -58.65333105246559,
            -58.65238653026942,
            -58.65196162787541,
            -58.65220093440465,
            -58.6532937306165,
            -58.65509985263797,
            -58.65743962666644,
            -58.65984265374543,
            -58.661945671568404,
            -58.6633006527011,
            -58.66376887024037,
            -58.6632626310275,
            -58.662043054700966,
            -58.66035634488301,
            -58.65865582801078,
            -58.65720029953922,
            -58.65628594574765,
            -58.65589382118849,
            -58.65599319994794,
            -58.65627261188685,
            -58.6565113210727,
            -58.65635921003814,
            -58.655714094804004,
            -58.6544730471315,
            -58.652842237814994,
            -58.65100806507911,
            -58.6493702715153,
            -58.64816655787277,
            -58.64770134676561,
            -58.64800710756225,
            -58.64913796607787,
            -58.650899389722966,
            -58.65319189463332,
            -58.655760674768565,
            -58.65852577897194,
            -58.66129981036434,
            -58.66407947711356,
            -58.66673541217835,
            -58.6692914781669,
            -58.67161815185894,
            -58.67372619710829,
            -58.67547660933948,
            -58.676890138652986,
            -58.67786554777162,
            -58.67849166026909,
            -58.67875661875009,
            -58.6788429607678,
            -58.67881110435035,
            -58.678868515353926,
            -58.679035742065366,
            -58.67941687454858,
            -58.67988997727929,
            -58.68042187235569,
            -58.680807793469434,
            -58.68102385588567,
            -58.680973633480654,
            -58.68081236348755,
            -58.6806348862654,
            -58.68073160157029,
            -58.68122248948565,
            -58.68229463841035,
            -58.683861611693125,
            -58.6858623632941,
            -58.68799714613913,
            -58.69009143043834,
            -58.69186255270779,
            -58.693270771119714,
            -58.69423388750845,
            -58.694908012711814,
            -58.69533718682448,
            -58.695698459560404,
            -58.69595562964729,
            -58.69614480795172,
            -58.69608953872393,
            -58.69574345863723,
            -58.694939538821956,
            -58.693730433990474,
            -58.69210328003519,
            -58.690267805443156,
            -58.68832069403883,
            -58.686505716613524,
            -58.68487726368109,
            -58.68358770347545,
            -58.68258835235571,
            -58.68195153037096,
            -58.681588281570534,
            -58.681566021273156,
            -58.68180657350517,
            -58.68237860157916,
            -58.683178606092945,
            -58.6842196788222,
            -58.68532418170228,
            -58.68643322448192,
            -58.687321403622136,
            -58.68792316103216,
            -58.68805398434218,
            -58.68773383604328,
            -58.686895538011676,
            -58.685689697617036,
            -58.684170530792,
            -58.682577718376805,
            -58.681003701845455,
            -58.67966481516076,
            -58.678571758335394,
            -58.67781732441205,
            -58.677275709401655,
            -58.67692340114205,
            -58.67656752012574,
            -58.67618251913621,
            -58.67563737149051,
            -58.67501363506875,
            -58.6743040354192,
            -58.6736985262218,
            -58.67325806508782,
            -58.673186561461485,
            -58.673505072722605,
            -58.674334860252465,
            -58.67559066056405,
            -58.67728441391902,
            -58.679237015315756,
            -58.68139476240846,
            -58.68354662836469,
            -58.68563932577051,
            -58.68748821815149,
            -58.68908323833856,
            -58.690291869518646,
            -58.69115896255794,
            -58.69160783317785,
            -58.69173948524862,
            -58.691533635316574,
            -58.69114502953679,
            -58.69059809501128,
            -58.69007461625682,
            -58.68959946085961,
            -58.689324143545825,
            -58.689214638161516,
            -58.68934599592895,
            -58.6896068589633,
            -58.69001339772443,
            -58.69042950351546,
            -58.69088783257487,
            -58.69130563110221,
            -58.69178971263977,
            -58.692328750364936,
            -58.69307340280466,
            -58.69401013301908,
            -58.695235807734726,
            -58.696641109303634,
            -58.69820920396084,
            -58.69972964577088,
            -58.701126740371876,
            -58.702191313040295,
            -58.70291121761962,
            -58.70318752066702,
            -58.70313762780389,
            -58.70278029788316,
            -58.702312961822784,
            -58.701783019273456,
            -58.701365334938025,
            -58.70104564354536,
            -58.7009166428914,
            -58.70088088636016,
            -58.70096298142961,
            -58.70102288826761,
            -58.7010730672719,
            -58.70099153102797,
            -58.70083461187758,
            -58.70054176889035,
            -58.70023647484525,
            -58.69991743023851,
            -58.69974567929997,
            -58.69972599905358,
            -58.69999035686781,
            -58.700483559566884,
            -58.701258328739236,
            -58.702176390172454,
            -58.7032197662364,
            -58.704203966142146,
            -58.70509595590244,
            -58.70572724224848,
            -58.706106876166416,
            -58.70612633233487,
            -58.7058633758085,
            -58.70527823129331,
            -58.704509774800755,
            -58.70356531245295,
            -58.7026117659568,
            -58.701662010057795,
            -58.70086524370471,
            -58.70019529146942,
            -58.69974691943546,
            -58.69943309469974,
            -58.69929268589672,
            -58.699199090838746,
            -58.69917662434582,
            -58.6991129182029,
            -58.699071886127605,
            -58.698996376386894,
            -58.699006020360244,
            -58.69908406819137,
            -58.69936214073864,
            -58.69980136039939,
            -58.70048021737789,
            -58.701287605231656,
            -58.70222807507972,
            -58.70313339778276,
            -58.703982237728056,
            -58.704618671139215,
            -58.705069123178255,
            -58.705249984102004,
            -58.70526765606854,
            -58.70510834792426,
            -58.70492298207068,
            -58.70470878526653,
            -58.70459415306836,
            -58.70452855105844,
            -58.70458143650977,
            -58.7046483324815,
            -58.70476369944599,
            -58.70481514537335,
            -58.70485664268552,
            -58.70481578234205,
            -58.704794944976776,
            -58.704765367137874,
            -58.7048574558343,
            -58.705048973546575,
            -58.70545518563375,
            -58.706021380572054,
            -58.70682001950534,
            -58.70775044587617,
            -58.70884222680562,
            -58.709959322026386,
            -58.711106696051694,
            -58.71213684973288,
            -58.71305833837276,
            -58.713743158948674,
            -58.714234606432804,
            -58.71445156196436,
            -58.71449083808076,
            -58.71432389155634,
            -58.714090916970214,
            -58.713790096655636,
            -58.7135667039442,
            -58.713400989165244,
            -58.71340011797576,
            -58.71349291786251,
            -58.71373169148986,
            -58.71399807450214,
            -58.71431507644784,
            -58.714559684165,
            -58.71477650892614,
            -58.71488568118152,
            -58.71498627520494,
            -58.71505050690393,
            -58.715213261663294,
            -58.71545595898465,
            -58.71589205507571,
            -58.71645474954881,
            -58.7171933317681,
            -58.71797611417394,
            -58.71880254296307,
            -58.719518051111194,
            -58.720131490239645,
            -58.720526818928896,
            -58.72077047335162,
            -58.72080826449632,
            -58.7207579963234,
            -58.720595051314355,
            -58.720440499884184,
            -58.72024949608843,
            -58.720108334035125,
            -58.719934904341315,
            -58.7197870329858,
            -58.719570497294114,
            -58.719349163319116,
            -58.7190494456956,
            -58.71876316509228,
            -58.71844360208708,
            -58.718201552504034,
            -58.71799739616914,
            -58.71793683630939,
            -58.71796505110788,
            -58.718166043717964,
            -58.71846032786519,
            -58.71890705037372,
            -58.71940364745589,
            -58.719989195354664,
            -58.72054558440722,
            -58.72110246305601,
            -58.72154068597751,
            -58.72189911119084,
            -58.72207913934149,
            -58.7221506407886,
            -58.72205320070793,
            -58.72189641524898,
            -58.72165376947122,
            -58.72145562005725,
            -58.7212775126345,
            -58.721231308401414,
            -58.7212564355309,
            -58.72141841870471,
            -58.72161085023193,
            -58.72186488221307,
            -58.722060044998194,
            -58.722237339045726,
            -58.72230787340003,
            -58.72235787990375,
            -58.72234593360298,
            -58.72239588631149,
            -58.72248467486486,
            -58.722730773890746,
            -58.72308338616738,
            -58.723617573614185,
            -58.724233458047166,
            -58.72496209740242,
            -58.725673598512046,
            -58.72638811012063,
            -58.72698447365767,
            -58.72750750943758,
            -58.72787002867396,
            -58.72815249226102,
            -58.728298174014355,
            -58.728408292777345,
            -58.728435460928374,
            -58.72847983255585,
            -58.728485405866884,
            -58.728539769569906,
            -58.728573774368485,
            -58.72866372222857,
            -58.72873241147949,
            -58.72885183181405,
            -58.7289440817597,
            -58.72908379117687,
            -58.72919842924127,
            -58.729370019482516,
            -58.72953413895352,
            -58.729779906421086,
            -58.730046797003936,
            -58.730422440748654,
            -58.730837941733846,
            -58.73136533937495,
            -58.73191449624719,
            -58.73253383114972,
            -58.733111990615576,
            -58.73368375359054,
            -58.73413599051385,
            -58.7345157638946,
            -58.734735227043295,
            -58.734875564038106,
            -58.73488498466934,
            -58.73487494308343,
            -58.7348112582304,
            -58.734806389563,
            -58.73481057104198,
            -58.73490815966816,
            -58.73501591746068,
            -58.73518758100669,
            -58.73531944588804,
            -58.73545937537553,
            -58.73551308211286,
            -58.73555015147741,
            -58.73550456939394,
            -58.735473977946896,
            -58.73541385897321,
            -58.73543249642178,
            -58.73548339695117,
            -58.735661281916826,
            -58.73589762478147,
            -58.736261016685866,
            -58.73665728255929,
            -58.7371337698672,
            -58.737582182265506,
            -58.73804419111027,
            -58.73841428006103,
            -58.738744397566705,
            -58.73894512507006,
            -58.739088271100165,
            -58.73910569291299,
            -58.73908939721617,
            -58.738987883356074,
            -58.738903967838276,
            -58.73878955161275,
            -58.73874283154478,
            -58.73870389556664,
            -58.73875409887386,
            -58.738814982940994,
            -58.73895140303108,
            -58.73907383893994,
            -58.73924369228963,
            -58.73937600916662,
            -58.73954323046156,
            -58.73967484436897,
            -58.739857150585784,
            -58.74002918553203,
            -58.740279715146166,
            -58.74054230486559,
            -58.74089330825213,
            -58.74124978110663,
            -58.741671231095026,
            -58.74206140072034,
            -58.742472994836675,
            -58.742810819483395,
            -58.74313610416764,
            -58.74336751067872,
            -58.74358240580504,
            -58.74371451515108,
            -58.743852449090745,
            -58.74393570143842,
            -58.74405281145735,
            -58.744138288897474,
            -58.74427246717828,
            -58.74438062652496,
            -58.74453488825348,
            -58.74465501132614,
            -58.744811268822296,
            -58.744925429284606,
            -58.74507312246164,
            -58.74518359593418,
            -58.74534051783577,
            -58.745479946250335,
            -58.74568953154367,
            -58.74590530150431,
            -58.74621030312357,
            -58.746531655872275,
            -58.74694018616139,
            -58.74734921962462,
            -58.747816354049945,
            -58.74824454163026,
            -58.748685884667836,
            -58.74904403896586,
            -58.74937837979647,
            -58.7496055355563,
            -58.749801618260186,
            -58.749900961192026,
            -58.74999529127403,
            -58.75002974841663,
            -58.7501002681864,
            -58.750149157528035,
            -58.75026343818116,
            -58.750372565388034,
            -58.75054959839269,
            -58.750711751245575,
            -58.75092386790627,
            -58.75110020334499,
            -58.75130799161577,
            -58.75146815152818,
            -58.751657021402245,
            -58.75180486270929,
            -58.75199550516085,
            -58.75216331034363,
            -58.7523920050933,
            -58.7526117331831,
            -58.752898713141754,
            -58.7531736827711,
            -58.75350325789641,
            -58.75380000507887,
            -58.75412524906102,
            -58.75438999996923,
            -58.754658125066335,
            -58.754846866343684,
            -58.75502906637352,
            -58.755132208511704,
            -58.75523892544033,
            -58.75528441346437,
            -58.75535564389553,
            -58.75538822191762,
            -58.75546578702597,
            -58.75551790680687,
            -58.75562104769728,
            -58.755698240534386,
            -58.75582162134657,
            -58.755913016929526,
            -58.75604663041399,
            -58.75614886439543,
            -58.756299620918895,
            -58.75643040624392,
            -58.7566240096889,
            -58.75681152497192,
            -58.757071650587356,
            -58.757328271122404,
            -58.75765097447691,
            -58.757954400199736,
            -58.75830053629624,
            -58.75859959130701,
            -58.758913172657486,
            -58.75915526714223,
            -58.75939478241814,
            -58.75955527010916,
            -58.75971592125092,
            -58.759809691329934,
            -58.75992295001096,
            -58.75999268233058,
            -58.76010570730213,
            -58.760196019672634,
            -58.76034459182206,
            -58.76047776334921,
            -58.76066832630505,
            -58.76083534925353,
            -58.7610465733026,
            -58.76121921382392,
            -58.761422780473914,
            -58.761579589757396,
            -58.76176659011412,
            -58.76191430276071,
            -58.76210679174469,
            -58.76227887473459,
            -58.76251485542006,
            -58.762745347300886,
            -58.76304657120918,
            -58.76333865086743,
            -58.76368698768045,
            -58.76400277680206,
            -58.76434628364657,
            -58.764628450369365,
            -58.76491426011292,
            -58.76512334977492,
            -58.76533158561264,
            -58.765469488517006,
            -58.76562173666474,
            -58.76572410880561,
            -58.76586235901371,
            -58.7659695009508,
            -58.766125786567194,
            -58.7662575635994,
            -58.76643886578607,
            -58.76659155382141,
            -58.766787623011275,
            -58.76694937972364,
            -58.767151227234216,
            -58.76731891427677,
            -58.76753029067451,
            -58.767713628255585,
            -58.76794774621517,
            -58.76816008042281,
            -58.76842691002837,
            -58.76867184141626,
            -58.76896662343056,
            -58.769230329026385,
            -58.7695308711876,
            -58.76978482131445,
            -58.77005945633033,
            -58.77027287629257,
            -58.77049610847992,
            -58.770652875587174,
            -58.77082101010475,
            -58.77093115282694,
            -58.771066948850645,
            -58.77116256172389,
            -58.771302043425045,
            -58.7714166084369,
            -58.77158449368497,
            -58.771729414520884,
            -58.771922070940576,
            -58.77208035051791,
            -58.77227225345908,
            -58.77241681955664,
            -58.772586867795,
            -58.772708839841364,
            -58.772863792530686,
            -58.77298524180772,
            -58.77315838116901,
            -58.773316807045745,
            -58.77354154444744,
            -58.77375854709378,
            -58.77403927760968,
            -58.77430016757924,
            -58.77460510896316,
            -58.77486635646032,
            -58.77514769754883,
            -58.77536518909845,
            -58.77558940797845,
            -58.77574479874062,
            -58.77591037543097,
            -58.77601770750496,
            -58.77615064861956,
            -58.77624287629596,
            -58.77637765836205,
            -58.776485842126505,
            -58.77664631610432,
            -58.77678481782563,
            -58.776975210397744,
            -58.77713901844893,
            -58.777347286079994,
            -58.77752048275989,
            -58.777730477006514,
            -58.77790025842868,
            -58.778105412013055,
            -58.77827308530302,
            -58.778482528539875,
            -58.77866316460677,
            -58.77889442119894,
            -58.77910352896203,
            -58.77936559072554,
            -58.779602166304954,
            -58.77988252715549,
            -58.780123568736705,
            -58.780392239753766,
            -58.78060613489047,
            -58.78083595650099,
            -58.78100540280189,
            -58.78119237448599,
            -58.78132732047243,
            -58.78149300130476,
            -58.78162184505668,
            -58.781795393333354,
            -58.781942109106495,
            -58.78213787741292,
            -58.78230523879069,
            -58.78251529092077,
            -58.782687994767834,
            -58.78289456074338,
            -58.7830575746732,
            -58.78325262539224,
            -58.783407290643446,
            -58.78360155329564,
            -58.783765759537054,
            -58.783980426297305,
            -58.784174090733345,
            -58.784423492448035,
            -58.78465216089259,
            -58.784931507195004,
            -58.785180324166745,
            -58.78546662284669,
            -58.78570762772498,
            -58.785971813207006,
            -58.78617880722269,
            -58.78640109238594,
            -58.78656335726823,
            -58.78674351544286,
            -58.786871287551904,
            -58.78702848467462,
            -58.78714697219469,
            -58.7873085876317,
            -58.78744306979855,
            -58.7876283328085,
            -58.78778910173647,
            -58.787998144874734,
            -58.788175924518754,
            -58.788392697366085,
            -58.78856867248968,
            -58.78877613481115,
            -58.788939110288595,
            -58.78913458071562,
            -58.78929102915205,
            -58.78948857948973,
            -58.78965677459384,
            -58.78987443327174,
            -58.79006770170124,
            -58.79031066851763,
            -58.79052446668344,
            -58.79077898894347,
            -58.79099286485087,
            -58.79123565776456,
            -58.79142781609512,
            -58.79164240259206,
            -58.79180425005075,
            -58.79199078790009,
            -58.79213038478244,
            -58.79230261370246,
            -58.79243638541818,
            -58.79261033232292,
            -58.79275134871955,
            -58.79293551496785,
            -58.79308721659272,
            -58.79328054645197,
            -58.79343874348291,
            -58.79363571994934,
            -58.79379542917134,
            -58.793993174604545,
            -58.79415463964699,
            -58.794356811246175,
            -58.79452662231181,
            -58.7947415428574,
            -58.794928015294396,
            -58.795161987580904,
            -58.79536750716937,
            -58.79561759300971,
            -58.795833345926376,
            -58.79608540312014,
            -58.79629359795141,
            -58.796528799300795,
            -58.79671267636382,
            -58.79691932598189,
            -58.79707450239874,
            -58.797256505678554,
            -58.79739460136475,
            -58.7975692207335,
            -58.79770996802769,
            -58.797895780215036,
            -58.79805329018395,
            -58.79825764363093,
            -58.79843168951906,
            -58.79864758845594,
            -58.79882659807257,
            -58.79904094381026,
            -58.799213494277936,
            -58.799419191298064,
            -58.7995840652645,
            -58.7997859458359,
            -58.79995285476305,
            -58.80016331392732,
            -58.80034462764575,
            -58.80057336070123,
            -58.800774025837065,
            -58.801020091018046,
            -58.801233222122676,
            -58.80148476732611,
            -58.8016953250006,
            -58.80193637400463,
            -58.802129785335666,
            -58.80234923684928,
            -58.80251936916866,
            -58.80271677559995,
            -58.802868716148886,
            -58.80305371316557,
            -58.803199989293454,
            -58.80338593776191,
            -58.80353863311011,
            -58.80373454948355,
            -58.803898468577025,
            -58.80410466750284,
            -58.804276268235256,
            -58.804486759132054,
            -58.80465946857711,
            -58.804868994339905,
            -58.805040356480454,
            -58.805249970925274,
            -58.80542430361184,
            -58.80564042918229,
            -58.805824462904404,
            -58.806052136469525,
            -58.8062475038655,
            -58.80648396594712,
            -58.806683508043534,
            -58.80691820299906,
            -58.80710976121175,
            -58.807331119667886,
            -58.80750581749434,
            -58.80770922389656,
            -58.80786742291189,
            -58.80805796329196,
            -58.80820835317135,
            -58.80839660011031,
            -58.80854969768128,
            -58.808744340338436,
            -58.80890572972422,
            -58.80910866043783,
            -58.80927669707618,
            -58.8094835429605,
            -58.80965238831728,
            -58.80985730893249,
            -58.810022511084014,
            -58.81022352144985,
            -58.81038614428044,
            -58.81058734035963,
            -58.81075388763963,
            -58.81096303253502,
            -58.81114103332795,
            -58.81136383012001,
            -58.811555762438196,
            -58.81179054074525,
            -58.81199035996997,
            -58.81222728205273,
            -58.81242269901735,
            -58.81264892384232,
            -58.812828663461396,
            -58.813036410651506,
            -58.81319753447456,
            -58.8133891850139,
            -58.8135388912293,
            -58.81372507319783,
            -58.81387543643088,
            -58.8140675064073,
            -58.81422726904609,
            -58.81443010801774,
            -58.814599915489765,
            -58.81481045706547,
            -58.81498477547988,
            -58.81519665921604,
            -58.81536994706133,
            -58.81557973616845,
            -58.81575133291402,
            -58.815961100500225,
            -58.81613512562246,
            -58.81634990504,
            -58.81653100756891,
            -58.81675388442149,
            -58.816942759512884,
            -58.817171705699806,
            -58.81736379435138,
            -58.8175923764308,
            -58.81778035061265,
            -58.81800147427873,
            -58.81817956079423,
            -58.81838964986329,
            -58.818557000330415,
            -58.81875803357383,
            -58.81891910340037,
            -58.81911725548112,
            -58.819278892879744,
            -58.81948052298096,
            -58.819647528519766,
            -58.81985511186772,
            -58.82002733605985,
            -58.82023835176418,
            -58.820411675071455,
            -58.820621551267116,
            -58.82079222266351,
            -58.82099913831929,
            -58.82116793958623,
            -58.821375328898974,
            -58.82154772734131,
            -58.82176191119608,
            -58.82194359337574,
            -58.822168160995,
            -58.82235952195704,
            -58.82259120894239,
            -58.82278561524614,
            -58.82301542125116,
            -58.823203013386106,
            -58.82342192071767,
            -58.82359606637527,
            -58.823800909899035,
            -58.82396233518473,
            -58.824157447463605,
            -58.82431319382568,
            -58.824507022021855,
            -58.824665503736014,
            -58.824865122779315,
            -58.82503111848247,
            -58.82523853352154,
            -58.825411309467974,
            -58.82562353813176,
            -58.82579868451633,
            -58.82601088058634,
            -58.826184103152606,
            -58.82639335106787,
            -58.82656365125588,
            -58.826771034880586,
            -58.82694134452827,
            -58.827151040537046,
            -58.8273259050487,
            -58.82754182781929,
            -58.82772359144168,
            -58.8279458284812,
            -58.828132043466454,
            -58.82835583078559,
            -58.82854012120581,
            -58.828758545403446,
            -58.82893469959386,
            -58.829143399846146,
            -58.8293097216814,
            -58.82950996185236,
            -58.82967038438903,
            -58.82986794959064,
            -58.83002894957052,
            -58.83022976351236,
            -58.83039565824635,
            -58.83060179659919,
            -58.83077232365119,
            -58.830981621895646,
            -58.831153548730974,
            -58.831362719618646,
            -58.8315336449792,
            -58.83174182171993,
            -58.831912632228395,
            -58.83212221440216,
            -58.83229620386638,
            -58.83251054140865,
            -58.832690258282696,
            -58.832910408095415,
            -58.83309503389834,
            -58.83331828975324,
            -58.833503575685526,
            -58.83372477233026,
            -58.833905421269755,
            -58.83411993770618,
            -58.834292705358294,
            -58.8344991628778,
            -58.834664743639294,
            -58.834865805741686,
            -58.8350284309327,
            -58.835229251227915,
            -58.83539420096023,
            -58.83559936116425,
            -58.835769802464455,
            -58.83598057819763,
            -58.83615575697109,
            -58.83636960863789,
            -58.83654579613975,
            -58.83675864975837,
            -58.83693235161427,
            -58.8371421025323,
            -58.837313116958775,
            -58.837521556275235,
            -58.837693299193596,
            -58.83790470956095,
            -58.83808134288932,
            -58.83829876702344,
            -58.838481429346395,
            -58.83870371021709,
            -58.83888904039151,
            -58.839111168879356,
            -58.839293407147835,
            -58.839509915798494,
            -58.8396848542764,
            -58.83989349022534,
            -58.840061128466324,
            -58.840264007456575,
            -58.84042806713879,
            -58.84062976267493,
            -58.84079483977181,
            -58.840999231132834,
            -58.84116796744544,
            -58.841376227558314,
            -58.84154838993274,
            -58.84175918801114,
            -58.841932813809926,
            -58.84214407621473,
            -58.84231745783514,
            -58.84252819600234,
            -58.84270124166921,
            -58.8429122403019,
            -58.84308640380058,
            -58.84329942785087,
            -58.84347634039263,
            -58.843692435584934,
            -58.84387218667037,
            -58.84409027945948,
            -58.84427064714903,
            -58.84448762557481,
            -58.84466508017405,
            -58.844877606212805,
            -58.84504963080608,
            -58.84525652522119,
            -58.84542356312765,
            -58.845626867044984,
            -58.84579221238145,
            -58.84599586708627,
            -58.84616336562443,
            -58.84637040007532,
            -58.84654172287573,
            -58.846752209584075,
            -58.84692594184136,
            -58.84713741363056,
            -58.847310690018595,
            -58.847520605044345,
            -58.84769183016205,
            -58.84789992527873,
            -58.84807023606156,
            -58.84827879141128,
            -58.84845109635896,
            -58.848662995061666,
            -58.84883950370815,
            -58.849055773179344,
            -58.849236059976924,
            -58.849454832408675,
            -58.84963586518442,
            -58.849853426744225,
            -58.85003140176209,
            -58.850244453922784,
            -58.85041707756588,
            -58.850624660497715,
            -58.85079242114574,
            -58.850996361593104,
            -58.85116211480735,
            -58.851365839188254,
            -58.851533049417505,
            -58.85173953674584,
            -58.85191026813528,
            -58.85212040483491,
            -58.85229431591742,
            -58.85250670652339,
            -58.85268171439545,
            -58.85289407810564,
            -58.85306821828591,
            -58.85327933782709,
            -58.85345239429694,
            -58.85366307301886,
            -58.85383664420143,
            -58.8540488564354,
            -58.85422477317762,
            -58.854439706475986,
            -58.85461814968178,
            -58.854834838860675,
            -58.85501381602665,
            -58.8552295941714,
            -58.855406271176236,
            -58.85561868532271,
            -58.85579145856925,
            -58.85600004259646,
            -58.856169635677354,
            -58.856376116971624,
            -58.8565448885947,
            -58.85675178557159,
            -58.8569219476453,
            -58.85713079941701,
            -58.85730301855895,
            -58.8575136126998,
            -58.85768696812858,
            -58.857897974780215,
            -58.858071084504886,
            -58.858281410279794,
            -58.85845372830299,
            -58.85866350656738,
            -58.85883583114437,
            -58.85904637002153,
            -58.859220253806484,
            -58.85943302133207,
            -58.85960951350677,
            -58.85982486085891,
            -58.86000344511361,
            -58.86021996797498,
            -58.86039849578475,
            -58.86061359707876,
            -58.86078942673424,
            -58.861000864745385,
            -58.86117255716771,
            -58.861379975193444,
            -58.8615483507824,
            -58.86175362738657,
            -58.86192130529635,
            -58.862127340762115,
            -58.8622969909752,
            -58.86250576463008,
            -58.8626783609162,
            -58.862889735342456,
            -58.8630641509391,
            -58.86327632817609,
            -58.86345053437572,
            -58.86366171902752,
            -58.86383454040369,
            -58.86404440599745,
            -58.864216394307405,
            -58.8644262035843,
            -58.86459901488924,
            -58.86481042444539,
            -58.86498533479946,
            -58.86519894928918,
            -58.86537574544156,
            -58.865590553161915,
            -58.865767596915695,
            -58.86598161710606,
            -58.86615692234853,
            -58.866368491410505,
            -58.86654097961894,
            -58.866749760600534,
            -58.86691986701936,
            -58.86712697238255,
            -58.86729628710793,
            -58.86750351546375,
            -58.867673753016035,
            -58.86788246775998,
            -58.868054444255556,
            -58.868264823935625,
            -58.868438112183995,
            -58.86864927329586,
            -58.86882277157245,
            -58.86903367347381,
            -58.86920666356199,
            -58.869417095281,
            -58.869589937627545,
            -58.8698007544979,
            -58.86997459464471,
            -58.87018694157475,
            -58.87036261199114,
            -58.87057674889502,
            -58.87075379210662,
            -58.87096855398632,
            -58.87114526588874,
            -58.871358704894796,
            -58.87153325391307,
            -58.871744002809564,
            -58.871915747366856,
            -58.87212400994871,
            -58.872293954270184,
            -58.87250133806371,
            -58.872671388758555,
            -58.872879752841236,
            -58.87305140338443,
            -58.87326164622986,
            -58.87343509799959,
            -58.87364675961289,
            -58.87382104742844,
            -58.87403289581324,
            -58.874206790494284,
            -58.874417848701114,
            -58.87459081069239,
            -58.87480106833641,
            -58.87497360345446,
            -58.87518397106148,
            -58.8753572067609,
            -58.875568797894125,
            -58.87574360019589,
            -58.87595683772485,
            -58.876133064475994,
            -58.87634721825233,
            -58.87652363599838,
            -58.876737152198544,
            -58.87691213907536,
            -58.877123605764616,
            -58.87729621160061,
            -58.87750531595759,
            -58.87767592765931,
            -58.8778836893326,
            -58.8780537738412,
            -58.87826183883913,
            -58.87843292473398,
            -58.8786424407087,
            -58.87881511830528,
            -58.87902606411918,
            -58.87919977606755,
            -58.879411241438994,
            -58.879584970312806,
            -58.879796081112644,
            -58.87996929446445,
            -58.88017996362842,
            -58.88035301030417,
            -58.88056390760285,
            -58.88073758977722,
            -58.88094943397643,
            -58.88112419401692,
            -58.88133702284796,
            -58.88151245544135,
            -58.88172547679282,
            -58.881900538096225,
            -58.88211264050116,
            -58.88228634660441,
            -58.88249684336182,
            -58.88266891936701,
            -58.88287798917155,
            -58.883049032528234,
            -58.88325758836017,
            -58.88342867550669,
            -58.883637781895445,
            -58.883809796159774,
            -58.88402001990311,
            -58.88419313319073,
            -58.884404244484394,
            -58.884577892435864,
            -58.88478912347434,
            -58.8849625065765,
            -58.885173206220095,
            -58.88534597352458,
            -58.885556181242904,
            -58.885728768909615,
            -58.88593923379307,
            -58.886112543910016,
            -58.88632411615616,
            -58.88649874059014,
            -58.886711591574525,
            -58.88688720119822,
            -58.88710052454434,
            -58.887275960566825,
            -58.88748844758638,
            -58.88766248988738,
            -58.88787323386,
            -58.88804545382147,
            -58.88825457578195,
            -58.88842561032377,
            -58.88863413409839,
            -58.88880519968408,
            -58.88901431631141,
            -58.88918638069587,
            -58.889396693686194,
            -58.88956993435699,
            -58.88978121752285,
            -58.88995509881759,
            -58.89016664861161,
            -58.890340456854005,
            -58.89055169264546,
            -58.89072508390312,
            -58.89093594696013,
            -58.8911091367595,
            -58.89132005209964,
            -58.89149357095998,
            -58.8917050512344,
            -58.89187927373287,
            -58.892091460232024,
            -58.89226624173207,
            -58.89247870521152,
            -58.892653388873704,
            -58.892865349987666,
            -58.89303916937231,
            -58.89325001573084,
            -58.89342263179333,
            -58.893632369784186,
            -58.893804142505154,
            -58.89401342507735,
            -58.894185181340546,
            -58.89439485488917,
            -58.89456730293613,
            -58.894777810407994,
            -58.89495105889695,
            -58.89516217908896,
            -58.895335753002044,
            -58.89554688704677,
            -58.895720216934876,
            -58.89593096592916,
            -58.89610391997005,
            -58.8963144494496,
            -58.89648744879384,
            -58.89669833232296,
            -58.896871963039395,
            -58.89708365447862,
            -58.89725812101754,
            -58.897470510645796,
            -58.89764538950493,
            -58.89785780419953,
            -58.898032285899035,
            -58.89824391893082,
            -58.898417337152665,
            -58.8986277738742,
            -58.89880003176841,
            -58.89900950461623,
            -58.899181121287384,
            -58.89939034842146,
            -58.899562124615585,
            -58.89977186352933,
            -58.899944398794716,
            -58.900155005680304,
            -58.9003283701776,
            -58.90053963609851,
            -58.90071339700271,
            -58.900924759450604,
            -58.90109834101135,
            -58.90130932825191,
            -58.90148245817247,
            -58.901693051342555,
            -58.901865964773364,
            -58.90207659847186,
            -58.902249829875075,
            -58.902461013942016,
            -58.90263492557683,
            -58.902846780374794,
            -58.90302120643515,
            -58.90323329682241,
            -58.90340760809961,
            -58.90361922902721,
            -58.903792780493134,
            -58.904003471308215,
            -58.904176073269824,
            -58.9043859463455,
            -58.90455798402615,
            -58.90476761598753,
            -58.90493974308391,
            -58.90514974266016,
            -58.90532241868482,
            -58.905533029751396,
            -58.905706264855354,
            -58.90591729391353,
            -58.90609075874764,
            -58.90630182920285,
            -58.90647518943854,
            -58.90668608156149,
            -58.90685927407236,
            -58.90707008673608,
            -58.90724334252588,
            -58.90745438113279,
            -58.9076280066962,
            -58.90783950406947,
            -58.90801359645495,
            -58.908225476130816,
            -58.90839977950532,
            -58.908611634808736,
            -58.90878565086197,
            -58.90899697279346,
            -58.909170270706994,
            -58.90938078735434,
            -58.90955331082996,
            -58.909763201676185,
            -58.90993534356721,
            -58.91014515167933,
            -58.91031751200163,
            -58.91052778822974,
            -58.91070077079194,
            -58.91091170246197,
            -58.911085251934615,
            -58.91129656419053,
            -58.911470253881454,
            -58.91168146609272,
            -58.91185486825595,
            -58.912065698171425,
            -58.91223873450211,
            -58.91244931984945,
            -58.91262230811403,
            -58.91283307138193,
            -58.91300644140136,
            -58.9132177216622,
            -58.913391643826046,
            -58.913603400719374,
            -58.91377762517382,
            -58.913989442247086,
            -58.914163460343104,
            -58.91437482709346,
            -58.914548215000885,
            -58.91475886484957,
            -58.91493155419874,
            -58.91514162268134,
            -58.91531392441595,
            -58.915523841758144,
            -58.91569623253286,
            -58.91590644502907,
            -58.916079272890016,
            -58.91628998225673,
            -58.916463281593124,
            -58.916674363914815,
            -58.9168478892103,
            -58.917059034852116,
            -58.91723247972039,
            -58.91744344986616,
            -58.91761669163874,
            -58.9178275024227,
            -58.91800068773445,
            -58.918211578053466,
            -58.918384977634915,
            -58.91859618021643,
            -58.91876992501202,
            -58.918981426063155,
            -58.919155345855025,
            -58.91936684221861,
            -58.91954055531569,
            -58.91975166093485,
            -58.91992485479132,
            -58.92013539520163,
            -58.92030807054907,
            -58.920518223206955,
            -58.92069070016105,
            -58.92090086576487,
            -58.921073549281786,
            -58.921284062695,
            -58.92145716051913,
            -58.921668073589714,
            -58.921841485546175,
            -58.92205258005305,
            -58.92222602518473,
            -58.92243702172471,
            -58.92261028194432,
            -58.922821067443856,
            -58.922994154635504,
            -58.92320485947245,
            -58.92337799215265,
            -58.923588875311275,
            -58.923762297414186,
            -58.92397353469034,
            -58.92414731285037,
            -58.92435884014269,
            -58.924532781446324,
            -58.924744302705314,
            -58.92491805349816,
            -58.92512921557029,
            -58.92530248395671,
            -58.92551310877863,
            -58.92568586497599,
            -58.925896080173736,
            -58.92606859036748,
            -58.926278756357206,
            -58.926451413173424,
            -58.92666188666063,
            -58.92683494992611,
            -58.92704585228297,
            -58.927219291065875,
            -58.927430455646785,
            -58.92760401073443,
            -58.92781514595954,
            -58.92798855745485,
            -58.92819948913964,
            -58.92837270121051,
            -58.92858349665575,
            -58.92875667665078,
            -58.92896755835417,
            -58.92914092796689,
            -58.92935206252557,
            -58.92952569242685,
            -58.929737035600475,
            -58.929910772650445,
            -58.93012209123313,
            -58.930295666841495,
            -58.930506707734516,
            -58.930679930994366,
            -58.930890599198435,
            -58.93106348609589,
            -58.93127390316004,
            -58.93144665706604,
            -58.93165707122833,
            -58.93182994232204,
            -58.93204056448267,
            -58.932213691924034,
            -58.93242457110003,
            -58.93259791212973,
            -58.93280892892289,
            -58.932982316371046,
            -58.93319329314589,
            -58.933366577583726,
            -58.933577425667174,
            -58.93375059896378,
            -58.93396139326604,
            -58.934134597453514,
            -58.93434551527226,
            -58.93451892129393,
            -58.93473008437784,
            -58.93490373011246,
            -58.93511507409429,
            -58.93528879575246,
            -58.93550008199667,
            -58.935673608041554,
            -58.93588458315752,
            -58.93605772785999,
            -58.93626831126511,
            -58.93644111659648,
            -58.936651466337715,
            -58.93682417747403,
            -58.93703458053481,
            -58.93720747413318,
            -58.937418148549845,
            -58.93759134910818,
            -58.93780231064176,
            -58.93797573165358,
            -58.93818681715059,
            -58.93836025728335,
            -58.93857127019004,
            -58.93874457640936,
            -58.9389554345411,
            -58.93912860698404,
            -58.93933938726022,
            -58.93951255923389,
            -58.93972342071357,
            -58.939896742357604,
            -58.940107794041225,
            -58.940281309201865,
            -58.94049251814426,
            -58.9406661197317,
            -58.9408773212175,
            -58.94105081441144,
            -58.94126181734029,
            -58.94143504891843,
            -58.94164576621113,
            -58.94181873225822,
            -58.942029245356316,
            -58.94220209925113,
            -58.94241260653971,
            -58.94258555622515,
            -58.942796238086395,
            -58.94296940503024,
            -58.94318030489861,
            -58.943353651536135,
            -58.94356466463934,
            -58.94373804636409,
            -58.943949023120986,
            -58.944122319879945,
            -58.94433319619773,
            -58.94450641241464,
            -58.94471725726285,
            -58.944890507207454,
            -58.945101450251336,
            -58.94527484547588,
            -58.94548595069843,
            -58.94565948880694,
            -58.945870683334846,
            -58.94604423224296,
            -58.94625534880748,
            -58.946428737519554,
            -58.94663963373009,
            -58.94681277514549,
            -58.94702343520496,
            -58.94719638749451,
            -58.94740693282804,
            -58.94757985911723,
            -58.94779046640869,
            -58.947963527486586,
            -58.948174315995075,
            -58.94834757205542,
            -58.94855853620561,
            -58.94873192084509,
            -58.94894294891952,
            -58.949116328285164,
            -58.94932729101397,
            -58.94950056582333,
            -58.9497114133043,
            -58.94988459266071,
            -58.950095390752104,
            -58.950268583276134,
            -58.950479460015316,
            -58.950652784911235,
            -58.95086382315776,
            -58.95103730594279,
            -58.951248464085324,
            -58.95142199991636,
            -58.951633127160285,
            -58.95180654671048,
            -58.95201748728308,
            -58.95219067846826,
            -58.952401385857556,
            -58.95257437682969,
            -58.952784948300504,
            -58.95295788659656,
            -58.95316849192153,
            -58.9533415383067,
            -58.9535523012348,
            -58.9537255231672,
            -58.95393644775954,
            -58.954109791627296,
            -58.95432078317426,
            -58.954494136448815,
            -58.95470508941065,
            -58.9548783747499,
            -58.95508925358901,
            -58.95526248112235,
            -58.95547333564515,
            -58.9556465808958,
            -58.955857493604974,
            -58.956030826470034,
            -58.95624183803075,
            -58.95641525934655,
            -58.956626328099965,
            -58.956799759360855,
            -58.957010782929984,
            -58.95718411584299,
            -58.95739499978754,
            -58.95756817174403,
            -58.957778898084634,
            -58.95795194079533,
            -58.95816258695807,
            -58.95833561099493,
            -58.95854630157682,
            -58.958719423418714,
            -58.958930245878825,
            -58.95910350853517,
            -58.95931445476363,
            -58.95948780261618,
            -58.959698782815366,
            -58.95987211218654,
            -58.96008303179996,
            -58.96025627797095,
            -58.96046711601918,
            -58.960640305780814,
            -58.96085113007855,
            -58.96102435627883,
            -58.96123526300288,
            -58.96140860254382,
            -58.96161963074521,
            -58.96179307426502,
            -58.96200416580728,
            -58.962177616163494,
            -58.96238865264007,
            -58.96256199209593,
            -58.96277287812313,
            -58.96294605085657,
            -58.96315677978108,
            -58.96332982882565,
            -58.9635404850777,
            -58.96371352108949,
            -58.96392422250177,
            -58.96409735110201,
            -58.964308174710794,
            -58.964481433643414,
            -58.96469237442876,
            -58.964865719932206,
            -58.96507670595102,
            -58.965250052932284,
            -58.96546100269647,
            -58.96563428870811,
            -58.96584517010702,
            -58.96601839844952,
            -58.96622924803673,
            -58.96640247951389,
            -58.96661336818861,
            -58.96678666730127,
            -58.96699763771664,
            -58.967171014142465,
            -58.967382038714355,
            -58.967555431256514,
            -58.967766426230355,
            -58.96793974483257,
            -58.96815063194427,
            -58.96832382621772,
            -58.96853459354879,
            -58.96870769287648,
            -58.968918405546745,
            -58.96909149808392,
            -58.96930225019396,
            -58.96947541820443,
            -58.969686265443556,
            -58.96985952931887,
            -58.97007045566132,
            -58.97188390417648,
            -58.976324929528225,
            -58.983147421328226,
            -58.99110862967046,
            -58.99803671898999,
            -59.0018188969925,
            -59.000832979651385,
            -58.994845428252475,
            -58.98489050746899,
            -58.973329731750646,
            -58.96287515424207,
            -58.95605526467299,
            -58.95413529202751,
            -58.95700697480234,
            -58.962945394574554,
            -58.969468475444486,
            -58.973864690635374,
            -58.974365883594984,
            -58.97040531645767,
            -58.9630466730824,
            -58.95427647557504,
            -58.94658700469986,
            -58.94183973213378,
            -58.940950862205675,
            -58.943355851765304,
            -58.94753218076616,
            -58.95127069053189,
            -58.95268155308101,
            -58.95051354285832,
            -58.94478474105841,
            -58.936466504841384,
            -58.92743997459349,
            -58.91966469160389,
            -58.91491411631495,
            -58.91403360612897,
            -58.91702044653878,
            -58.922771311157945,
            -58.92967476337588,
            -58.93577270405201,
            -58.93957896281644,
            -58.940209211306225,
            -58.93790684951005,
            -58.93367217272744,
            -58.92920824968661,
            -58.92606359620751,
            -58.92535187639685,
            -58.92703099464021,
            -58.9301120997799,
            -58.93263274896516,
            -58.93254531406307,
            -58.92809980516919,
            -58.91872004429591,
            -58.90493388245582,
            -58.88850217838715,
            -58.871581215505444,
            -58.85632506367344,
            -58.84397296160761,
            -58.834835274345515,
            -58.828087766037555,
            -58.822513826356925,
            -58.81682001197461,
            -58.810480187738,
            -58.80369770216416,
            -58.797592453426624,
            -58.793456144951776,
            -58.79245187227144,
            -58.79479077603585,
            -58.799780310669604,
            -58.8056583453336,
            -58.81035592854324,
            -58.811858522419165,
            -58.80911370710724,
            -58.80211312256665,
            -58.792187454085386,
            -58.781346854441196,
            -58.7719476319084,
            -58.76570642272229,
            -58.76344991906578,
            -58.76457530891957,
            -58.767490682159234,
            -58.769789571285635,
            -58.76923720085281,
            -58.76415233761558,
            -58.754207622702,
            -58.74027969369989,
            -58.724522347795954,
            -58.709513754887475,
            -58.69785363606586,
            -58.6912136913584,
            -58.690241288552684,
            -58.69421838003921,
            -58.701685058876826,
            -58.71068217406291,
            -58.71965347550003,
            -58.72756516952439,
            -58.73436252135565,
            -58.74048266692818,
            -58.74677375442936,
            -58.75372681477935,
            -58.7614529134369,
            -58.76927655623217,
            -58.77622127758769,
            -58.781068794722344,
            -58.78309657643923,
            -58.78209128630251,
            -58.778769409506694,
            -58.77431543530127,
            -58.770335230819335,
            -58.76808457924342,
            -58.76837125021518,
            -58.771001481748364,
            -58.77510959265005,
            -58.77910769477675,
            -58.781455616757526,
            -58.780843056694216,
            -58.77691423103989,
            -58.77012075458361,
            -58.761919460836964,
            -58.754057817296285,
            -58.748333275898034,
            -58.745727862894995,
            -58.74636161376458,
            -58.74912864049476,
            -58.75230790292327,
            -58.75379683525754,
            -58.752063334385845,
            -58.74632857731559,
            -58.73709154946104,
            -58.725637758822714,
            -58.713876040419045,
            -58.70338549372304,
            -58.69517618640377,
            -58.68908026677343,
            -58.68414860270263,
            -58.67875004117677,
            -58.67148959215788,
            -58.661462799553874,
            -58.64890461192409,
            -58.634856110363565,
            -58.62111531438794,
            -58.609351098482726,
            -58.60083505344498,
            -58.59574230687196,
            -58.59340070841667,
            -58.592246471797104,
            -58.590642766997604,
            -58.58712230850017,
            -58.581134496552984,
            -58.572894802477805,
            -58.5635660355187,
            -58.55456383604097,
            -58.54738435867616,
            -58.542852749372045,
            -58.54118069905848,
            -58.541649695644686,
            -58.543156877063076,
            -58.54429219978963,
            -58.54406921734193,
            -58.541929918764374,
            -58.53817961429324,
            -58.53356595806369,
            -58.52929465664644,
            -58.526327202918964,
            -58.52534346545503,
            -58.526234802200094,
            -58.52844715521321,
            -58.53091475301642,
            -58.532752276736275,
            -58.5333189691773,
            -58.532771119805474,
            -58.531754778291216,
            -58.53148308519033,
            -58.53301635662108,
            -58.53714140665913,
            -58.543744205683396,
            -58.55205218488487,
            -58.56051454166646,
            -58.56753384049116,
            -58.571639261965466,
            -58.57222683434657,
            -58.56944065276381,
            -58.56442573162101,
            -58.55867751889993,
            -58.553891561922306,
            -58.551162705400415,
            -58.55097755767621,
            -58.55280141929919,
            -58.55557650684679,
            -58.557774794464606,
            -58.55818217334402,
            -58.55596951098045,
            -58.55123392299252,
            -58.54463999900394,
            -58.53749073288904,
            -58.53099956639784,
            -58.52621517995932,
            -58.52340708360677,
            -58.52232576565125,
            -58.52202812957155,
            -58.521536514236494,
            -58.51988808264152,
            -58.516769077730395,
            -58.51230394722523,
            -58.507282950676064,
            -58.50254589703968,
            -58.498944726385474,
            -58.496701385513774,
            -58.49559214524164,
            -58.49469742143711,
            -58.493010266513494,
            -58.48948582526493,
            -58.48371878664171,
            -58.47579966277945,
            -58.46660549168929,
            -58.45721458274292,
            -58.44885492262156,
            -58.442205281892626,
            -58.43748881284189,
            -58.434134034967485,
            -58.43130302630341,
            -58.4279149242316,
            -58.42333484841439,
            -58.417307943948295,
            -58.41035017895355,
            -58.403280893852205,
            -58.39725488172027,
            -58.39308928361305,
            -58.39130853420488,
            -58.39168177365947,
            -58.3936005973083,
            -58.39596115434407,
            -58.39779136010318,
            -58.39822146060401,
            -58.39701761720399,
            -58.39431674712985,
            -58.39085360070511,
            -58.38741096271152,
            -58.384866058089095,
            -58.3836128901619,
            -58.38374437753382,
            -58.384726933419344,
            -58.38588180493404,
            -58.386304822756195,
            -58.38546876509999,
            -58.38309202273122,
            -58.37953829910282,
            -58.37539323312329,
            -58.371580284369855,
            -58.36875923770581,
            -58.36742608923134,
            -58.36746634054293,
            -58.36852169372134,
            -58.369830412390655,
            -58.37080183999068,
            -58.37091210948452,
            -58.37017056501907,
            -58.36878045864277,
            -58.36733580638688,
            -58.36626916902006,
            -58.365971055383014,
            -58.36631846565106,
            -58.36700274048756,
            -58.367319375018056,
            -58.36671449084885,
            -58.364675948804994,
            -58.36122565037464,
            -58.356621993111034,
            -58.35159338628057,
            -58.34680067455034,
            -58.342932772294716,
            -58.34017733089279,
            -58.338471039317305,
            -58.33721544758654,
            -58.33578578080693,
            -58.33342985665725,
            -58.32982941265698,
            -58.324901821137665,
            -58.31914930232236,
            -58.31320095889168,
            -58.30793810799762,
            -58.30391954179789,
            -58.30153180285689,
            -58.300573244272236,
            -58.30064327241879,
            -58.30096890599689,
            -58.30096154698288,
            -58.30008202565341,
            -58.29829838687756,
            -58.2957483778415,
            -58.2929649132826,
            -58.29035468316412,
            -58.28835223472555,
            -58.28696034488087,
            -58.28607183841451,
            -58.28522073486516,
            -58.284078006613235,
            -58.28227995446211,
            -58.279878696616684,
            -58.277025179045744,
            -58.2742312254028,
            -58.27188935466656,
            -58.270455171070424,
            -58.26999145628636,
            -58.27046700463514,
            -58.27146082494365,
            -58.27261193124916,
            -58.27341440442667,
            -58.273676697839306,
            -58.273246425636316,
            -58.2723494173907,
            -58.2711828518301,
            -58.270152041367986,
            -58.269418151690616,
            -58.2691569640751,
            -58.269186707738655,
            -58.26934012959885,
            -58.269203854587815,
            -58.26856749175087,
            -58.26717875649056,
            -58.26514354987179,
            -58.262577500419596,
            -58.25988364196228,
            -58.25730016398688,
            -58.25513117149249,
            -58.253322544390045,
            -58.25178934401589,
            -58.25012745149703,
            -58.24806870469261,
            -58.24526802711461,
            -58.24175237008245,
            -58.2376183032652,
            -58.233337167405736,
            -58.22930076308731,
            -58.2260211581628,
            -58.22365237024061,
            -58.222259847042345,
            -58.22148072994605,
            -58.22095593156133,
            -58.22012102082337,
            -58.21869395708052,
            -58.216429632955375,
            -58.21349420440015,
            -58.2100707931933,
            -58.20660119943417,
            -58.20331925127206,
            -58.2005007471075,
            -58.19807681926659,
            -58.196002436925774,
            -58.19398268435062,
            -58.19191030934252,
            -58.18959689465086,
            -58.18715585927831,
            -58.1846433191319,
            -58.18234991907765,
            -58.18038084000802,
            -58.17893581435546,
            -58.17792738519623,
            -58.17733287459646,
            -58.17689305424524,
            -58.176524875608564,
            -58.176041237910574,
            -58.17553825262187,
            -58.17505023410924,
            -58.174855409743486,
            -58.17505844535287,
            -58.17586000387459,
            -58.177152533784245,
            -58.17885159446948,
            -58.18058252392977,
            -58.18210211416259,
            -58.18304342068738,
            -58.18334334196824,
            -58.18293610782581,
            -58.18209143552834,
            -58.18100714075788,
            -58.18007208086572,
            -58.17942931657836,
            -58.17926656351928,
            -58.179448749079505,
            -58.17989766256516,
            -58.180301861379824,
            -58.180540745591756,
            -58.1803938351747,
            -58.179925571186615,
            -58.179130543739724,
            -58.17825301901814,
            -58.17738228529978,
            -58.17675277144647,
            -58.176350341200475,
            -58.176250069818956,
            -58.17627191231187,
            -58.176366678702834,
            -58.17630337839995,
            -58.17606380527472,
            -58.175512422411614,
            -58.1747550884341,
            -58.17376527983401,
            -58.17270618759636,
            -58.17153933454301,
            -58.170353822411,
            -58.169005576024986,
            -58.16748974984244,
            -58.16562123444829,
            -58.16343122498454,
            -58.16084443076205,
            -58.158045277231174,
            -58.15510553409116,
            -58.15229986952315,
            -58.14969896445869,
            -58.147480831310695,
            -58.14555321913623,
            -58.143917999239164,
            -58.14235318012301,
            -58.140820356285836,
            -58.139158284588845,
            -58.13746457226979,
            -58.135735898732285,
            -58.134188789757374,
            -58.13285385015531,
            -58.13188348123812,
            -58.131169699743594,
            -58.130703013491086,
            -58.13024880826434,
            -58.12975031886245,
            -58.12901931801155,
            -58.12812015425362,
            -58.127017168539915,
            -58.12590866377337,
            -58.12483445757474,
            -58.123993327838456,
            -58.123358799192694,
            -58.123024538454835,
            -58.122855261384885,
            -58.12286358718853,
            -58.12287945960947,
            -58.12293071532846,
            -58.12290175416873,
            -58.122895655404164,
            -58.12287034216262,
            -58.1229820639598,
            -58.12320846345593,
            -58.123689014213824,
            -58.12435362267774,
            -58.12527664230835,
            -58.12632218254639,
            -58.1275142667285,
            -58.12869181135984,
            -58.1298813509287,
            -58.130945211778375,
            -58.131943933911025,
            -58.13277193553111,
            -58.13351252036568,
            -58.13407071795341,
            -58.1345322319262,
            -58.1348025515049,
            -58.13497269801655,
            -58.13496134046165,
            -58.13487976201259,
            -58.13466855393177,
            -58.134456140913755,
            -58.13418889078609,
            -58.13398692621043,
            -58.13377482024665,
            -58.13364262032097,
            -58.133483772920016,
            -58.133364235661695,
            -58.13316634265107,
            -58.132960736551574,
            -58.132648317359674,
            -58.13232701699746,
            -58.131925609543536,
            -58.131562652413564,
            -58.13117389618687,
            -58.130868431903906,
            -58.13055765723061,
            -58.1303166302375,
            -58.13002162553467,
            -58.129720688076105,
            -58.12927944297869,
            -58.12875641472038,
            -58.12804808589886,
            -58.12725841291472,
            -58.12633290462836,
            -58.12541634276037,
            -58.1244765622813,
            -58.123657689366176,
            -58.1229062733228,
            -58.12233268810326,
            -58.121848425894186,
            -58.121536887536855,
            -58.12129560490086,
            -58.121206253582635,
            -58.121171957125476,
            -58.12128194309547,
            -58.12144515309997,
            -58.12175503983367,
            -58.12212463957262,
            -58.122652741135624,
            -58.12325662551997,
            -58.12403343512406,
            -58.12488670906494,
            -58.12588565258741,
            -58.126895458043606,
            -58.12794806506417,
            -58.128886982736134,
            -58.12975055668139,
            -58.13042043625955,
            -58.13099711448783,
            -58.13143053048742,
            -58.13187434969613,
            -58.13229918101994,
            -58.13284150382808,
            -58.133423927200866,
            -58.13412311428441,
            -58.13481097104851,
            -58.135540085251776,
            -58.13619029814076,
            -58.13684795114143,
            -58.1374365288687,
            -58.13807781545324,
            -58.13870883776449,
            -58.139439153662344,
            -58.14017390195332,
            -58.140985179765124,
            -58.14174977208782,
            -58.142531796437005,
            -58.14322196920574,
            -58.143913878907796,
            -58.14452959301022,
            -58.14518236468464,
            -58.14579240659957,
            -58.14644884489209,
            -58.14703305380469,
            -58.14759497896745,
            -58.147991682573966,
            -58.14827523484527,
            -58.148334437762976,
            -58.14827688793471,
            -58.148057095141475,
            -58.14784149953661,
            -58.14762078673698,
            -58.14756495025145,
            -58.14763390051729,
            -58.147939985161514,
            -58.148372707615245,
            -58.148979252896154,
            -58.14960557458617,
            -58.15028802015495,
            -58.150896348746976,
            -58.15151748423272,
            -58.15208276031928,
            -58.152732194944946,
            -58.153424905401415,
            -58.15429434324138,
            -58.15526072158707,
            -58.15639904271633,
            -58.15757029105578,
            -58.15880876416065,
            -58.15996548488533,
            -58.1610978852074,
            -58.16210422910534,
            -58.16309741536529,
            -58.16402160418631,
            -58.1650129205519,
            -58.166011076057075,
            -58.16712484591646,
            -58.16825516420742,
            -58.16947554574265,
            -58.170667469211686,
            -58.17190769467108,
            -58.17310192217392,
            -58.17436341169275,
            -58.17563271124958,
            -58.17704253519693,
            -58.178527594090156,
            -58.18018830837419,
            -58.18190806983814,
            -58.183732748709375,
            -58.18550559647993,
            -58.18726184656839,
            -58.18886868645409,
            -58.19041381679449,
            -58.19182816854914,
            -58.19325279765994,
            -58.19464216754759,
            -58.19612216390045,
            -58.1975977925769,
            -58.199129010226166,
            -58.200562219052074,
            -58.20192882987275,
            -58.203088552383655,
            -58.2041258625596,
            -58.20497641761935,
            -58.20579895746431,
            -58.20657697438864,
            -58.2074752895972,
            -58.20844011013233,
            -58.209569032720985,
            -58.21073367615119,
            -58.211974519526294,
            -58.21314106023628,
            -58.214292092735086,
            -58.215326977778,
            -58.21636702690422,
            -58.21736420146559,
            -58.218464643181676,
            -58.219609608298185,
            -58.22090395474233,
            -58.222231733839386,
            -58.22364424063721,
            -58.22499250585183,
            -58.22632502745376,
            -58.22751948544022,
            -58.228670901281774,
            -58.229708354976154,
            -58.23076798641033,
            -58.23179886738604,
            -58.232932357728174,
            -58.23409188919811,
            -58.23537240496661,
            -58.236662633510996,
            -58.23803631171219,
            -58.23938113130761,
            -58.240790282161235,
            -58.24218412495275,
            -58.24368971562582,
            -58.24524875041508,
            -58.24698705386564,
            -58.24881948025541,
            -58.25082590895989,
            -58.2528699005057,
            -58.25499235881601,
            -58.25704440242343,
            -58.25908759062133,
            -58.26102136238551,
            -58.26296836309153,
            -58.264881080984985,
            -58.26690882743058,
            -58.268993931124506,
            -58.271241246309536,
            -58.27352807077026,
            -58.275895355054,
            -58.27817866007895,
            -58.28041409445285,
            -58.28247139640736,
            -58.2844500434872,
            -58.28629258023296,
            -58.28815864156399,
            -58.29001989754466,
            -58.29202628066902,
            -58.294104954273344,
            -58.29634200023363,
            -58.29860186349114,
            -58.300928980209996,
            -58.30317885727005,
            -58.30542054823533,
            -58.30755667591973,
            -58.30970802324007,
            -58.31181428139662,
            -58.31400559812996,
            -58.31620018638242,
            -58.31848445670305,
            -58.32072680569608,
            -58.322976660699474,
            -58.32509208810947,
            -58.327143695115595,
            -58.32903546714105,
            -58.33089349794879,
            -58.33266793775256,
            -58.33450621263377,
            -58.33634787635123,
            -58.33830196252398,
            -58.34025543306343,
            -58.34226937475628,
            -58.344204453868734,
            -58.346127054038625,
            -58.347933321473704,
            -58.349743694410854,
            -58.35150829679775,
            -58.35338280591049,
            -58.355321011715205,
            -58.357448571601225,
            -58.359664494628525,
            -58.36203219427324,
            -58.364400397243095,
            -58.36680971877587,
            -58.36911972427202,
            -58.37141109825271,
            -58.37359896004546,
            -58.37581728992266,
            -58.378015611880556,
            -58.380333691274394,
            -58.38269731975063,
            -58.38520164827702,
            -58.387721256554045,
            -58.390309938403,
            -58.39282341234192,
            -58.39532529609514,
            -58.39770674318703,
            -58.40008195630823,
            -58.402392183652644,
            -58.40478596197206,
            -58.407212182871824,
            -58.40979814447475,
            -58.41244918070321,
            -58.415241128236254,
            -58.4180363798451,
            -58.42089059434746,
            -58.42367440392398,
            -58.42647659373103,
            -58.42921276231097,
            -58.43201190394027,
            -58.434809605443704,
            -58.43772708611929,
            -58.440666513586606,
            -58.44370217445245,
            -58.44669257378748,
            -58.449688060785306,
            -58.452552022558265,
            -58.45536804167892,
            -58.45805003927406,
            -58.460732752901265,
            -58.46336432327295,
            -58.46608553070914,
            -58.4688203260409,
            -58.47166394749466,
            -58.47448915494131,
            -58.47735248353868,
            -58.48011379494024,
            -58.48284747190121,
            -58.48545594634405,
            -58.4880668976661,
            -58.49062880588832,
            -58.49329300039645,
            -58.496001238972305,
            -58.49887007531755,
            -58.50178944838891,
            -58.50482355126571,
            -58.507825247288196,
            -58.51084778075629,
            -58.513761048551196,
            -58.516656805146596,
            -58.519451716755675,
            -58.522277866258406,
            -58.52507357665218,
            -58.527968497693124,
            -58.530876606646466,
            -58.533890612394785,
            -58.536887652071705,
            -58.53993615855266,
            -58.542909229312436,
            -58.54589258034302,
            -58.548791587243365,
            -58.551728308191635,
            -58.55463609040077,
            -58.557647465285314,
            -58.56068537494472,
            -58.56385516087657,
            -58.56704517790165,
            -58.5703308665713,
            -58.57358514959047,
            -58.57688742578803,
            -58.58013160061311,
            -58.583427187538845,
            -58.58669600403553,
            -58.59006319946329,
            -58.593447883459724,
            -58.596954783647135,
            -58.60047120277423,
            -58.604069304284295,
            -58.607613632972495,
            -58.611171386410945,
            -58.61462175218364,
            -58.618062303166056,
            -58.62140884092631,
            -58.6247907746653,
            -58.62814081873224,
            -58.63158541314782,
            -58.63503533823613,
            -58.63858367593139,
            -58.642107320708135,
            -58.64567654471948,
            -58.64916403282396,
            -58.65265623977782,
            -58.65605680884853,
            -58.65948773741781,
            -58.662880447555345,
            -58.66636767989424,
            -58.66987054863075,
            -58.673494022430376,
            -58.67712292984326,
            -58.68082958657633,
            -58.68448002968573,
            -58.68814742733805,
            -58.69171692602494,
            -58.695292039361654,
            -58.69878862607746,
            -58.702331197624694,
            -58.70584030224775,
            -58.709428598974675,
            -58.71299346798869,
            -58.716622453172086,
            -58.72019515096626,
            -58.72379531455205,
            -58.72731369251459,
            -58.730856025981446,
            -58.73433755539502,
            -58.73788238723222,
            -58.74141142908229,
            -58.745040257767386,
            -58.74867031357765,
            -58.75239409988939,
            -58.75609439593607,
            -58.75985594524904,
            -58.76356676099792,
            -58.76732766135353,
            -58.77104734859961,
            -58.77484467932599,
            -58.778637098809504,
            -58.78253984020876,
            -58.78645494048293,
            -58.79047518745909,
            -58.79447972488189,
            -58.798545178174756,
            -58.80254608518626,
            -58.80656786117932,
            -58.81050468918485,
            -58.81446712281215,
            -58.81837248937068,
            -58.82234597510111,
            -58.8263066406361,
            -58.830368483987364,
            -58.83443005233586,
            -58.838582415693,
            -58.842705968810684,
            -58.84688433796962,
            -58.851003031402584,
            -58.855161400517915,
            -58.8592653495955,
            -58.863432369289136,
            -58.86757780578601,
            -58.871817061564926,
            -58.87605261889837,
            -58.88038111527219,
            -58.88468666767202,
            -58.88905432769702,
            -58.893366768395005,
            -58.89771788794139,
            -58.90200558429328,
            -58.90633976042923,
            -58.91062893673907,
            -58.914984632543494,
            -58.919307288781766,
            -58.92369401261986,
            -58.92802986964593,
            -58.932401919373135,
            -58.9366946243092,
            -58.94100510988678,
            -58.94523556510013,
            -58.94950304761634,
            -58.953725047248135,
            -58.95802423932698,
            -58.96231181881298,
            -58.966694367564436,
            -58.971062272250975,
            -58.97550354864727,
            -58.97989810183779,
            -58.984334927092654,
            -58.98870555603756,
            -58.99311723912938,
            -58.997479901474826,
            -59.00191326276908,
            -59.006329457589246,
            -59.01083964884346,
            -59.01533936757267,
            -59.01992078495442,
            -59.02446408021883,
            -59.02905475827717,
            -59.03357682312617,
            -59.038128773750614,
            -59.04261221132942,
            -59.04714228935908,
            -59.05163099550307,
            -59.05619495288322,
            -59.0606867334426,
            -59.065017608223506,
            -59.068680410735865,
            -59.07120234729849,
            -59.07191066340347,
            -59.070596283952845,
            -59.0673294590707,
            -59.06291725600424,
            -59.0583117983821,
            -59.05463295735075,
            -59.05241718273416,
            -59.05172255303756,
            -59.05177285106784,
            -59.051508821021265,
            -59.04963745939348,
            -59.04537829269886,
            -59.03845864941174,
            -59.02962588231831,
            -59.020248036840194,
            -59.01239405648735,
            -59.007985930285145,
            -59.00858082085963,
            -59.01447122502163,
            -59.02479322475629,
            -59.037315569275606,
            -59.04940749262244,
            -59.05855195747203,
            -59.06353630110078,
            -59.06452930890795,
            -59.06326396284987,
            -59.06194453135997,
            -59.06260260980014,
            -59.06592913588679,
            -59.071356038353464,
            -59.077111670426106,
            -59.08142219977525,
            -59.08307611082392,
            -59.08223797272414,
            -59.07996923725747,
            -59.077820581300976,
            -59.07660080722644,
            -59.07604577913056,
            -59.074474943267454,
            -59.06973827819959,
            -59.05991490946592,
            -59.04458399576078,
            -59.024969452094865,
            -59.004016299997716,
            -58.98524024024849,
            -58.97191871934309,
            -58.96583479473275,
            -58.96710091719538,
            -58.974003035327215,
            -58.983916940742,
            -58.99386779141864,
            -59.00157124639885,
            -59.005594616416,
            -59.00569502441368,
            -59.0022848340983,
            -58.996311517280716,
            -58.98861384836158,
            -58.97998086983343,
            -58.97083732753591,
            -58.961577982516665,
            -58.95238063446506,
            -58.94347186689378,
            -58.93478858728714,
            -58.92613381624756,
            -58.91689110237751,
            -58.90641283775462,
            -58.894046823771625,
            -58.879731561017664,
            -58.86397863223746,
            -58.848100369999564,
            -58.83364908736797,
            -58.82213190528157,
            -58.814263515633016,
            -58.809917802703616,
            -58.808009452282796,
            -58.80716084197449,
            -58.80608797439923,
            -58.804275068350876,
            -58.801887521615626,
            -58.79968365790086,
            -58.79826298486971,
            -58.79772486697376,
            -58.797214212728306,
            -58.79528147267139,
            -58.79020064150454,
            -58.7808126609193,
            -58.76680727346847,
            -58.74905420093775,
            -58.72911607598585,
            -58.70891101168547,
            -58.68990507139,
            -58.67291351631903,
            -58.657773682340576,
            -58.64375777941579,
            -58.62974378311804,
            -58.614867488572145,
            -58.59864070072912,
            -58.581319830420064,
            -58.56363024228645,
            -58.546739688500146,
            -58.53168208530651,
            -58.51919781396315,
            -58.50922160818478,
            -58.50099770018385,
            -58.49298380363705,
            -58.48341621253303,
            -58.47054199574249,
            -58.45326247239714,
            -58.431150931640964,
            -58.4046582923302,
            -58.37464329255502,
            -58.34222862829971,
            -58.30825962613343,
            -58.27336068662033,
            -58.23775845025287,
            -58.201668655464594,
            -58.16526624378638,
            -58.1289767763314,
            -58.09318205425171,
            -58.05823749448838,
            -58.024047136368594,
            -57.9901797194407,
            -57.95573095494625,
            -57.91979190107221,
            -57.88156721666949,
            -57.840886885641474,
            -57.798134977317204,
            -57.754398461188785,
            -57.711003701558,
            -57.66936252683816,
            -57.63040606186803,
            -57.59453389582423,
            -57.56132518129337,
            -57.52983262415506,
            -57.49861239367603,
            -57.466219081593515,
            -57.43128907190862,
            -57.39295528206351,
            -57.350772154258756,
            -57.30496160423336,
            -57.256200086148596,
            -57.20575869669052,
            -57.15519149641598,
            -57.10633708831643,
            -57.060842588725855,
            -57.02001165768309,
            -56.9842960513042,
            -56.953307626535434,
            -56.92569772245773,
            -56.89968475606313,
            -56.873398271648675,
            -56.84561141867947,
            -56.81590721207577,
            -56.78487945561753,
            -56.75361080269889,
            -56.7233138403472,
            -56.694625125281846,
            -56.66752236580915,
            -56.641236191587716,
            -56.614838844865226,
            -56.58757826420221,
            -56.559441204563406,
            -56.53104016843918,
            -56.50351839288246,
            -56.477884294207456,
            -56.454717557572955,
            -56.43374300639725,
            -56.41409089608607,
            -56.394479284028,
            -56.373876557753775,
            -56.35171506151206,
            -56.32823910388309,
            -56.304208697120174,
            -56.28076995174767,
            -56.258886962024604,
            -56.23921854787622,
            -56.22178704089178,
            -56.20619657915717,
            -56.19161845682519,
            -56.17720142134806,
            -56.16210442997582,
            -56.145827364710584,
            -56.12809648122817,
            -56.10903234504628,
            -56.08889366347165,
            -56.068153923790106,
            -56.04720206829511,
            -56.026430813943826,
            -56.00598540943355,
            -55.98592558588122,
            -55.966052902355194,
            -55.946143601245176,
            -55.92582926045383,
            -55.90486440385842,
            -55.88301888057917,
            -55.860331005173286,
            -55.83695059454812,
            -55.813307599057076,
            -55.78984662294737,
            -55.767094454368404,
            -55.74533719920673,
            -55.72470767119988,
            -55.704961234216725,
            -55.685713640640536,
            -55.666363057114985,
            -55.646415356792225,
            -55.62540407339549,
            -55.60313198350907,
            -55.579470466833214,
            -55.55449402430783,
            -55.52823073793145,
            -55.500806989304664,
            -55.470586634059245,
            -55.43662456420982,
            -55.398874886021375,
            -55.358437239440796,
            -55.317072424883264,
            -55.2768322559302,
            -55.239240885591705,
            -55.2049990626942,
            -55.17361268501331,
            -55.14377509828067,
            -55.11365754072173,
            -55.081715378315884,
            -55.04701266360167,
            -55.009669238805834,
            -54.97057129631725,
            -54.93117056571448,
            -54.89275698500397,
            -54.8561676756948,
            -54.821348954102774,
            -54.78759395480784,
            -54.753677793696816,
            -54.71848559705058,
            -54.68122736766982,
            -54.64182506944275,
            -54.60068013016223,
            -54.558602925142985,
            -54.51628510997179,
            -54.47420478177552,
            -54.43232653153717,
            -54.39036699957275,
            -54.34783292289118,
            -54.30445225060644,
            -54.26016704586453,
            -54.21533889015649,
            -54.17046492065563,
            -54.126173761587815,
            -54.082883263535415,
            -54.04088648357409,
            -54.000174671173205,
            -53.960669247278226,
            -53.92210119242575,
            -53.88421007580284,
            -53.84655731472216,
            -53.808706114749185,
            -53.770109050188566,
            -53.73042841126431,
            -53.6895478887613,
            -53.64788428750593,
            -53.606211345103205,
            -53.56562814740319,
            -53.52703174434118,
            -53.49089139806503,
            -53.456824724985935,
            -53.423780227413566,
            -53.39019351752796,
            -53.354690254000126,
            -53.316464199860995,
            -53.275782697645525,
            -53.23379321879115,
            -53.19230048266641,
            -53.152981317550214,
            -53.11695053146229,
            -53.08424140427868,
            -53.054001830481035,
            -53.024719094435234,
            -52.99496759196839,
            -52.963783636510776,
            -52.93111636359369,
            -52.897601828886685,
            -52.86437037289177,
            -52.83239099873377,
            -52.80222748524406,
            -52.773694082246244,
            -52.74613932558242,
            -52.71860832417473,
            -52.69041285134671,
            -52.6612601375713,
            -52.63150668036791,
            -52.60183958464073,
            -52.57313389105673,
            -52.5459432712751,
            -52.52042480519027,
            -52.49611107919795,
            -52.47220581135832,
            -52.44767607748696,
            -52.421711619141995,
            -52.3937864449644,
            -52.363930944076024,
            -52.33252721610265,
            -52.300332633363766,
            -52.268107847265185,
            -52.236587607517755,
            -52.206159613044214,
            -52.17695723383242,
            -52.14869541330522,
            -52.120916742548395,
            -52.09295660400654,
            -52.06426820920799,
            -52.034404280001596,
            -52.00328506261207,
            -51.971054411457,
            -51.938182281854715,
            -51.90515548313483,
            -51.87247355415999,
            -51.84032658132936,
            -51.80868907617848,
            -51.77717482220087,
            -51.74533094280613,
            -51.712644298193915,
            -51.67888345131302,
            -51.64403353480548,
            -51.608468484900776,
            -51.57268191698324,
            -51.53728390959166,
            -51.50264743068842,
            -51.46893111440532,
            -51.43585537939005,
            -51.402917162217506,
            -51.36936453310731,
            -51.3345626879854,
            -51.29802659983575,
            -51.25973252776386,
            -51.21999048425889,
            -51.179527230126915,
            -51.13912853692949,
            -51.09956093415892,
            -51.0611879455332,
            -51.02401901684171,
            -50.987579764464115,
            -50.95125273534988,
            -50.91437283492153,
            -50.876628925021365,
            -50.838024526334806,
            -50.798992303059066,
            -50.76002963733129,
            -50.72158907902317,
            -50.683692512311204,
            -50.646025094397295,
            -50.60789814683904,
            -50.56869041645762,
            -50.52800336983587,
            -50.486042569204486,
            -50.44347660602356,
            -50.40139404885734,
            -50.36078953510834,
            -50.32234960519967,
            -50.28605086502752,
            -50.25129653414972,
            -50.21697049894123,
            -50.18195560368047,
            -50.145352122045026,
            -50.106889625346035,
            -50.06682177227036,
            -50.02593256061416,
            -49.98509904356783,
            -49.94515245594455,
            -49.906514940199784,
            -49.8692941008526,
            -49.83320664050488,
            -49.797892831127996,
            -49.762929421770735,
            -49.72809074092205,
            -49.69322414704272,
            -49.658362411521885,
            -49.623506399842725,
            -49.58872412819972,
            -49.55398094897624,
            -49.51930398228205,
            -49.48465253163434,
            -49.45008194102485,
            -49.41558420466364,
            -49.38122432647059,
            -49.34698128996185,
            -49.312915506578086,
            -49.27905045851608,
            -49.24555241739247,
            -49.21257578287963,
            -49.18035881300873,
            -49.14898046129775,
            -49.11841339460312,
            -49.088327444624134,
            -49.058279271290274,
            -49.02769468843543,
            -48.996203630794014,
            -48.963655585522815,
            -48.93034447753203,
            -48.89679647822946,
            -48.86373466107624,
            -48.83168128920335,
            -48.800892207277634,
            -48.77110953497056,
            -48.74177131585806,
            -48.71206347883769,
            -48.68133360916115,
            -48.64917570749577,
            -48.615693328692416,
            -48.58131055517235,
            -48.546743827751264,
            -48.51260954367778,
            -48.47935190135209,
            -48.44697045962995,
            -48.41518278596589,
            -48.38341067602329,
            -48.35113646630878,
            -48.31795551572038,
            -48.28385541860212,
            -48.24908260254008,
            -48.21418989584519,
            -48.17970618826242,
            -48.146081993663344,
            -48.11338714373308,
            -48.0814029800747,
            -48.049540187187944,
            -48.01715263143579,
            -47.983605236122244,
            -47.94861451528314,
            -47.91220667634202,
            -47.874846263563846,
            -47.83714989856022,
            -47.799821381758264,
            -47.76329167669602,
            -47.72772420541468,
            -47.69284757394034,
            -47.65820319042635,
            -47.62318751566077,
            -47.58739839940027,
            -47.55063671046559,
            -47.51308973239599,
            -47.475113226417136,
            -47.43721975776046,
            -47.399759690681336,
            -47.36293296622979,
            -47.32660154565811,
            -47.290484615872536,
            -47.25413809040358,
            -47.21724096606692,
            -47.17956806905514,
            -47.1411823799053,
            -47.10227179230373,
            -47.06321162494221,
            -47.02432119820285,
            -46.98590916337994,
            -46.9480712871221,
            -46.91080863856985,
            -46.873906694986836,
            -46.837122004173395,
            -46.80011037801996,
            -46.76263993109454,
            -46.724522388626255,
            -46.6858006962356,
            -46.64662348280267,
            -46.60734593223721,
            -46.568307552165045,
            -46.52985462680376,
            -46.49209650051572,
            -46.45498267165459,
            -46.41818776635126,
            -46.38134967702814,
            -46.34408908895215,
            -46.30629312116084,
            -46.26806204406564,
            -46.22981665953307,
            -46.19202976022445,
            -46.1551646644388,
            -46.11936011561554,
            -46.08447162439643,
            -46.04997745716689,
            -46.01527341217924,
            -45.97976590351246,
            -45.943208280325244,
            -45.905673600161585,
            -45.86765232669037,
            -45.82976337653148,
            -45.792665056676626,
            -45.75672337986172,
            -45.72203171983233,
            -45.68829031073134,
            -45.655053677567416,
            -45.6217714361525,
            -45.588079223916814,
            -45.55376559225882,
            -45.51891306178741,
            -45.48370522728697,
            -45.448454318971564,
            -45.413373590114375,
            -45.378643143606716,
            -45.34426567337507,
            -45.31021894155894,
            -45.27637214014473,
            -45.24265710404043,
            -45.20896869908864,
            -45.175300407487136,
            -45.141609012254534,
            -45.10792590578962,
            -45.07421330344457,
            -45.04047941845567,
            -45.006646645345555,
            -44.97268157593884,
            -44.93848013067149,
            -44.90401295718057,
            -44.86922255970294,
            -44.834169953920515,
            -44.79891866972683,
            -44.76365100720598,
            -44.72851159951143,
            -44.69368474494148,
            -44.65921800910147,
            -44.62511003011295,
            -44.591178760172156,
            -44.557216284811595,
            -44.52292606276568,
            -44.48812269818956,
            -44.45267304426956,
            -44.41665322131979,
            -44.38021455534666,
            -44.34365601543735,
            -44.30722587306554,
            -44.27116850109371,
            -44.23554713124466,
            -44.20034701885829,
            -44.165371690709456,
            -44.1304123653457,
            -44.09518745429686,
            -44.05952284924964,
            -44.02327329762097,
            -43.986462503116506,
            -43.94915539595873,
            -43.911549610113525,
            -43.87381141229109,
            -43.836148609476375,
            -43.798652196215826,
            -43.76139645356151,
            -43.72432443529522,
            -43.68739291089706,
            -43.650490279821646,
            -43.61358652025748,
            -43.57662846938545,
            -43.53964697911677,
            -43.50261128479959,
            -43.46551637776734,
            -43.428253046974966,
            -43.39074054437946,
            -43.35285294751606,
            -43.31458857977586,
            -43.27599245467508,
            -43.23727333849024,
            -43.198645016915314,
            -43.16036475101457,
            -43.122537295518036,
            -43.08517624661528,
            -43.04808937605025,
            -43.011047090611136,
            -42.97375980872971,
            -42.93608270292451,
            -42.89796008259373,
            -42.85953905172013,
            -42.82100418531309,
            -42.78260541277728,
            -42.74446598093811,
            -42.70664820752353,
            -42.66904632552526,
            -42.63154438593455,
            -42.59397293848621,
            -42.55627718358239,
            -42.5184341322305,
            -42.480550988594366,
            -42.44271664757944,
            -42.40506279959888,
            -42.367619561709546,
            -42.33041218207311,
            -42.293365306269635,
            -42.25643711000619,
            -42.21953807465552,
            -42.18265441437187,
            -42.14574382445848,
            -42.108836386403325,
            -42.0719205532571,
            -42.03504606390653,
            -41.998218476509564,
            -41.96150476379434,
            -41.92492136990929,
            -41.88852434531051,
            -41.852285754695274,
            -41.816185266898714,
            -41.78010897003815,
            -41.74397695514508,
            -41.70767789967389,
            -41.6712117048391,
            -41.6346074599105,
            -41.59801771672004,
            -41.5615749715965,
            -41.525435622505235,
            -41.48962303236814,
            -41.45410296118565,
            -41.418695639295215,
            -41.38322924912652,
            -41.347509163967615,
            -41.31148105305102,
            -41.275158844097746,
            -41.238709280906725,
            -41.20229690015399,
            -41.16611202078466,
            -41.13020869162942,
            -41.0945750917362,
            -41.05904704612958,
            -41.023456320077955,
            -40.98759749922684,
            -40.95138630843652,
            -40.91479453333872,
            -40.877946740609346,
            -40.840988410846144,
            -40.80413010676094,
            -40.767493844228156,
            -40.73116772180924,
            -40.69509139731648,
            -40.659163808605385,
            -40.62318298169115,
            -40.586993174453156,
            -40.55044079781758,
            -40.51350784858309,
            -40.47622873198648,
            -40.438767574530196,
            -40.40127958728151,
            -40.36394926298705,
            -40.32684459277193,
            -40.28998216037309,
            -40.25323701118349,
            -40.21647163797296,
            -40.17949823228257,
            -40.142227402560046,
            -40.104612626971786,
            -40.066747883076914,
            -40.02874859504658,
            -39.990794207438135,
            -39.952983634696515,
            -39.91538752264668,
            -39.87794492219721,
            -39.84057003253598,
            -39.80309900717648,
            -39.76542442367839,
            -39.72744306678182,
            -39.68916571738993,
            -39.65062786326902,
            -39.611960465516106,
            -39.57327267358939,
            -39.534708281781015,
            -39.49633051215545,
            -39.45819132802846,
            -39.42023830043528,
            -39.38240901058556,
            -39.344564565070264,
            -39.30660541457184,
            -39.26841774218548,
            -39.22998602163646,
            -39.19131979754716,
            -39.15253068980004,
            -39.11371949768967,
            -39.07502037179835,
            -39.03647790344515,
            -38.998108292921685,
            -38.95981951302605,
            -38.92152456200286,
            -38.88310484108239,
            -38.84453682817954,
            -38.80583351686797,
            -38.76711820932674,
            -38.728504524800385,
            -38.690123451771704,
            -38.65199391102301,
            -38.614081422287164,
            -38.57623214702227,
            -38.53829967093448,
            -38.50012642612788,
            -38.46167527360707,
            -38.42297339939003,
            -38.38417664177674,
            -38.34544540932861,
            -38.30696394296227,
            -38.2688120013948,
            -38.23101727680208,
            -38.19348422404141,
            -38.156102412156656,
            -38.11871240459402,
            -38.081220368627015,
            -38.04354489587959,
            -38.00569721844131,
            -37.967695480014896,
            -37.9296224342427,
            -37.89153275428078,
            -37.85351325360861,
            -37.81559832363967,
            -37.77783652414839,
            -37.740212124647044,
            -37.702717245880734,
            -37.66528338496068,
            -37.62786559822236,
            -37.59038677302581,
            -37.55282710804112,
            -37.51516381931402,
            -37.47744347735271,
            -37.43969943800522,
            -37.402003216278636,
            -37.36437336013751,
            -37.32683261002987,
            -37.289337064780746,
            -37.251857595438295,
            -37.214329223885414,
            -37.17673820543001,
            -37.13906281390662,
            -37.10133976552126,
            -37.06358381155696,
            -37.02583951695549,
            -36.98810066590684,
            -36.950373447113144,
            -36.91261508125449,
            -36.874813090929756,
            -36.83693208059008,
            -36.7989880995958,
            -36.76098258700665,
            -36.72295989486375,
            -36.68493001696013,
            -36.646922670069515,
            -36.608917313960106,
            -36.5709092346869,
            -36.53285321044861,
            -36.494737343671105,
            -36.456528531731735,
            -36.418240253891625,
            -36.379869514686206,
            -36.341454731973435,
            -36.3030066775876,
            -36.264562983861666,
            -36.22612070156545,
            -36.18769401899508,
            -36.14925327442761,
            -36.110788906879975,
            -36.072257947085596,
            -36.0336524193595,
            -35.99494780751184,
            -35.95616679526816,
            -35.91731911907329,
            -35.87845259432706,
            -35.83958319928516,
            -35.80074144561412,
            -35.761908315866144,
            -35.7230743626947,
            -35.6841928472386,
            -35.64525064056863,
            -35.60622428423864,
            -35.567140313958575,
            -35.528013676355826,
            -35.488888788714185,
            -35.449768728701855,
            -35.41065988771348,
            -35.371519246188065,
            -35.332321465207585,
            -35.293024889461904,
            -35.253641886086484,
            -35.21419238798304,
            -35.174748222304096,
            -35.13536059256792,
            -35.096087452845204,
            -35.05692344142554,
            -35.017846218688945,
            -34.97877666157656,
            -34.93965196339044,
            -34.90040087744278,
            -34.86101227751595,
            -34.821491536306695,
            -34.781901698917004,
            -34.74229723369844,
            -34.70275251546023,
            -34.663298013328536,
            -34.623960434911055,
            -34.58471609597924,
            -34.54554471567412,
            -34.506392072811764,
            -34.46722589668733,
            -34.427998349903646,
            -34.388699021846996,
            -34.34931524310532,
            -34.309879817265845,
            -34.27042414617461,
            -34.231013980101146,
            -34.19169105971241,
            -34.15249999696368,
            -34.11343142341572,
            -34.074460450432845,
            -34.035511949344006,
            -33.996522051719744,
            -33.95742089912639,
            -33.918195578366195,
            -33.87885852740938,
            -33.83948192653596,
            -33.80013610434236,
            -33.760901573982736,
            -33.721804228447986,
            -33.68284262952093,
            -33.643953743168964,
            -33.60507189645111,
            -33.56611760601698,
            -33.52705989104592,
            -33.487890515071854,
            -33.448657550710465,
            -33.409410790886355,
            -33.37021492101001,
            -33.33109251041763,
            -33.29204998316021,
            -33.253044948783646,
            -33.21403571136764,
            -33.17496516280242,
            -33.13581232523135,
            -33.09656703060508,
            -33.057263147861384,
            -33.01793543845797,
            -32.978638645068,
            -32.93939998737825,
            -32.9002410981003,
            -32.86114123384748,
            -32.82207181444432,
            -32.78297364828563,
            -32.74380130907243,
            -32.704506544442275,
            -32.665080787402744,
            -32.625530945006176,
            -32.58590690536466,
            -32.54626102332307,
            -32.50666013794407,
            -32.46713839593383,
            -32.427712121995214,
            -32.38834779321019,
            -32.34899748406595,
            -32.30958858227705,
            -32.27007178858203,
            -32.23041205083101,
            -32.19062317645641,
            -32.150738190648475,
            -32.11082098610158,
            -32.07092204144973,
            -32.0310858660024,
            -31.99131614800504,
            -31.95159941663093,
            -31.91188955631413,
            -31.87214485576174,
            -31.83231900670653,
            -31.792394369405727,
            -31.75236427930652,
            -31.712253544973304,
            -31.672090421495678,
            -31.63191862279287,
            -31.591766529612126,
            -31.551659267897005,
            -31.511593272607353,
            -31.471555409924967,
            -31.43150799554145,
            -31.39141688899146,
            -31.351244274760194,
            -31.310977666969038,
            -31.270618183960007,
            -31.230197336520508,
            -31.18975159104125,
            -31.14932594891535,
            -31.108943678961538,
            -31.068613214955693,
            -31.02831144349355,
            -30.988006941748733,
            -30.94765884566372,
            -30.90724598284246,
            -30.866762125483415,
            -30.826230591005,
            -30.785682561460863,
            -30.74515648325037,
            -30.704671734822682,
            -30.664232932097473,
            -30.62381844990811,
            -30.58340048506589,
            -30.542946404277167,
            -30.50244099591525,
            -30.46188175595489,
            -30.421287302560067,
            -30.380679972194738,
            -30.340085244575896,
            -30.299514924384226,
            -30.25897280441028,
            -30.218448839876288,
            -30.177932667587037,
            -30.13741203088693,
            -30.096883261393902,
            -30.056344580488194,
            -30.015799904508953,
            -29.975249987904593,
            -29.934696502844155,
            -29.894137576237295,
            -29.853574608917455,
            -29.813009555814208,
            -29.772448764019114,
            -29.731896987409787,
            -29.691357276981826,
            -29.65082569245513,
            -29.61029406731793,
            -29.569751186245583,
            -29.529189542633713,
            -29.488608285739375,
            -29.44801544340522,
            -29.407424551201448,
            -29.366849009927954,
            -29.32629591284097,
            -29.28576157708533,
            -29.245232941592334,
            -29.204690987350748,
            -29.164119453284027,
            -29.123508948000826,
            -29.082862199543314,
            -29.042189510686182,
            -29.001506866515726,
            -28.960826164895323,
            -28.920154778939324,
            -28.87949005923552,
            -28.838826362202834,
            -28.798153887097733,
            -28.757467863019077,
            -28.716764120223043,
            -28.67604445562535,
            -28.635307369732832,
            -28.59455279689564,
            -28.553773893461482,
            -28.512966445352276,
            -28.472123646181604,
            -28.431247846561973,
            -28.39034295895416,
            -28.34942289131177,
            -28.30849838124347,
            -28.26758284389363,
            -28.226677902265852,
            -28.185782493255356,
            -28.144882050742122,
            -28.103963112794997,
            -28.06300516192627,
            -28.02199734903458,
            -27.980928726853755,
            -27.939803398088266,
            -27.89862677855689,
            -27.857418164779375,
            -27.816193039207548,
            -27.774973843982753,
            -27.733770006174602,
            -27.69258978918824,
            -27.651422112136895,
            -27.61025404419945,
            -27.56905796361341,
            -27.527815447612866,
            -27.486506541001283,
            -27.445133109000295,
            -27.40370155708271,
            -27.36223844279707,
            -27.320763990847734,
            -27.279303458923494,
            -27.237860275087105,
            -27.19643417165678,
            -27.155002846470104,
            -27.113550028145198,
            -27.072051696217382,
            -27.03050459140579,
            -26.98890586899288,
            -26.947273847445896,
            -26.905619018201758,
            -26.863961571121983,
            -26.82230260507137,
            -26.78064754724899,
            -26.73898314654178,
            -26.697306898345506,
            -26.65560509096498,
            -26.613881409784636,
            -26.572130367812672,
            -26.530362893529524,
            -26.488576703821543,
            -26.446782650004458,
            -26.40497569749407,
            -26.36316376654581,
            -26.321338805108567,
            -26.2795064162372,
            -26.237655783665275,
            -26.195790409667904,
            -26.153898529461358,
            -26.1119865191565,
            -26.070049538587682,
            -26.028104760802986,
            -25.986157646686337,
            -25.94423095410554,
            -25.902325803486804,
            -25.860450263475084,
            -25.818582900157395,
            -25.776709551783476,
            -25.734794922048234,
            -25.692826957757752,
            -25.650789095727976,
            -25.608700482770818,
            -25.566577317128157,
            -25.524462405682,
            -25.482377114230243,
            -25.440349492990425,
            -25.398370319600758,
            -25.356432296040214,
            -25.314496939791493,
            -25.272543506555152,
            -25.230538173657575,
            -25.18848058033924,
            -25.14636433393504,
            -25.10421517878454,
            -25.06204332807772,
            -25.01987914292192,
            -24.977725619235358,
            -24.935599009144838,
            -24.89348567311314,
            -24.851388004939647,
            -24.809283122144453,
            -24.767170438370474,
            -24.72502895268791,
            -24.682864425322006,
            -24.640664267626534,
            -24.598443818968736,
            -24.556198413189225,
            -24.513948494441184,
            -24.471689310251943,
            -24.429436518507845,
            -24.387176346629168,
            -24.344914911492214,
            -24.302631077343115,
            -24.260329517070087,
            -24.217993617145662,
            -24.175637753681485,
            -24.133255608643964,
            -24.090868960712836,
            -24.048472022922542,
            -24.006080583964398,
            -23.963677927142736,
            -23.92126921013914,
            -23.87883101939805,
            -23.836369291965777,
            -23.793867750016823,
            -23.751343664258936,
            -23.708790953933224,
            -23.66623282330073,
            -23.62366205789316,
            -23.581095281921005,
            -23.53851529299985,
            -23.49592987096664,
            -23.45331621461584,
            -23.410681875699872,
            -23.368007751008818,
            -23.325308096058922,
            -23.28257056547002,
            -23.2398154721752,
            -23.197034032778106,
            -23.15424812358845,
            -23.11144750448443,
            -23.06865042768442,
            -23.02584027440202,
            -22.983027999325984,
            -22.94018967317923,
            -22.897332106544454,
            -22.854431511322478,
            -22.811500714071286,
            -22.768525694959642,
            -22.725530622627883,
            -22.68250963131926,
            -22.639489572755906,
            -22.596459843698675,
            -22.5534376295694,
            -22.510400561053128,
            -22.46735715746556,
            -22.424281710959587,
            -22.381186278361945,
            -22.33805270359071,
            -22.29490190746589,
            -22.251721461473046,
            -22.208533811360898,
            -22.165323309687217,
            -22.122107591420455,
            -22.078866605747397,
            -22.0356169379038,
            -21.99234021022612,
            -21.94905679956688,
            -21.90575098925679,
            -21.86244370319765,
            -21.81911634781117,
            -21.77578572629068,
            -21.73242925043549,
            -21.6890628247709,
            -21.6456659212469,
            -21.60225941234361,
            -21.55882752709915,
            -21.515394214523198,
            -21.471942837052428,
            -21.428493767110826,
            -21.385025002888018,
            -21.34155309385437,
            -21.29805466832723,
            -21.254548631374945,
            -21.21101556656508,
            -21.167478722174334,
            -21.12392055727355,
            -21.080363836133884,
            -21.03678792513342,
            -20.99321250149252,
            -20.94961471469491,
            -20.90601469445082,
            -20.862391341535815,
            -20.818767234060783,
            -20.775121823505028,
            -20.731476416317705,
            -20.687807016571423,
            -20.644132014429218,
            -20.60042620498822,
            -20.556710665546586,
            -20.512965463430177,
            -20.46921839322125,
            -20.425453874286053,
            -20.381700210199597,
            -20.33793686223525,
            -20.294184067308198,
            -20.2504122576252,
            -20.206636018861246,
            -20.16282488038359,
            -20.11899841047722,
            -20.075134139613365,
            -20.031260377369254,
            -19.98736010316261,
            -19.943462953805394,
            -19.899548355867033,
            -19.85564024737847,
            -19.81171179013463,
            -19.767783128789173,
            -19.723826118703673,
            -19.679862669942448,
            -19.63586734408382,
            -19.591865288631077,
            -19.547832995638608,
            -19.503796903421758,
            -19.45973341786103,
            -19.415668749041565,
            -19.371578144575615,
            -19.32748665544903,
            -19.283367486791136,
            -19.239244069607206,
            -19.195088174294586,
            -19.150923708754437,
            -19.106724280085874,
            -19.062517548145188,
            -19.018280627916692,
            -18.974043745643762,
            -18.92978337580603,
            -18.88552653324526,
            -18.841244007061718,
            -18.796957682903287,
            -18.752635131997664,
            -18.708299388558153,
            -18.66392254819249,
            -18.619534829140893,
            -18.575114533388334,
            -18.53069545657208,
            -18.48625446179806,
            -18.441820172898105,
            -18.39736157806806,
            -18.352900490004224,
            -18.3084017429854,
            -18.263887927408277,
            -18.219328308812305,
            -18.174752810006296,
            -18.13013760078497,
            -18.085517902165492,
            -18.04087136608435,
            -17.996231709921766,
            -17.951571938241386,
            -17.90692023059427,
            -17.86224356312616,
            -17.817565709004732,
            -17.772850751355563,
            -17.72812260740407,
            -17.683347782119583,
            -17.638555591468716,
            -17.59371904100838,
            -17.548874472237195,
            -17.50399956217267,
            -17.459132224169004,
            -17.414246809144895,
            -17.369374525192296,
            -17.324480633799674,
            -17.279588673701213,
            -17.2346593896396,
            -17.189717464118708,
            -17.14472915647347,
            -17.099727901165892,
            -17.054687842960675,
            -17.009647494385437,
            -16.96458073931582,
            -16.919521864774396,
            -16.874437702971044,
            -16.829356532642837,
            -16.784241665608775,
            -16.7391223128107,
            -16.693965416794498,
            -16.64880545726928,
            -16.6036129704846,
            -16.558423779350463,
            -16.513206348214798,
            -16.46799314289956,
            -16.42274881946302,
            -16.377504163926556,
            -16.332223968171466,
            -16.286941512242645,
            -16.241624231727304,
            -16.196307870857936,
            -16.150960348617986,
            -16.105616907094376,
            -16.0602436297211,
            -16.014874432533787,
            -15.96947416545088,
            -15.92407666423026,
            -15.878646528954006,
            -15.833217771586883,
            -15.787754484406467,
            -15.742290766032323,
            -15.696790890769815,
            -15.651290573871922,
            -15.60575597396794,
            -15.560225215199642,
            -15.51466533753492,
            -15.46911397623776,
            -15.423535173587581,
            -15.37796282616893,
            -15.33235694386412,
            -15.286749641462842,
            -15.241101349384266,
            -15.19544772042987,
            -15.149753692957248,
            -15.104059664468169,
            -15.058332930699352,
            -15.01261402209492,
            -14.966867371227389,
            -14.921129799746218,
            -14.875361691037275,
            -14.829597722550904,
            -14.783797531505787,
            -14.737997144619149,
            -14.692157789229567,
            -14.646317444708307,
            -14.600438121155193,
            -14.554558441879186,
            -14.508640317409785,
            -14.462723002641015,
            -14.416768935421393,
            -14.370818563011746,
            -14.324834620834862,
            -14.278857443389324,
            -14.232848035748058,
            -14.186844718278918,
            -14.140805903200386,
            -14.094768589442598,
            -14.048690684496972,
            -14.002610581594519,
            -13.956488007752895,
            -13.910363881281683,
            -13.86419943782452,
            -13.818036725549614,
            -13.77183672122191,
            -13.72564114724552,
            -13.679409905861517,
            -13.63318411676871,
            -13.586922510017494,
            -13.540665390291306,
            -13.494370007607628,
            -13.448075808470728,
            -13.401739252181432,
            -13.355400567838199,
            -13.309017713204996,
            -13.2626338222248,
            -13.216209293273062,
            -13.16978922775318,
            -13.123333681727223,
            -13.0768859850351,
            -13.030402591174687,
            -12.983923656261814,
            -12.937403170889938,
            -12.890881436469844,
            -12.844314181691736,
            -12.797745257350517,
            -12.751133405888528,
            -12.704524773012151,
            -12.657878000760807,
            -12.611237958928514,
            -12.564560631435732,
            -12.51788895057404,
            -12.471177428955798,
            -12.424469246444025,
            -12.37771946096401,
            -12.330972476730198,
            -12.284183641187918,
            -12.237397599302618,
            -12.190569110699604,
            -12.14374294636612,
            -12.097094422530153,
            -12.051176439171762,
            -12.0065839341064,
            -11.963816142842443,
            -11.922759673256714,
            -11.882704254560023,
            -11.842266035821845,
            -11.799958144189896,
            -11.754524388089882,
            -11.705586728941617,
            -11.653662923845888,
            -11.600220949111197,
            -11.547061924564906,
            -11.495948303996135,
            -11.447928893893252,
            -11.403284381068067,
            -11.361395175998016,
            -11.321237270653178,
            -11.2815984195096,
            -11.241624956838567,
            -11.200819362521287,
            -11.159234603268983,
            -11.117145194825516,
            -11.07505930597717,
            -11.033377018443792,
            -10.99250521048626,
            -10.952638485622252,
            -10.91394244624463,
            -10.876330706841234,
            -10.839613001967955,
            -10.803270926238715,
            -10.766687393182455,
            -10.729073132895575,
            -10.689861361616941,
            -10.648718626477805,
            -10.60588747646111,
            -10.561995603166814,
            -10.518114422480785,
            -10.475301714714554,
            -10.434515192286035,
            -10.396183600071467,
            -10.36031223886688,
            -10.326331619766341,
            -10.29347476395326,
            -10.260801035073808,
            -10.227620161241145,
            -10.193438361114115,
            -10.158230330593915,
            -10.122210912362672,
            -10.085954906911681,
            -10.050059863341282,
            -10.015206335355057,
            -9.98180811867034,
            -9.950107986901804,
            -9.919910549553927,
            -9.890802540463316,
            -9.862030352843403,
            -9.832851913074599,
            -9.802491513835966,
            -9.770491110435929,
            -9.736581550606816,
            -9.70089919868559,
            -9.663713167576054,
            -9.62553616632951,
            -9.5868075078751,
            -9.548018615009541,
            -9.509445019708947,
            -9.471325436659043,
            -9.43363273222474,
            -9.396283898011818,
            -9.358945519796327,
            -9.321304361287833,
            -9.282948595054238,
            -9.243707850772504,
            -9.20355066975438,
            -9.162857220212382,
            -9.122164692539561,
            -9.082245557930088,
            -9.043689664834506,
            -9.006924851793858,
            -8.971883212531912,
            -8.93822920331694,
            -8.905276729384605,
            -8.872410923892566,
            -8.839058608629133,
            -8.805001301633226,
            -8.770127049482259,
            -8.734519185564656,
            -8.698086363008542,
            -8.660695278069678,
            -8.621987687492316,
            -8.581753284006618,
            -8.539909586329305,
            -8.49686546226166,
            -8.453297660646905,
            -8.410193784682482,
            -8.368329148303832,
            -8.328177115295194,
            -8.28949648069736,
            -8.251575540578333,
            -8.21324799814727,
            -8.173493499517622,
            -8.13158641717103,
            -8.087552842250213,
            -8.04195001333941,
            -7.995880177861423,
            -7.950416856070021,
            -7.906490438829916,
            -7.86443278717222,
            -7.824165650913697,
            -7.785093319785861,
            -7.746553113764177,
            -7.7078030292530935,
            -7.668401516276384,
            -7.628026479239785,
            -7.586684515615082,
            -7.544422972490983,
            -7.501520584789333,
            -7.458227240839858,
            -7.4149805988704625,
            -7.3721233550405385,
            -7.330054383034268,
            -7.288879144752461,
            -7.24855178241059,
            -7.208612783144545,
            -7.168505919433342,
            -7.127514978056691,
            -7.085223572969953,
            -7.041459611616387,
            -6.996615806252545,
            -6.951341104460034,
            -6.906594465272274,
            -6.8631474482188235,
            -6.821602686372852,
            -6.78201575778957,
            -6.744141336168952,
            -6.707299255290989,
            -6.670801607274057,
            -6.633885146664704,
            -6.5960944935582475,
            -6.557098321685624,
            -6.5169435081080325,
            -6.4757682932839815,
            -6.4339998371583675,
            -6.39204079263305,
            -6.350452729214738,
            -6.30962240360836,
            -6.269925500562505,
            -6.2313926878244965,
            -6.193917148336764,
            -6.15701508212023,
            -6.120164327702984,
            -6.082689356199976,
            -6.0441762346874945,
            -6.00434698122815,
            -5.9633776601790895,
            -5.921613560091684,
            -5.879719443359045,
            -5.838269026315928,
            -5.7978501287920885,
            -5.758694396688604,
            -5.720891063440732,
            -5.684150279386667,
            -5.6481416426724795,
            -5.612337931815416,
            -5.5763840750005205,
            -5.539919679410761,
            -5.502891467136045,
            -5.465297600977179,
            -5.427416667626855,
            -5.389477758657237,
            -5.351839156612743,
            -5.314643449201133,
            -5.278024165061371,
            -5.241824857816463,
            -5.205890471931073,
            -5.16986330729172,
            -5.133519590157472,
            -5.096563193418425,
            -5.058919230057549,
            -5.020465318686205,
            -4.981275816198286,
            -4.941337435060907,
            -4.900816770609144,
            -4.859815446526671,
            -4.818662651375987,
            -4.777649568132401,
            -4.737252977246192,
            -4.697773143623799,
            -4.659485120509094,
            -4.622270411902693,
            -4.585858175965306,
            -4.549618894045084,
            -4.512989659911086,
            -4.4753945327858755,
            -4.436683683605487,
            -4.396933991397202,
            -4.356675352753711,
            -4.316459592086741,
            -4.276928990659764,
            -4.238356281648486,
            -4.2008265227218455,
            -4.163978918710681,
            -4.127401538678998,
            -4.09051339767595,
            -4.052984139719609,
            -4.014531583512729,
            -3.975199098799967,
            -3.935019873083748,
            -3.894224341253642,
            -3.8529103386832753,
            -3.811310025384017,
            -3.7695228632980378,
            -3.7278089976680353,
            -3.6862948621899387,
            -3.6452079875328276,
            -3.6045312581520608,
            -3.5642385212073697,
            -3.52401137708773,
            -3.483585661467595,
            -3.442573716222847,
            -3.40086582167841,
            -3.3584206477666325,
            -3.3155589250027573,
            -3.2726071805779613,
            -3.2300676737145264,
            -3.188205229350321,
            -3.1472507845990125,
            -3.107087004687066,
            -3.067577818566491,
            -3.028350690170809,
            -2.9891682137887563,
            -2.949690410180541,
            -2.9097927235202574,
            -2.8692731756873258,
            -2.828142367872937,
            -2.7863333373985744,
            -2.744009969769412,
            -2.7012830431051635,
            -2.65849507947064,
            -2.6158813065162367,
            -2.5737928984012455,
            -2.5323193402983963,
            -2.4915273238203715,
            -2.4511535126400212,
            -2.4109521939893885,
            -2.370490347751327,
            -2.3295537199397374,
            -2.287929299171562,
            -2.2457348553957055,
            -2.203089459378759,
            -2.1603422423723226,
            -2.117686164629471,
            -2.0753947219020916,
            -2.033489746242218,
            -1.9920554773283061,
            -1.9509648352559799,
            -1.9102190905347374,
            -1.86965932879314,
            -1.8292743192867422,
            -1.7888835393715694,
            -1.7484426955112458,
            -1.7077487733042667,
            -1.6667821038768942,
            -1.6254350232649273,
            -1.5838505332502246,
            -1.5421108601266407,
            -1.500515708084405,
            -1.459210133135687,
            -1.4184298350579843,
            -1.3781357532920013,
            -1.3383078260774048,
            -1.2986508500616636,
            -1.2589626951034476,
            -1.2188915537749674,
            -1.1783231607265878,
            -1.1371177394043361,
            -1.0954482656203928,
            -1.0534689266334554,
            -1.0115829338447024,
            -0.9700504556924916,
            -0.9292222765289283,
            -0.8891471928036639,
            -0.8498479278154905,
            -0.8110041035340787,
            -0.7723264230512041,
            -0.7333285502955371,
            -0.6937576084606326,
            -0.6533623458176975,
            -0.6122606667024435,
            -0.5705980917459078,
            -0.5287979149879591,
            -0.48713120220431355,
            -0.44594101534825054,
            -0.4052536888546988,
            -0.36509630211684974,
            -0.32521358680090007,
            -0.2854667896463116,
            -0.24557777713143122,
            -0.20550208474856418,
            -0.16510981938585528,
            -0.12449496374071153,
            -0.0836159484226198,
            -0.04260387630962672,
            -0.0014294300279494823,
            0.03975617115347828,
            0.08094019963989003,
            0.12192273353310833,
            0.1626740883753139,
            0.20304620302205775,
            0.24314381339457394,
            0.2830068491174175,
            0.32292126426976486,
            0.3630273918644113,
            0.4035817204991987,
            0.44456086930676875,
            0.4859737814447511,
            0.5275499825390486,
            0.5691392857428407,
            0.6104536277210376,
            0.6514684113095812,
            0.6921127424809873,
            0.7325924567824839,
            0.7730038878903052,
            0.8136147490648054,
            0.8544769855456587,
            0.895744714938598,
            0.9373357542886873,
            0.9792910907360003,
            1.0214523436717389,
            1.0638164198926015,
            1.1061967630761937,
            1.1485691494802521,
            1.190738376272857,
            1.232702831966769,
            1.2743377897927974,
            1.3157614533871511,
            1.3569926903002885,
            1.3982741148489257,
            1.4396816667436232,
            1.48142178977326,
            1.5234467182763698,
            1.5657945943562184,
            1.6082638426504674,
            1.6508080056731589,
            1.6932332378757344,
            1.735579448287473,
            1.7777713165257671,
            1.8199466074298605,
            1.8620688121733717,
            1.9042521969239865,
            1.9464011043998086,
            1.9885800228135444,
            2.0306870925811085,
            2.072833811614365,
            2.1149931744048995,
            2.1573364704637172,
            2.1998389153891917,
            2.242601030268596,
            2.2854730562740966,
            2.328425616343502,
            2.3712302356255814,
            2.4138699431543977,
            2.456221929223302,
            2.498433736468609,
            2.540544604302987,
            2.5828029949566162,
            2.6252506430303457,
            2.6680422643925352,
            2.7110641604256234,
            2.7543093258868137,
            2.7975467344536042,
            2.8407287580157474,
            2.883662291829909,
            2.926396245808246,
            2.968857504807799,
            3.0112066196030236,
            3.053449318420686,
            3.09578315006032,
            3.138208047138928,
            3.1808805402335834,
            3.223732256789233,
            3.266836523999068,
            3.310038849468196,
            3.3533404358653605,
            3.3965425662975317,
            3.4396421096148178,
            3.4824767911118086,
            3.525113074114093,
            3.567473819230543,
            3.6097073175473695,
            3.651798295302379,
            3.6939295986297114,
            3.736092121436369,
            3.778451899102423,
            3.8209635036791725,
            3.863740569968755,
            3.9066694851144197,
            3.949785716268966,
            3.99289884474509,
            4.035990017454405,
            4.078858936117244,
            4.12153761719456,
            4.163934434476335,
            4.2062244680026035,
            4.248450158260616,
            4.290866003588699,
            4.333504783965399,
            4.376518781038386,
            4.419773378021417,
            4.463243297799012,
            4.506664519059664,
            4.5499749706248,
            4.5929754707491135,
            4.635745334131632,
            4.678250507185144,
            4.720703398590561,
            4.7631300766749085,
            4.805721175720305,
            4.848418886589664,
            4.891308308923063,
            4.934243113323568,
            4.977262484059717,
            5.02021770753676,
            5.063174140315764,
            5.106014457088559,
            5.148825592212727,
            5.191499099234551,
            5.234129042863437,
            5.276625390993855,
            5.31911981235554,
            5.3615718850612,
            5.404157906269554,
            5.446854626404904,
            5.489815436637616,
            5.532954830262925,
            5.57634337283072,
            5.619817320207986,
            5.663398284653861,
            5.706912807396332,
            5.750408738002716,
            5.7937577386233015,
            5.837054829120413,
            5.880208477382768,
            5.923340480513969,
            5.966381708333179,
            6.009479544083876,
            6.052591216349771,
            6.095880966275851,
            6.139295509628572,
            6.182950465729836,
            6.226707468067003,
            6.270583058874509,
            6.3143592761495615,
            6.3580279594887665,
            6.401418916504614,
            6.4446375168422545,
            6.487657909826611,
            6.530712951433645,
            6.573841750844633,
            6.617257433171623,
            6.660901524794427,
            6.704847964399433,
            6.748904956166535,
            6.793062817044538,
            6.837116113476039,
            6.88110705662482,
            6.924919317777133,
            6.968687289944603,
            7.012360439764829,
            7.056101379366789,
            7.099854281138914,
            7.143759159654608,
            7.187734262137068,
            7.2318986069289775,
            7.276150148052799,
            7.320581428882791,
            7.365050880874375,
            7.409603225199012,
            7.454053665487137,
            7.498428526873154,
            7.54256404424196,
            7.586551210007854,
            7.630320636914539,
            7.674062659793346,
            7.717780911075295,
            7.761690338106716,
            7.80576143611941,
            7.850129104747514,
            7.894659501265225,
            7.939389100017612,
            7.984115924869508,
            8.028854074444663,
            8.073425024546907,
            8.117902826618195,
            8.162186795150363,
            8.20642876733957,
            8.250587741036036,
            8.294846750945597,
            8.339161112191874,
            8.383678404491233,
            8.42829444316931,
            8.473088892556579,
            8.51789746523632,
            8.562764380856326,
            8.60752268515622,
            8.652247239593592,
            8.696822788477679,
            8.741380427458092,
            8.78584623527316,
            8.830367414594718,
            8.874859009361865,
            8.91944115869825,
            8.964000235537435,
            9.008640844578382,
            9.053251188029906,
            9.09795063707629,
            9.142641076352431,
            9.187442074261956,
            9.23223508193586,
            9.277105240658395,
            9.321900124169577,
            9.366691583973342,
            9.41134601729332,
            9.455986746433966,
            9.50054768133476,
            9.545211817686729,
            9.58993946685215,
            9.634894244766418,
            9.679973715979573,
            9.725255865004085,
            9.770556493927488,
            9.815902574751624,
            9.861102521416358,
            9.90621934549398,
            9.951124900445748,
            9.995953266006634,
            10.040634958096016,
            10.085340382230592,
            10.130011154938293,
            10.174809231072278,
            10.219653634283285,
            10.26467563184595,
            10.309756978527929,
            10.35498854848173,
            10.40021213217393,
            10.44548834102899,
            10.490647260087744,
            10.535764808179204,
            10.580712695692515,
            10.625626805548901,
            10.670439518440354,
            10.715330489607837,
            10.760244307465603,
            10.805339134531968,
            10.850511813058901,
            10.895864124567307,
            10.941244681885891,
            10.98672855897822,
            11.03216096828686,
            11.077632107181039,
            11.123009521423164,
            11.168405185051425,
            11.213703064925566,
            11.259029173110452,
            11.304281953302008,
            11.349605272453662,
            11.394913833120615,
            11.440358858029045,
            11.485843125461317,
            11.531483886867502,
            11.577132480456584,
            11.622853591470028,
            11.668463807023667,
            11.714028507034806,
            11.759404571783408,
            11.80472880084144,
            11.849937197848474,
            11.895227803515583,
            11.94055771355261,
            11.986099829763104,
            12.031748354970436,
            12.077598736938745,
            12.123478217109595,
            12.169446701484201,
            12.215333172904803,
            12.261230457738716,
            12.30701382532654,
            12.352818583653768,
            12.398545204137374,
            12.44433539276406,
            12.490082298657002,
            12.535917770235232,
            12.581729532371538,
            12.627651694354347,
            12.673576396090223,
            12.71963795600231,
            12.765717227506332,
            12.811926228597239,
            12.858117038356445,
            12.904377421141575,
            12.950548331642858,
            12.996726019218576,
            13.042777027056097,
            13.088834071375661,
            13.134799263763908,
            13.180831393581196,
            13.226841915955188,
            13.272982442683372,
            13.319143014564322,
            13.365446723962082,
            13.411753652886665,
            13.458162656548375,
            13.504519068995698,
            13.550920690987136,
            13.597225341373088,
            13.643555973990331,
            13.689801765949632,
            13.7361162591672,
            13.782408227312592,
            13.828833943697585,
            13.87528474025307,
            13.921884721989903,
            13.968487011235823,
            14.015184756249331,
            14.061816237757219,
            14.108481022169302,
            14.15504047196858,
            14.201625722666053,
            14.24812585064738,
            14.294688653787693,
            14.34120512802984,
            14.38781519543168,
            14.43439815335452,
            14.48108630642534,
            14.527756736326026,
            14.574543521503816,
            14.621322404526149,
            14.66821866655407,
            14.71508951711077,
            14.762037798094816,
            14.808902576640104,
            14.855783732748355,
            14.902536857232294,
            14.94929688691517,
            14.995962052511302,
            15.042704641226349,
            15.089440836518401,
            15.13633584866173,
            15.183274736048315,
            15.230378649967664,
            15.277488579603697,
            15.324695528787512,
            15.371830414011454,
            15.418995434977944,
            15.466046685546775,
            15.513117637286797,
            15.560092070613889,
            15.607123253193974,
            15.654103779119843,
            15.701186659177257,
            15.7482557712709,
            15.79545003108429,
            15.842634512926178,
            15.889928352148964,
            15.937178447981193,
            15.984493197555322,
            16.03171919961118,
            16.07897776760679,
            16.12613813094682,
            16.173348736140888,
            16.220500839459778,
            16.267753487398824,
            16.314992537417403,
            16.36235893125961,
            16.409713464355047,
            16.45717503755635,
            16.504591362326313,
            16.55208096355162,
            16.599500268847724,
            16.646980884698884,
            16.694389602085963,
            16.741863579216545,
            16.789270116091966,
            16.836746856355926,
            16.88416446264214,
            16.931669417299418,
            16.979142624160666,
            17.026737418184965,
            17.074330694764367,
            17.122059301380876,
            17.169772985933037,
            17.21758034991694,
            17.26531147808248,
            17.313073652354458,
            17.3607151947595,
            17.408377077300216,
            17.455944292765693,
            17.50358592306577,
            17.551196161819732,
            17.598933534656314,
            17.646666472999488,
            17.694524224479682,
            17.742352229614998,
            17.790270920218497,
            17.83813031210495,
            17.88606458254694,
            17.933937539232573,
            17.981891752486046,
            18.029790570230833,
            18.077770865937246,
            18.12568946705084,
            18.173682333915767,
            18.22161214678844,
            18.269626623878242,
            18.31759965218769,
            18.365684781651485,
            18.413751368110532,
            18.461939515697157,
            18.510099358034587,
            18.558353791515508,
            18.606542822366386,
            18.65479096039579,
            18.702949981107746,
            18.75116358739611,
            18.799303179604713,
            18.84752797550345,
            18.895715624318836,
            18.944022097913837,
            18.99231227158651,
            19.040724145421823,
            19.08910257946518,
            19.137569420952694,
            19.18596033179791,
            19.23439898248913,
            19.282733399233983,
            19.331109072079087,
            19.379399156454973,
            19.42777185250037,
            19.47611271322139,
            19.52458873956834,
            19.57306921968989,
            19.621695325330748,
            19.670307509740212,
            19.71902494260396,
            19.76767820223952,
            19.8163919584513,
            19.865013531115903,
            19.91369006914376,
            19.962288335583256,
            20.010967364790808,
            20.059595269566113,
            20.108325280627785,
            20.157015936655913,
            20.205812954758606,
            20.254570614177766,
            20.303434364932503,
            20.352258330275973,
            20.401186175089336,
            20.45006620587331,
            20.499034809626867,
            20.547933956297758,
            20.5968997012063,
            20.645780607892405,
            20.69472638337431,
            20.74360093550661,
            20.79256658825257,
            20.84149124507335,
            20.89053204173478,
            20.939543403669962,
            20.988666761150842,
            21.03774322130841,
            21.086908649074203,
            21.136006326554515,
            21.185181164458452,
            21.234287149180588,
            21.283478659919126,
            21.332614216568068,
            21.381848720015213,
            21.43103754811624,
            21.48033204905861,
            21.5295839013051,
            21.57894197560693,
            21.628254768429667,
            21.67766766531703,
            21.72702423344543,
            21.776465934470032,
            21.82583416443107,
            21.875272824111264,
            21.92462950614427,
            21.974057863968405,
            22.023414945862175,
            22.072861834004392,
            22.122257902203206,
            22.17176238371015,
            22.221228759519278,
            22.270809547359786,
            22.320351198955077,
            22.370000824412752,
            22.419599725748498,
            22.469290938226653,
            22.51891191127964,
            22.568604575741624,
            22.618208886221456,
            22.667875513556833,
            22.717457839037756,
            22.767122925205513,
            22.816737363272352,
            22.866474158412395,
            22.91619397192988,
            22.96605348992705,
            23.015889906600297,
            23.065837748599673,
            23.11571970052646,
            23.16566949957571,
            23.21552182253996,
            23.265431899302204,
            23.31525665367305,
            23.365167906634987,
            23.415027466148906,
            23.46500110252728,
            23.51493624100786,
            23.564983231154464,
            23.61497763070411,
            23.665065881620656,
            23.71508613589977,
            23.765192091810157,
            23.815228633676007,
            23.86535388960028,
            23.915413011569772,
            23.965562938350164,
            24.015647583103792,
            24.065825762060403,
            24.115945353348323,
            24.166170545077186,
            24.21635180297671,
            24.26665171270137,
            24.316913029232136,
            24.367287361472094,
            24.417605662478177,
            24.468012199263352,
            24.518336858468032,
            24.568730991609467,
            24.619036638573093,
            24.66941988033455,
            24.719734675512854,
            24.7701541322756,
            24.820531686278656,
            24.871034066341547,
            24.92150334802683,
            24.97209391011382,
            25.022636101979856,
            25.073276663686354,
            25.123842632314194,
            25.174483483610164,
            25.2250333588296,
            25.275652928109803,
            25.326188109129724,
            25.376810313197566,
            25.427371422281887,
            25.47804361214698,
            25.52867316813499,
            25.579423199765078,
            25.630129185288794,
            25.680945991015907,
            25.731704425239855,
            25.78255998563985,
            25.83334705324628,
            25.884226580472056,
            25.935036908210147,
            25.98594141206142,
            26.03677834519654,
            26.087710949203686,
            26.138577560578423,
            26.18954361489943,
            26.2404499265448,
            26.291464221611285,
            26.342426363615576,
            26.393500155701012,
            26.44451814171829,
            26.495636965482028,
            26.546684076889147,
            26.597816731098813,
            26.648868061395472,
            26.70000557677984,
            26.751072539421074,
            26.802243830812827,
            26.853363466334535,
            26.904601280911063,
            26.955791306941418,
            27.00709321216236,
            27.05833314045953,
            27.109668607752543,
            27.160928314071523,
            27.212276463358943,
            27.263548640190553,
            27.3149148671863,
            27.36621306632637,
            27.417613557298413,
            27.468952612051485,
            27.52039953768658,
            27.571789777619017,
            27.623292902901834,
            27.674743509196112,
            27.726309359924397,
            27.777820731920855,
            27.82944046660059,
            27.880993700086307,
            27.932640928260014,
            27.98420779776533,
            28.035859509023197,
            28.087428349253923,
            28.139087427463963,
            28.19067501779878,
            28.242368018280438,
            28.294004489705284,
            28.345758588036674,
            28.397462765093543,
            28.449285036952123,
            28.501051140742142,
            28.55292409062109,
            28.604726152767896,
            28.65662041517851,
            28.708432002900967,
            28.760330536488713,
            28.812148935497692,
            28.864065022101197,
            28.915916763200947,
            28.96788319086794,
            29.019797854620943,
            29.071832035103146,
            29.123809585876792,
            29.175894525029776,
            29.22790729554938,
            29.280014533757697,
            29.33204307349037,
            29.384168216825994,
            29.43622330752884,
            29.48838675308287,
            29.540489705177837,
            29.592705549157667,
            29.644858935471355,
            29.697119148839057,
            29.749309502932956,
            29.8016017936582,
            29.853822834774917,
            29.906147849198163,
            29.958404105545693,
            30.0107651889494,
            30.06305469311081,
            30.115443822778868,
            30.16775582809875,
            30.220165541190877,
            30.27250164445926,
            30.32494515217987,
            30.377327864708153,
            30.429830272745445,
            30.48227871179365,
            30.53484606891342,
            30.58735048411854,
            30.639959942948032,
            30.692491424157776,
            30.745116699906728,
            30.797658788218204,
            30.85029669459124,
            30.902858555014397,
            30.95552635943474,
            31.008127847222752,
            31.06084324615127,
            31.113497129216366,
            31.166267253917116,
            31.21897557545289,
            31.271798189773726,
            31.32455487481211,
            31.37742019926088,
            31.430212190903056,
            31.483105240987193,
            31.535918128367697,
            31.588828247426587,
            31.641657994064,
            31.69458923021931,
            31.74744733354337,
            31.801111810275657,
            31.855449924402965,
            31.910609373530452,
            31.965450811959045,
            32.020125686459664,
            32.07367828460178,
            32.12702978393471,
            32.179553482612576,
            32.23205457984332,
            32.28295779992096,
            32.331944488953866,
            32.37653110961498,
            32.41644738036696,
            32.45032267260429,
            32.47978410694965,
            32.505518871117765,
            32.53051579779698,
            32.55576833783499,
            32.58333360880131,
            32.612684009443875,
            32.64417610324105,
            32.67631314438344,
            32.70909507173959,
            32.74152091573186,
            32.774151240601455,
            32.806479645589725,
            32.83902999013766,
            32.870951738019855,
            32.90234172488499,
            32.93222419089165,
            32.96103885422596,
            32.98852534303021,
            33.01588011228815,
            33.04320957087174,
            33.07146928796914,
            33.09984136030091,
            33.128137616521194,
            33.15448256551159,
            33.1784052843509,
            33.198488583617824,
            33.215582115472806,
            33.229774242424746,
            33.243251690687366,
            33.25659195676311,
            33.27164921402997,
            33.28781310104238,
            33.30563240294561,
            33.3233650388495,
            33.341319996281925,
            33.35821713972075,
            33.37550164634452,
            33.3929969374789,
            33.41282542459001,
            33.434671704302644,
            33.45980652980167,
            33.48669327233193,
            33.51553774898972,
            33.544306126415385,
            33.573351896792616,
            33.601268280808846,
            33.62900913965388,
            33.65544241320392,
            33.68124552823195,
            33.70473544613687,
            33.72612874375687,
            33.743871987805456,
            33.75900130043782,
            33.77135175577258,
            33.78328438871043,
            33.7953750206272,
            33.80967791051869,
            33.82550230675142,
            33.84315784311918,
            33.860437886344364,
            33.87703346370463,
            33.89121694908502,
            33.9040800537823,
            33.91553822885736,
            33.92795214216431,
            33.941540239409406,
            33.95806086156815,
            33.97644765538623,
            33.99724807143366,
            34.018626794261806,
            34.04119860337972,
            34.06367214232426,
            34.087446891820385,
            34.11155881565986,
            34.13728468464379,
            34.16292054444305,
            34.18901747197088,
            34.21335958766838,
            34.23670514133129,
            34.257534015508476,
            34.27765380957279,
            34.29632711394645,
            34.31567529737163,
            34.33458130698745,
            34.35440632717719,
            34.37320510838636,
            34.39188590865056,
            34.40856326956513,
            34.42469691997869,
            34.439079192164876,
            34.453702482863704,
            34.46742997317576,
            34.481921085080714,
            34.49547189985297,
            34.509278914908144,
            34.52154594515321,
            34.53383090590842,
            34.54498567248162,
            34.557237574922745,
            34.56971395068897,
            34.584424691592965,
            34.599686599042364,
            34.616495544769634,
            34.63124604739012,
            34.64412061679292,
            34.65309450572106,
            34.660634500681994,
            34.666635274350305,
            34.674350809887436,
            34.68292349535068,
            34.69387089193693,
            34.70430962550047,
            34.71447310071874,
            34.72138136883562,
            34.72634346307396,
            34.72803646404018,
            34.72918030695753,
            34.72900477700128,
            34.72971681627385,
            34.729370889084315,
            34.728930031577235,
            34.72588182850879,
            34.72145102122787,
            34.71414817664286,
            34.70629997715738,
            34.69705607630774,
            34.68857398683352,
            34.67914423310693,
            34.66997604049602,
            34.65893180166811,
            34.64774543129465,
            34.63566248156786,
            34.62603600499288,
            34.61916101027096,
            34.618179325476724,
            34.621760637662526,
            34.6304800606011,
            34.640433638453544,
            34.65056524884144,
            34.656955421943714,
            34.66004648561757,
            34.658349835490135,
            34.65471759035832,
            34.64915802258781,
            34.644832580593054,
            34.64090012661182,
            34.63923942539617,
            34.63786530141897,
            34.63810833232803,
            34.63807269772382,
            34.63940151720698,
            34.64036656933689,
            34.642299833086355,
            34.642786087750494,
            34.64250875165847,
            34.63890370385937,
            34.63336828337839,
            34.62479353220443,
            34.61631200183879,
            34.6081253390304,
            34.60365729467597,
            34.602206798031325,
            34.60535433898474,
            34.610365884095444,
            34.61725386759817,
            34.62282954453857,
            34.627676491248856,
            34.62994639795252,
            34.631582299371054,
            34.631603435847396,
            34.63205270834114,
            34.631427696138296,
            34.63111168022188,
            34.629273495648384,
            34.62757862228783,
            34.62499093569552,
            34.62405754206965,
            34.62418484835444,
            34.62759594993881,
            34.63256086976792,
            34.63982719053156,
            34.646361628863566,
            34.65242759719284,
            34.65547737566181,
            34.657113125310694,
            34.65640145121983,
            34.65622748659446,
            34.65612228378624,
            34.658511422478554,
            34.66182490878265,
            34.667240683612334,
            34.672324948300414,
            34.67801889502093,
            34.68224909859832,
            34.68657727309932,
            34.68941469550793,
            34.69242667276416,
            34.693725934213994,
            34.69456374743285,
            34.69285326222013,
            34.69013688596506,
            34.68509464864335,
            34.68024932899313,
            34.67501907079997,
            34.67207533926285,
            34.6702149239342,
            34.67095939522575,
            34.67182642586445,
            34.673469458429864,
            34.67327198085222,
            34.672513306590346,
            34.6696725611084,
            34.66710451332472,
            34.663911216253666,
            34.6623967609196,
            34.66105503477249,
            34.66133064672778,
            34.661068900873765,
            34.66146916794766,
            34.6606575545524,
            34.66031801573883,
            34.65903570729004,
            34.65859038973917,
            34.6573045212859,
            34.65647966235637,
            34.65407570690278,
            34.651417261044884,
            34.64695854682496,
            34.642841933516344,
            34.63829431222827,
            34.63585349663517,
            34.634508357081394,
            34.636008389793915,
            34.63827340658821,
            34.642112319642145,
            34.6450078177285,
            34.64792349493704,
            34.64901944303689,
            34.650097199299374,
            34.649995527422256,
            34.65079605543322,
            34.651189938087825,
            34.65287456579926,
            34.65416081591691,
            34.65658220299694,
            34.65854674947163,
            34.661820651555445,
            34.66496767647783,
            34.66966028032872,
            34.67406883555666,
            34.679328306493495,
            34.68315920875187,
            34.686593199077095,
            34.68768945576166,
            34.68819217435589,
            34.68696722884137,
            34.6863927388638,
            34.68550489332419,
            34.68641107954648,
            34.68750571074994,
            34.69022480959572,
            34.692478491705884,
            34.69558805104311,
            34.697675012067194,
            34.70042118798677,
            34.70223608305678,
            34.70484752612825,
            34.70646314564129,
            34.70848140821068,
            34.708877652248724,
            34.70906411555762,
            34.70734956450683,
            34.70566138202022,
            34.702810211571666,
            34.70098082427354,
            34.698875969918845,
            34.698257969868166,
            34.69726185246538,
            34.69718419041677,
            34.69598557434883,
            34.69511812724327,
            34.69294652230336,
            34.69135392943761,
            34.688979479756625,
            34.68770806662085,
            34.6859432269306,
            34.68524087391576,
            34.683768757022634,
            34.68304805299445,
            34.68144066713752,
            34.68074638420801,
            34.67955670273563,
            34.67968376626396,
            34.6795154071611,
            34.68050951155962,
            34.680745126704444,
            34.681551543693196,
            34.68115787145096,
            34.681238494155316,
            34.680422777383285,
            34.68064252357225,
            34.680520512513375,
            34.68172881032846,
            34.68248984949024,
            34.684136623163205,
            34.684767250022354,
            34.685863660951405,
            34.685874080137474,
            34.686663591567054,
            34.68691130620941,
            34.688470471746214,
            34.68975761096308,
            34.69227098756983,
            34.69412315792138,
            34.69672155970732,
            34.69831428513451,
            34.700597999452306,
            34.7021031885842,
            34.70465457683033,
            34.70668769494798,
            34.70975298174239,
            34.71196833459054,
            34.714679269536,
            34.716017705275846,
            34.71756354813069,
            34.71779496508294,
            34.71860936180819,
            34.71861710116418,
            34.719643287862894,
            34.720042123608515,
            34.72135910304915,
            34.72175647361128,
            34.722774219310516,
            34.72273146999728,
            34.72339636702199,
            34.72325744428672,
            34.724100829691025,
            34.7242673920299,
            34.72530409192567,
            34.725346243983765,
            34.7258738986,
            34.725144540312044,
            34.724890739257354,
            34.723647588111156,
            34.7233123567352,
            34.72240213539345,
            34.72261241625527,
            34.722178334267596,
            34.72254772335335,
            34.72187208644275,
            34.721691324178,
            34.7203967295622,
            34.71978216317932,
            34.718401484860024,
            34.718043919356916,
            34.71710431909618,
            34.71714600557067,
            34.71638325487755,
            34.71633259395377,
            34.7153180324977,
            34.715060630457174,
            34.714086313635335,
            34.714209562056325,
            34.713899618528,
            34.71478404540801,
            34.71510982123202,
            34.71633875867758,
            34.71669310585295,
            34.717741537752765,
            34.71789680167682,
            34.71889875847027,
            34.7192328451067,
            34.72058511309854,
            34.7212911477606,
            34.72287468728558,
            34.72357940835998,
            34.724951745047335,
            34.72536252224649,
            34.72652267964681,
            34.72691996885675,
            34.72828445865466,
            34.729005843094605,
            34.73066686743945,
            34.73152025900829,
            34.73310832387588,
            34.73374677158903,
            34.73512375829146,
            34.73569779999604,
            34.73723280632987,
            34.73814294514063,
            34.740054517662465,
            34.74120620605091,
            34.74309742274904,
            34.743948543947695,
            34.74535400340269,
            34.745702052322464,
            34.74674573356146,
            34.746950827134754,
            34.74803884778606,
            34.74835039057316,
            34.74946156343936,
            34.749614980421015,
            34.75038828914379,
            34.75012231820302,
            34.75053938347542,
            34.75010018016219,
            34.75056349699312,
            34.750323182294785,
            34.75100362910768,
            34.75085856781462,
            34.751434881912125,
            34.75100756048476,
            34.75122899706257,
            34.7505156770643,
            34.7506266100197,
            34.75000481545065,
            34.75034452049286,
            34.749971803184344,
            34.750465678792395,
            34.7501020244156,
            34.750485341125135,
            34.74998685675421,
            34.750311563455895,
            34.749893172763514,
            34.750418238771665,
            34.75023552425861,
            34.750916859131685,
            34.75072909824542,
            34.75123335095176,
            34.75077073116094,
            34.75102518528398,
            34.750457165981224,
            34.75081131027192,
            34.75052377369772,
            34.7512463366113,
            34.75129697518243,
            34.752241984729594,
            34.75238332516659,
            34.75334293550918,
            34.753517002723875,
            34.75460769508345,
            34.75503156850882,
            34.75643846461842,
            34.75713973025193,
            34.75867849221979,
            34.75930956858231,
            34.76059846325437,
            34.76089729214461,
            34.76190028500099,
            34.76206628460276,
            34.76313014282865,
            34.76350868797782,
            34.76483985700234,
            34.76542876040649,
            34.766842290515875,
            34.76737559766402,
            34.7686490070183,
            34.76903471007779,
            34.77021886409433,
            34.77058881272816,
            34.771798728371806,
            34.77217233260244,
            34.77331133015677,
            34.77352722549755,
            34.774460736840005,
            34.77449632272534,
            34.77534548565849,
            34.77542359617423,
            34.77641750511808,
            34.77666782807083,
            34.777773249858996,
            34.778010499746316,
            34.77896815686252,
            34.77897090736005,
            34.779686760273655,
            34.77951631762617,
            34.780161587687054,
            34.78000448789925,
            34.780685572328395,
            34.78051857794877,
            34.78110223582168,
            34.78076042609164,
            34.781147149137574,
            34.780662516105686,
            34.78101992223128,
            34.78063222516936,
            34.78117423398924,
            34.780984543077786,
            34.781664061901125,
            34.781512074976106,
            34.78213906330747,
            34.7819002416663,
            34.782473871629335,
            34.78226687256223,
            34.78296207159645,
            34.782926772272525,
            34.783774818040804,
            34.78381263135684,
            34.78462630874499,
            34.784544557702525,
            34.78521200456872,
            34.78502739785268,
            34.78568464875938,
            34.78559041416876,
            34.78640603931076,
            34.78648228402883,
            34.78742997949838,
            34.78757756161705,
            34.788548275051156,
            34.78870731184808,
            34.78971563916829,
            34.78995376304999,
            34.79106738755627,
            34.79139552694937,
            34.792540947579475,
            34.79281959538425,
            34.7938485000239,
            34.79399091077185,
            34.79492632754787,
            34.795066534605226,
            34.7961051790681,
            34.79642417873437,
            34.79765777560602,
            34.79812188371722,
            34.79940638069727,
            34.79982019457709,
            34.80098252882649,
            34.80125069161121,
            34.80228826494163,
            34.80247169146699,
            34.803456222029766,
            34.80358909984576,
            34.80449886656418,
            34.804524377181174,
            34.805313891042566,
            34.80524521477393,
            34.80600702347048,
            34.805996052544494,
            34.806887967771274,
            34.80703417834919,
            34.80805229778084,
            34.80824468606267,
            34.809209495077674,
            34.809266564725675,
            34.81005796896171,
            34.80995626964949,
            34.81064102189881,
            34.81049603702571,
            34.8111839964279,
            34.811058572630486,
            34.811754343625424,
            34.81161556488577,
            34.81228624478851,
            34.81213326162141,
            34.81281956774109,
            34.81271523214456,
            34.81346646468639,
            34.81341341551226,
            34.81417462907301,
            34.81408022575767,
            34.81476243570658,
            34.81458631655396,
            34.81522283849963,
            34.81506437506185,
            34.81578287181624,
            34.81574602641406,
            34.81658531999658,
            34.81663121298707,
            34.81749669129086,
            34.81752083886289,
            34.81834596782045,
            34.8183472844461,
            34.8191919637752,
            34.819257576095296,
            34.8201909093441,
            34.82033705452,
            34.8213141577549,
            34.82145713013744,
            34.82239574599472,
            34.822493397002226,
            34.82340971575757,
            34.823524912691916,
            34.82449461531769,
            34.82467506450341,
            34.82569187580033,
            34.82587791568931,
            34.82685620346871,
            34.82697729719511,
            34.827896420298394,
            34.827993973687505,
            34.82894100650739,
            34.82911074437756,
            34.83014917645159,
            34.830396748112776,
            34.831473798327785,
            34.83171222642566,
            34.8327422998214,
            34.83291756601767,
            34.83389000717166,
            34.83402401317132,
            34.834968776531994,
            34.83507492045968,
            34.83597804505159,
            34.83602395372377,
            34.836857729583855,
            34.8368453447022,
            34.83765346403615,
            34.83765936352896,
            34.83852392923484,
            34.83860147708273,
            34.8395219813035,
            34.839613311765596,
            34.84049474437519,
            34.84050394054692,
            34.841285667264,
            34.84120821479463,
            34.841939295184396,
            34.84185398701093,
            34.84260990869166,
            34.84256203517633,
            34.843347889189026,
            34.84331277403363,
            34.84409663761054,
            34.84405780329034,
            34.84484934537092,
            34.84483594158829,
            34.84566453327407,
            34.845684356521346,
            34.84652447127544,
            34.846523938096254,
            34.8473144924633,
            34.8472519135428,
            34.84799097908001,
            34.84790812110978,
            34.84866696302314,
            34.84863797801778,
            34.849467064235846,
            34.84950349119465,
            34.85037742508935,
            34.85043410116905,
            34.85131098355444,
            34.85136693719407,
            34.852251523357936,
            34.85232773224946,
            34.853240188294876,
            34.853340912251895,
            34.854264568876,
            34.85436034432645,
            34.855269083461344,
            34.855352994635524,
            34.856265522454734,
            34.856374542591006,
            34.85732841158782,
            34.857480318431904,
            34.85846131376341,
            34.85861190463657,
            34.8595620960332,
            34.859663183821894,
            34.86056421825568,
            34.86063468221286,
            34.86153427100307,
            34.86163002961427,
            34.862569047196736,
            34.8627004683706,
            34.86365719603501,
            34.86378319166182,
            34.86471681751073,
            34.86481426018014,
            34.865726346740786,
            34.86581533141183,
            34.866729511123445,
            34.86682117597823,
            34.86772761717965,
            34.86779472220916,
            34.86866227382659,
            34.86868683164333,
            34.86952222846049,
            34.869535979863706,
            34.87038426350026,
            34.87042705615062,
            34.871306021624676,
            34.87136613961326,
            34.87223956892413,
            34.87227143455485,
            34.87310254840249,
            34.87309118977212,
            34.87388973828609,
            34.87386180934092,
            34.874657903253606,
            34.874634788878794,
            34.87543579013467,
            34.875414650076564,
            34.876216843361576,
            34.87620251013588,
            34.87702268106261,
            34.877038825260506,
            34.87789629109071,
            34.87794591223102,
            34.878821311995495,
            34.878866424432,
            34.87971578967287,
            34.879723013922195,
            34.88053670562106,
            34.88052392969571,
            34.88134026596144,
            34.881351109830895,
            34.882202806888216,
            34.882248601910135,
            34.88312494012783,
            34.88318163086198,
            34.88405847221396,
            34.88411304783056,
            34.88499283357474,
            34.88505877825175,
            34.8859562863776,
            34.88603964745391,
            34.8869473487392,
            34.887029938408816,
            34.887927797280284,
            34.887998205059624,
            34.88888984404283,
            34.88896579234456,
            34.8898750793426,
            34.889975192151724,
            34.89090633768236,
            34.89101771950326,
            34.891945818490086,
            34.89204196000131,
            34.892949693733314,
            34.89302853782199,
            34.89392803163952,
            34.89400832504054,
            34.89491500420844,
            34.89500143617516,
            34.89590766850769,
            34.89598526830821,
            34.89687710003119,
            34.89694044811399,
            34.89782366300021,
            34.897886119302925,
            34.898773885309105,
            34.89884035655544,
            34.89972545174231,
            34.89977913093151,
            34.90064305188808,
            34.90067345167312,
            34.90152027508264,
            34.9015461985921,
            34.902402662469946,
            34.90244800742363,
            34.90332504650278,
            34.90338305927492,
            34.90425873775215,
            34.90430111433361,
            34.9051517427844,
            34.90516778513003,
            34.905998178510636,
            34.90600400814297,
            34.90683348994179,
            34.90684346506263,
            34.9076771332209,
            34.907688348118576,
            34.90852073587497,
            34.90853172897597,
            34.90936919641359,
            34.90939312713135,
            34.9102501224817,
            34.91029542761671,
            34.91116900798466,
            34.91122080601013,
            34.91208890930775,
            34.91212611776355,
            34.91297662418558,
            34.913000313690034,
            34.913846405732855,
            34.91387602039807,
            34.914735767385324,
            34.91478198130468,
            34.91565664376638,
            34.915713786891935,
            34.9165957924248,
            34.9166591101117,
            34.91754848858519,
            34.91762095482153,
            34.91851946746858,
            34.91859747447362,
            34.91949473382137,
            34.91956361770977,
            34.92044618836616,
            34.92049983303003,
            34.921372545906195,
            34.92142591189907,
            34.92230875076451,
            34.922379402760384,
            34.92328102525945,
            34.923365932740296,
            34.92427357532523,
            34.92435598445902,
            34.92525561850987,
            34.92532895083973,
            34.92622227836367,
            34.92629336515019,
            34.92718716705595,
            34.92725821832159,
            34.92814845274026,
            34.92821118612824,
            34.9290896866522,
            34.92914058821771,
            34.930010778144286,
            34.93005901970605,
            34.93093184854449,
            34.93098519905716,
            34.931861878176235,
            34.93191475514095,
            34.932785878743104,
            34.93282980702466,
            34.93369193784201,
            34.93373008770077,
            34.9345912705654,
            34.93463251639252,
            34.93549806477974,
            34.935541708622964,
            34.93640541930889,
            34.936443066901745,
            34.93729865188059,
            34.937329302109305,
            34.93818159285801,
            34.93821346375052,
            34.93907007013316,
            34.939106501903844,
            34.93996511866549,
            34.93999977371335,
            34.94085376495775,
            34.94088379705616,
            34.94173635355731,
            34.94177025397977,
            34.94263165775645,
            34.942676807240225,
            34.94354789966085,
            34.94359776075453,
            34.94446707071946,
            34.944509906716235,
            34.94537030835187,
            34.945406454236675,
            34.946265507203314,
            34.94630650482914,
            34.947175147854324,
            34.94722742624153,
            34.94810594403651,
            34.94816486521139,
            34.949046762622274,
            34.94910733226457,
            34.94999102781012,
            34.95005470982346,
            34.9509425142933,
            34.95100966265226,
            34.951898263092886,
            34.95196222827801,
            34.952844014187825,
            34.952899503724055,
            34.953774132673686,
            34.953826360986376,
            34.9547028922259,
            34.954761399615336,
            34.95564635391665,
            34.95571255263007,
            34.956602304345544,
            34.956669651584996,
            34.95755768959314,
            34.9576220826584,
            34.95850747865748,
            34.95857008672254,
            34.9594540314276,
            34.959514203432335,
            34.96039364947306,
            34.960447124630036,
            34.96131885344943,
            34.961365686671044,
            34.96223393378276,
            34.962281513145534,
            34.96315419915813,
            34.96320784287416,
            34.96408548131206,
            34.96414065050849,
            34.96501546193588,
            34.96506426035139,
            34.96593124007343,
            34.96597317275417,
            34.96683595332697,
            34.96687668452522,
            34.967740258184975,
            34.96778209851575,
            34.968645627227495,
            34.9686858299908,
            34.96954678485305,
            34.96958496006326,
            34.97044579249744,
            34.97048633530613,
            34.97135141001338,
            34.97139654945953,
            34.97226482960818,
            34.97231068379247,
            34.973177190684325,
            34.97321997077564,
            34.97408378318439,
            34.974125747610806,
            34.97499112449604,
            34.97503645916049,
            34.97590558166306,
            34.97595359180389,
            34.97682346875328,
            34.9768705567219,
            34.97773893824551,
            34.97778538959429,
            34.97865501788681,
            34.97870465905747,
            34.97957856989232,
            34.97963217214857,
            34.98050854563308,
            34.98056272076046,
            34.98143838519108,
            34.98149188792221,
            34.98236823043487,
            34.98242440951539,
            34.983305001159174,
            34.98336563397052,
            34.9842491934335,
            34.98431004002269,
            34.98519086650728,
            34.985246996001905,
            34.98612291706195,
            34.98617574497799,
            34.98705111410082,
            34.987106083668635,
            34.98798523887651,
            34.98804401168228,
            34.98892557731967,
            34.988984695234045,
            34.98986479808037,
            34.98992155527874,
            34.990799438122075,
            34.990854702418076,
            34.991731768713585,
            34.99178623258128,
            34.99266177796014,
            34.99271358494805,
            34.99358561581119,
            34.99363391271369,
            34.99450353345797,
            34.99455129932641,
            34.99542235186044,
            34.99547280648964,
            34.99634659860327,
            34.99639866472528,
            34.99727224382927,
            34.99732236443621,
            34.99819297069361,
            34.998240078499535,
            34.99910838366811,
            34.999154117799584,
            35.000021636171745,
            35.00006655532777,
            35.000932746653895,
            35.00097584453057,
            35.00184024287697,
            35.00188244080679,
            35.00274752372467,
            35.00279217240421,
            35.003660923513344,
            35.0037093755526,
            35.00458086092052,
            35.00463018330731,
            35.005500598101115,
            35.005547619917294,
            35.00641563264437,
            35.00646125971069,
            35.00732946322356,
            35.00737675510191,
            35.00824737506117,
            35.00829692789035,
            35.00916895373974,
            35.00921892525914,
            35.01009077089111,
            35.0101406700877,
            35.01101315154941,
            35.01106457116055,
            35.01193913496092,
            35.011992508010216,
            35.012868238223724,
            35.01292166748746,
            35.01379655960821,
            35.013848899047495,
            35.014723218439244,
            35.014776017002035,
            35.015651843922114,
            35.01570669073091,
            35.01658433382875,
            35.016640069762786,
            35.01751740605136,
            35.01757188407257,
            35.018447674624774,
            35.018501030030045,
            35.019376600513006,
            35.01943060617853,
            35.02030726341845,
            35.0203621318807,
            35.02123892253265,
            35.02129306874111,
            35.022168587612676,
            35.02222148209215,
            35.02309628492238,
            35.0231491763354,
            35.024024429502596,
            35.02407761527076,
            35.024952381553945,
            35.02500394663098,
            35.02587612264112,
            35.02592475112972,
            35.026794509835604,
            35.02684196019881,
            35.02771207182646,
            35.027761128099904,
            35.02863338468287,
            35.028684277535085,
            35.02955740258913,
            35.02960799074855,
            35.03047986615448,
            35.030528797474354,
            35.0313991409281,
            35.03144698190138,
            35.03231666724479,
            35.032364040663325,
            35.03323316318163,
            35.03327977359278,
            35.03414807579982,
            35.034194177892275,
            35.03506265126699,
            35.0351097937412,
            35.03598002565092,
            35.03602920349824,
            35.03690116414857,
            35.036951303399384,
            35.03782328378334,
            35.037872702842655,
            35.03874366427896,
            35.038792262797,
            35.039662923418184,
            35.03971177947223,
            35.04058304102241,
            35.0406325321163,
            35.04150424106969,
            35.04155400475334,
            35.042426028128205,
            35.042476462745995,
            35.04334971150493,
            35.04340186520406,
            35.04427698614446,
            35.044330648803474,
            35.045206461585956,
            35.04525979708568,
            35.046134434279296,
            35.046186225194155,
            35.04705955022255,
            35.04711073580278,
            35.047984332128536,
            35.048036469718596,
            35.048911264542426,
            35.04896436252322,
            35.04983957594408,
            35.04989252189232,
            35.050767255638654,
            35.05081973543923,
            35.05169430282975,
            35.051746969033,
            35.05262192047325,
            35.05267486008566,
            35.05354971419203,
            35.05360209315573,
            35.05447605970542,
            35.054527522437816,
            35.05540084738797,
            35.05545210315106,
            35.05632558519535,
            35.056377091812124,
            35.05725058690051,
            35.05730163302854,
            35.05817418647442,
            35.05822403102364,
            35.05909548864359,
            35.05914467200655,
            35.06001606077351,
            35.06006567228624,
            35.06093769608014,
            35.06098780232427,
            35.06185992421297,
            35.06190969434159,
            35.06278119856028,
            35.06283034812453,
            35.06370145949158,
            35.06375052846406,
            35.064621763350395,
            35.064670931221066,
            35.06554202041629,
            35.06559072188071,
            35.066461144430946,
            35.06650926912034,
            35.067379521332136,
            35.06742809119182,
            35.06829937987303,
            35.06834932960537,
            35.06922194285588,
            35.06927279075865,
            35.07014565293174,
            35.07019612876123,
            35.071068224965614,
            35.07111787693523,
            35.07198938511884,
            35.07203883364469,
            35.072910504264556,
            35.072960340383894,
            35.07383246758512,
            35.07388274421343,
            35.074755315586366,
            35.07480613471959,
            35.075679430655555,
            35.07573115116616,
            35.07660539847616,
            35.07665790193945,
            35.077532548699544,
            35.077584950912716,
            35.07845904251447,
            35.07851063485872,
            35.07938394053995,
            35.07943501225443,
            35.08030818475759,
            35.08035946576409,
            35.08123303343882,
            35.08128469982311,
            35.08215851551232,
            35.08221027498774,
            35.08308411720436,
            35.083135954128764,
            35.08400999801392,
            35.08406211651271,
            35.08493638448672,
            35.08498848101823,
            35.08586235715537,
            35.08591369384343,
            35.086786600009916,
            35.0868370145799,
            35.08770930357901,
            35.087759555926475,
            35.088632117633466,
            35.088682895041124,
            35.08955597044045,
            35.08960701192736,
            35.090479986550726,
            35.09053060394127,
            35.09140299743606,
            35.09145308035072,
            35.09232513563471,
            35.09237510993643,
            35.09324720485606,
            35.09329722814203,
            35.094169257511325,
            35.09421906681899,
            35.09509078938496,
            35.09514032568637,
            35.096011921058036,
            35.09606152355627,
            35.09693332635909,
            35.096983155707626,
            35.0978550741221,
            35.09790483886954,
            35.098776542830905,
            35.09882606621806,
            35.09969765623482,
            35.0997473098848,
            35.10061928840813,
            35.100669496959576,
            35.101542026991424,
            35.101592622742615,
            35.102465277793534,
            35.10251575679395,
            35.10338816107733,
            35.103438408029916,
            35.10431071854527,
            35.10436104724399,
            35.10523356625749,
            35.10528412515855,
            35.10615680352742,
            35.106207418703946,
            35.10708010000793,
            35.10713077046604,
            35.108003662666,
            35.10805474119678,
            35.10892818596371,
            35.10897982517455,
            35.10985367353225,
            35.10990543202723,
            35.110779083091614,
            35.11083040251627,
            35.11170352809757,
            35.111754403229,
            35.11262729073505,
            35.11267816506035,
            35.11355124027423,
            35.11360238641813,
            35.11447571909373,
            35.11452705047172,
            35.11540049436462,
            35.115451896250995,
            35.116325403497186,
            35.11637685964341,
            35.11725037143604,
            35.117301715345526,
            35.1181749510966,
            35.118225856750485,
            35.11909856217493,
            35.11914896137135,
            35.1200213064572,
            35.120071567336595,
            35.12094399781115,
            35.12099449178841,
            35.12186718584241,
            35.121917863167845,
            35.1227905999103,
            35.122841188666264,
            35.12371376671004,
            35.12376420372058,
            35.12463668557427,
            35.12468707853031,
            35.125559518284085,
            35.12560980639087,
            35.12648203853553,
            35.12653203505944,
            35.12740396292895,
            35.12745374701603,
            35.1283256360745,
            35.1283755821575,
            35.129247782827676,
            35.12929808299796,
            35.130170557218,
            35.13022096460919,
            35.13109336374631,
            35.131143573715974,
            35.13201575791363,
            35.13206584105677,
            35.132938046185195,
            35.132988293480906,
            35.133860742279055,
            35.13391122858663,
            35.134783841077336,
            35.134834394953124,
            35.13570700411306,
            35.135757541540706,
            35.13663017398778,
            35.13668079614966,
            35.13755355694021,
            35.137604304022794,
            35.13847714175909,
            35.13852789962965,
            35.139400705123826,
            35.13945144080071,
            35.140324291238386,
            35.14037516857515,
            35.14124824137655,
            35.1412993622602,
            35.14217262161235,
            35.14222380881554,
            35.14309699460128,
            35.14314800031685,
            35.14402096812351,
            35.14407179548928,
            35.14494467935681,
            35.14499552288839,
            35.145868491088,
            35.145919429793864,
            35.14679245790751,
            35.14684340383598,
            35.147716405229055,
            35.14776733021327,
            35.14864035150988,
            35.148691343867014,
            35.14956445042332,
            35.14961548887377,
            35.15048854599738,
            35.15053940961786,
            35.151412182823194,
            35.15146271176009,
            35.15233518074375,
            35.15238550702967,
            35.153257911998885,
            35.15330830185883,
            35.15418084961278,
            35.15423139719114,
            35.155104063348354,
            35.15515466519582,
            35.15602732538099,
            35.15607788488645,
            35.15695048893053,
            35.15700098737477,
            35.15787351680771,
            35.15792391106333,
            35.15879629843692,
            35.158846526597266,
            35.15971875859151,
            35.159768889936544,
            35.16064112022469,
            35.160691355938106,
            35.16156377023604,
            35.16161421683966,
            35.16248680706534,
            35.16253735070628,
            35.16340994693536,
            35.16346043041641,
            35.16433294599385,
            35.16438337503672,
            35.16525588788316,
            35.165306361998475,
            35.16617893936224,
            35.16622946313796,
            35.167102053257075,
            35.16715255812341,
            35.168025125597296,
            35.168075643452234,
            35.16894828735098,
            35.16899894651546,
            35.16987176810489,
            35.169922592396745,
            35.17079552010513,
            35.17084636585285,
            35.171719239071386,
            35.1717699920043,
            35.172642785274114,
            35.17269351269763,
            35.17356635018658,
            35.17361717485422,
            35.17449012339207,
            35.174541029496744,
            35.17541400139668,
            35.17546487007699,
            35.17633776613273,
            35.176388553831465,
            35.17726139442057,
            35.17731216326903,
            35.178185015160835,
            35.17823580351963,
            35.17910866338303,
            35.179159438678845,
            35.18003227188746,
            35.180083024735495,
            35.180955856918516,
            35.18100663473524,
            35.18187950475731,
            35.18193030631827,
            35.18280315753129,
            35.18285388167088,
            35.1837266026812,
            35.18377717088783,
            35.184649749140746,
            35.184700221869925,
            35.18557276943826,
            35.18562326932916,
            35.18649587684832,
            35.18654643746651,
            35.187419081416245,
            35.18746964665559,
            35.188342271414385,
            35.188392812220634,
            35.18926542179861,
            35.18931596010395,
            35.19018856855698,
            35.19023908823449,
            35.19111164481847,
            35.19116207798053,
            35.192034529726484,
            35.19208487044181,
            35.19295727422502,
            35.19300763292012,
            35.19388012085181,
            35.19393060946845,
            35.194803238526355,
            35.19485384548078,
            35.19572654669911,
            35.19577717559163,
            35.19664985955013,
            35.19670045218646,
            35.197573098631494,
            35.19762366188531,
            35.198496286811114,
            35.19854683146539,
            35.19941943799761,
            35.199469969520706,
            35.200342580007884,
            35.20039314650517,
            35.20126582996989,
            35.20131650159693,
            35.202189302992565,
            35.20224007780288,
            35.20311294312878,
            35.2031637301043,
            35.204036561526124,
            35.2040872891448,
            35.20496006336122,
            35.20501075819088,
            35.2058835331369,
            35.20593425480042,
            35.2068070647212,
            35.206857809903205,
            35.2077306208427,
            35.207781346721596,
            35.208654131887094,
            35.208704842788286,
            35.20957763602388,
            35.209628376940515,
            35.210501209424116,
            35.21055197795986,
            35.21142480939176,
            35.21147554139586,
            35.21234830920522,
            35.2123989697796,
            35.213271680546214,
            35.21332231367218,
            35.21419502841736,
            35.2142456851426,
            35.215118423414275,
            35.21516908512027,
            35.21604180062101,
            35.216092415226086,
            35.21696507328604,
            35.21701563715877,
            35.21788826446364,
            35.21793882082153,
            35.2188114578171,
            35.21886202942929,
            35.219734676205846,
            35.21978524758808,
            35.22065788599048,
            35.22070844825018,
            35.22158108266876,
            35.2216316476718,
            35.222504285993345,
            35.22255484696867,
            35.223427465192195,
            35.22347798873369,
            35.224350559636,
            35.22440104069941,
            35.22527358998643,
            35.225324081068294,
            35.22619667253908,
            35.22624722788695,
            35.22711988853368,
            35.227170501226425,
            35.22804319618471,
            35.22809381943333,
            35.22896650800886,
            35.22901711933128,
            35.22988979936757,
            35.22994040876102,
            35.2308130904307,
            35.23086369866798,
            35.23173637201105,
            35.231786965923106,
            35.23265962659668,
            35.232710220731036,
            35.23358290390673,
            35.23363354537009,
            35.234506294039846,
            35.234557004807314,
            35.23542980983156,
            35.235480550831056,
            35.236353355360826,
            35.2364040700064,
            35.237276834318344,
            35.23732750833514,
            35.238200242079174,
            35.23825089922627,
            35.2391236279922,
            35.23917428680675,
            35.2400470198622,
            35.240097684629255,
            35.24097042777992,
            35.24102110982768,
            35.24189387814109,
[truncated: 7,568,488 more chars]
