# Supplementary material for: Optimization and control of actuator networks in variable geometry truss systems using genetic algorithms
Source: Nat Commun. 2025 Sep 30;16:8432. doi: 10.1038/s41467-025-63373-7 (PMC12484673; doi:10.1038/s41467-025-63373-7)
Supplement: Supplementary file 9 — Source Data [file 41467_2025_63373_MOESM9_ESM.zip › fig_8d_joint_6_peak_source.json]

{
    "simulation_trajectory": {
        "x": [
            0.0,
            -0.005911973696907565,
            -0.007318119711167665,
            -0.01240422993911333,
            -0.012949895007727898,
            -0.017832813309717494,
            -0.017545204963904135,
            -0.022292095847196703,
            -0.021894356252138876,
            -0.027098850619988447,
            -0.0271531094370751,
            -0.032970703794940104,
            -0.03364978750988053,
            -0.03982512639832469,
            -0.040587901118597405,
            -0.046440686322945075,
            -0.046596180509050636,
            -0.05157778779725951,
            -0.050652495190025154,
            -0.05443517181504495,
            -0.05331662082709214,
            -0.05663279372690829,
            -0.05508463423589356,
            -0.05751421878273492,
            -0.05559695140119615,
            -0.057345596367682924,
            -0.055345453103197335,
            -0.056983468677084946,
            -0.05511008042048002,
            -0.0569507509021215,
            -0.05512747638283823,
            -0.056901548336410875,
            -0.054846659542179134,
            -0.055981110970640416,
            -0.05349145377344335,
            -0.0536915475978374,
            -0.050829414730206864,
            -0.05034162740666258,
            -0.04734621553851954,
            -0.04668392290849749,
            -0.04377208601566516,
            -0.04334475984721683,
            -0.04064469809810304,
            -0.04069393414830002,
            -0.03828084851922917,
            -0.03894606664208207,
            -0.03682261547021448,
            -0.03807454464153793,
            -0.036142358836345825,
            -0.03776349127560123,
            -0.035911076061681195,
            -0.03770882722583474,
            -0.035920415487741754,
            -0.037897058765150184,
            -0.036212067562259885,
            -0.038423346072849245,
            -0.036819293127055126,
            -0.03916744224399914,
            -0.03755795142551459,
            -0.039850925296271454,
            -0.03818349771829922,
            -0.04033294328249796,
            -0.03862542669406318,
            -0.040681613226858884,
            -0.03896665258407312,
            -0.040994919553092646,
            -0.03926611943209732,
            -0.041247823412780237,
            -0.03945067977296739,
            -0.04127158114450705,
            -0.03932987254691618,
            -0.04084859378820321,
            -0.03872430738675798,
            -0.03990237917494885,
            -0.037642789400285925,
            -0.038606873048184415,
            -0.0363075429241195,
            -0.037235245800833705,
            -0.03495928522138509,
            -0.03593651750157605,
            -0.03370273982358469,
            -0.03474808780587843,
            -0.03257243246654717,
            -0.03371436472916214,
            -0.03158930178418899,
            -0.03278690656218777,
            -0.03061990710307406,
            -0.031658116783414146,
            -0.02931176604151587,
            -0.02993953143452942,
            -0.027368035113025754,
            -0.027566917957022114,
            -0.024869713350712346,
            -0.024887753313723865,
            -0.02220891565495718,
            -0.02231924864830981,
            -0.019732718138628706,
            -0.020041932131634983,
            -0.01754790473891757,
            -0.018039194256966238,
            -0.015624822733191199,
            -0.01628152752383308,
            -0.013943948693936281,
            -0.014765197773714604,
            -0.01248399073972526,
            -0.013412150594651796,
            -0.011130698007912793,
            -0.01203003589809044,
            -0.009690773931267316,
            -0.01044905584048846,
            -0.008059211848053475,
            -0.008722281311937516,
            -0.006368299422794972,
            -0.007129005029446973,
            -0.00489699360556873,
            -0.005904703037452113,
            -0.003789055288479081,
            -0.0049952953498206484,
            -0.0029096462612858112,
            -0.004139492775341316,
            -0.0020055242516565878,
            -0.0031315755048752186,
            -0.0009206157663877536,
            -0.0019034991941975878,
            0.000393094082135086,
            -0.0004289963196462099,
            0.0019487619171129377,
            0.0012672865214097455,
            0.003671356355724181,
            0.002998990462477496,
            0.005333992872129207,
            0.0044855662071423465,
            0.006695285751943642,
            0.005597970352862456,
            0.007709703775528354,
            0.006449421770384199,
            0.008524889825316614,
            0.007220919479809196,
            0.009295752137018132,
            0.008002741806480054,
            0.010094435263007618,
            0.008847080363452706,
            0.010990509104223,
            0.009866080706846863,
            0.012101705343340647,
            0.01117109776690407,
            0.013496729356176504,
            0.012726814330300732,
            0.01508243113648625,
            0.014332610940380755,
            0.016647277501789792,
            0.015787137093465575,
            0.018043719747609915,
            0.017074277405967855,
            0.019324045408315543,
            0.018372541978057405,
            0.020683250150209095,
            0.019878362931541646,
            0.02227589078476589,
            0.021649059769720164,
            0.024116253991805375,
            0.023627305130600768,
            0.02613920559489288,
            0.025742255712824846,
            0.02827088936522379,
            0.027901172350406817,
            0.03039366131494737,
            0.029930047440337164,
            0.032328217128225784,
            0.03166260106661947,
            0.033966205825391255,
            0.03313003811445516,
            0.03541453050122288,
            0.0345747114765698,
            0.03692259986035763,
            0.03622089788370681,
            0.0386470411415262,
            0.038077352682349574,
            0.04053408148434265,
            0.03999099444776993,
            0.04242854312926136,
            0.041830405327851296,
            0.04423111044457587,
            0.04356193266629101,
            0.045924701156109714,
            0.045186756218597884,
            0.04750519750849354,
            0.04668352452711166,
            0.048952834039777286,
            0.048042945087307706,
            0.050281370413267454,
            0.049330630025428916,
            0.05157978817104999,
            0.05067306375484142,
            0.052968490143891205,
            0.05216246117769964,
            0.05450671245680377,
            0.053789062677443385,
            0.05615887194004051,
            0.05547734640715888,
            0.05784916408978407,
            0.05715775094453208,
            0.05951368218928422,
            0.05877238402639543,
            0.061091241325922634,
            0.0602556294636323,
            0.06252690320292217,
            0.0615930151227863,
            0.06384611486238763,
            0.06289970820449477,
            0.06519224845614524,
            0.06435338131249811,
            0.06671165547815912,
            0.06600771150943752,
            0.06839397801334036,
            0.06772647285212578,
            0.07008200219898249,
            0.06934042723493009,
            0.0716484924507011,
            0.07082204483285726,
            0.07311137926359361,
            0.07226484190690802,
            0.07456380007970133,
            0.07374268706803691,
            0.07605624771035174,
            0.0752627526538843,
            0.07759449301637883,
            0.0768405775546061,
            0.07921042940307269,
            0.07853785186251432,
            0.08096067348534523,
            0.08038619987526055,
            0.08284309350745785,
            0.08231454703031259,
            0.08476382523396231,
            0.08420286847773081,
            0.08662046625404532,
            0.08600028620344431,
            0.08839536519382264,
            0.08774675756395349,
            0.0901334181328794,
            0.0894761707975647,
            0.09184718394630949,
            0.09115573020396006,
            0.0935002576897069,
            0.09275893442427324,
            0.09509461216619072,
            0.09435137263446144,
            0.09671320650364319,
            0.09603275788689966,
            0.09842758365752015,
            0.09780183888848411,
            0.10019592498136484,
            0.099546733595491,
            0.10190804647837068,
            0.1011838703064501,
            0.10351938162321121,
            0.10275016630643383,
            0.10508977943432998,
            0.10433571664530919,
            0.10669528908684073,
            0.10598097935163288,
            0.10835749835644773,
            0.10767816428980259,
            0.11006867912235813,
            0.10942398050237095,
            0.11182629692899446,
            0.11120806512799582,
            0.11360480052042563,
            0.11296862132204195,
            0.11533294198250345,
            0.11462624041913064,
            0.11695251987405704,
            0.11617764384798096,
            0.11849349303852583,
            0.11771302699290001,
            0.12005008751462576,
            0.11931601757311301,
            0.1216760853563,
            0.12097495704371679,
            0.12333617567351586,
            0.12262234826677543,
            0.12497430594092107,
            0.12424011156465788,
            0.12659718100763695,
            0.12587976730906142,
            0.12825534774233519,
            0.1275746907649896,
            0.12995639128500602,
            0.12927905755850308,
            0.13164248541938567,
            0.13092522400463957,
            0.1332660738937715,
            0.13251419882234147,
            0.13485217257318124,
            0.13410923119356385,
            0.13646128115054307,
            0.1357524594409831,
            0.1381169676513149,
            0.1374317691465893,
            0.13980241558327286,
            0.13912988268690663,
            0.14150978036866715,
            0.1408573145676668,
            0.14324911288319464,
            0.14261512279120195,
            0.1450076683358195,
            0.14436352401202687,
            0.14674260781146942,
            0.14606491919397765,
            0.14843434932646118,
            0.14774179320845396,
            0.15012145017691256,
            0.14945680323327906,
            0.1518581383496609,
            0.15123702342931925,
            0.15364935357588622,
            0.15304455076825582,
            0.1554486192004911,
            0.1548252901376495,
            0.15721303856573435,
            0.15656252093794126,
            0.15893837392220583,
            0.15827117502356342,
            0.1606395625637574,
            0.1599603710321677,
            0.1623209860579148,
            0.16162659540212154,
            0.16398233442985444,
            0.1632801210562459,
            0.165641531351618,
            0.16495281331373865,
            0.16732906799421401,
            0.16666737870668094,
            0.16905630374266634,
            0.1684126722394684,
            0.17080517425524552,
            0.17016342392656844,
            0.17255545409090542,
            0.1719131946411389,
            0.1743063488776631,
            0.17366791391158629,
            0.17605852936006336,
            0.17541272483065434,
            0.1777894226147831,
            0.17711304589472357,
            0.1794702197212867,
            0.17875878065228676,
            0.18110682184655463,
            0.18038714180719106,
            0.1827423287044315,
            0.18204391087520538,
            0.1844102129149939,
            0.1837321028051714,
            0.18609912644096066,
            0.18541595252669085,
            0.18777439509369798,
            0.1870705132496242,
            0.18942348929873837,
            0.1887092278107915,
            0.19106647314638342,
            0.19036091891307214,
            0.1927270912000457,
            0.19203712097416636,
            0.19441032283650683,
            0.193732884784085,
            0.19611203053132734,
            0.19544850204488398,
            0.19783595998085676,
            0.19719236877696303,
            0.19958776363020073,
            0.19896078721553012,
            0.2013568433105684,
            0.20073005303061486,
            0.20311879019032955,
            0.20247870099847728,
            0.20486003458249327,
            0.20420997787848869,
            0.20659012200609173,
            0.20594146500992128,
            0.2083236797084303,
            0.20767816300783867,
            0.2100601201934653,
            0.20941079647972144,
            0.21179204214620212,
            0.21114025960136643,
            0.21352663500751554,
            0.21288587251368682,
            0.21528238372115985,
            0.21466026734666227,
            0.21706281877294098,
            0.2164482460722192,
            0.21884728610924778,
            0.2182228480806075,
            0.2206138927456788,
            0.21997537421777455,
            0.22236144444412054,
            0.2217170433810686,
            0.22410130250312132,
            0.22345576911028758,
            0.22583703063813193,
            0.22518689507268727,
            0.22756404182325873,
            0.22690845883893596,
            0.2292846026792138,
            0.22863020227468153,
            0.23100849800018572,
            0.2303581985103349,
            0.23273600401474392,
            0.2320805664047176,
            0.23445260298235043,
            0.2337819389170034,
            0.23614921530897504,
            0.23546931351949585,
            0.2378403259052735,
            0.2371697372275218,
            0.23955066326245597,
            0.2388986312956076,
            0.2412855979587824,
            0.2406415127327696,
            0.24302579060665766,
            0.24237447169087323,
            0.24475310828165656,
            0.24409364120933705,
            0.24647070197171772,
            0.24581277064444393,
            0.248190899645728,
            0.24753698701670582,
            0.24991305270559974,
            0.2492547239465506,
            0.2516257609183047,
            0.2509583897635206,
            0.2533277321235129,
            0.25265959215425954,
            0.25503366081750833,
            0.2543761123612478,
            0.256757443018152,
            0.2561128097608327,
            0.25849973988179187,
            0.25786425978409194,
            0.26025584734786006,
            0.25962899304346393,
            0.26202590026591976,
            0.26140901705080166,
            0.2638094470966455,
            0.2631976251873147,
            0.2655966253735733,
            0.2649805160905748,
            0.26737533202963265,
            0.26675263387347586,
            0.2691460508197559,
            0.2685246271840028,
            0.27092046864478025,
            0.2703065561521485,
            0.27270348926773985,
            0.2720914597885206,
            0.2744841244703164,
            0.2738626225489142,
            0.27624839056343037,
            0.2756138711273749,
            0.2779956189468042,
            0.27735448215825215,
            0.2797362090257171,
            0.27909463101826504,
            0.28147717568874653,
            0.28083512909820285,
            0.2832179381153194,
            0.2825750642820492,
            0.2849598666382157,
            0.284321320772145,
            0.28671085953034947,
            0.28608205698430206,
            0.2884755886147552,
            0.2878537037875849,
            0.2902466734750407,
            0.28962279380813266,
            0.29201169368448177,
            0.291380970027486,
            0.2937662867632969,
            0.29313106858254895,
            0.2955144330092035,
            0.29487690953269535,
            0.2972576974256598,
            0.29661501197863016,
            0.2989920315970984,
            0.2983419798922171,
            0.30071730195742624,
            0.3000651551625492,
            0.3024435517906614,
            0.3017984831750592,
            0.30418273196000567,
            0.3035482657791462,
            0.3059367609861472,
            0.3053083171644492,
            0.30769783490367975,
            0.30706965926078894,
            0.3094589875210096,
            0.30883025092124905,
            0.3112202435814935,
            0.31059353774969783,
            0.31298488895406856,
            0.31236184896962027,
            0.31475433880980924,
            0.3141350266487464,
            0.3165285311359553,
            0.3159132602132571,
            0.31830791251197227,
            0.3176965666776965,
            0.3200915178771051,
            0.3194811179143216,
            0.32187436541124126,
            0.32126008904558434,
            0.3236505223634464,
            0.3230305624584945,
            0.32541966476540085,
            0.3247976304749123,
            0.32718820562965906,
            0.32656927287650267,
            0.3289626554311458,
            0.32834833496081645,
            0.33074370279589455,
            0.3301319542340335,
            0.33252825689036764,
            0.33191779847858865,
            0.3343151220747002,
            0.33370703175928634,
            0.3361054577033912,
            0.3354999589014549,
            0.33789800413951077,
            0.33729188241274066,
            0.3396871946550729,
            0.33907612702957285,
            0.34146761626451744,
            0.3408502277453588,
            0.34323876504903844,
            0.3426170226259372,
            0.34500408627913637,
            0.3443803140969443,
            0.34676675983881844,
            0.3461419433251603,
            0.3485283644027366,
            0.3479034615257157,
            0.3502909515452023,
            0.3496680592325996,
            0.35205774516768007,
            0.35143862304420465,
            0.35383051122239134,
            0.35321458655981525,
            0.3556075690882833,
            0.35499280098924474,
            0.3573860825648028,
            0.3567719441237339,
            0.35916598375562137,
            0.35855439077757834,
            0.3609499575199417,
            0.3603425035294023,
            0.3627390724567159,
            0.3621341341968864,
            0.36452987786954866,
            0.36392359015406595,
            0.36631708181665645,
            0.36570701555969576,
            0.36809846803032975,
            0.3674853827142756,
            0.3698760533591786,
            0.3692621326870687,
            0.3716530762529704,
            0.3710397870176386,
            0.3734316301129353,
            0.3728198848768421,
            0.3752133415135198,
            0.37460451264924277,
            0.3770002972671247,
            0.37639567795358114,
            0.3787938201727268,
            0.37819334388800274,
            0.38059312638426496,
            0.3799956580226586,
            0.382396373263657,
            0.38180113695259743,
            0.3842024202386909,
            0.3836090379405878,
            0.3860102446207402,
            0.38541725096651974,
            0.38781710642360406,
            0.3872218027862281,
            0.38961934602953546,
            0.38902016551198076,
            0.3914159032211959,
            0.3908142726630242,
            0.39320975385400936,
            0.3926084391415655,
            0.3950045413204579,
            0.3944042955352109,
            0.39680045276085385,
            0.3961994705048619,
            0.3985948781764064,
            0.3979918103218101,
            0.4003868919273263,
            0.3997832076194689,
            0.4021793184932603,
            0.40157785482447617,
            0.4039757613657554,
            0.40337774967671364,
            0.4057770311573466,
            0.4051816365766739,
            0.40758154427278487,
            0.40698776796748787,
            0.40938793627736725,
            0.40879542844095107,
            0.41119545128427787,
            0.41060328581866484,
            0.4130022678277725,
            0.41240845660418796,
            0.414805673189938,
            0.41420891113093167,
            0.41660471362817125,
            0.41600587408405376,
            0.4184013856179417,
            0.41780239498235633,
            0.4201983901918716,
            0.41960018133533594,
            0.4219967878176737,
            0.42139936833088276,
            0.4237968421268038,
            0.4232009766640149,
            0.4256000761176826,
            0.4250074858308152,
            0.42740868096055673,
            0.4268201476619398,
            0.4292228412660942,
            0.4286370482604472,
            0.4310400280019484,
            0.4304548864930575,
            0.43285737457175244,
            0.4322718627844946,
            0.43467374847178636,
            0.43408783408133117,
            0.43648908078151943,
            0.4359025291447766,
            0.43830296770920424,
            0.43771537238896,
            0.4401152146068269,
            0.4395271096809338,
            0.44192712222207314,
            0.4413398904366911,
            0.4437406511093985,
            0.44315485207030275,
            0.4455561162151673,
            0.4449707427739819,
            0.44737198084886287,
            0.446786087539637,
            0.4491874971385948,
            0.44860200213788437,
            0.45100448459867226,
            0.45042144579129234,
            0.45282551969921847,
            0.45224579158769973,
            0.45465095330539845,
            0.45407339471267977,
            0.4564787115799249,
            0.4559017021599306,
            0.4583066471706603,
            0.4577294628288525,
            0.4601338841476895,
            0.4595562476027305,
            0.46195986771148767,
            0.46138104915748807,
            0.4637835178587605,
            0.4632027680227754,
            0.46560420417000564,
            0.4650218125393715,
            0.4674228992464262,
            0.46684009437384266,
            0.4692415237500266,
            0.46865935974393097,
            0.47106144461035804,
            0.4704803699563221,
            0.47288328542821156,
            0.47230378801535444,
            0.47470784991138437,
            0.474130744438066,
            0.4765361301944479,
            0.47596173448356965,
            0.47836805591106174,
            0.47779549089944484,
            0.48020196492913386,
            0.47962981363546014,
            0.48203589777386285,
            0.4814634413069026,
            0.4838691022607663,
            0.4832964940147005,
            0.4857018382540472,
            0.4851291805595882,
            0.4875340952160624,
            0.48696092925057316,
            0.4893652653023413,
            0.4887911829762776,
            0.49119512718397185,
            0.49062046704719453,
            0.4930244996653854,
            0.4924500972715774,
            0.4948546261621814,
            0.494281130707107,
            0.4966863577991952,
            0.4961141569140514,
            0.49852026859164944,
            0.4979498773997852,
            0.5003570936820642,
            0.49978905508594673,
            0.5021973505151901,
            0.5016315930155041,
            0.5040405242642423,
            0.5034761795377516,
            0.5058851693070852,
            0.5053212722381568,
            0.5077300215385379,
            0.5071661939174468,
            0.5095746964438226,
            0.5090109398859309,
            0.5114191604309094,
            0.5108552118719868,
            0.5132629619324807,
            0.5126982700653309,
            0.5151054824583873,
            0.5145398937940321,
            0.5169468928404372,
            0.5163810823620365,
            0.5187884422030813,
            0.5182234705636388,
            0.5206316059678626,
            0.5200681323893405,
            0.5224770821067523,
            0.5219151071305146,
            0.5243246775774263,
            0.523763916873173,
            0.5261739241021277,
            0.5256141978913433,
            0.5280245320218359,
            0.5274657596270168,
            0.5298763050178866,
            0.5293183164214228,
            0.5317289118947567,
            0.5311714120537828,
            0.5335818867647809,
            0.5330245356864957,
            0.5354347248745043,
            0.5348771427214019,
            0.5372868841846338,
            0.5367286654405037,
            0.5391378840138681,
            0.5385788313413358,
            0.5409876918916772,
            0.5404281290495084,
            0.5428370558425366,
            0.5422777900788501,
            0.5446872472933001,
            0.5441290903599997,
            0.546539319943831,
            0.5459826514089903,
            0.5483936404560662,
            0.5478384631997468,
            0.5502501228721847,
            0.5496964110714575,
            0.552108687541508,
            0.5515564709981576,
            0.5539692461789112,
            0.5534183214607606,
            0.5558312957101552,
            0.5552810510264612,
            0.55769384319184,
            0.5571435557667405,
            0.5595559447364502,
            0.559005242265715,
            0.5614172661929895,
            0.5608662169487341,
            0.5632780467927199,
            0.5627268821893179,
            0.5651386908967453,
            0.5645876490580171,
            0.5669996470249824,
            0.5664491245762107,
            0.568861617135963,
            0.5683122238228063,
            0.5707254804924601,
            0.570177684774606,
            0.5725917216393411,
            0.5720454603882267,
            0.5744600372707364,
            0.5739148511563777,
            0.5763297227051051,
            0.5757852896710268,
            0.5782003931876233,
            0.5776567642221285,
            0.5800721196107081,
            0.5795293851818377,
            0.5819448911428986,
            0.5814027993026841,
            0.5838182259194258,
            0.5832762707668876,
            0.585691430388454,
            0.5851492148255124,
            0.5875640574011614,
            0.5870214330512836,
            0.5894359927942465,
            0.5888929582797803,
            0.5913073259036359,
            0.5907640389598795,
            0.5931784320158362,
            0.5926353558188805,
            0.5950501134545577,
            0.594507921803152,
            0.596923316824669,
            0.5963824831759434,
            0.5987985457180839,
            0.5982590863157464,
            0.6006756656151641,
            0.6001373583591796,
            0.6025543194202425,
            0.6020170363807449,
            0.6044343025915283,
            0.6038979489774337,
            0.6063153642143129,
            0.6057795755248777,
            0.6081968639874892,
            0.6076610476968493,
            0.6100780073911206,
            0.6095418094631821,
            0.6119584981605124,
            0.6114220923897289,
            0.6138387465089428,
            0.6133025589285617,
            0.6157193640025602,
            0.6151836427665753,
            0.6176006673012493,
            0.6170654735265819,
            0.6194828014079461,
            0.6189483122761301,
            0.6213661113844539,
            0.6208326831109736,
            0.6232510837054351,
            0.6227189668738857,
            0.6251379428562222,
            0.6246071024788472,
            0.6270265330865179,
            0.6264968130244875,
            0.6289166036538304,
            0.6283879010788808,
            0.6308079648755801,
            0.630280111071891,
            0.632700273616808,
            0.6321728724839032,
            0.6345929129355132,
            0.6340655142934403,
            0.6364853387160057,
            0.6359577901645802,
            0.6383775006842597,
            0.6378499981200879,
            0.6402697583211984,
            0.6397425411125125,
            0.6421624334250948,
            0.6416355811977774,
            0.6440556441895006,
            0.6435292332398959,
            0.6459495775933719,
            0.6454238788145665,
            0.6478446667645343,
            0.6473200172834487,
            0.6497413155159242,
            0.6492178195177365,
            0.6516395338544768,
            0.6511170073061542,
            0.6535389792579512,
            0.6530171735265553,
            0.655439286866662,
            0.6549180401334463,
            0.6573402103124321,
            0.656819367280798,
            0.6592414955964297,
            0.6587208368608669,
            0.6611428517899761,
            0.66062222260775,
            0.6630441541592981,
            0.6625236026725445,
            0.6649455560994783,
            0.6644252438192322,
            0.6668472975730239,
            0.6663273157130385,
            0.6687495001706082,
            0.6682298921114831,
            0.670652281976108,
            0.6701332402205245,
            0.6725560038045735,
            0.6720379030111149,
            0.6744612010443358,
            0.6739443464425604,
            0.6763681938942078,
            0.6758525830588997,
            0.6782768462563206,
            0.677762229750549,
            0.6801867466571233,
            0.6796728657533077,
            0.6820975298707751,
            0.6815842196418648,
            0.6840089575208681,
            0.6834960666990391,
            0.6859208015428546,
            0.685408150450454,
            0.6878328359264109,
            0.6873203203515795,
            0.6897449932616531,
            0.6892326785208694,
            0.6916574424057976,
            0.69114550316005,
            0.6935704619511943,
            0.6930590610984323,
            0.6954842909906184,
            0.694973562610061,
            0.6973991372991676,
            0.696889247219934,
            0.6993152430143548,
            0.6988063678102197,
            0.7012328123039464,
            0.700725012086236,
            0.7031518391273625,
            0.7026449818848939,
            0.705072059584453,
            0.7045659017981675,
            0.7069931055486591,
            0.7064874328301619,
            0.708914685613546,
            0.708409366353753,
            0.7108366280228189,
            0.7103315805617874,
            0.7127588344986798,
            0.7122540114823647,
            0.714681274986265,
            0.7141766912210075,
            0.7166040180560976,
            0.7160997492181878,
            0.7185272006522123,
            0.7180233291694367,
            0.7204509476751069,
            0.7199475368693112,
            0.7223753626406829,
            0.721872510911266,
            0.7243006159813957,
            0.7237985079786986,
            0.7262269845298029,
            0.7257258274286236,
            0.7281547221455122,
            0.727654599420627,
            0.7300838636016439,
            0.7295846634792289,
            0.7320141792112794,
            0.7315156798152797,
            0.7339453342361149,
            0.7334473454826714,
            0.7358770746826463,
            0.7353794887263388,
            0.7378092634625332,
            0.7373120059233289,
            0.7397418079666234,
            0.7392448101109627,
            0.7416746460817448,
            0.7411779024473797,
            0.7436078330401438,
            0.7431114635894341,
            0.7455415947577977,
            0.7450458090610025,
            0.7474762415766693,
            0.7469812295756771,
            0.7494120180562491,
            0.7489178798770942,
            0.7513490340936819,
            0.7508557935056838,
            0.7532872978567242,
            0.7527949363040353,
            0.7552267538764853,
            0.7547352105431743,
            0.7571672801857263,
            0.7566764487519382,
            0.7591087011074948,
            0.7586184643792078,
            0.7610508478199439,
            0.760561116824764,
            0.7629936007886329,
            0.7625043051896875,
            0.7649368626317665,
            0.7644479213139199,
            0.7668805298306565,
            0.7663918779480551,
            0.7688245519943073,
            0.7683362168381903,
            0.770769026504883,
            0.7702811485757951,
            0.7727141859987914,
            0.7722269350265087,
            0.774660259228218,
            0.7741737358525154,
            0.7766073586132304,
            0.7761215916113211,
            0.7785555095796589,
            0.7780705204489698,
            0.780504735839363,
            0.7800205520940479,
            0.7824550498427726,
            0.7819716410723044,
            0.7844063633493129,
            0.7839236049877087,
            0.7863584716262462,
            0.7858762081824769,
            0.788311163944846,
            0.7878292998179335,
            0.7902643323398123,
            0.7897828459394588,
            0.7922179655475438,
            0.7917368626288722,
            0.7941720877045398,
            0.7936913874460342,
            0.7961267556237366,
            0.7956465237738516,
            0.7980820958474294,
            0.7976024459891671,
            0.800038278135846,
            0.7995593119777743,
            0.8019954278775687,
            0.8015171921024069,
            0.8039535934512138,
            0.8034761108640806,
            0.805912806110728,
            0.8054361186805123,
            0.8078731194361913,
            0.8073972571358292,
            0.8098345421808647,
            0.8093594505510361,
            0.8117969521045938,
            0.8113224881930622,
            0.8137601280268713,
            0.8132861454759585,
            0.8157238799735536,
            0.8152503038889126,
            0.8176881299981384,
            0.8172149499593006,
            0.8196528832759413,
            0.819180114339704,
            0.8216181815482235,
            0.8211458671697778,
            0.8235841158326276,
            0.8231123502882924,
            0.8255508413668985,
            0.8250797419625834,
            0.8275185178461718,
            0.8270481580900466,
            0.8294872239159402,
            0.8290176111753347,
            0.8314569527173278,
            0.8309880736055212,
            0.8334276817905918,
            0.8329595385560749,
            0.8353994036538921,
            0.8349319844838713,
            0.8373720734364744,
            0.8369053076877591,
            0.8393455659601295,
            0.8388793419264792,
            0.8413197240645305,
            0.8408539541587856,
            0.8432944453007247,
            0.8428290992436315,
            0.8452697070931887,
            0.8448047912085708,
            0.8472455320281838,
            0.8467810702108962,
            0.8492219721825202,
            0.8487580195350526,
            0.8511991280756008,
            0.8507357744031518,
            0.8531771351080666,
            0.8527144628135453,
            0.8551560949613124,
            0.8546941341104848,
            0.8571360290473946,
            0.8566747692661452,
            0.8591169153075627,
            0.8586563543515404,
            0.8610987518010377,
            0.8606389062030548,
            0.8630815516955189,
            0.8626224122632069,
            0.8650652776746759,
            0.8646067762194048,
            0.8670498153048737,
            0.8665918546766157,
            0.8690350312172773,
            0.8685796912476693,
            0.8710370790497757,
            0.8706443978945423,
            0.8732111283525995,
            0.8731294427207137,
            0.8759653239537922,
            0.876483957238717,
            0.8795850671157937,
            0.880556268114993,
            0.883667999468613,
            0.8845404815854211,
            0.8875007977855507,
            0.888098925515229,
            0.8910941177751525,
            0.8918773310033217,
            0.8951031983873778,
            0.8963157574499195,
            0.8995952412189262,
            0.9007469655317046,
            0.9037986355160297,
            0.9044344767033755,
            0.907317768972839,
            0.9077047947720849,
            0.9106451160072432,
            0.9111640003676996,
            0.91410219755753,
            0.9144988396222385,
            0.9171848147038827,
            0.9170253710454317,
            0.91946770875566,
            0.918950458093491,
            0.9214470469303137,
            0.9212013145155423,
            0.9239473447401597,
            0.9242333875900864,
            0.927129474053855,
            0.9276419042321885,
            0.9304885567177992,
            0.9308461492852934,
            0.933590388060382,
            0.9337825573734732,
            0.9365644903252842,
            0.9369366094935468,
            0.9399164282439402,
            0.9407264042722617,
            0.9438327554762285,
            0.944782467496057,
            0.9476982021761134,
            0.9480973692390661,
            0.9506097168560735,
            0.9501726259429226,
            0.9524549737094964,
            0.9516826434455918,
            0.9540676620357255,
            0.9535927848208497,
            0.9561441963740687,
            0.955953889190829,
            0.958439500906374,
            0.9580185035181054,
            0.9602324188870761,
            0.9592189976879173,
            0.961153745617598,
            0.9595803443087431,
            0.9613566183248032,
            0.9594992624466095,
            0.9613019954648928,
            0.9595689571383301,
            0.9615838037592072,
            0.9603188203897822,
            0.9625627942375603,
            0.9616917417716855,
            0.9639561880227567,
            0.9630128778343008,
            0.9651103278520123,
            0.963820189197048,
            0.9658393831288169,
            0.9645092314338666,
            0.9667162275011805,
            0.9658813175377485,
            0.9684145249103878,
            0.9682455549604059,
            0.9709940794019946,
            0.9711792955370078,
            0.9739271218827702,
            0.9740373806634297,
            0.9766776739878721,
            0.9765841431941017,
            0.9792204102877134,
            0.9792173030105864,
            0.9820584041236211,
            0.9825516462736199,
            0.9856666947787718,
            0.9866786278121399,
            0.9898839218584089,
            0.9909571946184428,
            0.9940011422627952,
            0.9946673583081302,
            0.9974761690440683,
            0.9976802284196351,
            1.000354108774387,
            1.0003369671472613,
            1.0029829290500232,
            1.002952388173034,
            1.0056236258134597,
            1.0056833207579534,
            1.0084126738892698,
            1.008609235236094,
            1.0113754618961375,
            1.0116110731381762,
            1.014302364369089,
            1.0143238297109463,
            1.0168362006706657,
            1.0164795346550295,
            1.0188381331828709,
            1.018214151093896,
            1.0205377508404676,
            1.019889778627011,
            1.0222663010266113,
            1.0217336153886392,
            1.0241729402049058,
            1.0237401503062469,
            1.0262010365671632,
            1.0257629474515242,
            1.028181060191266,
            1.0276078417980985,
            1.029939158975972,
            1.0291794565129793,
            1.0314503751582842,
            1.0306030108315418,
            1.0328815985528936,
            1.0320825391786554,
            1.034385005896171,
            1.0336237878759,
            1.035893180713298,
            1.0350316258786691,
            1.0372233935776707,
            1.036197340874693,
            1.0383511605019538,
            1.0372859482405565,
            1.039506236168184,
            1.03863795832048,
            1.0410215563366776,
            1.0405282072734094,
            1.0430909033414042,
            1.0429463910477847,
            1.045596738835255,
            1.045566525440226,
            1.0481858049682844,
            1.04804868077159,
            1.0506274476116446,
            1.0504350812904073,
            1.0530921817458898,
            1.0531188609758129,
            1.0559511667349106,
            1.056350508512418,
            1.0593024784229652,
            1.0599044010629142,
            1.0628199490301673,
            1.0633001178776809,
            1.066067184317563,
            1.0662306225479303,
            1.068848106429116,
            1.0687258174682313,
            1.0712702077863434,
            1.0710341584379712,
            1.073591016235781,
            1.0734056208914036,
            1.0759989843461413,
            1.0758755548187822,
            1.0784386586362729,
            1.0782102602199122,
            1.0806537753111312,
            1.0801563044465465,
            1.0824806911630573,
            1.0817648808306863,
            1.0840760226816588,
            1.0833781048282447,
            1.085780269236741,
            1.0852820422311549,
            1.087781526288604,
            1.0874539984971416,
            1.0899742676033384,
            1.089650916662976,
            1.092115968959843,
            1.0916648722103357,
            1.094059959919015,
            1.0934820354527777,
            1.0958523468330768,
            1.095251319533704,
            1.0976509015685492,
            1.097120538571831,
            1.0995598745087451,
            1.0990974815695815,
            1.1015431684044843,
            1.1010752137269084,
            1.1034932434947946,
            1.102960862652232,
            1.1053418510790327,
            1.104732722791756,
            1.107085431581017,
            1.1064230743289987,
            1.1087800838715989,
            1.1081483109502857,
            1.110577005130305,
            1.1101243686249285,
            1.1126848878454418,
            1.1125100316539216,
            1.1151831304999984,
            1.115205774692632,
            1.1178958720213399,
            1.1179146657947705,
            1.1205446953670797,
            1.120441143594973,
            1.1230226452707905,
            1.1228582252296382,
            1.1254574149700423,
            1.1253662606906039,
            1.1280250228278819,
            1.1280621605116006,
            1.1307628433172707,
            1.1308621680680655,
            1.1335473723590506,
            1.1335801789893973,
            1.1361942060349173,
            1.136058307519263,
            1.1385854785158016,
            1.1382755623481935,
            1.1407513997967422,
            1.1403604997215127,
            1.1428396141397095,
            1.1424750976633697,
            1.14498106509041,
            1.1446666450282754,
            1.1471722935472681,
            1.1468306336933904,
            1.149285837919511,
            1.1488161199177207,
            1.1511978276999004,
            1.1505803490491837,
            1.1529229463116153,
            1.1522587734865606,
            1.1546311130515317,
            1.1540624386915763,
            1.1565018556064102,
            1.156071341280827,
            1.1585439265175108,
            1.1581499293676674,
            1.1605918563211632,
            1.1601089965931708,
            1.162501992749881,
            1.1619232759333433,
            1.1643082923157657,
            1.1637327384095117,
            1.1661537440411005,
            1.1656603318068508,
            1.1681232592353394,
            1.167711236124546,
            1.1702025240780825,
            1.1698445093793914,
            1.172360703187069,
            1.172052112345213,
            1.1745946060137196,
            1.1743338079853858,
            1.176891578654761,
            1.1766539346189764,
            1.1792095154459612,
            1.1789682675907536,
            1.1815161375991596,
            1.1812720760639626,
            1.1838208365867757,
            1.1835933616802816,
            1.1861508535002527,
            1.1859458639443488,
            1.1885085048606314,
            1.188307919799219,
            1.190867640092775,
            1.1906550276945995,
            1.1932146009780045,
            1.1930044762323975,
            1.1955783519173515,
            1.1954038558347593,
            1.197997459519346,
            1.1978610881541973,
            1.2004552120683487,
            1.2003083192491641,
            1.202875241120248,
            1.202664019490699,
            1.2051968249679428,
            1.204916829869032,
            1.2074315236527555,
            1.2071183034565598,
            1.209629169757923,
            1.209308261997662,
            1.211813884537165,
            1.2114820533405037,
            1.2139735576773547,
            1.213614798688817,
            1.2160824613922294,
            1.2156734698547316,
            1.2181050533917683,
            1.2176156800893994,
            1.220006242305304,
            1.2194311130476776,
            1.2218010926663758,
            1.2211936306967723,
            1.223582618767712,
            1.2230255199189584,
            1.2254568224260525,
            1.2249845083117108,
            1.2274426750646097,
            1.2270115154722396,
            1.2294643560910665,
            1.2290135393312747,
            1.2314534311297856,
            1.2309837726575468,
            1.2334385543559045,
            1.2330147606497388,
            1.2355157102408554,
            1.2351912417972168,
            1.2377361331868202,
            1.2374902184078223,
            1.2400445108023028,
            1.2398041708083487,
            1.242337814864545,
            1.2420553059460717,
            1.244570275711597,
            1.244261787404597,
            1.2467800576710113,
            1.2464876065355577,
            1.2490216844772186,
            1.2487600654892437,
            1.2513049289277987,
            1.2510593370150065,
            1.2536062218818187,
            1.2533611190622287,
            1.2559051757395607,
            1.2556520112183578,
            1.2581882604988577,
            1.257917419231015,
            1.2604438076677498,
            1.2601564273400079,
            1.2626838087963739,
            1.2624080866331582,
            1.2649544159251829,
            1.2647232482110518,
            1.267290819739631,
            1.2670964718287345,
            1.2696624293497751,
            1.269451427071924,
            1.2719876262462297,
            1.271709506853895,
            1.2742082091349174,
            1.2738595036606983,
            1.27633569112964,
            1.2759515594161601,
            1.278424432529613,
            1.278038505666935,
            1.280516096506207,
            1.2801366629517346,
            1.2826158017613545,
            1.2822322291140071,
            1.2847058151197093,
            1.2843035164337813,
            1.2867648555747073,
            1.286332411904516,
            1.2887779981943186,
            1.288313572210256,
            1.2907490724452901,
            1.2902720761477744,
            1.2927150536109833,
            1.292264962411785,
            1.2947331006893812,
            1.2943386734016533,
            1.2968306282215778,
            1.296476241540163,
            1.2989704225883374,
            1.2986087330905502,
            1.3010879398441229,
            1.3006955921112227,
            1.303168656144249,
            1.3027766189394219,
            1.305267617082869,
            1.3049233058453402,
            1.3074418130612875,
            1.3071513051045491,
            1.3096824975548083,
            1.3094067448644646,
            1.3119311769281035,
            1.311634182209939,
            1.314148320995281,
            1.3138313266170447,
            1.3163453946143158,
            1.3160329656432732,
            1.3185559897093106,
            1.3182651594283863,
            1.3207979285648943,
            1.320528153666325,
            1.3230667224177242,
            1.3228082950322035,
            1.3253475875680518,
            1.3250881194191741,
            1.3276220085738892,
            1.3273479894946658,
            1.329870939472316,
            1.3295735255708045,
            1.3320849892685869,
            1.3317676458998569,
            1.3342728949721951,
            1.3339480510491357,
            1.3364521139234915,
            1.336126353401041,
            1.3386282344567024,
            1.3382947010639779,
            1.3407906272519208,
            1.3404413999962188,
            1.342933156667235,
            1.342575509887721,
            1.3450707069985604,
            1.3447215217706014,
            1.3472234246516885,
            1.3468863733145326,
            1.349387755462028,
            1.3490459675520927,
            1.3515372031693873,
            1.3511737701070703,
            1.3536544294870674,
            1.353272311918656,
            1.355750304601355,
            1.355365235132622,
            1.3578463861398509,
            1.3574671648075385,
            1.359950891800577,
            1.359575963166636,
            1.3620606302809208,
            1.361689250666379,
            1.36417580378787,
            1.3638105963779061,
            1.3662989785971897,
            1.3659369772615473,
            1.3684238590292446,
            1.368056145045816,
            1.3705403161023233,
            1.3701663890517626,
            1.3726542307251457,
            1.3722904061290073,
            1.3747915228805418,
            1.3744571902631078,
            1.3769738314246935,
            1.3766699660207478,
            1.379193556563035,
            1.378900558510725,
            1.3814204583716505,
            1.3811189352275748,
            1.383633054139459,
            1.3833223284652,
            1.3858368343231027,
            1.3855294629947774,
            1.3880488381491165,
            1.3877504257457662,
            1.3902710207877427,
            1.3899718241630366,
            1.3924862084372742,
            1.3921727062091882,
            1.3946776797748168,
            1.3943463541322014,
            1.396844785531244,
            1.396502433962947,
            1.3989993827741458,
            1.398655288357195,
            1.4011547990027533,
            1.400815957739339,
            1.4033198630074564,
            1.4029887054195813,
            1.4054951168123015,
            1.4051662798500226,
            1.4076696874556562,
            1.4073320920082204,
            1.4098284103915972,
            1.4094770214503365,
            1.4119694071437756,
            1.411614445935119,
            1.4141114109255164,
            1.4137699268332649,
            1.4162759698015512,
            1.4159523583327094,
            1.4184619788173152,
            1.4181407910666832,
            1.4206435538311537,
            1.420304321099616,
            1.422795275351797,
            1.4224324999266953,
            1.4249163186337848,
            1.42454287084097,
            1.427028357018954,
            1.426661474512031,
            1.4291539385979657,
            1.4288015234108307,
            1.4313007813395517,
            1.430960449924935,
            1.4334636902156803,
            1.4331293335883886,
            1.43563336806185,
            1.4352987601016443,
            1.437800388113904,
            1.43746000278543,
            1.4399576689700804,
            1.439610757484584,
            1.4421073297222402,
            1.4417621208419962,
            1.4442637193714127,
            1.4439319854760528,
            1.4464416734336996,
            1.4461256470606667,
            1.448639144465452,
            1.44832683501676,
            1.4508365014736193,
            1.450513374796535,
            1.4530160754685715,
            1.4526795565335355,
            1.455178875246999,
            1.4548383803878224,
            1.457339408452215,
            1.457003931707288,
            1.4595079694114743,
            1.4591775643974345,
            1.4616823615201107,
            1.4613513283146489,
            1.463854535286198,
            1.4635187363993019,
            1.4660197582330694,
            1.4656792666972018,
            1.4681788333648185,
            1.4678363662133127,
            1.470335888226327,
            1.4699951200177823,
            1.4724961785806547,
            1.4721599627276312,
            1.4746629142573258,
            1.4743302145953765,
            1.4768329243994525,
            1.4764977148952385,
            1.4789969656051167,
            1.4786531441092468,
            1.4811483062037638,
            1.480797038494972,
            1.4832915965454276,
            1.4829416774566975,
            1.4854398641482545,
            1.4850987516489882,
            1.487600986730784,
            1.4872669009760047,
            1.489769959222202,
            1.4894353651527439,
            1.491937039111191,
            1.491598882055396,
            1.4941006693847505,
            1.4937635159409854,
            1.4962678140048364,
            1.4959363331933708,
            1.4984425452232224,
            1.4981146365692735,
            1.5006197535328447,
            1.5002894922392955,
            1.502791849692601,
            1.5024567634323334,
            1.5049574836182995,
            1.5046198696070243,
            1.5071206507790484,
            1.5067829656768679,
            1.5092840857267107,
            1.50894637653463,
            1.5114473907236439,
            1.5111093757963383,
            1.5136104215519288,
            1.5132730379327513,
            1.5157743843091538,
            1.5154378393973331,
            1.5179388879262616,
            1.5176012062945652,
            1.5201011887104963,
            1.5197607711162504,
            1.522260336392526,
            1.5219191035355228,
            1.524420067947571,
            1.5240819040638431,
            1.5265849903703126,
            1.5262508873297949,
            1.5287545047905298,
            1.528421027466258,
            1.5309229670909175,
            1.5305862640807166,
            1.5330861000472054,
            1.5327459265237924,
            1.535244953502125,
            1.5349035239352198,
            1.5374026693405107,
            1.5370608813249176,
            1.5395597464014283,
            1.5392165651686316,
            1.5417146174214538,
            1.5413697211121544,
            1.5438673674431835,
            1.5435222116918212,
            1.5460202183507996,
            1.545676200409705,
            1.548174959639158,
            1.5478325761286618,
            1.5503326645192355,
            1.5499932326242596,
            1.5524958564117837,
            1.5521618477168893,
            1.5546674935455786,
            1.554339178992665,
            1.5568460425668147,
            1.5565190527884532,
            1.559024127696945,
            1.5586929225090358,
            1.5611951645491362,
            1.5608592070006921,
            1.5633608251837665,
            1.5630254144829152,
            1.5655293305191316,
            1.5651993607393966,
            1.5677057625698223,
            1.5673797921741146,
            1.5698858524953538,
            1.5695574432902937,
            1.5720603010166305,
            1.5717245821558714,
            1.574223994151247,
            1.5738818401606984,
            1.576379937506001,
            1.5760362148713838,
            1.578535425801723,
            1.5781946962260942,
            1.5806962365548403,
            1.580360290509798,
            1.5828638792527467,
            1.5825315018762118,
            1.585035562932127,
            1.5847031152598272,
            1.5872054162520894,
            1.5868685708825745,
            1.5893677381674316,
            1.5890247685446917,
            1.591521714900797,
            1.5911755977062572,
            1.5936729588779932,
            1.5933289940748379,
            1.5958286358191007,
            1.5954892794038122,
            1.5979905612532617,
            1.5976532573023445,
            1.6001540395813185,
            1.5998144944572827,
            1.6023135113347848,
            1.6019702092906758,
            1.604468019897225,
            1.604122923506845,
            1.6066208742728252,
            1.6062767168641179,
            1.6087757193658618,
            1.608433930956039,
            1.610934304095938,
            1.610595197624149,
            1.6130969325587767,
            1.6127602795222673,
            1.6152629267513168,
            1.6149277104232276,
            1.6174303816637743,
            1.6170950549455791,
            1.61959717561206,
            1.6192612209868753,
            1.621763269125822,
            1.6214280767103342,
            1.623931052775799,
            1.6235981971228097,
            1.6261022092017352,
            1.6257709034667995,
            1.6282747583441675,
            1.627942140417859,
            1.630444711187405,
            1.6301091558989544,
            1.6326108383175415,
            1.6322741248305592,
            1.6347764193132561,
            1.6344417493261914,
            1.6369454781684878,
            1.6366137864864485,
            1.6391182345558015,
            1.6387873832508268,
            1.6412912724626993,
            1.640958683676235,
            1.643461470453719,
            1.6431264719140972,
            1.6456283996170264,
            1.6452917825798523,
            1.647793108578893,
            1.6474555011943577,
            1.6499562151800276,
            1.6496177050610288,
            1.6521178746345677,
            1.6517786094802878,
            1.6542784764673577,
            1.6539386384796015,
            1.6564382669626383,
            1.6560975535429696,
            1.6585967606976133,
            1.6582547298157213,
            1.6607535496370025,
            1.6604106497581717,
            1.662909569973689,
            1.6625671433216966,
            1.6650666157243883,
            1.6647255166596306,
            1.667225428449093,
            1.6668851600294707,
            1.6693851195833969,
            1.669044835843734,
            1.671544888814944,
            1.6712048334347944,
            1.6737054841472263,
            1.6733666764712922,
            1.6758680951285025,
            1.6755306763871805,
            1.6780322711807794,
            1.6776950329630709,
            1.6801961222693875,
            1.6798580537945027,
            1.682358749990079,
            1.682020397536951,
            1.6845214461573568,
            1.6841841014477814,
            1.6866859087219064,
            1.6863498366042509,
            1.6888520486246519,
            1.6885162936067675,
            1.6910184081079935,
            1.6906822658594944,
            1.6931842817477105,
            1.692848162333306,
            1.6953504085901359,
            1.695015042112894,
            1.6975176677031614,
            1.6971831807341076,
            1.699686148534314,
            1.6993523810811757,
            1.701855774910449,
            1.7015228909095177,
            1.7040267671896383,
            1.7036947279432832,
            1.706198604571321,
            1.7058662121951214,
            1.7083691231176774,
            1.7080344963471923,
            1.7105358656086744,
            1.7101982791227825,
            1.712698602026075,
            1.7123594138045461,
            1.7148598090961076,
            1.7145211247399412,
            1.7170222290102253,
            1.7166848207097822,
            1.7191862897429875,
            1.7188491237580936,
            1.7213501646033744,
            1.7210117394262325,
            1.7235118949645534,
            1.7231716113096875,
            1.7256710180273682,
            1.725329405700613,
            1.7278286035271475,
            1.727486876017971,
            1.729986562963487,
            1.72964613327513,
            1.7321468455835918,
            1.7318085920659805,
            1.7343102303712883,
            1.7339735709921433,
            1.7364752429444,
            1.7361381666866702,
            1.7386388526996108,
            1.7382995867377726,
            1.7407991575249855,
            1.740458007144049,
            1.7429574297685861,
            1.7426165811313545,
            1.7451169688155812,
            1.7447782939864216,
            1.7472798589561862,
            1.7469432191136474,
            1.7494452753897352,
            1.7491091182730083,
            1.7516109479916298,
            1.751274135132441,
            1.7537756074485034,
            1.7534382511305242,
            1.755939663465919,
            1.75560247750859,
            1.758104124408098,
            1.757767603286007,
            1.7602696392898172,
            1.7599339584004847,
            1.7624364394388092,
            1.7621015795873984,
            1.7646043654610515,
            1.7642699232437333,
            1.7667726010851996,
            1.766437761333071,
            1.7689399243192683,
            1.7686041013927187,
            1.7711057712332499,
            1.7707692570777833,
            1.7732708592022766,
            1.7729344553273645,
            1.7754362831012311,
            1.775100221267566,
            1.7776020671379669,
            1.7772656516664544,
            1.7797671031349809,
            1.7794296155033336,
            1.7819306107022694,
            1.7815922793810277,
            1.7840931849134973,
            1.7837549502207968,
            1.7862561144256,
            1.7859185790086278,
            1.7884199873902904,
            1.7880829126928401,
            1.7905843095569616,
            1.790247066170495,
            1.7927482334278635,
            1.7924103706416383,
            1.794911192101532,
            1.794572516003616,
            1.7970729345683387,
            1.796733452531594,
            1.7992335652191218,
            1.7988936680878882,
            1.801393817992769,
            1.801054291582125,
            1.8035548610469592,
            1.8032163093048574,
            1.8057173521751813,
            1.8053795730466053,
            1.80788076677413,
            1.807542967376842,
            1.8100439994919768,
            1.8097057093284592,
            1.8122066196222602,
            1.8118681799018976,
            1.8143692406169474,
            1.8140312995227366,
            1.816532654761214,
            1.8161954245885135,
            1.8186969941979265,
            1.818360225586733,
            1.8208619248285485,
            1.8205254211375679,
            1.8230272794997116,
            1.8226910559186948,
            1.8251930394211366,
            1.824856943102267,
            1.827358809614011,
            1.8270223546878843,
            1.8295238546080614,
            1.829186698733056,
            1.8316878910321484,
            1.831350321348747,
            1.8338515523494043,
            1.8335142352865266,
            1.8360157786954612,
            1.8356790536047474,
            1.8381808636382349,
            1.8378444753732055,
            1.8403463129941269,
            1.840009815054253,
            1.8425115063610218,
            1.8421746943807045,
            1.8446762038327247,
            1.8443391037926424,
            1.84684046151855,
            1.8465031503850613,
            1.8490044396287673,
            1.8486670748524514,
            1.8511684533821233,
            1.8508313160574326,
            1.8533328952379107,
            1.8529961103398118,
            1.855497757676583,
            1.8551609536082792,
            1.8576623193954658,
            1.8573248125619324,
            1.8598256550002665,
            1.859487123692044,
            1.8619875857618364,
            1.8616484657100438,
            1.8641489647219782,
            1.863810068338533,
            1.8663109243430176,
            1.8659727342781565,
            1.8684739542930051,
            1.8681363664490924,
            1.8706377502676892,
            1.8703003759485053,
            1.8728017216896076,
            1.8724642330716688,
            1.8749654231927637,
            1.8746276440787781,
            1.8771286623323873,
            1.8767906081831776,
            1.879291587004878,
            1.8789535729152955,
            1.8814547676492759,
            1.8811172920216968,
            1.8836188646373624,
            1.8832821266186672,
            1.8857839191865762,
            1.885447461943802,
            1.8879490806836094,
            1.8876121255208866,
            1.8901133211834527,
            1.8897755431699415,
            1.8922764708847297,
            1.89193833270524,
            1.8944393853947081,
            1.8941016354901177,
            1.8966030526495912,
            1.8962659931957453,
            1.8987676829912112,
            1.8984310079015254,
            1.9009327125596043,
            1.90059594260412,
            1.9030974862769126,
            1.902760394803161,
            1.90526176413112,
            1.9049244189988717,
            1.9074257030766884,
            1.907088301617908,
            1.9095896244957755,
            1.9092523716677137,
            1.911753829523303,
            1.911416828858501,
            1.9139183994801896,
            1.9135815120140371,
            1.9160830255462267,
            1.9157458953940252,
            1.9182471725398904,
            1.9179095489110733,
            1.9204106005412156,
            1.9200726493096572,
            1.922573689358896,
            1.92223586362125,
            1.9247370868803895,
            1.9243996441308902,
            1.926901027975307,
            1.9265637725716573,
            1.9290651388561495,
            1.9287277012060626,
            1.931228938709318,
            1.9308912150612725,
            1.9333923794100543,
            1.9330545972007978,
            1.935555805864953,
            1.9352182213860714,
            1.9377195254459136,
            1.937382191993382,
            1.939883570972818,
            1.9395463877231287,
            1.9420477991213725,
            1.9417106279578025,
            1.9442120048073976,
            1.9438746748582196,
            1.9463759199570885,
            1.9460382574644486,
            1.9485393261307749,
            1.9482013370694322,
            1.9507023359153313,
            1.9503643294664446,
            1.9528654666095626,
            1.952527849598264,
            1.955029244004546,
            1.9546921346092638,
            1.9571936986508118,
            1.9568568082614002,
            1.9593583443202598,
            1.9590212761815151,
            1.9615226638922032,
            1.961185268386583,
            1.9636865300828554,
            1.9633489381957827,
            1.9658501580180863,
            1.9655125648477483,
            1.9680138092025026,
            1.9676763320722683,
            1.9701776481679827,
            1.9698403462583798,
            1.9723417625446786,
            1.9720046355617664,
            1.9745061110929385,
            1.9741690176135702,
            1.976670426098145,
            1.9763331098970889,
            1.978834338659051,
            1.9784966516292473,
            1.980997726521936,
            1.9806598130130282,
            1.9831608909952914,
            1.982823079557787,
            1.985324307202717,
            1.984986817790048,
            1.987488218326338,
            1.987151018344324,
            1.9896525130847182,
            1.98931543073317,
            1.99181692498839,
            1.9914798094871573,
            1.9939812343254013,
            1.9936439888946698,
            1.9961453048249298,
            1.9958078750219779,
            1.9983090977121707,
            1.997971530470051,
            2.0004727523598578,
            2.00013522848219,
            2.0026365582498356,
            2.0022992518055047,
            2.004800699005866,
            2.0044635700410263,
            2.00696501402095,
            2.006627808054546,
            2.0091291133185942,
            2.008791615275413,
            2.0112927709587223,
            2.010955027909934,
            2.013456153196815,
            2.0131184132201825,
            2.0156196364562886,
            2.0152821054182626,
            2.0177834637757823,
            2.0174461665228773,
            2.019947612243863,
            2.0196104477447383,
            2.022111904884124,
            2.021774743711997,
            2.0242761399968026,
            2.023938857562534,
            2.026440143222311,
            2.0261026562519895,
            2.0286038426923496,
            2.028266193207857,
            2.030767369141681,
            2.0304297367155453,
            2.032931001816153,
            2.0325935486762265,
            2.03509491089264,
            2.034757601176272,
            2.0372589610154215,
            2.0369215866114,
            2.039422842091064,
            2.039085250037881,
            2.041586405426512,
            2.041248663271473,
            2.043749819541147,
            2.043412134638233,
            2.04591338556821,
            2.045575897585039,
            2.048077254548266,
            2.0477399387903343,
            2.0502413456604076,
            2.0499040836604694,
            2.05240547333374,
            2.052068159850693,
            2.0545694914336647,
            2.0542320816829447,
            2.0567333559397727,
            2.056395877651973,
            2.058897142301915,
            2.0585596927608774,
            2.061061016029614,
            2.0607236977905634,
            2.063225103797626,
            2.062887909154538,
            2.0653893370973564,
            2.0650521146170338,
            2.067553468400603,
            2.0672160607058285,
            2.0697173120802,
            2.0693797369008204,
            2.071880963538885,
            2.071543416552157,
            2.0740447236511215,
            2.073707380429693,
            2.076208794578282,
            2.0758716361380167,
            2.0783730892164547,
            2.078035941191945,
            2.0805373469232644,
            2.08020005980533,
            2.082701385278253,
            2.0823639443660062,
            2.0848652128379976,
            2.0845276998078566,
            2.0870289546491874,
            2.086691460497606,
            2.0891927400870887,
            2.0888553212997003,
            2.091356645032586,
            2.091019304476747,
            2.093520653947355,
            2.0931833193380367,
            2.0956846370174325,
            2.0953471862532536,
            2.0978484202456555,
            2.0975107855041006,
            2.1000119484570328,
            2.0996742076723915,
            2.1021753790330444,
            2.10183771172981,
            2.1043389693330035,
            2.1040015010843525,
            2.10650285363892,
            2.1061655527928234,
            2.1086669423570346,
            2.108329669470716,
            2.110831027985534,
            2.110493660544817,
            2.112994954016605,
            2.1126574542616656,
            2.1151586872889236,
            2.114821090530599,
            2.117322296566092,
            2.116984684090956,
            2.1194859170394826,
            2.1191483928341848,
            2.1216497019322085,
            2.1213123361842325,
            2.1238137235048713,
            2.1234764806867363,
            2.125977886617773,
            2.1256406305669375,
            2.128141980762233,
            2.1278045892290747,
            2.1303058634772962,
            2.1299683434193817,
            2.1324695921870176,
            2.132132067851635,
            2.1346333609986208,
            2.1342959531789667,
            2.1367973211838236,
            2.136460054470752,
            2.1389614776963795,
            2.1386242931067025,
            2.1411257286574297,
            2.1407885454619633,
            2.143289950684829,
            2.142952699560738,
            2.145454043201508,
            2.145116677126763,
            2.1476179547740326,
            2.1472804766480804,
            2.149781723545184,
            2.1494442054772303,
            2.1519454775145848,
            2.1516080154256145,
            2.1541093412312495,
            2.153771967356256,
            2.1562733209146563,
            2.1559359728749277,
            2.1584373015579605,
            2.158099891009764,
            2.160601168624615,
            2.1602636703170837,
            2.1627649165516734,
            2.1624273793667945,
            2.1649286325581314,
            2.164591119071546,
            2.167092402328157,
            2.1667549402502932,
            2.169256253606318,
            2.168918837511364,
            2.171420166453214,
            2.1710827729282505,
            2.173584093729393,
            2.1732466823988443,
            2.1757479697599282,
            2.1754104969230235,
            2.17791174428817,
            2.17757420485062,
            2.180075439167127,
            2.1797378887436865,
            2.182239152148643,
            2.1819016617881672,
            2.184402971192673,
            2.184065554508157,
            2.1865668852007407,
            2.1862294871264183,
            2.1887308020179264,
            2.188393366482516,
            2.190894656623208,
            2.1905571903602143,
            2.1930584804716435,
            2.1927210394867314,
            2.195222358162624,
            2.1948849838505713,
            2.1973863369682656,
            2.1970490203877753,
            2.1995503914930263,
            2.199213091237639,
            2.201714456572029,
            2.2013771311577024,
            2.203878471355694,
            2.2035410960676782,
            2.20604240509693,
            2.2057049830607016,
            2.208206276713149,
            2.207868847370945,
            2.2103701577605945,
            2.2100327760646135,
            2.2125341239490814,
            2.2121968061706556,
            2.214698174913602,
            2.2143608664901304,
            2.216862212282217,
            2.2165248307655845,
            2.219026125648468,
            2.2186886453293133,
            2.221189907107473,
            2.2208523910959155,
            2.223353666174401,
            2.223016206683273,
            2.2255175256817132,
            2.2251801583642776,
            2.2276815116980013,
            2.227344191918139,
            2.229845543735068,
            2.229508194090592,
            2.2320095119572048,
            2.231672081012466,
            2.234173354392677,
            2.2338358409458468,
            2.2363370839136043,
            2.235999530561044,
            2.238500774580586,
            2.23816324569486,
            2.2406645224556763,
            2.240327067310584,
            2.2428283855061797,
            2.2424909993178077,
            2.244992334670983,
            2.244654955841457,
            2.2471562705340262,
            2.2468188321735143,
            2.2493201095091377,
            2.2489826019622288,
            2.251483861287467,
            2.2511463406968772,
            2.253647617701715,
            2.253310152620099,
            2.255811467908747,
            2.2554740825585897,
            2.2579754294309047,
            2.257638095492502,
            2.2601394508552035,
            2.25980211835093,
            2.262303458557324,
            2.26196608575641,
            2.264467396277948,
            2.26412996443151,
            2.266631246787281,
            2.2662937701712793,
            2.2687950455764927,
            2.2684575723585554,
            2.2709588715899747,
            2.2706214564300815,
            2.273122795683914,
            2.272785453601608,
            2.2752868179630674,
            2.274949505695128,
            2.277450860686756,
            2.2771135130826923,
            2.2796148349606615,
            2.279277422369307,
            2.2817787163637293,
            2.2814412641922255,
            2.283942554809116,
            2.283605111719282,
            2.2861064199458117,
            2.285769015722505,
            2.2882703460171294,
            2.2879329777603292,
            2.2904343198284023,
            2.2900969631989,
            2.2925982993670515,
            2.292260922962987,
            2.2947622363469633,
            2.294424814489345,
            2.296926099213282,
            2.296588628265475,
            2.2990898965304947,
            2.2987524035737747,
            2.301253678997472,
            2.3009162048165632,
            2.303417503507151,
            2.3030800689248756,
            2.305581386499638,
            2.3052439771122866,
            2.307745295765965,
            2.307407882141187,
            2.309909189046828,
            2.309571757247563,
            2.312073053798925,
            2.311735612080595,
            2.314236907430784,
            2.313899469302941,
            2.3164007702940705,
            2.3160633411123612,
            2.3185646496073393,
            2.318227229145161,
            2.320728543785885,
            2.3203911307426357,
            2.3228924466553544,
            2.322555034715325,
            2.3250563439837215,
            2.324718921077597,
            2.3272202193773985,
            2.3268827805436385,
            2.32938407441855,
            2.329046633516918,
            2.331547936756702,
            2.3312105160233703,
            2.333711835851992,
            2.33337444100114,
            2.3358757697492147,
            2.3355383817233037,
            2.3380397047502726,
            2.33770230047385,
            2.340203611333756,
            2.3398661888448538,
            2.3423674944860005,
            2.34203007325733,
            2.344531385320663,
            2.3441939845468562,
            2.3466953083089233,
            2.3463579293816488,
            2.3488592606216216,
            2.3485218881144028,
            2.3510232168259195,
            2.350685829685068,
            2.3531871455068014,
            2.3528497279059546,
            2.3553510262224364,
            2.355013577488137,
            2.3575148650020927,
            2.357177405741831,
            2.359678699033164,
            2.3593412617994383,
            2.361842574989599,
            2.3615051778733704,
            2.364006508650095,
            2.3636691348586276,
            2.366170464509386,
            2.365833073762269,
            2.3683343837862143,
            2.3679969489616384,
            2.3704982380304225,
            2.370160770296332,
            2.3726620545514883,
            2.372324591835251,
            2.374825889805086,
            2.3744884629773613,
            2.3769897809985676,
            2.3766523913447117,
            2.379153720971617,
            2.3788163439690155,
            2.381317669424643,
            2.3809802737469696,
            2.38348158191067,
            2.383144148066484,
            2.3856454364566475,
            2.385307968451567,
            2.387809248160766,
            2.387471773751942,
            2.3899730635177083,
            2.389635617853721,
            2.39213693040272,
            2.3917995295412884,
            2.394300860768187,
            2.3939634873826297,
            2.3964648195617615,
            2.396127437310728,
            2.3986287543391263,
            2.398291338920662,
            2.4007926389114007,
            2.4004551958258697,
            2.402956489944393,
            2.402619044545903,
            2.4051203459603196,
            2.404782920493198,
            2.4072842351625705,
            2.4069468350554994,
            2.4094481600054602,
            2.409110774918833,
            2.411612101232676,
            2.411274712576505,
            2.4137760299861823,
            2.4134386200188183,
            2.4159399229591285,
            2.4156024858722502,
            2.418103778722181,
            2.4177663279699284,
            2.4202676235832787,
            2.4199301847030013,
            2.4224314946050587,
            2.422094084763517,
            2.424595409172606,
            2.424258022093805,
            2.4267593499713698,
            2.426421962345672,
            2.428923281439688,
            2.428585874055535,
            2.431087180559364,
            2.430749752426202,
            2.4332510518340187,
            2.4329136161938516,
            2.435414917162972,
            2.435077488308278,
            2.437578796566161,
            2.4372413809715865,
            2.4397426967680733,
            2.4394052915836806,
            2.441906609968173,
            2.44156920523629,
            2.4440705187999012,
            2.443733102842696,
            2.4462344069968847,
            2.445896975179094,
            2.44839827267228,
            2.4480608330315765,
            2.450562132456197,
            2.450224700024213,
            2.4527260083157443,
            2.4523885914704464,
            2.454889907759403,
            2.4545525010203866,
            2.4570538183845296,
            2.456716409683381,
            2.4592177223513993,
            2.4588803056372517,
            2.4613816134563957,
            2.46104419222875,
            2.4635454987076604,
            2.4632080789566446,
            2.465709386970424,
            2.4653719703942305,
            2.4678732805286696,
            2.467535865051106,
            2.4700371764063913,
            2.469699759678022,
            2.4722010704569835,
            2.47186365051457,
            2.474364958441749,
            2.4740275334158666,
            2.476528837686615,
            2.476191408543554,
            2.478692711980145,
            2.478355285126273,
            2.480856592865538,
            2.4805191762180314,
            2.4830204908326072,
            2.482683085288289,
            2.485184403526959,
            2.4848470000478895,
            2.4873483154128913,
            2.4870109027352645,
            2.4895122114187305,
            2.4891747865672778,
            2.4916760905407247,
            2.491338661063353,
            2.4938399658167762,
            2.4935025426022026,
            2.496003852638976,
            2.495666441459127,
            2.4981677574282815,
            2.4978303556274035,
            2.5003316740248063,
            2.499994272217535,
            2.5024955871192893,
            2.5021581740768597,
            2.5046594808128657,
            2.50432205090028,
            2.5068233503173594,
            2.506485909924468,
            2.508987209317612,
            2.508649774980711,
            2.511151083021663,
            2.51081366902077,
            2.5133149881263437,
            2.512977593345083,
            2.5154789169370644,
            2.515141524558478,
            2.517642842472756,
            2.5173054340751384,
            2.5198067410441003,
            2.519469311720667,
            2.5219706110445883,
            2.521633171823156,
            2.5241344718057803,
            2.5237970392551468,
            2.5262983466597735,
            2.5259609305152284,
            2.5284622463232727,
            2.5281248441402555,
            2.530626163484318,
            2.5302887633587625,
            2.5327900787830284,
            2.532452667030626,
            2.534953973432281,
            2.534616543655477,
            2.5371178422820884,
            2.5367804008109363,
            2.5392816989820868,
            2.538944261374173,
            2.541445567085895,
            2.5411081464308025,
            2.5436094619272005,
            2.5432720583702197,
            2.5457733785298733,
            2.545435979767093,
            2.5479372967022926,
            2.5475998887107085,
            2.550101197971646,
            2.54976377548758,
            2.5522650784779732,
            2.5519276467005527,
            2.554428948469403,
            2.554091517249454,
            2.5565928227240393,
            2.5562553998789412,
            2.558756711221603,
            2.5584192988166463,
            2.560920614480179,
            2.560583208087564,
            2.5630845236586355,
            2.5627471147371548,
            2.5652484258008355,
            2.564911007487391,
            2.567412313167268,
            2.5670748861663846,
            2.569576190187988,
            2.5692387628436952,
            2.57174007047845,
            2.571402651651962,
            2.5739039651191367,
            2.5735665564016768,
            2.5760678731827746,
            2.5757304681553523,
            2.5782317835851507,
            2.5778943741841105,
            2.5803956853377517,
            2.5800582682868347,
            2.5825595756180175,
            2.5822221534191625,
            2.5847234596191324,
            2.584386037197035,
            2.5868873450759753,
            2.5865499261787894,
            2.5890512370112764,
            2.5887138222927044,
            2.591215135054864,
            2.59087772175874,
            2.593379033709776,
            2.5930416173939976,
            2.5955429262160727,
            2.5952055044988263,
            2.597706810568179,
            2.597369385973207,
            2.599870692324574,
            2.5995332705198257,
            2.602034580036506,
            2.6016971643166418,
            2.6041984768992075,
            2.6038610647033122,
            2.606362377459078,
            2.606024962971208,
            2.6085262731090078,
            2.6081888530291737,
            2.6106901602614196,
            2.610352736442079,
            2.612854042707297,
            2.612516619559487,
            2.6150179270275986,
            2.6146805074171597,
            2.6171818169857266,
            2.616844400651423,
            2.6193457117280956,
            2.619008296279508,
            2.621509607285933,
            2.6211721897868507,
            2.6236734990492634,
            2.6233360775890717,
            2.625837384617871,
            2.625499960057326,
            2.6280012664148,
            2.6276638428847687,
            2.6301651513513447,
            2.629827733670209,
            2.632329045884488,
            2.6319916352366994,
            2.6344929499860736,
            2.634155542168346,
            2.636656856209098,
            2.6363194447544482,
            2.6388207554444323,
            2.638483336800162,
            2.6409846440524904,
            2.640647220026178,
            2.6431485261011454,
            2.6428111020224963,
            2.645312409816763,
            2.6449749907478517,
            2.6474763019981347,
            2.647138889715188,
            2.6496402039152884,
            2.649302795724479,
            2.6518041101707315,
            2.6514667000376266,
            2.6539680113966413,
            2.6536305937121862,
            2.6561319005973347,
            2.6557944748435265,
            2.65829577937674,
            2.657958351572068,
            2.660459658042946,
            2.660122236465948,
            2.6626235478024625,
            2.66228613604338,
            2.664787451254321,
            2.6644500450128974,
            2.6669513600160886,
            2.6666139507116076,
            2.669115261680245,
            2.6687778433479075,
            2.6712791495238606,
            2.6709417229010994,
            2.6734430267929463,
            2.6731055979698923,
            2.6756069033239425,
            2.6752694790868885,
            2.6777707883707356,
            2.6774333718541334,
            2.679934684747771,
            2.6795972736965314,
            2.6820985873560055,
            2.681761175740778,
            2.6842624868003604,
            2.683925069084429,
            2.6864263762155667,
            2.6860889516182587,
            2.6885902566406217,
            2.6882528298809723,
            2.6907541362918486,
            2.6904167137605275,
            2.6929180238614414,
            2.6925806084454775,
            2.6950819216316213,
            2.6947445108138295,
            2.697245824389572,
            2.6969084128944703,
            2.699409724333405,
            2.699072308311608,
            2.7015736168914652,
            2.7012361960617377,
            2.703737502934386,
            2.7034000799291613,
            2.705901387136448,
            2.705563965531868,
            2.7080652747791163,
            2.7077278570949073,
            2.7102291687526168,
            2.7098917549693926,
            2.7123930677697086,
            2.7120556551777395,
            2.714556967057052,
            2.7142195521529433,
            2.7167208618754883,
            2.7163834432474476,
            2.7188847514400014,
            2.718547330977987,
            2.7210486395027607,
            2.720711220528032,
            2.7232125307558337,
            2.7228751148853108,
            2.7253764265616685,
            2.7250390124497077,
            2.72754032412127,
            2.7272029090299443,
            2.730105531342746,
            2.7310674943258393,
            2.7348299409945933,
            2.7381104254326165,
            2.743079148289878,
            2.748767793302745,
            2.7560354595250236,
            2.763402851911229,
            2.7710944112140115,
            2.776593205975784,
            2.78132025610396,
            2.781798969712042,
            2.782599919180787,
            2.7782571028863075,
            2.7757987226778615,
            2.767716020271498,
            2.762120623375661,
            2.7504138796163073,
            2.7417584883417034,
            2.727215323252519,
            2.71699717533196,
            2.702287667100551,
            2.693457785776189,
            2.681766596642573,
            2.676415777828428,
            2.6685225555892216,
            2.6654468629745147,
            2.6585017785093092,
            2.6543368252468627,
            2.6447065908791707,
            2.6372750328912136,
            2.6239555894188706,
            2.613445712205626,
            2.5975491506399933,
            2.5851994152657527,
            2.5673806960511225,
            2.552966984272629,
            2.531862070300272,
            2.513415691625672,
            2.48720838859378,
            2.4634680312790294,
            2.432282146594392,
            2.4042554394208793,
            2.3698763113648167,
            2.339292391250533,
            2.3029222041607125,
            2.2703996112366087,
            2.2321240553031116,
            2.197768852063905,
            2.158004958698572,
            2.122636276089414,
            2.0824272685283347,
            2.0468179453230175,
            2.0062233487210728,
            1.9695523399333204,
            1.9268951998378796,
            1.887151227612292,
            1.8406141535270792,
            1.7967099914722755,
            1.7462945798696188,
            1.6992820839841174,
            1.6468568843459848,
            1.5990281220694837,
            1.5467566746532484,
            1.499940163926761,
            1.4490258844351855,
            1.4039466164847378,
            1.3548306073418992,
            1.3118078939712958,
            1.2649417011761828,
            1.2243463516341655,
            1.1798406240438915,
            1.141138982986429,
            1.0974882390467742,
            1.058364793414196,
            1.012686966004922,
            0.9704968982311852,
            0.9211034155946155,
            0.875509372131923,
            0.8237152828262253,
            0.7769776725963837,
            0.7255369414389643,
            0.6799719831667301,
            0.6303203259027894,
            0.5864809958233282,
            0.5384858592222551,
            0.4962099136135651,
            0.4499998408103209,
            0.40993541878528755,
            0.36642189644494205,
            0.32943057447722224,
            0.28888448688726726,
            0.2546200276170062,
            0.21598107378313222,
            0.18317856899661014,
            0.14533930040437115,
            0.11338185592398149,
            0.07649614062803774,
            0.04601985347380889,
            0.011141162176051942,
            -0.01684789512467718,
            -0.04895413037945888,
            -0.07405217117804752,
            -0.10334287823590182,
            -0.12571819317780908,
            -0.15240294954112701,
            -0.17230960939762718,
            -0.19666969656601815,
            -0.2147018283310531,
            -0.2378464905583378,
            -0.25577579812907497,
            -0.28009416499220996,
            -0.30049034771898975,
            -0.3281480094583546,
            -0.35209358812253033,
            -0.3825990165015303,
            -0.4080652557925944,
            -0.4382389528113707,
            -0.46173836741862617,
            -0.4887592621314665,
            -0.508686299343777,
            -0.53255456120705,
            -0.5500708515073381,
            -0.5725018604156207,
            -0.589194081648547,
            -0.6109633062271825,
            -0.6268863014540457,
            -0.6473756616917562,
            -0.6618193258391657,
            -0.680642809147137,
            -0.6936489124664577,
            -0.7113767419643955,
            -0.7236067809788752,
            -0.7408312341492136,
            -0.7526330340411367,
            -0.7694441017501628,
            -0.7809924788193773,
            -0.7977853568098952,
            -0.8099792274012139,
            -0.8280880523810741,
            -0.8424717675840102,
            -0.8633342766725297,
            -0.8808142911484265,
            -0.904621799352891,
            -0.9246233908602416,
            -0.9502756187928343,
            -0.9715036253783389,
            -0.9980061918965475,
            -1.0199758576117153,
            -1.0475525588875256,
            -1.0709509798385937,
            -1.1004260087390225,
            -1.125877416614523,
            -1.1572748318716255,
            -1.1843440262685787,
            -1.2167913733644158,
            -1.2446158002802334,
            -1.2775253675668687,
            -1.305850317061202,
            -1.3392791560873951,
            -1.3680649886246363,
            -1.4016439573061816,
            -1.4300539882395076,
            -1.4625939495618967,
            -1.4895480490742259,
            -1.520542352912656,
            -1.5464609450665572,
            -1.577410465574903,
            -1.6044803302793424,
            -1.6378476747937576,
            -1.668135274654952,
            -1.7051675605428636,
            -1.7389748182005609,
            -1.7790936924081673,
            -1.8153341338503917,
            -1.857309770994458,
            -1.894853438811858,
            -1.9378246546553919,
            -1.9759883688102473,
            -2.019334971262021,
            -2.057499807684763,
            -2.1005086262518757,
            -2.1380772130169756,
            -2.1803634127221416,
            -2.2173851423072395,
            -2.259534641663912,
            -2.2969906899842467,
            -2.34022815993903,
            -2.37915449356961,
            -2.4240105141566897,
            -2.4642259777284146,
            -2.5097248124367506,
            -2.5497786711955426,
            -2.5942940031202455,
            -2.6328381563019305,
            -2.6755810268942155,
            -2.712391503297573,
            -2.753584821406686,
            -2.7889705966871685,
            -2.828767133937976,
            -2.8625999375900575,
            -2.900727015865242,
            -2.9328307069335007,
            -2.9695937375094017,
            -3.0008161870447734,
            -3.0376427308842593,
            -3.0696091022748004,
            -3.1078991009198953,
            -3.1414778984804053,
            -3.181207424287103,
            -3.215729689063729,
            -3.2556388882914504,
            -3.2897544416565383,
            -3.3286408468523425,
            -3.3614816893516815,
            -3.398887049012936,
            -3.4302343050001864,
            -3.4661084880751014,
            -3.4959316433239254,
            -3.5302517831149465,
            -3.558585094984001,
            -3.591514090824523,
            -3.6187024361103135,
            -3.6507700919301023,
            -3.6773917090994312,
            -3.709098565476363,
            -3.735372294133734,
            -3.766566548501651,
            -3.791985344620028,
            -3.821948561472935,
            -3.845835468710728,
            -3.8742078001692266,
            -3.896662828245563,
            -3.924044853225136,
            -3.9459702813353292,
            -3.9732545430987622,
            -3.995291033454251,
            -4.0225824167062045,
            -4.044437776990429,
            -4.0711378661507265,
            -4.092272435583848,
            -4.118167317220679,
            -4.138742621796855,
            -4.164416607256035,
            -4.1850973372395375,
            -4.211161557753542,
            -4.232289806390056,
            -4.258805123797094,
            -4.280337254368507,
            -4.307268128788817,
            -4.329374807677526,
            -4.357067977395072,
            -4.3801629881968855,
            -4.408877020256895,
            -4.4328680349365435,
            -4.462031225262568,
            -4.485936656026744,
            -4.514329126668461,
            -4.536961993896196,
            -4.563743948768377,
            -4.584736688908682,
            -4.610158007669556,
            -4.630204267566378,
            -4.65528220201786,
            -4.675471017149207,
            -4.70115843847346,
            -4.722269518966708,
            -4.749080163283468,
            -4.771508436305883,
            -4.799749159605327,
            -4.823763677738684,
            -4.853662966039046,
            -4.879311366517476,
            -4.910661777416396,
            -4.937408258803633,
            -4.969375556096592,
            -4.996287555140169,
            -5.02803838446609,
            -5.054630837861682,
            -5.086160465876379,
            -5.112856049935526,
            -5.144903480332097,
            -5.172473869789115,
            -5.205671548282846,
            -5.234468804472716,
            -5.268902738662606,
            -5.298831202205024,
            -5.334354123851405,
            -5.365270062217456,
            -5.401754870540544,
            -5.4334823402144785,
            -5.470589001258969,
            -5.502643157241498,
            -5.539684764682424,
            -5.571377059283082,
            -5.607735287680885,
            -5.638691155222096,
            -5.674322771567173,
            -5.704769328285591,
            -5.740177943839006,
            -5.770668649109389,
            -5.806414402222705,
            -5.837353977736388,
            -5.8736745070485945,
            -5.90515205479778,
            -5.942026576122646,
            -5.974014343505406,
            -6.011427062709615,
            -6.043946908059609,
            -6.081891235117847,
            -6.114847531323907,
            -6.153055567823787,
            -6.186012043509955,
            -6.223919089326118,
            -6.2563066722973755,
            -6.293485498457836,
            -6.325095585849473,
            -6.361613875913408,
            -6.39269119916687,
            -6.4288561180282295,
            -6.459647973979439,
            -6.495521105743517,
            -6.525961659253675,
            -6.5613601116495675,
            -6.591299187262753,
            -6.626177593071538,
            -6.655678360856991,
            -6.690213077712329,
            -6.719419997335126,
            -6.753686490356366,
            -6.782524120397828,
            -6.816308070478628,
            -6.844492715560531,
            -6.877492222409528,
            -6.904804503216611,
            -6.93690310904984,
            -6.963350334801274,
            -6.9946558325177435,
            -7.020404760395835,
            -7.051115193113145,
            -7.076354673241091,
            -7.106648672939681,
            -7.13153359099361,
            -7.1615684712611465,
            -7.1862560181395025,
            -7.216202831653978,
            -7.240862175199213,
            -7.270841181109182,
            -7.295537638848699,
            -7.325476013952442,
            -7.3500648819644265,
            -7.379717233550787,
            -7.4039737441349835,
            -7.4331817060194885,
            -7.457056632595615,
            -7.4859146817471,
            -7.509542365696578,
            -7.5382063515062825,
            -7.561641662573891,
            -7.590063741836724,
            -7.613161138536964,
            -7.641155979430357,
            -7.663774529480244,
            -7.691298954866729,
            -7.71351783183346,
            -7.7407631544637185,
            -7.76283709244779,
            -7.7900777097424125,
            -7.812260353535172,
            -7.8396977725584795,
            -7.862130689607925,
            -7.889829971841518,
            -7.912502671572347,
            -7.940375830207047,
            -7.963145166989571,
            -7.991016462967195,
            -8.013734223757039,
            -8.041510166493119,
            -8.064196440702966,
            -8.092010626674433,
            -8.114917452604939,
            -8.143117475815119,
            -8.166628300024128,
            -8.195606980992832,
            -8.220028377938027,
            -8.249977543032857,
            -8.275318063722379,
            -8.306049646442837,
            -8.33195288774384,
            -8.362980533721688,
            -8.388940776347468,
            -8.419812720282266,
            -8.44550873520225,
            -8.476069585594146,
            -8.501480158961197,
            -8.531820047752815,
            -8.557072632430636,
            -8.587337586022922,
            -8.61257011276172,
            -8.642910415187059,
            -8.668290450964895,
            -8.698907587649765,
            -8.724654726434526,
            -8.755760122730331,
            -8.782059963107502,
            -8.813763487899395,
            -8.840672699891995,
            -8.872940742957205,
            -8.900381809333284,
            -8.93308926215827,
            -8.960917762789457,
            -8.99393782781768,
            -9.022040269461996,
            -9.055325578470775,
            -9.083685111746851,
            -9.117265470539548,
            -9.145907530512387,
            -9.179773977199787,
            -9.208634990692433,
            -9.242649900101926,
            -9.27155400283233,
            -9.305526974112114,
            -9.334311195670365,
            -9.368130179622407,
            -9.396723572019086,
            -9.430344237034515,
            -9.458692329550752,
            -9.492028261998652,
            -9.520010145830772,
            -9.55291321353247,
            -9.580387376506652,
            -9.612741968688011,
            -9.639651097887038,
            -9.671460414079698,
            -9.697886273840824,
            -9.729298169207743,
            -9.75545659147564,
            -9.786737940471818,
            -9.812915641878359,
            -9.844352313504148,
            -9.870777015461629,
            -9.902522972887327,
            -9.929238812339637,
            -9.961229793066053,
            -9.98807983595417,
            -10.020080732251097,
            -10.046801515449097,
            -10.078540838440377,
            -10.104903145434289,
            -10.136216733085885,
            -10.162141969055963,
            -10.193039543807737,
            -10.218594375539455,
            -10.24916010205023,
            -10.274388419560841,
            -10.304581295234227,
            -10.329347546105275,
            -10.358955119181777,
            -10.383034038924349,
            -10.411888600952759,
            -10.435231221194103,
            -10.463435634286249,
            -10.486281876970933,
            -10.514165588798585,
            -10.536876944097878,
            -10.564763480535877,
            -10.587598059265254,
            -10.615652412167263,
            -10.638688822721921,
            -10.666914802757972,
            -10.690086884909007,
            -10.718370904838801,
            -10.741522576171343,
            -10.769695753060898,
            -10.79267082639013,
            -10.820626560194382,
            -10.843395851056744,
            -10.871204639330395,
            -10.89392929179405,
            -10.921826487485957,
            -10.944764895881375,
            -10.972979828207427,
            -10.99627910636782,
            -11.024826106778344,
            -11.048365259376304,
            -11.076987273468369,
            -11.10043621081135,
            -11.128785607701499,
            -11.151855580302572,
            -11.179754351815298,
            -11.202395788721121,
            -11.22991444734387,
            -11.252276056809285,
            -11.279600553375312,
            -11.301872096443974,
            -11.329188769225894,
            -11.351554059577584,
            -11.379070247716326,
            -11.401744302430467,
            -11.429686331617138,
            -11.452853184572074,
            -11.481335168539378,
            -11.505010445756064,
            -11.533941054895854,
            -11.557967876174615,
            -11.58715453059322,
            -11.611365680745445,
            -11.640691619107123,
            -11.665033205620153,
            -11.694494209361476,
            -11.718982884387424,
            -11.74858746662347,
            -11.773205867879835,
            -11.802904043138193,
            -11.827580855942559,
            -11.857300388673378,
            -11.881978354378539,
            -11.911698233231022,
            -11.936389851961962,
            -11.966153209436758,
            -11.990915079277299,
            -12.02076921130612,
            -12.045631057066172,
            -12.075575029906844,
            -12.100516415119701,
            -12.130521906754227,
            -12.155514961411846,
            -12.185569790229469,
            -12.210601876279899,
            -12.24069398986541,
            -12.265736052765527,
            -12.295825860804534,
            -12.320843229042405,
            -12.350926997854963,
            -12.37597157468059,
            -12.406166430076873,
            -12.431399840231483,
            -12.46187093241346,
            -12.487408672164564,
            -12.518167917747778,
            -12.543909342822843,
            -12.574743585855245,
            -12.600421828949587,
            -12.631064201378807,
            -12.656470325081672,
            -12.686810307631893,
            -12.711928257908788,
            -12.742028843359803,
            -12.766958430385307,
            -12.796910789532111,
            -12.821713394741646,
            -12.85152311437282,
            -12.876163977617148,
            -12.905768083992363,
            -12.930176268691241,
            -12.95952644803301,
            -12.983671876212012,
            -13.012775748308032,
            -13.036680860771632,
            -13.065576187708642,
            -13.089282766116563,
            -13.11801104647389,
            -13.141572593871857,
            -13.170194795653877,
            -13.193690802419466,
            -13.222285962224955,
            -13.245784297903652,
            -13.274379098925776,
            -13.29785681682844,
            -13.326371701049156,
            -13.349716170700287,
            -13.378035289664929,
            -13.401158985111998,
            -13.429251365875118,
            -13.45217417470396,
            -13.480100062030573,
            -13.502890970288167,
            -13.530698639853147,
            -13.553380459682439,
            -13.581060061750128,
            -13.60361904127236,
            -13.631167831835157,
            -13.653625088913,
            -13.681094433199123,
            -13.703504369261726,
            -13.730941529698848,
            -13.75331343966001,
            -13.780684538452837,
            -13.802946764939163,
            -13.830156419461957,
            -13.85222294730396,
            -13.879215836232124,
            -13.901084556432707,
            -13.927917947564254,
            -13.949696270385514,
            -13.976510952403967,
            -13.998346520488292,
            -14.025274014692606,
            -14.047267168085735,
            -14.074370239450058,
            -14.096549894646875,
            -14.123833004147764,
            -14.146183023122314,
            -14.173613485439967,
            -14.196081001975383,
            -14.22357955928605,
            -14.246068585950141,
            -14.273525313876538,
            -14.295942632519065,
            -14.323298588500942,
            -14.3456360606584,
            -14.372943994511933,
            -14.395287632078988,
            -14.4226575576212,
            -14.44509729604566,
            -14.472590224139218,
            -14.495146112704427,
            -14.522748667882885,
            -14.545394021741629,
            -14.573075346038923,
            -14.595790010715852,
            -14.623533440909881,
            -14.64630157260611,
            -14.674078018199662,
            -14.696858467712142,
            -14.72461489024291,
            -14.747357823404354,
            -14.7750641380819,
            -14.797769736812304,
            -14.825471536129998,
            -14.848218716224983,
            -14.876025012817005,
            -14.898925716243296,
            -14.926930419888528,
            -14.950044158856182,
            -14.978253326420997,
            -15.00154400173038,
            -15.029881918389641,
            -15.053259891079286,
            -15.081642881394675,
            -15.105039652659082,
            -15.13342888887874,
            -15.156819154850135,
            -15.185202065717228,
            -15.208569768028818,
            -15.236922291852867,
            -15.260240142792087,
            -15.288531862054517,
            -15.311779945055862,
            -15.340000080238147,
            -15.363179740098522,
            -15.39133634640914,
            -15.414458325946821,
            -15.442562922679507,
            -15.46563914033901,
            -15.493706777879826,
            -15.516753456890077,
            -15.544800632482987,
            -15.567825752491757,
            -15.595846765785916,
            -15.618828059990811,
            -15.646783534407671,
            -15.669678488330554,
            -15.697528482812938,
            -15.720317827202507,
            -15.748067148374364,
            -15.770781027568272,
            -15.798481329507313,
            -15.82117466624225,
            -15.848876797163262,
            -15.871575418688845,
            -15.899275543502583,
            -15.921941481231348,
            -15.949570775377111,
            -15.97212170784239,
            -15.999595637171003,
            -16.021968450670457,
            -16.04925417230506,
            -16.07145286527073,
            -16.098585657209053,
            -16.120662579447455,
            -16.147695820039527,
            -16.169690928811754,
            -16.196641082116766,
            -16.218548489823178,
            -16.245390506360028,
            -16.267175964810153,
            -16.293875331705582,
            -16.315511455853958,
            -16.342054658765193,
            -16.363546598556713,
            -16.389959856966673,
            -16.411357107949584,
            -16.43770947371379,
            -16.45909312315243,
            -16.485468576287516,
            -16.506908980063194,
            -16.533357491993762,
            -16.55487291557677,
            -16.58138299721339,
            -16.60293588926653,
            -16.62945067028747,
            -16.650978557316684,
            -16.677434812797845,
            -16.698887579218805,
            -16.72525066137105,
            -16.74661631583137,
            -16.77289727787277,
            -16.79420615744115,
            -16.820450586475403,
            -16.84175101621813,
            -16.86800312866472,
            -16.889324630924847,
            -16.915596775637617,
            -16.93693380293637,
            -16.96320696443567,
            -16.984533030673653,
            -17.01077928604503,
            -17.032071701300225,
            -17.058276817362003,
            -17.079535125100765,
            -17.105713014503415,
            -17.12696616077937,
            -17.153159295279337,
            -17.17445499773621,
            -17.200713654486602,
            -17.222092094005912,
            -17.248445702512875,
            -17.26991947331256,
            -17.29636606345774,
            -17.31792203209489,
            -17.344438972145106,
            -17.36605169788583,
            -17.392610774443188,
            -17.414255255253703,
            -17.440836196997246,
            -17.462501052823153,
            -17.489102893492753,
            -17.510795765049657,
            -17.537430350366233,
            -17.5591588132858,
            -17.585821438116177,
            -17.607563212213606,
            -17.63421368251089,
            -17.65591706962326,
            -17.682503071930196,
            -17.704126796236057,
            -17.730629378510546,
            -17.75218074103398,
            -17.778634223990867,
            -17.80016743676054,
            -17.826637173974923,
            -17.848216926436656,
            -17.874756934830618,
            -17.89641737207243,
            -17.923037629015425,
            -17.944763208691594,
            -17.971426830487665,
            -17.99316725208823,
            -18.019820316523475,
            -18.041529257546753,
            -18.068140940573127,
            -18.08980838776095,
            -18.116389591576038,
            -18.138043837885206,
            -18.164632565490777,
            -18.18631324161134,
            -18.212939274210722,
            -18.234659554689582,
            -18.261310810043817,
            -18.28303359882618,
            -18.30965011952024,
            -18.331302415275616,
            -18.357811848027296,
            -18.379333985882454,
            -18.40570205134337,
            -18.42708670284253,
            -18.453331537572467,
            -18.474612526714125,
            -18.50077170636604,
            -18.52198284681912,
            -18.5480792395661,
            -18.569235238489163,
            -18.5952784952731,
            -18.616388584232485,
            -18.64239238742139,
            -18.663471854479305,
            -18.689452577519532,
            -18.710512872407488,
            -18.736473911113606,
            -18.757510536372457,
            -18.78343881785002,
            -18.804436941582797,
            -18.830317373651123,
            -18.85126817642321,
            -18.877098262860486,
            -18.898006656399968,
            -18.923795520470374,
            -18.944670981585592,
            -18.970424468346764,
            -18.991265061272678,
            -19.016973310613608,
            -19.037761084067267,
            -19.06340258355976,
            -19.08411544309192,
            -19.109671504586487,
            -19.13029644938527,
            -19.15575913227866,
            -19.17629475982855,
            -19.201667119826183,
            -19.222123771109526,
            -19.247424040203143,
            -19.267828768867748,
            -19.29309355589681,
            -19.31348626898929,
            -19.3387559364781,
            -19.35916810874217,
            -19.384462270807315,
            -19.40489981784047,
            -19.43021273528757,
            -19.450665282371983,
            -19.475986235008733,
            -19.4964487768501,
            -19.521778380322125,
            -19.54225647330879,
            -19.567600925636548,
            -19.588098713017413,
            -19.613457899362828,
            -19.633971053530008,
            -19.659339291112826,
            -19.679861148912636,
            -19.705235152640693,
            -19.72576299236224,
            -19.751141682832834,
            -19.771671948121117,
            -19.797046502739313,
            -19.817564764380684,
            -19.84291276674077,
            -19.863394266103743,
            -19.888691213275397,
            -19.909119032241108,
            -19.934361721882343,
            -19.95474727302511,
            -19.97996457229164,
            -20.000345945835747,
            -20.025581557929726,
            -20.04599850304985,
            -20.071283006566212,
            -20.091755153938102,
            -20.117095528234042,
            -20.137621922632274,
            -20.163009711410986,
            -20.183578007798726,
            -20.20899671425736,
            -20.229587177937212,
            -20.25501461951706,
            -20.275604568291804,
            -20.30102139887984,
            -20.321596891201587,
            -20.3469981827693,
            -20.36756079316872,
            -20.392953814850614,
            -20.41351073661903,
            -20.438898744765382,
            -20.459447401012707,
            -20.484819788148254,
            -20.505346050829857,
            -20.530686452498433,
            -20.55117710837081,
            -20.57647791844927,
            -20.59693122992732,
            -20.622197126575966,
            -20.642619716059016,
            -20.667857368418296,
            -20.688252504176216,
            -20.713460230750016,
            -20.733823566129967,
            -20.75899596466312,
            -20.77932684865179,
            -20.804470953606863,
            -20.82478593392574,
            -20.849927104578118,
            -20.870254881271343,
            -20.895420045894106,
            -20.915778871689408,
            -20.940973286344718,
            -20.961354270479685,
            -20.986555374136813,
            -21.006926503433387,
            -21.032096334010248,
            -21.052418716066665,
            -21.07752066563935,
            -21.09776433959258,
            -21.122777175447773,
            -21.14293308897986,
            -21.167860469909304,
            -21.187944209900525,
            -21.212811416696297,
            -21.232851218077545,
            -21.257685419009817,
            -21.27770021839659,
            -21.302509848211713,
            -21.322497342466487,
            -21.347270584256094,
            -21.367216092290175,
            -21.391938037916727,
            -21.41183310834628,
            -21.43650284820611,
            -21.4563552599335,
            -21.48098785054232,
            -21.50081593736073,
            -21.52543040289562,
            -21.54524928094347,
            -21.56985557363142,
            -21.589668745159074,
            -21.61426541574283,
            -21.634068077895392,
            -21.658649464729447,
            -21.678436234835164,
            -21.702997684617618,
            -21.722764407955168,
            -21.7473005980771,
            -21.767041722096547,
            -21.79154575472779,
            -21.811255654967734,
            -21.83572363868001,
            -21.85540095974517,
            -21.879834590103133,
            -21.89948153166643,
            -21.92388340773249,
            -21.94350080720171,
            -21.967870305073586,
            -21.987457531326875,
            -22.01179491874796,
            -22.031356009138886,
            -22.055669606217425,
            -22.075217580005468,
            -22.099524909923424,
            -22.11907923311213,
            -22.14340106410019,
            -22.162980162924146,
            -22.187331320839426,
            -22.206943484782247,
            -22.23132440798982,
            -22.25096168019185,
            -22.27535656387182,
            -22.294998067948175,
            -22.3193840250314,
            -22.339009230326432,
            -22.36337132167345,
            -22.38297339523682,
            -22.40731354399182,
            -22.426901934814595,
            -22.451234952270248,
            -22.47082573488555,
            -22.495165880394495,
            -22.514767286260312,
            -22.539115068064195,
            -22.55871897178284,
            -22.583058842648086,
            -22.602646072560017,
            -22.62695869478087,
            -22.646515020874162,
            -22.670793943168686,
            -22.690322200732062,
            -22.714578988176893,
            -22.73409613280154,
            -22.758350208468432,
            -22.777873893822015,
            -22.802138517601833,
            -22.821675946771947,
            -22.845951515641293,
            -22.865497040482516,
            -22.88977322721991,
            -22.90931355495068,
            -22.933577078045044,
            -22.9531006453011,
            -22.97734432683979,
            -22.99684894129947,
            -23.021075403697495,
            -23.04056739347235,
            -23.064783596376042,
            -23.08426907205569,
            -23.108477263804133,
            -23.12795460659122,
            -23.15214879159087,
            -23.17160903733744,
            -23.19577874885113,
            -23.215211404990484,
            -23.239347681779865,
            -23.25874614999348,
            -23.28284538593605,
            -23.302209138289896,
            -23.3262735902305,
            -23.345607048429233,
            -23.36964257163096,
            -23.388952325404553,
            -23.41296563813173,
            -23.432258376918735,
            -23.456255670578237,
            -23.47553686800981,
            -23.49952221662201,
            -23.51879356239108,
            -23.542765821436518,
            -23.562022650487204,
            -23.585974324485463,
            -23.605207362670598,
            -23.629128747200028,
            -23.64832996305422,
            -23.67221507669662,
            -23.691381903268883,
            -23.71523072304048,
            -23.734365881414526,
            -23.75818312440051,
            -23.777292777510343,
            -23.801085953365817,
            -23.820177464312586,
            -23.843953432956987,
            -23.863031105695573,
            -23.886790857631233,
            -23.905851714407646,
            -23.92958829595844,
            -23.948623365184975,
            -23.972326833204146,
            -23.99132819809467,
            -24.014993470500947,
            -24.033960387216847,
            -24.057590648714466,
            -24.07652946379983,
            -24.10013322481954,
            -24.119052584819016,
            -24.142638328333902,
            -24.161544668391585,
            -24.185117626530918,
            -24.204014190529843,
            -24.227576692003495,
            -24.2464652147953,
            -24.27001825616113,
            -24.28889968962953,
            -24.312442664775034,
            -24.331315633101966,
            -24.35484530851375,
            -24.373705910332692,
            -24.397218572510667,
            -24.416064232994977,
            -24.43956019258439,
            -24.458393343257114,
            -24.481877627495283,
            -24.500703642698614,
            -24.52418103577946,
            -24.543002741165036,
            -24.566473460781445,
            -24.5852892676494,
            -24.608750304995905,
            -24.627557289672176,
            -24.651006386172536,
            -24.669803391654234,
            -24.693240668705226,
            -24.712028516171912,
            -24.735455572032954,
            -24.754235820758748,
            -24.777654316784368,
            -24.796427948832225,
            -24.81983816237668,
            -24.838604412848284,
            -24.862004420536515,
            -24.880760965848133,
            -24.904148183942606,
            -24.922893655521623,
            -24.94626833464245,
            -24.965005253194022,
            -24.988372456611543,
            -25.007107198375756,
            -25.030474317821277,
            -25.049212824179417,
            -25.072583450169414,
            -25.091325248058986,
            -25.114694164231366,
            -25.133430168932374,
            -25.156785107639166,
            -25.175503034473728,
            -25.198833509091518,
            -25.217527246699476,
            -25.240832502786603,
            -25.259506014731052,
            -25.28279358642109,
            -25.30145500793681,
            -25.324731629078148,
            -25.343384317448553,
            -25.36664930294892,
            -25.38528918983995,
            -25.408536121127778,
            -25.427156389695536,
            -25.45037935622049,
            -25.4689764335656,
            -25.492174581453646,
            -25.510750713900688,
            -25.53392877996076,
            -25.55249059376189,
            -25.575656033830676,
            -25.59421043266025,
            -25.61745622904234,
            -25.63636716539595,
            -25.660512997418177,
            -25.680873405994443,
            -25.70701730940928,
            -25.72944164204479,
            -25.757228469945918,
            -25.78031641438355,
            -25.807205915157322,
            -25.827982584829908,
            -25.85101786327446,
            -25.867442268181918,
            -25.885871620206565,
            -25.898643399299107,
            -25.91444303559172,
            -25.926101490071158,
            -25.942110234264565,
            -25.955032594127186,
            -25.973269177336743,
            -25.9888734531064,
            -26.010275402053356,
            -26.028915084851086,
            -26.053102326407373,
            -26.07355376872567,
            -26.098347477214183,
            -26.117833511946888,
            -26.14016899547462,
            -26.15618158368082,
            -26.17457748875602,
            -26.187152784644763,
            -26.203119893127713,
            -26.214655245339493,
            -26.230944792456825,
            -26.243458403667265,
            -26.26104378148068,
            -26.274281479238784,
            -26.291845760658433,
            -26.304245171475625,
            -26.320399335233112,
            -26.331427430989546,
            -26.34659459671126,
            -26.357347458160028,
            -26.372892397107726,
            -26.3842639010998,
            -26.400259182467515,
            -26.411498385910857,
            -26.42651864937732,
            -26.436304286878723,
            -26.44954657688271,
            -26.45804230208083,
            -26.470683278769783,
            -26.479500046734042,
            -26.493299827847586,
            -26.503620158484715,
            -26.519000606593515,
            -26.530657689893147,
            -26.54684322216622,
            -26.559035999890074,
            -26.575211668197635,
            -26.587271268555035,
            -26.60283173538413,
            -26.614051926867653,
            -26.628199125517515,
            -26.637800388632023,
            -26.649972404030567,
            -26.657918762698355,
            -26.668709948708393,
            -26.676068368877658,
            -26.686885830581325,
            -26.69477067342848,
            -26.706353340196056,
            -26.714840866760127,
            -26.726787836115992,
            -26.735377103036555,
            -26.747362854037146,
            -26.756244159068185,
            -26.769000417548384,
            -26.779100480578876,
            -26.793508699322928,
            -26.80504559568805,
            -26.820512919736952,
            -26.83212181996968,
            -26.846716854861103,
            -26.856684896926385,
            -26.86925225641058,
            -26.87756864263224,
            -26.889234655692373,
            -26.897708326614364,
            -26.910665782614885,
            -26.92087011054675,
            -26.935971363107463,
            -26.947776704114844,
            -26.964057668630247,
            -26.97624328750655,
            -26.992410253480887,
            -27.00409374383647,
            -27.01967611977531,
            -27.03074672519129,
            -27.045823659230336,
            -27.05638236817415,
            -27.070974384895273,
            -27.081099389650923,
            -27.095335667604388,
            -27.105384555115887,
            -27.11980083929536,
            -27.13032895588235,
            -27.145418081683275,
            -27.156600384004108,
            -27.172223393957598,
            -27.18368926002478,
            -27.19932075825413,
            -27.210717508076304,
            -27.226173918883983,
            -27.237615791170093,
            -27.25316730407407,
            -27.264886412878063,
            -27.280619795015255,
            -27.29239903304692,
            -27.30787932678142,
            -27.319204704632163,
            -27.334039842793587,
            -27.34485396358501,
            -27.359396252710344,
            -27.370363372326658,
            -27.385452757164224,
            -27.39722250378756,
            -27.41317016639359,
            -27.42555911722228,
            -27.44173332382929,
            -27.453929902268868,
            -27.469533546017676,
            -27.481082661179638,
            -27.4960883388387,
            -27.507338973565854,
            -27.522352047421442,
            -27.53383448318754,
            -27.549193413621396,
            -27.56091818175052,
            -27.57635414877105,
            -27.58795494040862,
            -27.60311786519913,
            -27.61441405356657,
            -27.629310640934094,
            -27.64039969667436,
            -27.655171519338808,
            -27.666091840507853,
            -27.68070015704626,
            -27.691371993562395,
            -27.705781547862127,
            -27.716320544171555,
            -27.730805430646157,
            -27.741577182504358,
            -27.756499543460556,
            -27.767672750930885,
            -27.782943161703596,
            -27.794147019919983,
            -27.809176831281224,
            -27.81983834425534,
            -27.83418194884977,
            -27.844212883755535,
            -27.858118500170868,
            -27.868044500496683,
            -27.882141107871515,
            -27.892443541495492,
            -27.90693381046664,
            -27.917477706631928,
            -27.931938459778166,
            -27.942243078897963,
            -27.956272619881442,
            -27.966207012609466,
            -27.97996482897454,
            -27.989867363710204,
            -28.003753475096367,
            -28.013865978173147,
            -28.027889772166592,
            -28.038010285401626,
            -28.051813986195327,
            -28.06164773862988,
            -28.075076930514964,
            -28.08469420315034,
            -28.09803175536299,
            -28.107773335363426,
            -28.121372778437483,
            -28.131450905846354,
            -28.14540073376434,
            -28.15580098741313,
            -28.17003163197821,
            -28.18070167456316,
            -28.19516710795913,
            -28.206045241784164,
            -28.220608389260633,
            -28.231448479767508,
            -28.245747757847646,
            -28.256166739758996,
            -28.269880168701384,
            -28.279755062266926,
            -28.293029543672823,
            -28.30272901034415,
            -28.316121472032343,
            -28.326138713081292,
            -28.34000242265775,
            -28.35039141910571,
            -28.364487709287896,
            -28.374857380125807,
            -28.388742601766435,
            -28.39883209367212,
            -28.412487857602304,
            -28.422509687831905,
            -28.43631069190959,
            -28.446559783881984,
            -28.460630479436784,
            -28.470960084415136,
            -28.48490700812575,
            -28.494882845092473,
            -28.508334417218972,
            -28.517867271673186,
            -28.531046334612086,
            -28.5405869217667,
            -28.554091982322994,
            -28.56411334196233,
            -28.57822300871566,
            -28.588712212739104,
            -28.603137501174686,
            -28.613691561914454,
            -28.62796670574432,
            -28.638238590175884,
            -28.652141125688097,
            -28.66205943346503,
            -28.675624595483526,
            -28.68527470884916,
            -28.698607066413004,
            -28.708103445339212,
            -28.721335215064766,
            -28.73084568778261,
            -28.744190645995882,
            -28.753929653947278,
            -28.76758992444856,
            -28.77767023554346,
            -28.79165598469748,
            -28.801995552760925,
            -28.816144912851097,
            -28.826601179735135,
            -28.84080513640453,
            -28.851346739030376,
            -28.865626319112586,
            -28.876249694499066,
            -28.890534598110374,
            -28.90104447046925,
            -28.915026657596464,
            -28.92510168379465,
            -28.938517246588233,
            -28.948099098500247,
            -28.961133336471672,
            -28.970612723368543,
            -28.983815684657916,
            -28.99367229010133,
            -29.00739345282668,
            -29.01769628754636,
            -29.031731529507955,
            -29.042101417225705,
            -29.055957894634517,
            -29.065987454963352,
            -29.07937991978214,
            -29.08897568016954,
            -29.101977930266727,
            -29.111295362517858,
            -29.124111470345152,
            -29.133318374161906,
            -29.146089906649916,
            -29.155305550021424,
            -29.168163211015933,
            -29.177541012165022,
            -29.190674630471587,
            -29.200375304978493,
            -29.21390538503595,
            -29.223929285602438,
            -29.237727936235505,
            -29.247843363305858,
            -29.261580127561928,
            -29.271482146740542,
            -29.28487215368654,
            -29.294394080407212,
            -29.30735857278792,
            -29.316506933346894,
            -29.329115244405358,
            -29.33797912767185,
            -29.350361658548454,
            -29.359099867447462,
            -29.37148408385764,
            -29.380371109186797,
            -29.39308001419229,
            -29.402402890360257,
            -29.41564550910275,
            -29.425459122488146,
            -29.439104348113855,
            -29.449138680446392,
            -29.462791719575616,
            -29.47267413143177,
            -29.486014034399755,
            -29.49557391589161,
            -29.508577337355156,
            -29.517903766458588,
            -29.530747451991942,
            -29.54001146519062,
            -29.552858773696343,
            -29.56217727789117,
            -29.575120151500304,
            -29.584574850503145,
            -29.597691247836952,
            -29.607348884874664,
            -29.620672717235674,
            -29.630497162506618,
            -29.643904044049197,
            -29.653690298484605,
            -29.666908510860644,
            -29.676401801130574,
            -29.689220224227448,
            -29.69833300091576,
            -29.710785285961748,
            -29.719654982095832,
            -29.73195463652575,
            -29.740780108738676,
            -29.753108668605822,
            -29.761997511155386,
            -29.774430453369853,
            -29.78343546132668,
            -29.796042806169325,
            -29.805251549257985,
            -29.818127507813756,
            -29.827593577787443,
            -29.840708744754988,
            -29.85030123029614,
            -29.863408694485727,
            -29.872843056757027,
            -29.885647683410383,
            -29.89472809846204,
            -29.90715368893368,
            -29.91594179800184,
            -29.928169647671357,
            -29.936879516769572,
            -29.94913256493498,
            -29.957916048095882,
            -29.97028349876894,
            -29.97917229485747,
            -29.991653723353114,
            -30.000657421712475,
            -30.013274983477604,
            -30.022430153786548,
            -30.03520912256247,
            -30.04450133778842,
            -30.0573676713417,
            -30.06667095253694,
            -30.079456385557165,
            -30.08861590919336,
            -30.101199069647738,
            -30.110168715656968,
            -30.12257656129092,
            -30.131439729621597,
            -30.143791209113616,
            -30.15266135838153,
            -30.165056854649663,
            -30.174007515883304,
            -30.18650802703462,
            -30.195589026504223,
            -30.20824259033588,
            -30.217477090084575,
            -30.23026903192199,
            -30.239579476464918,
            -30.252354746505578,
            -30.261544512290612,
            -30.274073042293768,
            -30.282967447162495,
            -30.295146981755973,
            -30.303762041491076,
            -30.315723101453674,
            -30.324246824749377,
            -30.336216962193827,
            -30.344821037876727,
            -30.35691761822456,
            -30.36563391871183,
            -30.377830552704154,
            -30.386612429361612,
            -30.398863178654796,
            -30.407693936699133,
            -30.4199997139763,
            -30.42887968624143,
            -30.441210991704242,
            -30.450066172102296,
            -30.462293953048995,
            -30.470979315549023,
            -30.482961136105093,
            -30.49139645900175,
            -30.503135329918237,
            -30.511410861593724,
            -30.52308263548054,
            -30.53139395588009,
            -30.54319893745397,
            -30.55168507347622,
            -30.563696815105043,
            -30.572360094029428,
            -30.584520238814598,
            -30.593276582070484,
            -30.605483953690356,
            -30.614240437620275,
            -30.62640620515828,
            -30.635087996618683,
            -30.647142411247394,
            -30.655704041322643,
            -30.66762188134391,
            -30.676079523734906,
            -30.687915843104285,
            -30.696351099085334,
            -30.708208995007023,
            -30.71670229776282,
            -30.72863902557682,
            -30.737198405939385,
            -30.7491821750067,
            -30.75775701188569,
            -30.76972736566268,
            -30.778282007417666,
            -30.790222773058687,
            -30.798764091788637,
            -30.81068951603155,
            -30.81921906895906,
            -30.83111074570512,
            -30.839588030496298,
            -30.851393146838507,
            -30.859777153628286,
            -30.87148069193325,
            -30.879793963394143,
            -30.891458234067642,
            -30.899775218333648,
            -30.91147844823435,
            -30.919844010806454,
            -30.931593445392632,
            -30.93997786137702,
            -30.95171222324514,
            -30.960058502155796,
            -30.971729731908766,
            -30.98002109838246,
            -30.991638544544898,
            -30.999894319093656,
            -31.011479816370805,
            -31.019711288336516,
            -31.031303083539868,
            -31.039607642510152,
            -31.051373554455076,
            -31.059872333041465,
            -31.071761357853983,
            -31.080111856999576,
            -31.091458121219265,
            -31.09897880744224,
            -31.109272857758175,
            -31.11601672275861,
            -31.125928527391185,
            -31.13287636400904,
            -31.143491749232524,
            -31.151185468503535,
            -31.162454002952508,
            -31.17031628615527,
            -31.18136283497785,
            -31.188813358901605,
            -31.199443826997218,
            -31.206782141785506,
            -31.21756063706193,
            -31.22522887092862,
            -31.236316280030817,
            -31.244112115659927,
            -31.255028067430192,
            -31.262441665932226,
            -31.272695505615676,
            -31.27932585605437,
            -31.288523651305248,
            -31.293978325226796,
            -31.30173963561787,
            -31.305875014785148,
            -31.312376023500374,
            -31.315796371291025,
            -31.32202194096921,
            -31.32572887825394,
            -31.332644091429586,
            -31.33716618571225,
            -31.34497025432024,
            -31.35015349247755,
            -31.358472920142102,
            -31.36386611188058,
            -31.372193142682722,
            -31.37737161436985,
            -31.38535322630693,
            -31.39022643323573,
            -31.398031756757064,
            -31.40304678160327,
            -31.41130808242702,
            -31.416963178248828,
            -31.425935575155844,
            -31.432053480180016,
            -31.441206265271372,
            -31.447196940183247,
            -31.456067228544583,
            -31.461878894077497,
            -31.470792741811238,
            -31.47689422962656,
            -31.486232230174757,
            -31.4926054869148,
            -31.501859472794067,
            -31.507733344689388,
            -31.515972945658277,
            -31.520732277026838,
            -31.527722978037275,
            -31.5316228694947,
            -31.53806526477179,
            -31.54195133771375,
            -31.548843732121103,
            -31.553495917695024,
            -31.56147262700918,
            -31.567149854447255,
            -31.57612681323405,
            -31.582431263965884,
            -31.59173616842345,
            -31.59802467067895,
            -31.607130242539007,
            -31.613248928333768,
            -31.622375855315457,
            -31.628788465601147,
            -31.638544755280737,
            -31.645686775653232,
            -31.656313939791037,
            -31.664158883130675,
            -31.675425308787883,
            -31.683660282088532,
            -31.69516499089892,
            -31.703385999157156,
            -31.714655541648256,
            -31.722444196494624,
            -31.733116864323488,
            -31.74037188405753,
            -31.750620680564392,
            -31.75777141329786,
            -31.768194689149823,
            -31.77570432150316,
            -31.786563802307526,
            -31.794350903207807,
            -31.805319423268568,
            -31.813028739645322,
            -31.823849567654893,
            -31.83150068762132,
            -31.8424248744717,
            -31.850363421752448,
            -31.86169690107508,
            -31.870016088629953,
            -31.881608573816088,
            -31.889979957835553,
            -31.901391174103683,
            -31.909435035477742,
            -31.920401773035803,
            -31.928047714075323,
            -31.938711779947745,
            -31.946254045264723,
            -31.957052985080157,
            -31.96490687395526,
            -31.976187690041023,
            -31.984488066484758,
            -31.99614416037832,
            -32.00461093569367,
            -32.0162372820286,
            -32.02456048548703,
            -32.03599052427417,
            -32.044211290566864,
            -32.0556409570428,
            -32.0639524266166,
            -32.07550550028926,
            -32.08387982895525,
            -32.095409412418945,
            -32.103693120239065,
            -32.11508835128615,
            -32.1232817459526,
            -32.13461654476369,
            -32.14279415258932,
            -32.154099445586894,
            -32.16222740183869,
            -32.173440416541034,
            -32.181497916138014,
            -32.192672733349234,
            -32.20076505966446,
            -32.21201838055474,
            -32.22016424790736,
            -32.231391719174766,
            -32.239381155070134,
            -32.25031674768899,
            -32.257969652121396,
            -32.26856063091642,
            -32.276001104718674,
            -32.286528562011,
            -32.29409170557646,
            -32.3049281400287,
            -32.312901492073536,
            -32.32426847047841,
            -32.33274569150982,
            -32.34462319605982,
            -32.35347707371048,
            -32.36563689835447,
            -32.374625310341735,
            -32.38682406185613,
            -32.395799410544406,
            -32.40796450949894,
            -32.41692383732741,
            -32.4290608370108,
            -32.4379664249282,
            -32.449976339074055,
            -32.45871082535959,
            -32.47050790655137,
            -32.479090349385224,
            -32.49081867376775,
            -32.49945623587082,
            -32.51133765703102,
            -32.520144407100084,
            -32.53216163032856,
            -32.541009798316,
            -32.552967668425936,
            -32.56171839801951,
            -32.573563029408476,
            -32.58227322400927,
            -32.59414637980584,
            -32.6029588860303,
            -32.61499117223015,
            -32.62397315846189,
            -32.63619953569468,
            -32.645361632878476,
            -32.65779499783989,
            -32.66714993331092,
            -32.67980460112294,
            -32.689357266783404,
            -32.70223135824778,
            -32.71198203743693,
            -32.72507725884659,
            -32.73503210099397,
            -32.74834006592071,
            -32.75847045893881,
            -32.77193161494045,
            -32.78216914757146,
            -32.79571669199544,
            -32.80602108598649,
            -32.819635162517656,
            -32.82998964468183,
            -32.84362713636457,
            -32.853955649059735,
            -32.867503711474015,
            -32.87771698300667,
            -32.891136234409856,
            -32.90129035764102,
            -32.91473647778752,
            -32.925029661609685,
            -32.938725652485616,
            -32.949320512721364,
            -32.963380114382225,
            -32.97432901686395,
            -32.988774315036174,
            -33.00008625531357,
            -33.01490997864927,
            -33.0265462628517,
            -33.04165249231185,
            -33.05346586722107,
            -33.06866182812524,
            -33.08048148478146,
            -33.0956461130122,
            -33.10745154286952,
            -33.12266414071207,
            -33.13460284183338,
            -33.15005446632222,
            -33.162295159743124,
            -33.17811811911063,
            -33.19071671575075,
            -33.20688041635561,
            -33.21971536855246,
            -33.235995352292996,
            -33.24879100481757,
            -33.26487491811191,
            -33.27738041949503,
            -33.29310629767921,
            -33.30528657439647,
            -33.32073122982275,
            -33.33270178653497,
            -33.34798472608509,
            -33.359815584652964,
            -33.37497843375399,
            -33.38673880212724,
            -33.40192709248283,
            -33.41386422934357,
            -33.42940839577483,
            -33.441818821281316,
            -33.45791708982288,
            -33.470796493621975,
            -33.48724214081333,
            -33.50025211897975,
            -33.516648050077244,
            -33.529471796814775,
            -33.54562815214481,
            -33.55823193963603,
            -33.57425842204661,
            -33.586829424696234,
            -33.60297904337553,
            -33.61577944978194,
            -33.63232847925054,
            -33.64560955917033,
            -33.66276904939794,
            -33.67666281384026,
            -33.69446121800455,
            -33.708899356510834,
            -33.72717374256333,
            -33.74196115876165,
            -33.760495671797266,
            -33.7754501269087,
            -33.79408250007328,
            -33.80908292476483,
            -33.82770954668743,
            -33.842693525259556,
            -33.86128461842173,
            -33.87627957249313,
            -33.89491561915329,
            -33.910040014919765,
            -33.92886793686123,
            -33.944247028707025,
            -33.963366213303786,
            -33.9790319333839,
            -33.99840645600559,
            -34.01425004971464,
            -34.033696344678,
            -34.04950445798647,
            -34.06879200308252,
            -34.08439507684702,
            -34.10344088733315,
            -34.118874406563194,
            -34.1378317270214,
            -34.15329579672966,
            -34.17238014154072,
            -34.18800918521817,
            -34.20726559526461,
            -34.223007342053215,
            -34.242321083899526,
            -34.25805777066778,
            -34.277336649772124,
            -34.29302851196818,
            -34.312277298276925,
            -34.32795430498395,
            -34.347213558027356,
            -34.36291281258961,
            -34.38221292569923,
            -34.39795392432118,
            -34.41729698374735,
            -34.43305659722362,
            -34.45239552274411,
            -34.46811551207399,
            -34.48741083906957,
            -34.503095634442126,
            -34.52242150497336,
            -34.53819116663596,
            -34.55769477309478,
            -34.57366006343062,
            -34.59338550265622,
            -34.60951545676572,
            -34.6293668253454,
            -34.645562573033544,
            -34.665466269962685,
            -34.68171215994909,
            -34.701707428386634,
            -34.71805932549624,
            -34.73819815030205,
            -34.75467226441305,
            -34.77493544799637,
            -34.79150064086131,
            -34.81185353676926,
            -34.82850244265234,
            -34.84895288695762,
            -34.86570832180285,
            -34.88627465129206,
            -34.90314397218939,
            -34.923816911167926,
            -34.940780399090414,
            -34.961526989465675,
            -34.97854534452006,
            -34.99930908543492,
            -35.01631694796597,
            -35.03701713897868,
            -35.05393832688184,
            -35.07450620745234,
            -35.091298517936536,
            -35.111717842922666,
            -35.128393858770245,
            -35.148697747155715,
            -35.165301981764706,
            -35.18553711342876,
            -35.202103920640745,
            -35.222286251405805,
            -35.23880011144187,
            -35.25888921879169,
            -35.27529120395754,
            -35.29523673741729,
            -35.3115070914236,
            -35.331344296922694,
            -35.34756849099572,
            -35.36742237228366,
            -35.38372154295342,
            -35.40367945297317,
            -35.42008032226243,
            -35.440104612336974,
            -35.45652807237198,
            -35.47652247154466,
            -35.492882427751404,
            -35.512787087529084,
            -35.52904449316025,
            -35.548841984392304,
            -35.56499362578689,
            -35.58469982383289,
            -35.60079155519355,
            -35.62048471443149,
            -35.63661994019087,
            -35.656414055149305,
            -35.6726815966254,
            -35.69263100509238,
            -35.709034705955574,
            -35.729112309561096,
            -35.74561271840102,
            -35.76579082846088,
            -35.78237863711571,
            -35.80266359824805,
            -35.81934028903441,
            -35.83971573710438,
            -35.85644271551042,
            -35.876853760258044,
            -35.89358759803483,
            -35.91401587611986,
            -35.930784378599995,
            -35.951299411446236,
            -35.96820410239363,
            -35.98891948916207,
            -36.006062662347105,
            -36.0270495458047,
            -36.04445290174787,
            -36.06566976541499,
            -36.083227257323784,
            -36.104503385510206,
            -36.12201258346473,
            -36.143132817358385,
            -36.160425010460536,
            -36.1812851804747,
            -36.1983556587906,
            -36.21904005981402,
            -36.236037016972496,
            -36.25672670944019,
            -36.273807779975236,
            -36.29461924235637,
            -36.31182779083418,
            -36.33274021792555,
            -36.35000416437685,
            -36.37091421541521,
            -36.38813575273095,
            -36.4089617588956,
            -36.42610025347499,
            -36.44683412757786,
            -36.46390585987626,
            -36.484570283061466,
            -36.50158107784209,
            -36.52216352375512,
            -36.539080506624686,
            -36.55955263875986,
            -36.576367461677854,
            -36.59676398320893,
            -36.61354574264953,
            -36.633963064781284,
            -36.65079819964939,
            -36.67129166400881,
            -36.68818687882739,
            -36.708712158494166,
            -36.72559685729702,
            -36.7460717969484,
            -36.762882864431724,
            -36.783272510645524,
            -36.800007547031456,
            -36.82034266644027,
            -36.83705204716546,
            -36.857402778074665,
            -36.87415601286884,
            -36.89458640611655,
            -36.911417710269816,
            -36.93192341899503,
            -36.94878490366757,
            -36.96928026177056,
            -36.9860822460135,
            -37.006494617802375,
            -37.02321902816007,
            -37.043591048859305,
            -37.060330794939205,
            -37.08078273049227,
            -37.09764039992755,
            -37.11823282245522,
            -37.13520931541915,
            -37.15588401708303,
            -37.17289195497483,
            -37.19354740028445,
            -37.21050926176053,
            -37.23109771680703,
            -37.248005838785645,
            -37.2685509586713,
            -37.2854452462503,
            -37.30598954298667,
            -37.32289740656009,
            -37.34344525741437,
            -37.36034692324796,
            -37.380858830769306,
            -37.39771251393539,
            -37.41815642257319,
            -37.43495568065232,
            -37.45535441388072,
            -37.47214531544083,
            -37.49255690595369,
            -37.50938973587986,
            -37.529843923209626,
            -37.54671944967065,
            -37.567187744486276,
            -37.584057542021334,
            -37.604482307852386,
            -37.62129233816923,
            -37.64163631229354,
            -37.65837014872989,
            -37.67864657041634,
            -37.69533855428284,
            -37.71560161335423,
            -37.732307562522124,
            -37.75260555936049,
            -37.76935324828905,
            -37.789690267878115,
            -37.80646559644402,
            -37.826819017396886,
            -37.843602522357756,
            -37.86396586747819,
            -37.880759773835656,
            -37.90114318028564,
            -37.91795177859167,
            -37.938351016531726,
            -37.955162111494815,
            -37.975561298681235,
            -37.992367086615175,
            -38.012770078835196,
            -38.02958585533227,
            -38.050016376833916,
            -38.0668624477773,
            -38.08733609379778,
            -38.10421963200545,
            -38.12473854150691,
            -38.14166165138017,
            -38.16222542635362,
            -38.179185666057734,
            -38.199780094418536,
            -38.21675227056365,
            -38.23733794009736,
            -38.25428129477577,
            -38.2748226164799,
            -38.29172077529211,
            -38.31222263084286,
            -38.32909939159871,
            -38.34959590873902,
            -38.36648409514861,
            -38.386996476063636,
            -38.403600077458854,
            -38.422760530368706,
            -38.43657657585062,
            -38.45117414461987,
            -38.45957365465564,
            -38.468283793465154,
            -38.47187674822732,
            -38.47710478718689,
            -38.47866478455103,
            -38.483608003416975,
            -38.484906440615376,
            -38.49069658420793,
            -38.493823334735474,
            -38.50182065411127,
            -38.50757647688922,
            -38.51802357533344,
            -38.5260656813523,
            -38.53815468746017,
            -38.54739520474276,
            -38.55969433587768,
            -38.5687913325924,
            -38.57986423210402,
            -38.587615297996415,
            -38.59644381692206,
            -38.602084679534414,
            -38.60830524594338,
            -38.61172745922621,
            -38.61563538038411,
            -38.61718927952046,
            -38.61921239432597,
            -38.61901381514642,
            -38.61894072056214,
            -38.616368494178545,
            -38.61326591969639,
            -38.60746717719828,
            -38.60080200443577,
            -38.592089383762215,
            -38.583299204033885,
            -38.5742625419068,
            -38.567177388202346,
            -38.562061959974294,
            -38.561105738950474,
            -38.563126431756174,
            -38.570159228007874,
            -38.57892940586625,
            -38.59162412543597,
            -38.60345495884721,
            -38.61707440268513,
            -38.627412691903814,
            -38.637790471644514,
            -38.64371937461417,
            -38.649126668524914,
            -38.650598985241416,
            -38.652080067163304,
            -38.65158848438304,
            -38.65210748200543,
            -38.65208057532195,
            -38.65386090297484,
            -38.65461819561045,
            -38.6574349039197,
            -38.65903167709264,
            -38.66241185955867,
            -38.66468233964955,
            -38.66832688831445,
            -38.67106357975249,
            -38.67502976250404,
            -38.678300548714354,
            -38.68267826078364,
            -38.686225026885346,
            -38.690375776950454,
            -38.6932421859952,
            -38.69608587391116,
            -38.697388127898414,
            -38.69836487939403,
            -38.6978536191748,
            -38.696873652437056,
            -38.694402536828186,
            -38.69122176085637,
            -38.686575188358354,
            -38.68125780292148,
            -38.675026851957796,
            -38.66876962332905,
            -38.66252029426471,
            -38.65696469445285,
            -38.65192495777567,
            -38.64772941816645,
            -38.64394595903585,
            -38.640799888037385,
            -38.637927955213804,
            -38.635694932481954,
            -38.63387233755585,
            -38.63290469262784,
            -38.632459163211166,
            -38.63295147660586,
            -38.633832393239544,
            -38.635498850825265,
            -38.63728085106543,
            -38.63950917930634,
            -38.64145186749897,
            -38.643255053841656,
            -38.644153842064924,
            -38.64411622650492,
            -38.64249386775449,
            -38.6392491998687,
            -38.634067294757514,
            -38.62710537751154,
            -38.618504722403245,
            -38.6087023278561,
            -38.598206905624224,
            -38.5875959747349,
            -38.577425901905336,
            -38.56808537252443,
            -38.55984972050755,
            -38.55270215973853,
            -38.54663213111737,
            -38.54144878191461,
            -38.53714050748184,
            -38.53362220821889,
            -38.53100598253768,
            -38.529272365894734,
            -38.52852040071384,
            -38.52865032151141,
            -38.52966721691984,
            -38.5313997680623,
            -38.533822521870896,
            -38.53676764252358,
            -38.54022093373947,
            -38.54404002842114,
            -38.54824608552079,
            -38.55278493638313,
            -38.5578031399427,
            -38.56341104862582,
            -38.56987995837148,
            -38.57737424178581,
            -38.58609241900833,
            -38.59604640313471,
            -38.60724102591049,
            -38.61970493495441,
            -38.6337309421287,
            -38.64966509014199,
            -38.6678252306147,
            -38.688164972755615,
            -38.710261728330906,
            -38.73331817355921,
            -38.75645800585066,
            -38.7789772629033,
            -38.80057906295762,
            -38.821416079837775,
            -38.84196705822339,
            -38.86284000094411,
            -38.884515357622504,
            -38.90724769382195,
            -38.93095373022492,
            -38.95534976189427,
            -38.97995679493128,
            -39.0043699076263,
            -39.02824526174484,
            -39.05157063651569,
            -39.074518099808465,
            -39.097577093575474,
            -39.12120701050028,
            -39.14584311770772,
            -39.17152249533894,
            -39.19804777261039,
            -39.22485038431333,
            -39.251444209588286,
            -39.27738467071489,
            -39.30267727639655,
            -39.32744341889512,
            -39.35205167928227,
            -39.37656493643675,
            -39.400928746052344,
            -39.424630456959605,
            -39.44723415179313,
            -39.46822417316703,
            -39.48759306997631,
            -39.50542974105322,
            -39.52225811616107,
            -39.53835489928641,
            -39.55406784492001,
            -39.56926754454398,
            -39.58390126829717,
            -39.59762673495712,
            -39.610413784400265,
            -39.622067774632086,
            -39.63270753378686,
            -39.64217040883643,
            -39.65055853612762,
            -39.65770044262555,
            -39.663844052079504,
            -39.66910230235709,
            -39.674067106584715,
            -39.679102061366756,
            -39.684834083742395,
            -39.691386411407144,
            -39.698962047088855,
            -39.707158941591565,
            -39.71573399494531,
            -39.7239590938808,
            -39.731463807278274,
            -39.73757844799811,
            -39.742183122525766,
            -39.74503598462634,
            -39.74655582061753,
            -39.74703182156729,
            -39.747248733312176,
            -39.74753682756805,
            -39.74838161365754,
            -39.74954164428249,
            -39.75091585026755,
            -39.751881094062014,
            -39.75232275765268,
            -39.751956099677564,
            -39.75115911500514,
            -39.750049951061726,
            -39.74913094689832,
            -39.748311788348886,
            -39.74772616203722,
            -39.74694051965228,
            -39.746005309413384,
            -39.744699151289545,
            -39.74349633120517,
            -39.742620749240004,
            -39.74281693817944,
            -39.74430594523461,
            -39.747577778884526,
            -39.752449125522574,
            -39.75900677356824,
            -39.76676354708687,
            -39.77566462958155,
            -39.78523632334201,
            -39.7955628611111,
            -39.80637485071889,
            -39.81796357250969,
            -39.83018063340724,
            -39.843303324831794,
            -39.85699080355591,
            -39.871228684632875,
            -39.88537664834384,
            -39.899294167900706,
            -39.912462286629236,
            -39.92512941662031,
            -39.93728222739299,
            -39.9496045915453,
            -39.96225111342826,
            -39.97575846959179,
            -39.98987982655242,
            -40.00471930809383,
            -40.019735559581534,
            -40.035020930505844,
            -40.05023848518838,
            -40.06578218760489,
            -40.08151768895587,
            -40.09785811746849,
            -40.11450639728208,
            -40.13166135951968,
            -40.14888336617362,
            -40.16640116013622,
            -40.18393784144007,
            -40.2019442009651,
            -40.22027733580584,
            -40.23938572574617,
            -40.25896045355144,
            -40.27920724701935,
            -40.299558912201725,
            -40.32003069075405,
            -40.339938086516156,
            -40.359272906512444,
            -40.377390622118405,
            -40.39441342555359,
            -40.40989278804457,
            -40.42422032481799,
            -40.43722520795848,
            -40.44953731121023,
            -40.4611134567495,
            -40.472594369591604,
            -40.48383875856929,
            -40.49535297253498,
            -40.50685117567362,
            -40.51872516608718,
            -40.53056872653296,
            -40.54264274978011,
            -40.5543919140385,
            -40.56596327929909,
            -40.57678314957528,
            -40.58712719715539,
            -40.59666510161572,
            -40.60595401278759,
            -40.61482986318419,
            -40.623831128049524,
            -40.63254869320121,
            -40.64117887589553,
            -40.649005259045005,
            -40.65612263946363,
            -40.661961498332175,
            -40.66696752860748,
            -40.6709682230298,
            -40.6747083956004,
            -40.67809263829068,
            -40.68175166437406,
            -40.68533313910215,
            -40.68923042895489,
            -40.69293278197112,
            -40.69681923953749,
            -40.70046327448567,
            -40.704378936330535,
            -40.708254203162085,
            -40.712665211916296,
            -40.71727414760656,
            -40.72256485071574,
            -40.72803186877792,
            -40.73398249726946,
            -40.73975153238685,
            -40.74559470409448,
            -40.750922265940225,
            -40.75620682144777,
            -40.761134701121726,
            -40.76641658645718,
            -40.77181280417216,
            -40.777911791335825,
            -40.78416693353103,
            -40.790824228025805,
            -40.79708048504247,
            -40.80314863715175,
            -40.808415054042946,
            -40.81343904247284,
            -40.81796084894496,
            -40.822780187563836,
            -40.8276875400498,
            -40.833379780700724,
            -40.839452723504515,
            -40.84643398571956,
            -40.853807126636895,
            -40.86207506552744,
            -40.87072168793158,
            -40.88025704384829,
            -40.89013168537029,
            -40.90081145841433,
            -40.91169326535499,
            -40.923220853363155,
            -40.93478269349171,
            -40.94683706253318,
            -40.95877460452417,
            -40.97106307612321,
            -40.98309653993139,
            -40.9953738257164,
            -41.00732812418838,
            -41.01951026080044,
            -41.03138093389176,
            -41.043497875913715,
            -41.05530315302101,
            -41.06734857382248,
            -41.07909737979116,
            -41.09116294147305,
            -41.10307899845366,
            -41.115502147699296,
            -41.12794128442263,
            -41.14096743250143,
            -41.15396497365881,
            -41.16741625694958,
            -41.180671024292295,
            -41.19426211625572,
            -41.207605514315595,
            -41.221285012066176,
            -41.234685297076126,
            -41.248303144691484,
            -41.26141517610051,
            -41.27447514444248,
            -41.286816398709256,
            -41.299057255173814,
            -41.310724512085,
            -41.3225907296705,
            -41.33420389775779,
            -41.3462338765713,
            -41.358020121798795,
            -41.37002294308732,
            -41.381431502256106,
            -41.392675289397275,
            -41.40301681636928,
            -41.41303498675031,
            -41.42215295743474,
            -41.43109409592045,
            -41.439368612978924,
            -41.44774421975215,
            -41.45571586750158,
            -41.464006377703484,
            -41.472030337510304,
            -41.48043430441751,
            -41.488564502703625,
            -41.49704405404432,
            -41.50521812344295,
            -41.513732829686866,
            -41.521923026375894,
            -41.53039087527727,
            -41.538372919575274,
            -41.54637669306479,
            -41.553582065700134,
            -41.56054091615682,
            -41.566566599710825,
            -41.572411605122994,
            -41.57756261427759,
            -41.58287269202844,
            -41.58779572125275,
            -41.593068969624916,
            -41.597982016173106,
            -41.6031581590427,
            -41.60784966333045,
            -41.61273761477389,
            -41.61717260385348,
            -41.621934170648764,
            -41.626408396977325,
            -41.63136168546872,
            -41.63610597555952,
            -41.641343718025595,
            -41.64632608570912,
            -41.65174759282836,
            -41.65687070136897,
            -41.66243467325752,
            -41.66774776220041,
            -41.67360311330367,
            -41.67934590761469,
            -41.685791873374505,
            -41.69226520748627,
            -41.69953024644939,
            -41.70681854433046,
            -41.714806795952235,
            -41.72265439278393,
            -41.731022875595144,
            -41.739096080985966,
            -41.74759317802797,
            -41.75573904725661,
            -41.764271053364354,
            -41.77238871017383,
            -41.78080847104578,
            -41.78872266928978,
            -41.79690229742623,
            -41.80462617361188,
            -41.8127721972144,
            -41.82068422163553,
            -41.82924960360473,
            -41.837749328295565,
            -41.84698168860893,
            -41.85613395253574,
            -41.86596035574485,
            -41.87563388448256,
            -41.88593250579786,
            -41.89603510218473,
            -41.90671374781717,
            -41.91711096411357,
            -41.9279706523677,
            -41.93842817801123,
            -41.949264557313555,
            -41.9596779825423,
            -41.97052296343991,
            -41.98103760016766,
            -41.992082484323014,
            -42.002848117441545,
            -42.014132721553416,
            -42.0250519649975,
            -42.03635421727314,
            -42.04712459140861,
            -42.05811536502439,
            -42.06843538468618,
            -42.07888940899289,
            -42.08864497510086,
            -42.098576451120834,
            -42.107894764268664,
            -42.11749628757201,
            -42.12656641771317,
            -42.13595928966618,
            -42.144808640843756,
            -42.15395182000253,
            -42.162539710706625,
            -42.171467225413004,
            -42.179937308720916,
            -42.18887159921166,
            -42.197434573743315,
            -42.20646693230016,
            -42.2150262141996,
            -42.22387998649058,
            -42.23206690800541,
            -42.24040876779089,
            -42.24803301804976,
            -42.25585909829042,
            -42.26306211311733,
            -42.27056757174192,
            -42.27749726708255,
            -42.284723271696734,
            -42.291316365174524,
            -42.2981448786649,
            -42.30430209964105,
            -42.31070890527719,
            -42.31650742315549,
            -42.32266343429171,
            -42.32833565197543,
            -42.3344959281521,
            -42.34027584630043,
            -42.34661681884835,
            -42.352594736993396,
            -42.35911021588138,
            -42.36520100272129,
            -42.37176787799779,
            -42.37786758650385,
            -42.38444537657918,
            -42.390588910017904,
            -42.397258222441366,
            -42.403512062504475,
            -42.41026962163428,
            -42.41653748189376,
            -42.42322083532016,
            -42.42933858920171,
            -42.43585020559159,
            -42.44182440919657,
            -42.44826129145572,
            -42.45422327837428,
            -42.460685416045116,
            -42.46666209556209,
            -42.473108094784834,
            -42.47903418792106,
            -42.48543152579586,
            -42.49134651375368,
            -42.49780761538996,
            -42.50386584668194,
            -42.51054352086925,
            -42.51686449276777,
            -42.52383903019757,
            -42.53047708098827,
            -42.53779633480356,
            -42.54480047225044,
            -42.55250582383566,
            -42.55989269347085,
            -42.56796000583799,
            -42.575664350139796,
            -42.583997010587176,
            -42.59190720084336,
            -42.600389814772235,
            -42.60838861157274,
            -42.61690215593911,
            -42.6248702318866,
            -42.633306551541985,
            -42.6411625846158,
            -42.64947739178022,
            -42.6572139043682,
            -42.6654211180307,
            -42.673057638232706,
            -42.681175050793556,
            -42.68873830986288,
            -42.69682459557712,
            -42.704422669550056,
            -42.71263226585141,
            -42.7204329579416,
            -42.72889676170657,
            -42.73694952825577,
            -42.745620881933554,
            -42.75380889110799,
            -42.76255543253092,
            -42.770786145832176,
            -42.77958364277632,
            -42.78788603057163,
            -42.79676906941363,
            -42.80512861846323,
            -42.81400153760917,
            -42.82225211348752,
            -42.83092320065749,
            -42.83890888290351,
            -42.847304225972984,
            -42.85504590768541,
            -42.8632599486783,
            -42.87087924573881,
            -42.87901434548312,
            -42.8865598979007,
            -42.89459850961437,
            -42.90199511071937,
            -42.90982542485273,
            -42.91695638224223,
            -42.92448903462312,
            -42.93132182231848,
            -42.9385985756461,
            -42.94524510135815,
            -42.95242287441487,
            -42.959040483898555,
            -42.96623343331609,
            -42.972866039330796,
            -42.980051003317406,
            -42.986640749263145,
            -42.99376739659649,
            -43.00030255681347,
            -43.0073976772449,
            -43.01391114909694,
            -43.02096678884116,
            -43.027372134789125,
            -43.03422003399599,
            -43.04030200847931,
            -43.04674076086003,
            -43.05237316229441,
            -43.05838835968911,
            -43.063668998759155,
            -43.069439522653326,
            -43.074581656831306,
            -43.080312584626945,
            -43.08548522620119,
            -43.09129827504884,
            -43.09657600087313,
            -43.102502668810324,
            -43.10788100606959,
            -43.11389050908067,
            -43.11932747154742,
            -43.12538510267562,
            -43.13086801960778,
            -43.136989553485485,
            -43.14255459618111,
            -43.14878080139997,
            -43.15445693948459,
            -43.16079675905331,
            -43.16657867694419,
            -43.17302328276522,
            -43.17891087565339,
            -43.185469230398425,
            -43.19147179084051,
            -43.198140251680194,
            -43.204231971446234,
            -43.21096654988104,
            -43.217097015837815,
            -43.2238562753354,
            -43.22999970108211,
            -43.236768830010035,
            -43.24291017699726,
            -43.249664811204326,
            -43.255775040181526,
            -43.26249880493986,
            -43.268597406838,
            -43.275360078601686,
            -43.281561153105535,
            -43.28849505641719,
            -43.29491209222577,
            -43.30208174394125,
            -43.308720654248894,
            -43.31608694807325,
            -43.32289232090636,
            -43.33041046836481,
            -43.33735960963195,
            -43.34502043941355,
            -43.35209512240267,
            -43.359848294630915,
            -43.36695594799495,
            -43.37467362327705,
            -43.38167489406559,
            -43.389234939920115,
            -43.39605107317647,
            -43.40343360441624,
            -43.41010528338133,
            -43.41740174056446,
            -43.42404901213192,
            -43.431379482166626,
            -43.43809054651836,
            -43.44548470439535,
            -43.45221911725166,
            -43.45957469168246,
            -43.46619864797991,
            -43.47339159542216,
            -43.47982874821942,
            -43.486850437501005,
            -43.49315244728676,
            -43.5000872175881,
            -43.50633431508735,
            -43.51323167810748,
            -43.51943637130468,
            -43.526284912148874,
            -43.53243559647261,
            -43.539240332652604,
            -43.54536053373615,
            -43.5521479926594,
            -43.55824387426352,
            -43.564982023750446,
            -43.57098000956424,
            -43.5775679777666,
            -43.58336448949525,
            -43.589721697714005,
            -43.595276500657434,
            -43.601409243480795,
            -43.606770464739384,
            -43.6127581155696,
            -43.61802202588659,
            -43.62396234081129,
            -43.62921248441323,
            -43.635160812068,
            -43.64041706571655,
            -43.64635954292821,
            -43.65158793647561,
            -43.65749064946404,
            -43.662676822956314,
            -43.66855564938264,
            -43.67374131654114,
            -43.679648870781435,
            -43.68487694192358,
            -43.69083185720927,
            -43.696092895393505,
            -43.70206397506379,
            -43.70731764824205,
            -43.71326453939689,
            -43.71847517110808,
            -43.7243658599151,
            -43.72950434207951,
            -43.73531664229538,
            -43.74037534073606,
            -43.74612554163714,
            -43.751146562332266,
            -43.756895590052444,
            -43.76194237374266,
            -43.767738262125086,
            -43.77283258039638,
            -43.778671342051084,
            -43.78379585586703,
            -43.78966290857738,
            -43.794818120585106,
            -43.80073149153767,
            -43.80594568470852,
            -43.811932729222576,
            -43.81722393077512,
            -43.82329220643933,
            -43.828663365221445,
            -43.83481899133783,
            -43.84028400554016,
            -43.84654652654952,
            -43.852122661436745,
            -43.858496718650834,
            -43.864168137940105,
            -43.87061355905291,
            -43.876318085891214,
            -43.88275628113417,
            -43.88840881922454,
            -43.89476052151311,
            -43.900301794835,
            -43.906541892378286,
            -43.911988647761774,
            -43.91817454328374,
            -43.92360982873705,
            -43.92982598178265,
            -43.93530953925904,
            -43.9415724486996,
            -43.9470766736928,
            -43.95332961702215,
            -43.95879602031015,
            -43.9650045721766,
            -43.9704370637765,
            -43.976641446108076,
            -43.98209892819577,
            -43.98835477973451,
            -43.99387084386622,
            -44.0001823136434,
            -44.00573549667425,
            -44.012065323174696,
            -44.01761350304264,
            -44.02392053126929,
            -44.029425295153594,
            -44.03567258438206,
            -44.04109792265833,
            -44.0472519798261,
            -44.0525700275498,
            -44.05861205960365,
            -44.06381509824976,
            -44.069749594177026,
            -44.07485447887401,
            -44.08071094721895,
            -44.0857581723152,
            -44.09158373067829,
            -44.09661795636626,
            -44.102443138724176,
            -44.10747038734466,
            -44.113272431529914,
            -44.11824736381477,
            -44.1239730732163,
            -44.12885396821024,
            -44.13448877323858,
            -44.13929395333898,
            -44.144883854993026,
            -44.14967213715507,
            -44.15527262059949,
            -44.16008294201833,
            -44.165710476254546,
            -44.170537317201514,
            -44.17616751640065,
            -44.18097196716304,
            -44.186554544815756,
            -44.1912795523069,
            -44.196757902458394,
            -44.201356977664325,
            -44.20670560171963,
            -44.21118042134091,
            -44.216428388864564,
            -44.22082724880117,
            -44.226029778519276,
            -44.230402971639,
            -44.235598012356505,
            -44.23997104485164,
            -44.24517560394383,
            -44.24956277133899,
            -44.2547915281721,
            -44.259207523413366,
            -44.26447257351415,
            -44.26892401505961,
            -44.27422579684823,
            -44.27870814787868,
            -44.2840392988012,
            -44.2885438094845,
            -44.29389434412741,
            -44.29840942661525,
            -44.30376643649499,
            -44.30827963595954,
            -44.313633126677,
            -44.318138294991904,
            -44.323484285294704,
            -44.327976674759235,
            -44.333306334698484,
            -44.337773270163474,
            -44.343074828279555,
            -44.34751300821593,
            -44.352799174502536,
            -44.35723843696705,
            -44.36255045443929,
            -44.367030422561626,
            -44.372392203388856,
            -44.376912238972345,
            -44.38229844699799,
            -44.38681934180342,
            -44.39219216968723,
            -44.3966929733555,
            -44.402056716941786,
            -44.406566155009855,
            -44.41196580175662,
            -44.416532259660435,
            -44.422007883309334,
            -44.42665437555781,
            -44.43220766999879,
            -44.43691452749842,
            -44.44250689114154,
            -44.447222075463785,
            -44.4527947964186,
            -44.457461173572725,
            -44.46296619772764,
            -44.467549946624516,
            -44.47296938332978,
            -44.47746663608247,
            -44.482807290798334,
            -44.48723254156656,
            -44.49251573551754,
            -44.49689757423805,
            -44.50215919514675,
            -44.506537590066245,
            -44.51181487145848,
            -44.51621500953558,
            -44.52151320318637,
            -44.525917781698105,
            -44.53120121920204,
            -44.535566714932244,
            -44.54079627824862,
            -44.5450978456355,
            -44.55026718004663,
            -44.55451443275245,
            -44.55964308202463,
            -44.56385775804751,
            -44.56896409358777,
            -44.573157897290535,
            -44.578245431695855,
            -44.58241357044472,
            -44.58746879925364,
            -44.591590496877764,
            -44.596588012304636,
            -44.60063829434127,
            -44.60555963728646,
            -44.60953093498474,
            -44.614381403891684,
            -44.61828892143043,
            -44.6230887428879,
            -44.626951822873416,
            -44.63171580882296,
            -44.63554444307641,
            -44.64027956418033,
            -44.64408094126285,
            -44.64879625278122,
            -44.65258163719138,
            -44.65728949252333,
            -44.66107102459593,
            -44.66578286516804,
            -44.66957102780674,
            -44.67429603341895,
            -44.678097021473725,
            -44.68283592924336,
            -44.686642661678114,
            -44.69138013822846,
            -44.69517129761922,
            -44.6998845424604,
            -44.70364077934841,
            -44.708316915736546,
            -44.71203215783468,
            -44.716669589778796,
            -44.72034438569617,
            -44.72494495803186,
            -44.728584447440234,
            -44.73316027920114,
            -44.736786066648754,
            -44.74136796022642,
            -44.745014800882366,
            -44.74963381825338,
            -44.7533210493207,
            -44.757980021974184,
            -44.76169467305391,
            -44.766369734192295,
            -44.77008542837264,
            -44.774755194585325,
            -44.778460976359405,
            -44.78312669743975,
            -44.786834314342364,
            -44.791514629348725,
            -44.79524433221213,
            -44.79995586965255,
            -44.803715934478376,
            -44.808455302801704,
            -44.81223037670496,
            -44.816972529014166,
            -44.82073337144592,
            -44.82545098936871,
            -44.829177392165775,
            -44.83385956326858,
            -44.83754840698694,
            -44.84219631269633,
            -44.845849232619216,
            -44.8504634615099,
            -44.85408119322132,
            -44.85866576172478,
            -44.86225836328066,
            -44.86682973932384,
            -44.87041719297426,
            -44.87499380566021,
            -44.87858795997241,
            -44.88317217261515,
            -44.88676658899864,
            -44.89134627237098,
            -44.89492768778349,
            -44.899491882779834,
            -44.90305330481823,
            -44.90759881335556,
            -44.91113930396708,
            -44.91566609307065,
            -44.91918498500082,
            -44.923690721605574,
            -44.927182882196064,
            -44.93165860032783,
            -44.93511134602931,
            -44.93954174795398,
            -44.94294042409124,
            -44.94731520384951,
            -44.95065717391113,
            -44.95498269017973,
            -44.95828151321514,
            -44.96257506511472,
            -44.96584703925359,
            -44.970120800166775,
            -44.97337265789312,
            -44.97762881792633,
            -44.9808602905276,
            -44.9850978534031,
            -44.98830834251572,
            -44.992527201708654,
            -44.995717084214455,
            -44.99991837322393,
            -45.00309003540245,
            -45.00727775227144,
            -45.01043614685259,
            -45.0146145971856,
            -45.01776129640802,
            -45.02192793650108,
            -45.02505650396382,
            -45.02920296271026,
            -45.03230583920965,
            -45.0364275773987,
            -45.03950361342214,
            -45.043601378189436,
            -45.04665076672605,
            -45.050722295912294,
            -45.053740384847835,
            -45.0577806796471,
            -45.06076532080825,
            -45.06477789174059,
            -45.067738982104856,
            -45.07173885583697,
            -45.07469326445899,
            -45.07869572411521,
            -45.0816544862033,
            -45.08566504745271,
            -45.08862870381249,
            -45.0926439951279,
            -45.09560722474154,
            -45.09962159128735,
            -45.10258002782713,
            -45.106591563543155,
            -45.109545892427704,
            -45.11355712135479,
            -45.11650944815522,
            -45.12051946734952,
            -45.123463812051966,
            -45.127461143661,
            -45.1303827334682,
            -45.13435298773356,
            -45.137242227603046,
            -45.14118333110716,
            -45.14404586159984,
            -45.14796869519947,
            -45.15081653720194,
            -45.15473064896339,
            -45.15756892617236,
            -45.16147549980588,
            -45.16430353102515,
            -45.168202450837946,
            -45.17102213554296,
            -45.17491730576027,
            -45.17773331224943,
            -45.18162854891607,
            -45.18444273555108,
            -45.18833746041969,
            -45.19114728122484,
            -45.195037435341554,
            -45.197838159752685,
            -45.201718897406195,
            -45.204506384753685,
            -45.20837509079157,
            -45.21114869775345,
            -45.21500662759284,
            -45.21776817410053,
            -45.221615812267025,
            -45.22436239551076,
            -45.22819235194165,
            -45.230912812119406,
            -45.23471228483691,
            -45.23739540602028,
            -45.24115744775174,
            -45.243801899097036,
            -45.24753052194095,
            -45.25014386558281,
            -45.25384831694176,
            -45.25643977234169,
            -45.26012856032414,
            -45.26270570788581,
            -45.26638537163196,
            -45.26895342608275,
            -45.27262720722569,
            -45.27518704258769,
            -45.278853439109625,
            -45.281401759405,
            -45.28505651258413,
            -45.287588597964294,
            -45.29122653614033,
            -45.29373627312378,
            -45.297350021442284,
            -45.299829179898104,
            -45.303411028193516,
            -45.305854394572954,
            -45.309403345009265,
            -45.31181464156513,
            -45.31533810162218,
            -45.31772604527858,
            -45.32123133018113,
            -45.32359986386145,
            -45.32708692904141,
            -45.32943295669898,
            -45.33289745997826,
            -45.33521729907964,
            -45.33865772911832,
            -45.34095255004627,
            -45.344372822370964,
            -45.34664859914943,
            -45.350055904211004,
            -45.35231992853408,
            -45.35572031462732,
            -45.35797644281613,
            -45.36137082934701,
            -45.363617509675805,
            -45.36700293301293,
            -45.369237449160146,
            -45.37261277742066,
            -45.374835777073805,
            -45.378202601315884,
            -45.3804146971064,
            -45.38377100980494,
            -45.38596685796056,
            -45.38930477761009,
            -45.39147612191591,
            -45.39478940261397,
            -45.39693387697337,
            -45.40022439995921,
            -45.40234717930732,
            -45.405621639139824,
            -45.407729229456294,
            -45.41099297350712,
            -45.413089501539055,
            -45.416345998990245,
            -45.418434949693506,
            -45.42168810507382,
            -45.423773710707486,
            -45.42702769469179,
            -45.42911344478359,
            -45.43237039448662,
            -45.43445645148744,
            -45.43771386648411,
            -45.439794851974376,
            -45.44304457775665,
            -45.44511072558356,
            -45.44834310400735,
            -45.45038702600478,
            -45.453598689295994,
            -45.45562156576833,
            -45.45881751563172,
            -45.46082604680245,
            -45.464012298199194,
            -45.466009814330995,
            -45.46918610387821,
            -45.47116919832427,
            -45.47433010762611,
            -45.47629289594133,
            -45.47943323062654,
            -45.48137191092935,
            -45.48448966875107,
            -45.486404122849265,
            -45.48950128594807,
            -45.491395474143374,
            -45.49447764905749,
            -45.4963579999636,
            -45.49943128031776,
            -45.501302542692315,
            -45.50436957956107,
            -45.506232303259026,
            -45.509291841035896,
            -45.51114347684504,
            -45.51419189547379,
            -45.51602767573994,
            -45.51905890406893,
            -45.52087155161515,
            -45.52387783580258,
            -45.5256603420509,
            -45.528636873504574,
            -45.5303875960315,
            -45.53333610704478,
            -45.535059332442906,
            -45.53798526962842,
            -45.53968611026032,
            -45.542593127551996,
            -45.54427343565333,
            -45.547161752912686,
            -45.548820801291356,
            -45.551689510679175,
            -45.55332691723541,
            -45.55617685431415,
            -45.55779496222768,
            -45.56063014098508,
            -45.562234084613586,
            -45.56505980568375,
            -45.566653698398355,
            -45.56947154022659,
            -45.57105387155394,
            -45.57385942611961,
            -45.57542430847454,
            -45.57821195254279,
            -45.57975570792932,
            -45.58252458278278,
            -45.58404886971109,
            -45.58680214473183,
            -45.588310152537474,
            -45.59104999033003,
            -45.592542399627604,
            -45.595268225897044,
            -45.59674384356035,
            -45.59945439786616,
            -45.60091226165818,
            -45.603606918053046,
            -45.60504670030416,
            -45.6077254453334,
            -45.60914760356585,
            -45.61181159477886,
            -45.61321814901102,
            -45.61587028701623,
            -45.6172648762026,
            -45.619909334151814,
            -45.621296391026206,
            -45.623937518280606,
            -45.625320773100235,
            -45.627960890202715,
            -45.62934043174029,
            -45.63197666573979,
            -45.633346669506246,
            -45.6359709173206,
            -45.637322580731556,
            -45.63992717840848,
            -45.641255565892884,
            -45.64383917298617,
            -45.645146227044656,
            -45.64771306071803,
            -45.64900370107352,
            -45.65155803171304,
            -45.65283502514697,
            -45.655377782994485,
            -45.656640525795105,
            -45.65916996082521,
            -45.66041620111127,
            -45.66293011721439,
            -45.66415828857468,
            -45.66665630361949,
            -45.667867441036314,
            -45.67035201744907,
            -45.67154945340067,
            -45.67402399134636,
            -45.67521030975171,
            -45.67767590399164,
            -45.678850633827935,
            -45.68130549222088,
            -45.682466185328515,
            -45.68490767508402,
            -45.68605182948213,
            -45.68847754293195,
            -45.68960271797927,
            -45.69201017013319,
            -45.69311403623436,
            -45.695501493201874,
            -45.69658326708996,
            -45.698951090375594,
            -45.70001201978613,
            -45.70236188440622,
            -45.70340346178323,
            -45.705736247363234,
            -45.70675860263459,
            -45.709073769662595,
            -45.71007603941818,
            -45.71237271636389,
            -45.713354429867465,
            -45.71563292339516,
            -45.7165954981608,
            -45.71885862460042,
            -45.72028351970154,
            -45.72385227007915,
            -45.727140303344214,
            -45.73255721329755,
            -45.737197132444344,
            -45.74305429392627,
            -45.747226175913646,
            -45.75201493575427,
            -45.75513161375848,
            -45.75940793853255,
            -45.76276721473202,
            -45.76772008894804,
            -45.771451173208554,
            -45.77561224362971,
            -45.77685015171103,
            -45.77688616206999,
            -45.773091023558095,
            -45.7685927747874,
            -45.76200393298947,
            -45.757059236044014,
            -45.75220701788181,
            -45.75068679477751,
            -45.75008876950642,
            -45.75303422437079,
            -45.7564993784035,
            -45.762771752052956,
            -45.768436374666635,
            -45.77556220380208,
            -45.78056759612043,
            -45.785615535948686,
            -45.78750933881218,
            -45.78903645717733,
            -45.78771545986928,
            -45.786875423025506,
            -45.78429321533812,
            -45.7833243722358,
            -45.781492027391174,
            -45.78185035645921,
            -45.78150502788063,
            -45.78318705323544,
            -45.7836065345624,
            -45.78523729528808,
            -45.78462536752632,
            -45.78438022205442,
            -45.78148731358151,
            -45.77903506299066,
            -45.77461082824726,
            -45.771718437164424,
            -45.768072032343895,
            -45.7668652681625,
            -45.76530663015423,
            -45.76607655925327,
            -45.766168660793085,
            -45.76834148993773,
            -45.76991251634073,
            -45.77386944048053,
            -45.77752340308173,
            -45.78347125104797,
            -45.78848167130746,
            -45.794608945289184,
            -45.79846759134019,
            -45.802292372034046,
            -45.80326430848544,
            -45.804248537839484,
            -45.802914993975044,
            -45.80240453621478,
            -45.8003295679809,
            -45.799742115414944,
            -45.798045473813225,
            -45.798240885480965,
            -45.79762729044545,
            -45.7991551082067,
            -45.79997401482385,
            -45.8028667537779,
            -45.80485627481304,
            -45.80863909035837,
            -45.811282180259035,
            -45.81550385873506,
            -45.818374036951866,
            -45.822518478870435,
            -45.82486407650189,
            -45.827954731708076,
            -45.82877726564668,
            -45.83010507870069,
            -45.829279778944354,
            -45.82938101528146,
            -45.827923757624,
            -45.827925911032786,
            -45.826701920533104,
            -45.82699627578464,
            -45.825964161097716,
            -45.82629130140556,
            -45.82520899431817,
            -45.825484998446385,
            -45.8243708537355,
            -45.82459034730648,
            -45.823304920117614,
            -45.823202612666826,
            -45.821520393951566,
            -45.82108103857972,
            -45.81930328924913,
            -45.81907839884239,
            -45.817792793237494,
            -45.818180928804445,
            -45.81745145745383,
            -45.81820853383059,
            -45.81763436868251,
            -45.81838060600419,
            -45.817699099683814,
            -45.81827518372816,
            -45.817335908491096,
            -45.817529241233444,
            -45.81607942915667,
            -45.815699653013766,
            -45.813746097474954,
            -45.813052237011846,
            -45.81103892966908,
            -45.810508030279706,
            -45.80877633588929,
            -45.80854910925946,
            -45.80708702221211,
            -45.807135224095276,
            -45.806004904891594,
            -45.806496714972454,
            -45.805861642878845,
            -45.80680413436668,
            -45.80642635036469,
            -45.807369504960185,
            -45.806766397326705,
            -45.80738818831847,
            -45.8065210637176,
            -45.80701969661489,
            -45.80613638408486,
            -45.80658558272002,
            -45.80546174183032,
            -45.80538763418348,
            -45.80352143822818,
            -45.80266901000432,
            -45.800246257242065,
            -45.7992682252274,
            -45.79723902641214,
            -45.79711297520968,
            -45.79621599463641,
            -45.79726870250999,
            -45.79738610590139,
            -45.79912607969442,
            -45.799523284604845,
            -45.80112545178824,
            -45.80103102875842,
            -45.8019242574868,
            -45.801093685440584,
            -45.80144454434879,
            -45.80044539177874,
            -45.80111126318478,
            -45.800871567170944,
            -45.80261759806142,
            -45.803554447780115,
            -45.806385744929166,
            -45.808166952022454,
            -45.81155567237207,
            -45.81361504658937,
            -45.81704078062362,
            -45.818919907859105,
            -45.82195447498131,
            -45.82325148559684,
            -45.82555723065141,
            -45.82609723105888,
            -45.827744549615836,
            -45.827864378636384,
            -45.8293863662116,
            -45.82965891734239,
            -45.83150927204759,
            -45.832154550208365,
            -45.8342968759847,
            -45.83508124908098,
            -45.8371717553759,
            -45.837715964220884,
            -45.83937694053171,
            -45.83931368405329,
            -45.84021314785649,
            -45.8392963858558,
            -45.8393584922853,
            -45.83774505372582,
            -45.837373393766555,
            -45.83563632553912,
            -45.83544123451119,
            -45.8340827115592,
            -45.83435446027919,
            -45.83344309121627,
            -45.83407157280398,
            -45.83341474911145,
            -45.83418735532859,
            -45.8335892163035,
            -45.83432222933685,
            -45.83360346357559,
            -45.834137955782474,
            -45.83319105077471,
            -45.83351761005797,
            -45.83243096169907,
            -45.83270846420338,
            -45.83163272803707,
            -45.831937065319465,
            -45.83084603993174,
            -45.831073905350436,
            -45.829867072219734,
            -45.82998987790663,
            -45.82874815610705,
            -45.82893062872226,
            -45.827830230378915,
            -45.828188710453084,
            -45.82724165179359,
            -45.82770085868308,
            -45.82679169618799,
            -45.82725804057515,
            -45.82634259159984,
            -45.82681445387838,
            -45.825902961430394,
            -45.82636479076857,
            -45.825418697099835,
            -45.825822131283026,
            -45.824827544747556,
            -45.825215005187,
            -45.82427047225924,
            -45.824773846261266,
            -45.82400347035943,
            -45.82471640200206,
            -45.824167254610714,
            -45.825095161463636,
            -45.824729133025464,
            -45.82578681607946,
            -45.82546261909855,
            -45.82645740550141,
            -45.82596453701493,
            -45.826724539954554,
            -45.82599822646202,
            -45.82660882287351,
            -45.82587831459691,
            -45.82665658789857,
            -45.82623196622848,
            -45.82739565645367,
            -45.8273531945444,
            -45.8288407520685,
            -45.82903123662373,
            -45.830663028093895,
            -45.83092403644197,
            -45.832565594877465,
            -45.83278383156654,
            -45.83432570833778,
            -45.83439810446271,
            -45.83575891202211,
            -45.83565087108353,
            -45.83685702856225,
            -45.83664300403647,
            -45.837790169090866,
            -45.83754789715913,
            -45.838677972676955,
            -45.83841537605316,
            -45.839525844269915,
            -45.83925578885178,
            -45.84038534242979,
            -45.84016201550919,
            -45.84135356597972,
            -45.84118435704447,
            -45.84240043999341,
            -45.84221393457981,
            -45.84337424643942,
            -45.843100916785346,
            -45.844158763998465,
            -45.84376949325417,
            -45.84470642774936,
            -45.84419481047746,
            -45.845024785591704,
            -45.84444592646499,
            -45.845269491240714,
            -45.84476069312228,
            -45.84571550845736,
            -45.84537190712743,
            -45.84647332914094,
            -45.84622006268342,
            -45.84732125281038,
            -45.84697850320988,
            -45.84791144105688,
            -45.84735216293444,
            -45.84804616366551,
            -45.84725186067378,
            -45.84773558469492,
            -45.84677664511405,
            -45.84716189044088,
            -45.84618580779896,
            -45.84664233551142,
            -45.8458122126784,
            -45.84646564335474,
            -45.84584283521976,
            -45.84668162942353,
            -45.84619426563334,
            -45.84710999891051,
            -45.84664207896753,
            -45.84752883064371,
            -45.84699360219773,
            -45.8477837823973,
            -45.847135763107346,
            -45.84781246643611,
            -45.847074197761145,
            -45.8477049893791,
            -45.84698057315299,
            -45.84768443839023,
            -45.847074494593556,
            -45.847905487855385,
            -45.84740333943375,
            -45.84829780246856,
            -45.8478045609078,
            -45.84865156472388,
            -45.84806621009047,
            -45.84878527123239,
            -45.84805266855793,
            -45.848618924041546,
            -45.84774887776895,
            -45.84821695997806,
            -45.84730619397745,
            -45.84780743481055,
            -45.84699266534823,
            -45.84763887699704,
            -45.846978597043574,
            -45.84776249476867,
            -45.847197292478434,
            -45.84803047621111,
            -45.84747959290278,
            -45.84830931424201,
            -45.84775913329975,
            -45.848602431691745,
            -45.84808592054961,
            -45.84897764217393,
            -45.84852182800381,
            -45.84948091111812,
            -45.849095489160625,
            -45.850124020203594,
            -45.84980005284112,
            -45.8508765063778,
            -45.85058167854203,
            -45.85166824659438,
            -45.85136940052057,
            -45.852444338556076,
            -45.85213345281139,
            -45.853199189309116,
            -45.85288159643698,
            -45.85394322459643,
            -45.85362335283516,
            -45.854691106933885,
            -45.85438890257242,
            -45.855492479955174,
            -45.85523818352276,
            -45.8563938322826,
            -45.85617813213455,
            -45.85734516964627,
            -45.857106729810646,
            -45.85821876666933,
            -45.857908175136345,
            -45.858945554309706,
            -45.85857521972349,
            -45.8595739365612,
            -45.85918729793285,
            -45.860184557700634,
            -45.85980296384932,
            -45.860802090725585,
            -45.86041347338531,
            -45.861390750571296,
            -45.86096506146866,
            -45.86188830203006,
            -45.86139819644909,
            -45.86225199333806,
            -45.8616998111868,
            -45.86250718028119,
            -45.86192970228228,
            -45.862732866397636,
            -45.86216285132463,
            -45.86297888544657,
            -45.86241626436685,
            -45.86323630090939,
            -45.862675875297306,
            -45.863506149242234,
            -45.86296893961824,
            -45.86383548993963,
            -45.86334224563319,
            -45.86424659901817,
            -45.863776206358274,
            -45.86467700025396,
            -45.86417829811056,
            -45.865027736603736,
            -45.86446526228469,
            -45.8652475304745,
            -45.864624398542425,
            -45.86536054202352,
            -45.864710662296986,
            -45.86544175897432,
            -45.86480583384194,
            -45.8655624133755,
            -45.86495287180201,
            -45.86572373299263,
            -45.86510829809798,
            -45.865849608532194,
            -45.86518714224154,
            -45.86587611477727,
            -45.8651695053603,
            -45.865836527658075,
            -45.86513336056539,
            -45.86583137302361,
            -45.86517702679253,
            -45.865936005682265,
            -45.86534461977721,
            -45.86616446581983,
            -45.865627896860104,
            -45.86649430980466,
            -45.865995146598976,
            -45.86688704576389,
            -45.86640221310151,
            -45.86729612616067,
            -45.866804552634,
            -45.86768467213241,
            -45.867176750263575,
            -45.868040716389714,
            -45.86752083255908,
            -45.86838046736274,
            -45.86786785990365,
            -45.86874894052568,
            -45.86827191620633,
            -45.86919871688491,
            -45.868768739452484,
            -45.86973379535408,
            -45.86932268090734,
            -45.870283312296884,
            -45.86984533260941,
            -45.87076711594063,
            -45.87028989442461,
            -45.871186890363695,
            -45.87070673087815,
            -45.871626906571684,
            -45.87119114854219,
            -45.87216940301202,
            -45.8717949561199,
            -45.872827653864285,
            -45.872493786676635,
            -45.873547260378096,
            -45.87321378854976,
            -45.87424737611784,
            -45.87387915035889,
            -45.87486838777602,
            -45.87445417627016,
            -45.87540134038839,
            -45.874953266440556,
            -45.87587548450927,
            -45.87541026676587,
            -45.876320715094025,
            -45.87584759276199,
            -45.87675320321098,
            -45.87627877304739,
            -45.87718635783244,
            -45.87671563505954,
            -45.87762564654623,
            -45.8771518407336,
            -45.878050915857834,
            -45.87755749829806,
            -45.87843215693308,
            -45.87791425329633,
            -45.87877152920518,
            -45.8782471532699,
            -45.87911123718598,
            -45.87860465283906,
            -45.879492913849106,
            -45.87901136860138,
            -45.87991871107158,
            -45.87944710846598,
            -45.880351140642865,
            -45.87986488892408,
            -45.88074375149545,
            -45.88022841988771,
            -45.881078951661024,
            -45.88054299433478,
            -45.881383762728134,
            -45.880849579405606,
            -45.881700596424004,
            -45.8811786740504,
            -45.88203801206444,
            -45.881514703322225,
            -45.882362116659436,
            -45.88181776176826,
            -45.88264077591705,
            -45.88207405956177,
            -45.882882621787495,
            -45.882311814515305,
            -45.8831276274478,
            -45.88257329338221,
            -45.8834119464175,
            -45.88288281231878,
            -45.88374529829381,
            -45.88323512746583,
            -45.88410916928504,
            -45.883601949453954,
            -45.884470461971716,
            -45.88395124390355,
            -45.8848035063428,
            -45.88426706483474,
            -45.88510262156609,
            -45.884551918426205,
            -45.88537542108191,
            -45.88481598623366,
            -45.88563413796821,
            -45.88507439300891,
            -45.88589801612985,
            -45.88534980601502,
            -45.8861900065714,
            -45.88566032340003,
            -45.88651828903793,
            -45.88600190365643,
            -45.886868208518386,
            -45.8863548526915,
            -45.88722223418975,
            -45.88671007367611,
            -45.88758258828895,
            -45.88708013843238,
            -45.88796785919965,
            -45.88748430807798,
            -45.888393014977765,
            -45.887930277538445,
            -45.88885749806145,
            -45.888409958995744,
            -45.88934773296564,
            -45.88890687960971,
            -45.889847472773404,
            -45.88940757178222,
            -45.89034773639384,
            -45.88990716833963,
            -45.89084556988229,
            -45.8904010661489,
            -45.89133145584465,
            -45.89087368525799,
            -45.8917856489281,
            -45.89130595774473,
            -45.892195835424786,
            -45.89169729365899,
            -45.892575073906364,
            -45.89207247595413,
            -45.89295479575983,
            -45.892463335799775,
            -45.89336155915576,
            -45.89288766116759,
            -45.89380311717379,
            -45.89334374125814,
            -45.894269748954436,
            -45.893815682885794,
            -45.894741344441655,
            -45.89428151286237,
            -45.89519672322955,
            -45.89472364401201,
            -45.89562429050106,
            -45.895137848092666,
            -45.89602746766295,
            -45.8955342826388,
            -45.896421615589375,
            -45.8959313677238,
            -45.896825682613354,
            -45.89634537502816,
            -45.897249610683005,
            -45.896776378884454,
            -45.897681334656866,
            -45.89720048183973,
            -45.89808876617249,
            -45.897583976226755,
            -45.89844474341623,
            -45.89791340442364,
            -45.89875375124934,
            -45.89821098127606,
            -45.89905117535418,
            -45.89851798261651,
            -45.89937572337157,
            -45.898863635770105,
            -45.899742381606316,
            -45.89924733432031,
            -45.900136325902494,
            -45.89964380024908,
            -45.900527180351006,
            -45.90002324725585,
            -45.90089125267585,
            -45.90037168483942,
            -45.90122589375873,
            -45.900696587389184,
            -45.901545532894566,
            -45.90101507401031,
            -45.90186586856616,
            -45.90133875227411,
            -45.902193224353134,
            -45.901669055034894,
            -45.90252511563747,
            -45.90200072097298,
            -45.902854473105016,
            -45.90232583389392,
            -45.90317400420314,
            -45.90263962676092,
            -45.9034838023597,
            -45.902948731427784,
            -45.903797468329856,
            -45.90327220331749,
            -45.90413610270085,
            -45.903628933638764,
            -45.90451198172192,
            -45.90402178703449,
            -45.90491752131155,
            -45.904434172484216,
            -45.90533038330475,
            -45.90484245485032,
            -45.90573052043025,
            -45.90523414034701,
            -45.90611564987145,
            -45.90561724899424,
            -45.906501925964996,
            -45.9060116218658,
            -45.90690740135392,
            -45.906428505335136,
            -45.90733323550789,
            -45.90685867419518,
            -45.907762270621724,
            -45.907281580187856,
            -45.90817569851329,
            -45.90768426712585,
            -45.90856871765288,
            -45.9080700843325,
            -45.90895118983412,
            -45.90845288003041,
            -45.90933831563382,
            -45.908847171839255,
            -45.90974232403909,
            -45.909262016519186,
            -45.91016833033338,
            -45.90969825401314,
            -45.9106126838063,
            -45.910147909072855,
            -45.911063686845196,
            -45.91059645604392,
            -45.911505513165366,
            -45.911028451433545,
            -45.9119253207032,
            -45.91143570239305,
            -45.91232134300617,
            -45.91182360360154,
            -45.9127053631071,
            -45.91220802799833,
            -45.91309360485616,
            -45.912601643314765,
            -45.913491888527105,
            -45.91300209928199,
            -45.91389067690639,
            -45.91339564751773,
            -45.91427629976683,
            -45.91377259505955,
            -45.9146458694619,
            -45.91413750516607,
            -45.91501011492335,
            -45.91450455611253,
            -45.915383186743576,
            -45.91488494789413,
            -45.915771099302965,
            -45.91527893493687,
            -45.916168892469415,
            -45.91567811802242,
            -45.91656700728122,
            -45.91607389313355,
            -45.91695942217732,
            -45.91646317114882,
            -45.917345554392874,
            -45.91684650822457,
            -45.91772580635009,
            -45.91722324060322,
            -45.91809839082498,
            -45.91759122659165,
            -45.91846186133597,
            -45.91795066415924,
            -45.918818222344875,
            -45.91830482014138,
            -45.919170848630664,
            -45.91865604566689,
            -45.91952046692022,
            -45.91900363545964,
            -45.91986597774635,
            -45.91934746164708,
            -45.920209502643864,
            -45.919692520378995,
            -45.92055859389568,
            -45.92004778057298,
            -45.92092175886058,
            -45.92041936996569,
            -45.92130105914171,
            -45.92080449283196,
            -45.92168912032404,
            -45.92119258300023,
            -45.92207450049933,
            -45.921573811502505,
            -45.92245120506419,
            -45.92194707257124,
            -45.92282280292233,
            -45.92231907710349,
            -45.92319685708504,
            -45.922696011388304,
            -45.92357659991752,
            -45.92307780323192,
            -45.92395938840117,
            -45.92346070077504,
            -45.92434196035684,
            -45.92384300028349,
            -45.92472453864965,
            -45.92422639242534,
            -45.92510939855763,
            -45.92461279858445,
            -45.92549745003909,
            -45.9250020598137,
            -45.925887822091845,
            -45.92539340401208,
            -45.92628056765874,
            -45.92578825656668,
            -45.92667843775917,
            -45.92619006667913,
            -45.92708447275551,
            -45.92660012570142,
            -45.927497214778434,
            -45.92701379254243,
            -45.92790942546111,
            -45.927422560702986,
            -45.928313234195876,
            -45.92782095068219,
            -45.92870668755061,
            -45.92821066922515,
            -45.92909423013734,
            -45.92859736636799,
            -45.92948098946282,
            -45.928984418922106,
            -45.929868120719604,
            -45.929371151042986,
            -45.93025414462251,
            -45.929756463710405,
            -45.9306393249348,
            -45.930142372116784,
            -45.93102714464754,
            -45.93053299420025,
            -45.931421173490314,
            -45.930930293636145,
            -45.93182103639396,
            -45.93133150916789,
            -45.932222165512464,
            -45.931731361030195,
            -45.9326198578443,
            -45.93212674352335,
            -45.93301312626598,
            -45.93251855036095,
            -45.933403954669764,
            -45.93290875636319,
            -45.93379334629344,
            -45.93329690972474,
            -45.934179524486325,
            -45.93368056445253,
            -45.934560271619944,
            -45.93405848071706,
            -45.93493570921448,
            -45.93443199221042,
            -45.93530787781126,
            -45.93480316643701,
            -45.935678326319014,
            -45.93517281616608,
            -45.93604727347663,
            -45.93554105247198,
            -45.936415260731394,
            -45.93590934182583,
            -45.936784785873094,
            -45.93628098313142,
            -45.93715927469956,
            -45.93665867392908,
            -45.937539864386615,
            -45.93704145668184,
            -45.937923542513595,
            -45.937424815799254,
            -45.93830537789024,
            -45.93780455157158,
            -45.938682905146905,
            -45.93818035082024,
            -45.93905773268536,
            -45.93855495503524,
            -45.93943261817539,
            -45.93893017855212,
            -45.93980784026618,
            -45.93930481412947,
            -45.94018129173719,
            -45.93967676058957,
            -45.94055183481823,
            -45.94004646630546,
            -45.94092170650922,
            -45.940417608251025,
            -45.94129529892763,
            -45.940794391457814,
            -45.94167576351443,
            -45.94117838097079,
            -45.942062887815005,
            -45.94156787372594,
            -45.94245400528156,
            -45.94195991940389,
            -45.94284644314102,
            -45.94235244068722,
            -45.94323876739547,
            -45.942744449666364,
            -45.94363021977062,
            -45.94313525661571,
            -45.94402025356729,
            -45.94352466026563,
            -45.94440928680863,
            -45.94391381184438,
            -45.9447990511988,
            -45.94430456731558,
            -45.945190860579864,
            -45.94469706353489,
            -45.94558328263222,
            -45.94508835426511,
            -45.94597240611881,
            -45.94547448776446,
            -45.946355336995765,
            -45.945854573591035,
            -45.946733730061226,
            -45.946232779305404,
            -45.947113588141825,
            -45.94661582709497,
            -45.947500950997906,
            -45.9470078324151,
            -45.94789712684577,
            -45.94740706424743,
            -45.94829777889366,
            -45.94780753296186,
            -45.948696546317294,
            -45.94820368015964,
            -45.949089587633054,
            -45.94859374508578,
            -45.949477124638925,
            -45.948979444504616,
            -45.94986170009505,
            -45.94936353077323,
            -45.95024578166328,
            -45.949747929941694,
            -45.95063063393405,
            -45.950133237625195,
            -45.951016211375396,
            -45.95051879441754,
            -45.951401326359985,
            -45.950903010071464,
            -45.95178425058342,
            -45.95128435602301,
            -45.95216406267734,
            -45.951662883359624,
            -45.95254198490565,
            -45.952040970358794,
            -45.95292119332224,
            -45.952422023771746,
            -45.953304546010905,
            -45.952807650815394,
            -45.953691888131466,
            -45.9531958293701,
            -45.95407969771579,
            -45.9535822696338,
            -45.95446392268532,
            -45.95396405273354,
            -45.95484343958596,
            -45.954341983162436,
            -45.955220637688704,
            -45.9547192856809,
            -45.95559864246636,
            -45.955098174974964,
            -45.95597822249622,
            -45.955477909808664,
            -45.95635746241885,
            -45.95585604979983,
            -45.956734157984414,
            -45.95623127567934,
            -45.95710828811563,
            -45.956604921238885,
            -45.95748228818193,
            -45.95698004125061,
            -45.957859248365985,
            -45.95735925624562,
            -45.95824094192271,
            -45.95774335161803,
            -45.95862717794839,
            -45.95813130933921,
            -45.95901629330944,
            -45.958520990603624,
            -45.95940584091576,
            -45.95890979619322,
            -45.95979330955299,
            -45.959295585892185,
            -45.9601772882057,
            -45.95967797872013,
            -45.96055860099551,
            -45.96005893911146,
            -45.96094000763532,
            -45.960441462209566,
            -45.9613240494711,
            -45.96082703102336,
            -45.961710762993675,
            -45.961214203085206,
            -45.9620975765151,
            -45.961599911189474,
            -45.96248172996634,
            -45.96198242112873,
            -45.96286300795533,
            -45.962363146337665,
            -45.96324414946591,
            -45.962745546344166,
            -45.96362852302861,
            -45.96313217676598,
            -45.9640173278431,
            -45.963522723908255,
            -45.96440892283758,
            -45.963914687074656,
            -45.964800564041234,
            -45.964305613450655,
            -45.96519049389683,
            -45.9646945515591,
            -45.96557849866405,
            -45.965081782182274,
            -45.9659650906914,
            -45.96546783989037,
            -45.96635070748741,
            -45.965853067201,
            -45.96673563135971,
            -45.966237750949276,
            -45.96712015905444,
            -45.966622166250296,
            -45.96750447557261,
            -45.96700634657047,
            -45.96788846548523,
            -45.96739009579987,
            -45.968272007537905,
            -45.96777353970229,
            -45.96865561423766,
            -45.968157610554805,
            -45.969040508095674,
            -45.96854356209518,
            -45.96942760258123,
            -45.96893163497939,
            -45.9698162399798,
            -45.9693202794171,
            -45.970204228730374,
            -45.96970710235729,
            -45.970589520718654,
            -45.97009085734198,
            -45.97097195989747,
            -45.97047246360987,
            -45.97135326596939,
            -45.97085396200869,
            -45.97173525788393,
            -45.9712365040022,
            -45.972118167393695,
            -45.97161942333263,
            -45.97250068712296,
            -45.97200118653318,
            -45.972881512379686,
            -45.972381074888276,
            -45.97326069873031,
            -45.97275988989592,
            -45.97363958289193,
            -45.973139196584725,
            -45.974019628233705,
            -45.973520127307765,
            -45.974401511416445,
            -45.973902927475116,
            -45.974785140633855,
            -45.97428729197624,
            -45.97517008781866,
            -45.97467268843274,
            -45.975555699914,
            -45.97505829516259,
            -45.97594100113367,
            -45.97544304961024,
            -45.976325004228784,
            -45.975826229768174,
            -45.9767074274832,
            -45.97620808600366,
            -45.97708900879281,
            -45.976589682504134,
            -45.97747087076719,
            -45.97697193050693,
            -45.97785349733038,
            -45.97735480670426,
            -45.978236439448835,
            -45.977737645128904,
            -45.97861910867343,
            -45.978120194819176,
            -45.97900175656879,
            -45.97850320592157,
            -45.979385454296846,
            -45.978887784449846,
            -45.979771002968896,
            -45.979274180153084,
            -45.98015798186964,
            -45.979661387612644,
            -45.98054504189609,
            -45.98004804485631,
            -45.9809311419887,
            -45.98043364405694,
            -45.98131637998817,
            -45.98081876982028,
            -45.98170159918363,
            -45.98120423595241,
            -45.982087336602866,
            -45.98159016063398,
            -45.98247327790283,
            -45.98197591231733,
            -45.98285865926552,
            -45.982360798268985,
            -45.98324301748974,
            -45.982744663361686,
            -45.98362650227337,
            -45.98312789327154,
            -45.984009643781214,
            -45.98351108378646,
            -45.98439305614686,
            -45.983894860084305,
            -45.984777371118106,
            -45.98427984854016,
            -45.98516314208917,
            -45.98466642686738,
            -45.9855504351556,
            -45.985054239224425,
            -45.98593843336765,
            -45.98544206897836,
            -45.986325707488064,
            -45.985828526214796,
            -45.98671119647384,
            -45.986213094324285,
            -45.987095034055045,
            -45.98659650126702,
            -45.98747833810079,
            -45.986979964871914,
            -45.98786210771009,
            -45.98736403057505,
            -45.98824632001161,
            -45.98774815918149,
            -45.9886301117295,
            -45.988131431667796,
            -45.9890127931594,
            -45.98851358494037,
            -45.98939461345002,
            -45.988895316381225,
            -45.98977654234751,
            -45.98927764028339,
            -45.99015940842991,
            -45.98966105615665,
            -45.99054331940216,
            -45.990045334377356,
            -45.990927816993995,
            -45.99042992662761,
            -45.99131238026325,
            -45.99081440206963,
            -45.99169669162283,
            -45.99119852834398,
            -45.99208058378012,
            -45.991582181681245,
            -45.99246399274344,
            -45.991965383840224,
            -45.992847053955835,
            -45.99234838836813,
            -45.9932300965789,
            -45.99273152554748,
            -45.993613345958025,
            -45.993114829823675,
            -45.993996600553984,
            -45.99349789410991,
            -45.994379357083474,
            -45.99388027942429,
            -45.994761420022066,
            -45.994262164685935,
            -45.9951433879722,
            -45.99464449894488,
            -45.995526378941825,
            -45.99502833003841,
            -45.99591111508081,
            -45.9954138742077,
            -45.996297231126135,
            -45.99580024992612,
            -45.9966835143591,
            -45.996186162844154,
            -45.99706885531679,
            -45.996570883176695,
            -45.99745300974174,
            -45.99695463095323,
            -45.997836547262395,
            -45.99733815123795,
            -45.998220201768376,
            -45.997722023817936,
            -45.99860431219632,
            -45.99810633764314,
            -45.99898876007549,
            -45.9984908405723,
            -45.999373239185495,
            -45.99887522959554,
            -45.99975749143709,
            -45.99925930835158,
            -46.00014139895643,
            -45.999643056320096,
            -46.000525062933434,
            -46.00002672418136,
            -46.00090888409298,
            -46.000410839363504,
            -46.00129343689981,
            -46.00079591814219,
            -46.00167905014263,
            -46.00118199687639,
            -46.002065416150835,
            -46.00156844381433,
            -46.00245168938887,
            -46.0019543555473,
            -46.00283710014613,
            -46.00233924585245,
            -46.00322153734897,
            -46.00272337186589,
            -46.00360552874244,
            -46.00310737663268,
            -46.00398964919072,
            -46.003491625502846,
            -46.004373972353584,
            -46.003875914493825,
            -46.00475810789186,
            -46.00425980745519,
            -46.00514172663109,
            -46.00464319095268,
            -46.00552498100024,
            -46.00502645122769,
            -46.005908399409456,
            -46.00541013586411,
            -46.00629242460512,
            -46.00579450179149,
            -46.00667708992657,
            -46.00617938186261,
            -46.007062081395645,
            -46.00656438758703,
            -46.00744700172754,
            -46.0069491561308,
            -46.007831549617045,
            -46.00733345263957,
            -46.00821556527067,
            -46.0077171981343,
            -46.008599068179684,
            -46.00810052394272,
            -46.00898230406282,
            -46.00848376943222,
            -46.009365653106,
            -46.00886728226394,
            -46.009749345116724,
            -46.009251108211046,
            -46.010133213161986,
            -46.00963489411906,
            -46.01051680169332,
            -46.010018201998044,
            -46.01089982239628,
            -46.01040099519909,
            -46.01128253431732,
            -46.010783799167015,
            -46.01166562409295,
            -46.01116731681671,
            -46.0120496486993,
            -46.011551836742306,
            -46.01243456359756,
            -46.01193699693408,
            -46.01281977725474,
            -46.01232210439453,
            -46.01320464179139,
            -46.01270666789634,
            -46.01358889361875,
            -46.01309065536464,
            -46.013972688936434,
            -46.01347433559273,
            -46.014356324948984,
            -46.01385797126143,
            -46.01473999017606,
            -46.01424167418287,
            -46.01512373482122,
            -46.014625459514974,
            -46.01550756083411,
            -46.015009324535704,
            -46.01589146133695,
            -46.01539325039023,
            -46.01627540607442,
            -46.01577720446577,
            -46.01665938174461,
            -46.016161219568275,
            -46.017043484043484,
            -46.016545456116745,
            -46.017427908833106,
            -46.016930098823195,
            -46.01781276692892,
            -46.01731513330176,
            -46.01819789231311,
            -46.01770025372818,
            -46.01858289523931,
            -46.01808506577514,
            -46.0189674705331,
            -46.01846942220596,
            -46.019351663962155,
            -46.018853542416,
            -46.0197358036736,
            -46.01923777016039,
            -46.02012014999711,
            -46.01962221220718,
            -46.020504627441056,
            -46.02000663793764,
            -46.02088892083082,
            -46.020390741866635,
            -46.021272827020425,
            -46.02077448481188,
            -46.02165648922391,
            -46.02115816212323,
            -46.02204028656479,
            -46.02154215392298,
            -46.02242451945371,
            -46.02192662958509,
            -46.02280920533379,
            -46.02231147036553,
            -46.023194127387406,
            -46.02269640816563,
            -46.02357901141185,
            -46.02308119131623,
            -46.02396364715413,
            -46.023465654810735,
            -46.024347918951555,
            -46.023849735474066,
            -46.02473182423585,
            -46.024233499933224,
            -46.02511549981392,
            -46.024617145481926,
            -46.02549917437181,
            -46.02500089192024,
            -46.02588301118488,
            -46.02538480758082,
            -46.02626696649922,
            -46.02576874768762,
            -46.02665083783304,
            -46.02615251264105,
            -46.02703449559429,
            -46.026536092185474,
            -46.02741806683985,
            -46.026919731097514,
            -46.02780185588584,
            -46.02730371967633,
            -46.02818606045768,
            -46.02768811188788,
            -46.02857057280733,
            -46.02807266364653,
            -46.02895507295139,
            -46.0284570533502,
            -46.02933931312153,
            -46.02884115302115,
            -46.02972330197737,
            -46.02922508371185,
            -46.030107224469454,
            -46.02960903388706,
            -46.03049121778014,
            -46.02999305834063,
            -46.03087524770927,
            -46.03037705642309,
            -46.03125918377537,
            -46.03076090978439,
            -46.031642953234794,
            -46.0311446083166,
            -46.0320266096709,
            -46.031528255598744,
            -46.03241028792628,
            -46.03191199905458,
            -46.032794133793075,
            -46.032295974545946,
            -46.03317826484384,
            -46.03268027308045,
            -46.03356273014834,
            -46.03306488526478,
            -46.03394744545971,
            -46.033449645403905,
            -46.034332173787135,
            -46.03383427302024,
            -46.034716638601054,
            -46.03421854758128,
            -46.03510072564731,
            -46.034602489483085,
            -46.03548459088296,
            -46.03498635849816,
            -46.035868538812345,
            -46.03537043416897,
            -46.03625275693583,
            -46.03575476997091,
            -46.03663715501914,
            -46.03613915944121,
            -46.03702146772014,
            -46.03652334759573,
            -46.03740551742687,
            -46.03690727700198,
            -46.03778937961795,
            -46.03729113513502,
            -46.03817330617446,
            -46.03767518145827,
            -46.03855750715671,
            -46.03805954026103,
            -46.03894200420932,
            -46.03844413976607,
            -46.03932665722816,
            -46.03882880403557,
            -46.039711287500865,
            -46.03921337329541,
            -46.04009576952921,
            -46.03959775868669,
            -46.040480051921776,
            -46.03998194323778,
            -46.040864151196196,
            -46.04036597630062,
            -46.04124814545322,
            -46.04074995759334,
            -46.04163213966072,
            -46.04113397846847,
            -46.0420161898284,
            -46.04151804519994,
            -46.0424002496983,
            -46.04190207099682,
            -46.0427842195993,
            -46.042285976904076,
            -46.04316807518024,
            -46.04266981326776,
            -46.04355194217228,
            -46.04305375993511,
            -46.043936013242785,
            -46.04343797538403,
            -46.0443203673877,
            -46.043822433840106,
            -46.04470487199321,
            -46.04420692103562,
            -46.04508927740549,
            -46.04459120495473,
            -46.045473419967685,
            -46.04497522021055,
            -46.045857340701986,
            -46.04535909497374,
            -46.046241217832154,
            -46.04574301239867,
            -46.04662519708508,
            -46.04612705389136,
            -46.04700928567763,
            -46.046511162658085,
            -46.047393385418545,
            -46.04689522741923,
            -46.04777739868683,
            -46.04727918218241,
            -46.04816130054294,
            -46.04766304268792,
            -46.04854514189316,
            -46.048046887210916,
            -46.04892901940038,
            -46.04843082339329,
            -46.049313041173605,
            -46.04881494900701,
            -46.04969727900017,
            -46.049199294558996,
            -46.05008170855891,
            -46.04958377438565,
            -46.05046618889431,
            -46.049968209298115,
            -46.05085053351525,
            -46.050352439079965,
            -46.05123464209418,
            -46.05073644376376,
            -46.05161857899649,
            -46.05112035675354,
            -46.05200251382998,
            -46.051504344781414,
            -46.05238657083838,
            -46.051888464349965,
            -46.05277073051861,
            -46.05227263270086,
            -46.05315487614468,
            -46.05265673483088,
            -46.0535389295303,
            -46.053040750657175,
            -46.053922934561804,
            -46.0534247754423,
            -46.05430701212675,
            -46.05380892578036,
            -46.054691245832124,
            -46.05419323604729,
            -46.05507561557832,
            -46.05457764105944,
            -46.0554600280837,
            -46.05496203955829,
            -46.05584439256822,
            -46.05534636196548,
            -46.05622866627039,
            -46.055730589856715,
            -46.056612851469154,
            -46.05611474053613,
            -46.05699697691844,
            -46.05649885158114,
            -46.057381085984105,
            -46.056882968360036,
            -46.05776521853457,
            -46.05726711710478,
            -46.05814937830496,
            -46.05765127460467,
            -46.05853351703527,
            -46.0580353773493,
            -46.05891757322087,
            -46.05841938547616,
            -46.05930154653805,
            -46.05880334746761,
            -46.059685531280394,
            -46.05918738793951,
            -46.060069655670276,
            -46.05957160943237,
            -46.0604539695879,
            -46.05995599429228,
            -46.06083838778603,
            -46.060340405321405,
            -46.06122274974926,
            -46.060724690815796,
            -46.06160694348907,
            -46.06110879717853,
            -46.06199097955567,
            -46.061492789300786,
            -46.062374956480795,
            -46.061876774391955,
            -46.062758965935515,
            -46.06226081317078,
            -46.06314303109495,
            -46.06264489552112,
            -46.06352711930119,
            -46.06302897956575,
            -46.06391119209751,
            -46.06341303786004,
            -46.064295236881996,
            -46.063797071674294,
            -46.064679266351696,
            -46.064181102497294,
            -46.06506330844457,
            -46.06456516396657,
            -46.06544739993752,
            -46.06494929311618,
            -46.06583157150177,
            -46.065333506925306,
            -46.06621581870935,
            -46.06571777468354,
            -46.066600085712324,
            -46.06610202197482,
            -46.06698429358088,
            -46.06648618080281,
            -46.06736840124196,
            -46.066870246272295,
            -46.067752441210445,
            -46.067254279923354,
            -46.06813648737168,
            -46.06763834898037,
            -46.068520582032114,
            -46.06802246096687,
            -46.06890469730762,
            -46.06840656281155,
            -46.06928877270634,
            -46.06879060626786,
            -46.069672789372724,
            -46.06917461007623,
            -46.070056802014065,
            -46.06955865318544,
            -46.07044089534521,
            -46.06994280680525,
            -46.07082511047502,
            -46.07032707398056,
            -46.07120941258436,
            -46.07071139097579,
            -46.07159372301248,
            -46.071095679095315,
            -46.071977976302406,
            -46.07147989358187,
            -46.07236215152026,
            -46.07186403490384,
            -46.07274626613723,
            -46.07224813197683,
            -46.07313035552583,
            -46.07263222291066,
            -46.07351445681907,
            -46.07301634062528,
            -46.073898594273736,
            -46.07340049648145,
            -46.0742827627637,
            -46.07378466774704,
            -46.0746669250248,
            -46.07416880958414,
            -46.07505103962943,
            -46.07455289555635,
            -46.07543510496333,
            -46.07493695349219,
            -46.07581917529009,
            -46.07532105444235,
            -46.076203322352384,
            -46.07570525420134,
            -46.07658757109783,
            -46.076089539442364,
            -46.0769718712709,
            -46.0764738328948,
            -46.077356135712584,
            -46.076858055475995,
            -46.07774031016456,
            -46.07724218652413,
            -46.078124408768886,
            -46.07762626735538,
            -46.078508486705196,
            -46.0780103523877,
            -46.0788925843777,
            -46.0783944611063,
            -46.07927669905447,
            -46.07877857396417,
            -46.07966080312752,
            -46.07916266486682,
            -46.08004488006052,
            -46.079546730703605,
            -46.08042894067945,
            -46.07993079297753,
            -46.08081301255702,
            -46.08031488051527,
            -46.0811971216701,
            -46.080699014112355,
            -46.08158128160037,
            -46.08108319919464,
            -46.08196548794385,
            -46.081467420358024,
            -46.08234971357991,
            -46.08185163964354,
            -46.08273391351374,
            -46.082235810912415,
            -46.08311804912001,
            -46.08261991108313,
            -46.083502119547795,
            -46.08300396344999,
            -46.08388616883377,
            -46.08338802413216,
            -46.08427025249889,
            -46.083772135314625,
            -46.084654388800786,
            -46.08415628694574,
            -46.085038541833455,
            -46.084540426485994,
            -46.08542265633845,
            -46.08492451035726,
            -46.085806712433836,
            -46.085308548054876,
            -46.08619074752783,
            -46.085692596741744,
            -46.086574825435285,
            -46.086076713283674,
            -46.08695898393053,
            -46.086460909855134,
            -46.08734320853808,
            -46.08684515009737,
            -46.087727449702264,
            -46.08722938082608,
            -46.08811165993919,
            -46.08761356605513,
            -46.088495818154215,
            -46.087997699285324,
            -46.088879930581996,
            -46.088381796512046,
            -46.08926401970264,
            -46.08876588402851,
            -46.089648112486636,
            -46.089149986857194,
            -46.090032228594865,
            -46.08953411640501,
            -46.090416368875985,
            -46.08991826232207,
            -46.090800513814955,
            -46.0903024000906,
            -46.09118464046341,
            -46.09068651489962,
            -46.09156874766571,
            -46.09107062151576,
            -46.091952864018616,
            -46.0914547565703,
            -46.092337024915544,
            -46.09183894506594,
            -46.09272123711497,
            -46.092223172334776,
            -46.09310546643205,
            -46.092607391449555,
            -46.09348966373357,
            -46.09299156156845,
            -46.09387380563969,
            -46.09337568076735,
            -46.094257910912724,
            -46.093759782453795,
            -46.094642018436346,
            -46.09414390142102,
            -46.09502615076303,
            -46.09452804411125,
            -46.09541029828112,
            -46.09491218922498,
            -46.09579443462764,
            -46.09529631243754,
            -46.09617854351014,
            -46.0956804086867,
            -46.09656263173323,
            -46.096064494609564,
            -46.096946722294355,
            -46.096448595673785,
            -46.09733083932211,
            -46.09683273193732,
            -46.09771499642125,
            -46.09721690914259,
            -46.0980991902211,
            -46.0976011142494,
            -46.09848339837183,
            -46.09798531708014,
            -46.09886758638651,
            -46.098369483432066,
            -46.09925172638923,
            -46.098753597076715,
            -46.09963581783144,
            -46.09913767410833,
            -46.10001989081768,
            -46.099521752930634,
            -46.100403983783366,
            -46.099905863926665,
            -46.10078811231751,
            -46.10029000498822,
            -46.10117225792838,
            -46.10067414653789,
            -46.10155638819802,
            -46.10105826173339,
            -46.101940489036245,
            -46.101442352632596,
            -46.10232457799599,
            -46.10182644779005,
            -46.10270868733563,
            -46.10221057574054,
            -46.10309283525781,
            -46.10259474111691,
            -46.10347701257612,
            -46.10297892394685,
            -46.10386119355217,
            -46.1033630980087,
            -46.1042453563832,
            -46.10374724854184,
            -46.10462949454448,
            -46.1041313762663,
            -46.10501361431717,
            -46.104515490873105,
            -46.10539772684008,
            -46.10489960363262,
            -46.105781842258416,
            -46.10528372284513,
            -46.106165965962994,
            -46.105667850267984,
            -46.106550095501184,
            -46.10605197942338,
            -46.10693422167254,
            -46.106436100592,
            -46.10731833739047,
            -46.10682021222476,
            -46.107702448747325,
            -46.107204328300696,
            -46.10808657554029,
            -46.10758847051772,
            -46.10847073594996,
            -46.107972648552725,
            -46.108854927414754,
            -46.10835684673467,
            -46.10923912339973,
            -46.10874103256099,
            -46.1096232922563,
            -46.10912518168005,
            -46.11000742212933,
            -46.10950929666772,
            -46.11039152882576,
            -46.10989340231523,
            -46.11077563998671,
            -46.11027752297688,
            -46.11115977155613,
            -46.11066166378047,
            -46.11154391799517,
            -46.111045811240636,
            -46.11192806209953,
            -46.111429948841376,
            -46.112312191860916,
            -46.1118140711422,
            -46.11269630892573,
            -46.11219818579773,
            -46.11308042494379,
            -46.11258230626753,
            -46.11346455295186,
            -46.112966443672725,
            -46.11384870080072,
            -46.1133506018562,
            -46.11423286764582,
            -46.113734774938514,
            -46.114617042739695,
            -46.114118947952626,
            -46.11500120871956,
            -46.11450310342563,
            -46.11538535115847,
            -46.11536465283211,
            -46.11767668208148,
            -46.12005690930947,
            -46.125493185737334,
            -46.131288650663855,
            -46.13972466434008,
            -46.14727568005056,
            -46.155624486597716,
            -46.160953670614205,
            -46.16524725135292,
            -46.165361586496594,
            -46.16415231420998,
            -46.15930552037627,
            -46.15415592677304,
            -46.146584816247014,
            -46.13982398490168,
            -46.13156385503768,
            -46.12490062286912,
            -46.117537057096,
            -46.1126809266274,
            -46.10825293589518,
            -46.10745816226646,
            -46.10812461140009,
            -46.11289604593638,
            -46.118925667466186,
            -46.12793177298463,
            -46.13634840884658,
            -46.14548647786762,
            -46.15194763716476,
            -46.1577774485316,
            -46.16074076324505,
            -46.16413672886539,
            -46.166725695004594,
            -46.17220786867484,
            -46.17900427388291,
            -46.18989127211181,
            -46.20188463548916,
            -46.21649167155965,
            -46.22956486845427,
            -46.24218394056427,
            -46.25015507061832,
            -46.255253334500445,
            -46.25423646703453,
            -46.250179642807915,
            -46.24103303244021,
            -46.23091335533788,
            -46.21827406582504,
            -46.2072796337292,
            -46.1958110574001,
            -46.1872018845743,
            -46.17839001649303,
            -46.17197288323286,
            -46.16458682616848,
            -46.158799121623815,
            -46.15158657008516,
            -46.14574904842397,
            -46.13847330567509,
            -46.13252179648189,
            -46.124946765093384,
            -46.118431622079136,
            -46.11001140354597,
            -46.102575874233025,
            -46.09338943717268,
            -46.08556969696453,
            -46.07651247781152,
            -46.06927059151707,
            -46.06115646639199,
            -46.055005089608784,
            -46.04797340170438,
            -46.0427073507756,
            -46.03616310087293,
            -46.030856683265455,
            -46.02364537776085,
            -46.01720761387442,
            -46.00876022528493,
            -46.00156302928735,
            -45.993456981577005,
            -45.98806916757981,
            -45.98326156480639,
            -45.98211818257224,
            -45.98170383609374,
            -45.984122990439324,
            -45.985844687611205,
            -45.98871845377082,
            -45.989659318501715,
            -45.9912042344197,
            -45.99119957338812,
            -45.99283049070997,
            -45.9942204197629,
            -45.99836443592236,
            -46.00276634030922,
            -46.00969013657246,
            -46.015920310069525,
            -46.02331110491298,
            -46.028646864513654,
            -46.034121710411746,
            -46.03722995941317,
            -46.04084294126062,
            -46.04309169367347,
            -46.047076672226524,
            -46.050806467272224,
            -46.0569242006774,
            -46.0627751742549,
            -46.07045868174526,
            -46.0769121795666,
            -46.08420413081306,
            -46.08941809438778,
            -46.094934049883236,
            -46.09810411751521,
            -46.101465776713916,
            -46.102426395091044,
            -46.103490006190306,
            -46.10206606592021,
            -46.10069898439361,
            -46.09690443688238,
            -46.093356552247585,
            -46.08766503852523,
            -46.08257655159828,
            -46.07569191424676,
            -46.06975257230135,
            -46.06225607979758,
            -46.05584350690847,
            -46.04778227643578,
            -46.04050215473578,
            -46.03105522020037,
            -46.021816706702424,
            -46.01001857680429,
            -45.99841608308099,
            -45.98481181769966,
            -45.972432924255735,
            -45.95938489319103,
            -45.948802406809534,
            -45.93838306653647,
            -45.93062194718402,
            -45.92255645076169,
            -45.91619956733218,
            -45.908380342267456,
            -45.9012042486613,
            -45.89181389892017,
            -45.88272656281542,
            -45.87150964966473,
            -45.86099859283291,
            -45.84897285641382,
            -45.83829049709858,
            -45.82663192340287,
            -45.81659841922127,
            -45.805598532377424,
            -45.7959759731657,
            -45.78506093514252,
            -45.77528673209504,
            -45.7642696857595,
            -45.75478529487475,
            -45.74472204641996,
            -45.73693776047896,
            -45.72915130453107,
            -45.7238763997985,
            -45.71843524920762,
            -45.71503196846094,
            -45.71091090570253,
            -45.70836960372458,
            -45.704942698745455,
            -45.70318343482617,
            -45.700838736704235,
            -45.70048385053075,
            -45.69975299378129,
            -45.701015426651765,
            -45.701670259551896,
            -45.703940054826745,
            -45.70515241734869,
            -45.707607840280225,
            -45.708765158314726,
            -45.71110970562594,
            -45.71221568449614,
            -45.71458869650139,
            -45.71568240632551,
            -45.717777808954985,
            -45.71809949889045,
            -45.71878459689762,
            -45.717125714521636,
            -45.715533178388455,
            -45.71173744778223,
            -45.70860316290029,
            -45.704165816780716,
            -45.70135365467616,
            -45.69797549687765,
            -45.69654532499294,
            -45.69440188618745,
            -45.69366488324847,
            -45.69148740737088,
            -45.68996867503677,
            -45.68644337927371,
            -45.683232889601896,
            -45.6779556479453,
            -45.67315388235602,
            -45.666638724098455,
            -45.661051772642516,
            -45.65420837571555,
            -45.64864148170596,
            -45.641945691480934,
            -45.63638878500167,
            -45.62932271680726,
            -45.62288576645673,
            -45.614472044793324,
            -45.60639665312842,
            -45.596336110396514,
            -45.58684320479067,
            -45.575764624071276,
            -45.56566459339508,
            -45.554330631110886,
            -45.54420310576639,
            -45.533000667876436,
            -45.52312468011976,
            -45.512324337140306,
            -45.50300549516006,
            -45.492905923087314,
            -45.48432911745578,
            -45.47489610150597,
            -45.46675121921297,
            -45.457435882058924,
            -45.44904803773268,
            -45.439212974201,
            -45.43015856781312,
            -45.41972889685088,
            -45.41036998591367,
            -45.40012242294576,
            -45.391535734270974,
            -45.38260871513052,
            -45.37569611654258,
            -45.36846185652908,
            -45.36288108106649,
            -45.35629549264845,
            -45.350529348888614,
            -45.34300036360178,
            -45.33582865873421,
            -45.32684951011445,
            -45.31861886235214,
            -45.30926893432026,
            -45.30148046728847,
            -45.29327464415726,
            -45.28708253640818,
            -45.28057562775723,
            -45.275857782054274,
            -45.27034958339211,
            -45.26602926243663,
            -45.26033220674035,
            -45.25536094336984,
            -45.248750996662764,
            -45.242812802293855,
            -45.23534151410548,
            -45.228723511133836,
            -45.220734446205164,
            -45.213690539662124,
            -45.20529342941245,
            -45.19784407808979,
            -45.189102046623034,
            -45.18147738920849,
            -45.17283061569616,
            -45.165590948656856,
            -45.157537117342684,
            -45.15090820196857,
            -45.1432861132482,
            -45.13674864827592,
            -45.12886079984811,
            -45.12179852825581,
            -45.113328087725954,
            -45.10583597638368,
            -45.0972357151802,
            -45.08996156995686,
            -45.08186712039034,
            -45.075253050450115,
            -45.067826840916545,
            -45.061732321414375,
            -45.054588120547436,
            -45.04845545101298,
            -45.04096573301588,
            -45.034212011668664,
            -45.025955468881804,
            -45.01843142164013,
            -45.0095779415235,
            -45.00174007579161,
            -44.99289861036976,
            -44.98531327053841,
            -44.9768209612634,
            -44.969485814086156,
            -44.961025003260126,
            -44.95344861631276,
            -44.94456695011863,
            -44.93653291486837,
            -44.927358508294326,
            -44.91932856175341,
            -44.91053195339367,
            -44.90320011976095,
            -44.89530774441026,
            -44.8888930752208,
            -44.881753792808354,
            -44.875768376804075,
            -44.868662048714235,
            -44.8623226221076,
            -44.854573697672144,
            -44.847460202127465,
            -44.83896831720001,
            -44.831268437276066,
            -44.82239125402532,
            -44.81446631509292,
            -44.80542867624823,
            -44.797297552818684,
            -44.78794184094458,
            -44.779376053500826,
            -44.76952161042405,
            -44.760470595933036,
            -44.75019522355527,
            -44.74079636531747,
            -44.73020062255302,
            -44.72044731872296,
            -44.70941632533868,
            -44.699148860060816,
            -44.6875787715487,
            -44.67684081007151,
            -44.664963147741254,
            -44.65415517010944,
            -44.64246644081247,
            -44.63207662554107,
            -44.620954251533774,
            -44.61115177457171,
            -44.60050141537503,
            -44.59090948904341,
            -44.58012077318631,
            -44.57001109506455,
            -44.55839995424077,
            -44.54731720442163,
            -44.53478296021963,
            -44.523021054216,
            -44.51016557313728,
            -44.498452713817834,
            -44.48592260158028,
            -44.474646727535784,
            -44.462509452396546,
            -44.45145519571738,
            -44.439341763685796,
            -44.428135262077525,
            -44.415780780947976,
            -44.40432533485319,
            -44.39179489612209,
            -44.38028570362806,
            -44.36786398298362,
            -44.35664055770535,
            -44.344692323100965,
            -44.334100914482,
            -44.32290143161952,
            -44.313089489413706,
            -44.302623644530264,
            -44.29341692299212,
            -44.283398986434285,
            -44.27447062592709,
            -44.26460603255433,
            -44.255736464754136,
            -44.24589344644079,
            -44.237025531168754,
            -44.22719998995733,
            -44.21837618012941,
            -44.208651537332955,
            -44.200001538209364,
            -44.190534749602406,
            -44.18221009430818,
            -44.173098530450844,
            -44.16509470962654,
            -44.15621401199729,
            -44.14829278971714,
            -44.13933663689839,
            -44.13118310443862,
            -44.12189138812046,
            -44.113359297888216,
            -44.10372928729031,
            -44.09497376516694,
            -44.08528743736462,
            -44.076656384066894,
            -44.06723334959724,
            -44.05891005322682,
            -44.04971871636537,
            -44.041424520954266,
            -44.031990095081035,
            -44.02316608536175,
            -44.012989368494445,
            -44.00332198937157,
            -43.992332369313196,
            -43.981975518722976,
            -43.9704651886802,
            -43.959740754243064,
            -43.94797434098332,
            -43.93704714118792,
            -43.9250960784227,
            -43.913974791095896,
            -43.90181200038661,
            -43.89044613491381,
            -43.877990925805555,
            -43.86626606070903,
            -43.85338340400141,
            -43.84117548834773,
            -43.827799502754445,
            -43.81513264551572,
            -43.801389080015475,
            -43.78846935695993,
            -43.77460250622525,
            -43.761668122145686,
            -43.74786835442894,
            -43.73503696364594,
            -43.72133034223942,
            -43.70852541059954,
            -43.694735243236565,
            -43.681696811296135,
            -43.66753117780494,
            -43.65400552781797,
            -43.63933053134484,
            -43.62536440084475,
            -43.61041885109223,
            -43.59640304521161,
            -43.5816382742635,
            -43.56798282993182,
            -43.553683724687595,
            -43.54050802692584,
            -43.52664183448163,
            -43.513805380271116,
            -43.500184882196436,
            -43.48750556845378,
            -43.473986134625854,
            -43.46137682585511,
            -43.447931491121224,
            -43.43542631629418,
            -43.42213964381757,
            -43.40985303933415,
            -43.396841295468626,
            -43.384855276130864,
            -43.37214315641616,
            -43.360414792998654,
            -43.34790364375716,
            -43.336303823645196,
            -43.3238580238915,
            -43.312263455671044,
            -43.29977449488563,
            -43.28809038104213,
            -43.27547629398834,
            -43.263640363651334,
            -43.25087275870881,
            -43.238900946426504,
            -43.22604081094098,
            -43.21402532281784,
            -43.20117142719526,
            -43.18919537536174,
            -43.17640067267051,
            -43.16448638799292,
            -43.15175068106726,
            -43.13988255800664,
            -43.12718051792009,
            -43.11532305992936,
            -43.102613706974736,
            -43.090731681120005,
            -43.0780005735628,
            -43.066112817422976,
            -43.053403535523195,
            -43.041549061474335,
            -43.028850542069236,
            -43.01692604729787,
            -43.00403456011093,
            -42.99176589839656,
            -42.978412190442214,
            -42.96561987819012,
            -42.95178051726154,
            -42.93861545397288,
            -42.924572766540514,
            -42.91136768856532,
            -42.8974084441045,
            -42.88433208660203,
            -42.87047831468946,
            -42.857420399903035,
            -42.84347941918743,
            -42.83022187381119,
            -42.81600302064255,
            -42.802418341099404,
            -42.78787415791784,
            -42.77399930430965,
            -42.75923993577253,
            -42.74523847762684,
            -42.730451253176405,
            -42.71650032673755,
            -42.70182407500332,
            -42.6880046851313,
            -42.673460097217514,
            -42.659739959180705,
            -42.64525304527686,
            -42.63152601202338,
            -42.6169601003829,
            -42.603063430230385,
            -42.58823938211355,
            -42.57400282291059,
            -42.55879574211398,
            -42.54417669649579,
            -42.52864988441915,
            -42.51381441585808,
            -42.49820467414423,
            -42.48340944622342,
            -42.467936036655686,
            -42.453319422389676,
            -42.438016507084555,
            -42.423509701518725,
            -42.40822727110285,
            -42.39363267788456,
            -42.37816810300111,
            -42.36332074666548,
            -42.347584309953646,
            -42.33249472061568,
            -42.31659727701123,
            -42.30145238729186,
            -42.28560663571405,
            -42.27058565072974,
            -42.25488717337296,
            -42.2399759555079,
            -42.2243123315251,
            -42.20933709857371,
            -42.193526817897634,
            -42.178345185845295,
            -42.16231230114509,
            -42.1469209913815,
            -42.13071970046841,
            -42.11521056363855,
            -42.09894769723162,
            -42.08342535556748,
            -42.0671901830918,
            -42.05171637058738,
            -42.03553753638734,
            -42.02010572107602,
            -42.003951183771896,
            -41.98851935265848,
            -41.97235491570829,
            -41.95690817978507,
            -41.94073719088636,
            -41.92528584470487,
            -41.909111829532605,
            -41.89364571516645,
            -41.87745361161941,
            -41.86197118645229,
            -41.84579316768772,
            -41.83036623118566,
            -41.814297327289296,
            -41.79900911077801,
            -41.783079285652384,
            -41.76787899356513,
            -41.75195769610075,
            -41.736666076927044,
            -41.720578949631744,
            -41.70508008384781,
            -41.68880630742068,
            -41.67318156044513,
            -41.65688016708732,
            -41.64132352165399,
            -41.62517190138108,
            -41.60980298994376,
            -41.59383768145494,
            -41.57860619580003,
            -41.56270745284784,
            -41.54745516677323,
            -41.53146687932606,
            -41.516076368378236,
            -41.49994507733093,
            -41.48443278154226,
            -41.468228543823955,
            -41.45268812166344,
            -41.43649182431813,
            -41.420964574082085,
            -41.404766966913485,
            -41.389199730970866,
            -41.37292306542983,
            -41.35723357533338,
            -41.34080601239665,
            -41.32493797177896,
            -41.308316696349664,
            -41.29223833467762,
            -41.2754013837718,
            -41.25910437925938,
            -41.242060293055545,
            -41.2255707660033,
            -41.20835941594937,
            -41.191723234145854,
            -41.174389884344144,
            -41.15764721633108,
            -41.14022518114886,
            -41.12340073644319,
            -41.10590010500472,
            -41.08898108842524,
            -41.071358151987674,
            -41.054270184787185,
            -41.03643358052032,
            -41.019093320910756,
            -41.00099835318838,
            -40.983421120712016,
            -40.96514638682663,
            -40.94745426576579,
            -40.92912818385486,
            -40.91141565109731,
            -40.89306886486312,
            -40.87529475417336,
            -40.85682953645268,
            -40.83887103398303,
            -40.82017732471929,
            -40.80196848521327,
            -40.783043478472045,
            -40.76464757802961,
            -40.7456085636525,
            -40.72717402052196,
            -40.70817026126443,
            -40.689817037596995,
            -40.670915606811484,
            -40.65264752114946,
            -40.63379737086781,
            -40.61553192621422,
            -40.596652873175394,
            -40.57834213538463,
            -40.559434849894814,
            -40.541124920027464,
            -40.52225925948779,
            -40.50401559784137,
            -40.48522781716881,
            -40.46704773558847,
            -40.4483029349179,
            -40.43013716895464,
            -40.41139252887081,
            -40.3932173667895,
            -40.37447027425075,
            -40.35629557819058,
            -40.33755514322507,
            -40.319378845217706,
            -40.30062727905097,
            -40.28242031282993,
            -40.2636269486855,
            -40.245369777675634,
            -40.22653726880257,
            -40.208260744899945,
            -40.18944671975496,
            -40.17122459573932,
            -40.15250056806092,
            -40.134379787298045,
            -40.11574863017291,
            -40.09767891759419,
            -40.07904369570966,
            -40.06090347616751,
            -40.04214987835087,
            -40.023862842572974,
            -40.00497218680659,
            -39.98657844324063,
            -39.96763271597594,
            -39.949227762748976,
            -39.930305244494726,
            -39.911927143074415,
            -39.89301449133278,
            -39.874600625484085,
            -39.855598373090245,
            -39.83703101286173,
            -39.817825284632214,
            -39.799015724303906,
            -39.77956130658009,
            -39.76051824658907,
            -39.74087664432344,
            -39.72170055212834,
            -39.70198616195974,
            -39.68277709728639,
            -39.66305247581229,
            -39.643825449751105,
            -39.62406427238864,
            -39.60476925423872,
            -39.58491973790024,
            -39.56551880754251,
            -39.545561625458646,
            -39.52604784391876,
            -39.50597686690454,
            -39.4863361605677,
            -39.466128212994654,
            -39.44633610819206,
            -39.42597796920157,
            -39.406043264775214,
            -39.38556979397676,
            -39.36554768272596,
            -39.34502124558517,
            -39.324964367881186,
            -39.30441258613114,
            -39.284314339687946,
            -39.26369540741086,
            -39.24348750551543,
            -39.22272301753631,
            -39.202338324390375,
            -39.181393173623256,
            -39.16084278641762,
            -39.139776549455206,
            -39.11915651090283,
            -39.09807787112202,
            -39.07748081473061,
            -39.056441931570134,
            -39.03586776988462,
            -39.01482066048286,
            -38.99419185447595,
            -38.97305470421581,
            -38.95230829739112,
            -38.93105113241654,
            -38.910192270397054,
            -38.888847047226776,
            -38.867920723425804,
            -38.846530744605495,
            -38.825567490304095,
            -38.80414421535781,
            -38.78313570996792,
            -38.761655098444855,
            -38.74056922897653,
            -38.719001082530795,
            -38.69781889553888,
            -38.676161906723216,
            -38.65490045671281,
            -38.633184712770074,
            -38.611877850906225,
            -38.59013118522098,
            -38.56879510198536,
            -38.54702224035782,
            -38.52565572441199,
            -38.50385678627176,
            -38.48246567638887,
            -38.46065152639957,
            -38.43924545244906,
            -38.41741663483614,
            -38.3959812929636,
            -38.37410861743649,
            -38.35260592323632,
            -38.33065212741236,
            -38.30905553677347,
            -38.28701148070427,
            -38.2653311880185,
            -38.243223949451554,
            -38.22149802663145,
            -38.19936898686203,
            -38.177633250039655,
            -38.15550384196129,
            -38.13375819927997,
            -38.111603759157916,
            -38.08980258716927,
            -38.0675675187079,
            -38.04566162353956,
            -38.02332014480534,
            -38.00131838123387,
            -37.97891484286247,
            -37.95688608579977,
            -37.93449454674822,
            -37.91249693995259,
            -37.89014391746829,
            -37.86816704220395,
            -37.84581094155369,
            -37.82379565992851,
            -37.801375947942766,
            -37.77927355487236,
            -37.756760644772214,
            -37.734561235704064,
            -37.71196045801376,
            -37.68967760681593,
            -37.66700363106294,
            -37.64464782795781,
            -37.62190426056731,
            -37.59947269054642,
            -37.576652994242224,
            -37.554139215097635,
            -37.53124005063429,
            -37.50864435259217,
            -37.48566725658277,
            -37.4629880344009,
            -37.43992427678237,
            -37.417144917771154,
            -37.39397361413,
            -37.37107663774023,
            -37.34779200391038,
            -37.324788706885336,
            -37.30141842268568,
            -37.2783455728708,
            -37.25492418582001,
            -37.23180259349773,
            -37.20832992631793,
            -37.18513744796154,
            -37.161574575125115,
            -37.13826463108592,
            -37.114567171475855,
            -37.09110600853888,
            -37.06725627103266,
            -37.04364458367567,
            -37.019660876185235,
            -36.995930628090086,
            -36.971851821296,
            -36.948039783556496,
            -36.92389144928262,
            -36.90000537062533,
            -36.87577588915042,
            -36.85178947314831,
            -36.827447475400255,
            -36.80333564542647,
            -36.77887135981006,
            -36.75464319899183,
            -36.730081951683424,
            -36.70577175339275,
            -36.68114821180124,
            -36.656784077062795,
            -36.63211631581997,
            -36.607706253470134,
            -36.582994258755136,
            -36.558532817635886,
            -36.53376790104853,
            -36.50924470705706,
            -36.48441627875369,
            -36.459821872253706,
            -36.434922984865885,
            -36.410253765314636,
            -36.38528432835218,
            -36.3605435602824,
            -36.335510057495576,
            -36.31070801837368,
            -36.28562524013712,
            -36.26078125657825,
            -36.23567120280985,
            -36.21080558751982,
            -36.185681180115125,
            -36.16079432742471,
            -36.13564167041877,
            -36.11070851561129,
            -36.08549903455457,
            -36.06049740817198,
            -36.03522371085558,
            -36.01016483784149,
            -35.98485440642352,
            -35.959774368375186,
            -35.934461628149826,
            -35.909383514629475,
            -35.88407406416699,
            -35.85898445804909,
            -35.83364894992612,
            -35.80850898136973,
            -35.783106909597095,
            -35.75788221340448,
            -35.7323912033122,
            -35.7070743116421,
            -35.681501074336815,
            -35.656108752286144,
            -35.630473935063115,
            -35.60502431274374,
            -35.57933904169599,
            -35.55383488057641,
            -35.52809514590428,
            -35.50252899446401,
            -35.47672682444052,
            -35.451091418333505,
            -35.42521947330806,
            -35.39950569313659,
            -35.37355227092224,
            -35.34774700143487,
            -35.321700904330086,
            -35.29579884337244,
            -35.2696633765085,
            -35.24367634038068,
            -35.217468565125785,
            -35.191413653692685,
            -35.16514540050364,
            -35.139025534110395,
            -35.112689780398966,
            -35.086489212852214,
            -35.06006430807024,
            -35.033758883797624,
            -35.007221781896206,
            -34.98079325521737,
            -34.954133974878864,
            -34.92758337022033,
            -34.90081474609298,
            -34.87416475200153,
            -34.847314409178765,
            -34.82059072414787,
            -34.793675852141725,
            -34.76688299410735,
            -34.73989540826116,
            -34.71301646263267,
            -34.68593701304615,
            -34.65895725567823,
            -34.631780111595845,
            -34.60477365119008,
            -34.583948898370885,
            -34.57295076183573,
            -34.571202911731476,
            -34.575895374104874,
            -34.58479856635487,
            -34.5926063742635,
            -34.60121604414411,
            -34.608289519814186,
            -34.616983058584914,
            -34.62525600264172,
            -34.63376783165408,
            -34.639899791049054,
            -34.643326693485044,
            -34.64329258558442,
            -34.64085018755257,
            -34.636933069904615,
            -34.63287083473109,
            -34.62907847166348,
            -34.62609791300977,
            -34.6238122658918,
            -34.62294761632671,
            -34.62355751519476,
            -34.626621959115376,
            -34.63112245971733,
            -34.63751811041651,
            -34.64331283898606,
            -34.64913604747182,
            -34.652767527003135,
            -34.65583472905554,
            -34.65688605592189,
            -34.65768333251457,
            -34.65653456501824,
            -34.65487511135935,
            -34.65145408196204,
            -34.648572348413516,
            -34.64637346264845,
            -34.647883798403655,
            -34.652407400008755,
            -34.661658841493455,
            -34.67182681944467,
            -34.683288252622695,
            -34.691420851935476,
            -34.6975448736644,
            -34.699316160749746,
            -34.69941046331026,
            -34.69680210572115,
            -34.693270265503706,
            -34.68710192626667,
            -34.678842349020876,
            -34.6676085179194,
            -34.65425530276378,
            -34.6400964855013,
            -34.62632180662815,
            -34.61421926894775,
            -34.60420529120779,
            -34.59562022275838,
            -34.58879553930099,
            -34.58246512034119,
            -34.578118553568544,
            -34.574694755605684,
            -34.57415027917301,
            -34.57377316363966,
            -34.575487653722995,
            -34.575152089926455,
            -34.57525926508631,
            -34.572836799755315,
            -34.57059759474843,
            -34.56646942574198,
            -34.56245518582105,
            -34.55594347843796,
            -34.54822106473009,
            -34.53732119892028,
            -34.52504761625927,
            -34.51166826775438,
            -34.49934981576255,
            -34.48863074804076,
            -34.480545333358506,
            -34.47313142396228,
            -34.46696165431622,
            -34.459152321162364,
            -34.45161209284119,
            -34.4430893640285,
            -34.43637230241905,
            -34.43015306084722,
            -34.42653107393253,
            -34.42189913302318,
            -34.41790851559089,
            -34.410731760399074,
            -34.402567008243864,
            -34.39207927182581,
            -34.38160653430784,
            -34.37092456654868,
            -34.36192299242186,
            -34.35323765054703,
            -34.346555758410524,
            -34.33925728228124,
            -34.33339201788817,
            -34.32582265405305,
            -34.31870584393087,
            -34.308739228091945,
            -34.297865229434784,
            -34.28347836290677,
            -34.26755419927079,
            -34.24889156690742,
            -34.22946403740377,
            -34.20868154287539,
            -34.18801735981207,
            -34.166523124297456,
            -34.14535779391764,
            -34.123535620711486,
            -34.102537977938006,
            -34.08145511787206,
            -34.0617790306434,
            -34.041684470855294,
            -34.022069946891236,
            -34.00035298522443,
            -33.977378605582814,
            -33.95158935608573,
            -33.92434184815416,
            -33.89538480265787,
            -33.8657015126277,
            -33.834698038682035,
            -33.80223373367985,
            -33.76729101518654,
            -33.72972928845543,
            -33.68996053322808,
            -33.64886472969553,
            -33.608284482636265,
            -33.568880083032475,
            -33.531634824974596,
            -33.49552205497944,
            -33.46002237921224,
            -33.42327576237237,
            -33.38520118899727,
            -33.34461369332664,
            -33.30280046941054,
            -33.25914540739066,
            -33.21520614335324,
            -33.170153779371574,
            -33.125205193451656,
            -33.07946325094581,
            -33.03431833181709,
            -32.989032336392235,
            -32.945139911538114,
            -32.90157763369477,
            -32.85954399971124,
            -32.817562597519334,
            -32.77682979704237,
            -32.73601310050708,
            -32.696694222639394,
            -32.65760331334807,
            -32.62009693295947,
            -32.58242815517875,
            -32.54538146325785,
            -32.50714326889146,
            -32.46878109382766,
            -32.42923673817716,
            -32.39029935480711,
            -32.35136951586811,
            -32.31407139951358,
            -32.27749222287402,
            -32.24254380171072,
            -32.20820403828652,
            -32.17524530410788,
            -32.143042507494044,
            -32.11241301919294,
            -32.082825032678414,
            -32.0545465317712,
            -32.026872766208704,
            -31.99961906429004,
            -31.972440359848804,
            -31.945449277992676,
            -31.918926959409607,
            -31.893149251989684,
            -31.868483182443235,
            -31.844648372804972,
            -31.821858822568174,
            -31.79939966072879,
            -31.777772742172097,
            -31.756336564113113,
            -31.735992187087575,
            -31.7159247615653,
            -31.697084463839005,
            -31.678166443381976,
            -31.660161386323352,
            -31.641676713053947,
            -31.623883181242142,
            -31.605543337411824,
            -31.587691765476027,
            -31.56898884745885,
            -31.55013589569104,
            -31.52998904836491,
            -31.509343541153207,
            -31.48783622545153,
            -31.466518711424744,
            -31.44524650762898,
            -31.42475496733901,
            -31.404102811312946,
            -31.383575428541,
            -31.361933178768837,
            -31.339728468501367,
            -31.316629581603777,
            -31.293619896567737,
            -31.270865119800465,
            -31.248968210765266,
            -31.22730504290344,
            -31.205822320635495,
            -31.18335446936985,
            -31.15996272048831,
            -31.135173004887125,
            -31.109486123497778,
            -31.08304153165159,
            -31.05616421287124,
            -31.02870809942626,
            -31.000533863377505,
            -30.971373987946407,
            -30.941151260509493,
            -30.91021738758252,
            -30.87877703623028,
            -30.847440781065878,
            -30.815991721984684,
            -30.784287847808802,
            -30.751558303915225,
            -30.717298123000447,
            -30.681170602423663,
            -30.64355246823626,
            -30.60516223215192,
            -30.5671838518164,
            -30.53057942743961,
            -30.495861945931832,
            -30.46314840188191,
            -30.43160277172363,
            -30.400625563029937,
            -30.36905825864517,
            -30.336351292085784,
            -30.30202988885771,
            -30.265760475359087,
            -30.227591011118225,
            -30.187152263530425,
            -30.144751625916115,
            -30.100068821625985,
            -30.05400903797798,
            -30.006524252606287,
            -29.959165517179365,
            -29.911842804741312,
            -29.86597636226727,
            -29.820882006843977,
            -29.777187611973243,
            -29.7336925377232,
            -29.690541951386965,
            -29.646646361272058,
            -29.60240841528233,
            -29.5571808722038,
            -29.511827659946835,
            -29.465912353163574,
            -29.420398585169423,
            -29.374735980342763,
            -29.329681226828704,
            -29.284573563435657,
            -29.24005332562841,
            -29.195617531886445,
            -29.152046277623697,
            -29.109119148632693,
            -29.067683168677693,
            -29.027498199692296,
            -28.988976959927975,
            -28.951440312525378,
            -28.914589228315094,
            -28.877418256674563,
            -28.839495017661307,
            -28.80014336314687,
            -28.7597180516464,
            -28.718269504819045,
            -28.67706172747302,
            -28.63646384427942,
            -28.597803853934536,
            -28.561008069164572,
            -28.526603711470234,
            -28.493808096780565,
            -28.46227507365898,
            -28.430929572993108,
            -28.399201914875434,
            -28.366308306162434,
            -28.332186530480346,
            -28.296612971347454,
            -28.260255075576023,
            -28.223292459897753,
            -28.186727423906365,
            -28.15074346707526,
            -28.11607964507819,
            -28.082681296556064,
            -28.05075412505624,
            -28.02012329091505,
            -27.990567947912467,
            -27.962016482752105,
            -27.933960665644694,
            -27.90650774612529,
            -27.878960471491705,
            -27.851624561635976,
            -27.823825575624017,
            -27.796086137837474,
            -27.767887665823572,
            -27.73984162795593,
            -27.71141654414841,
            -27.68315173100637,
            -27.654402800621867,
            -27.625761170202885,
            -27.596742180968334,
            -27.568198037167857,
            -27.53986524119348,
            -27.512585962631377,
            -27.485702315139992,
            -27.459483907245076,
            -27.43248379532069,
            -27.40444539200561,
            -27.373995632176047,
            -27.341114220159785,
            -27.305725645920855,
            -27.268541157459588,
            -27.230689015930825,
            -27.193109350255344,
            -27.156786297039673,
            -27.122038073602987,
            -27.088725044495433,
            -27.05651183235024,
            -27.02452725110953,
            -26.992458467052423,
            -26.959661290811294,
            -26.926237177237354,
            -26.892049774023036,
            -26.857400191725645,
            -26.822266449572915,
            -26.786798890301966,
            -26.750822121802326,
            -26.71427960857065,
            -26.677025562157347,
            -26.63897674826996,
            -26.60028266544425,
            -26.560946580489272,
            -26.521375634010948,
            -26.481566979435677,
            -26.441916250848294,
            -26.4022566701599,
            -26.362808035848285,
            -26.323199507451253,
            -26.283543313601168,
            -26.243339593641412,
            -26.20272803596608,
            -26.161199692534968,
            -26.1190265014363,
            -26.075859591074106,
            -26.032220074433578,
            -25.988052201417794,
            -25.944108522721034,
            -25.9004891350317,
            -25.857821094207807,
            -25.81597455590415,
            -25.77505101494103,
            -25.73453018312671,
            -25.694138424783983,
            -25.653314936072952,
            -25.61202930224502,
            -25.57009975000038,
            -25.52801007740602,
            -25.485876187334043,
            -25.444275382670302,
            -25.403189640902085,
            -25.36280708656297,
            -25.322808103323794,
            -25.283068884665855,
            -25.24321090659893,
            -25.203209376310543,
            -25.162879751083818,
            -25.12247847439354,
            -25.0820088408476,
            -25.041856600806256,
            -25.00203961065495,
            -24.962840028791216,
            -24.924133070924636,
            -24.885989599358773,
            -24.848126694327362,
            -24.810505256507195,
            -24.772841357138184,
            -24.735208038672017,
            -24.69748156402648,
            -24.659907619409335,
            -24.622469094117804,
            -24.585375024440125,
            -24.54854367942107,
            -24.511992145501008,
            -24.475590467505445,
            -24.439322459729905,
            -24.403197029354857,
            -24.367339666653766,
            -24.331927193055737,
            -24.297052762689198,
            -24.26288110083334,
            -24.22918907952116,
            -24.19606183699217,
            -24.163029112174236,
            -24.130246308890303,
            -24.097310312815495,
            -24.06452721108641,
            -24.03163788307116,
            -23.998966387037473,
            -23.96619440020561,
            -23.933554901745506,
            -23.900588336991717,
            -23.867539138832996,
            -23.833987283401186,
            -23.800328877604144,
            -23.76631783839973,
            -23.732441574435317,
            -23.698492723874487,
            -23.66485012724584,
            -23.631139053064363,
            -23.597553765804044,
            -23.56358599798333,
            -23.529394981078234,
            -23.494587514524824,
            -23.459467539471586,
            -23.423882438175173,
            -23.388256199699864,
            -23.352502043906536,
            -23.31697589707965,
            -23.281427766765237,
            -23.24605481223016,
            -23.21047102696393,
            -23.174816743363348,
            -23.138764285585715,
            -23.102500275678228,
            -23.06581255702541,
            -23.028906853765093,
            -22.9916066014999,
            -22.954098973568158,
            -22.916248144016095,
            -22.87825442502277,
            -22.84007032541853,
            -22.801876435970648,
            -22.763598477041064,
            -22.72527309696287,
            -22.686665427269048,
            -22.647687087963856,
            -22.608111632116913,
            -22.567950757175964,
            -22.52729014113493,
            -22.486339268451996,
            -22.445426856007984,
            -22.404721627980447,
            -22.364369302200537,
            -22.324252921833665,
            -22.28415504923333,
            -22.243810890700527,
            -22.202972627371253,
            -22.16156886268744,
            -22.119681529462284,
            -22.077509457701726,
            -22.035367039004505,
            -21.993461278291576,
            -21.951964546087797,
            -21.910851894402263,
            -21.869991960801055,
            -21.829184138267365,
            -21.788192938165555,
            -21.74688892410275,
            -21.70521871848193,
            -21.66327762832025,
            -21.62124939564396,
            -21.579361678330923,
            -21.537814609989166,
            -21.49673772665726,
            -21.45610150272434,
            -21.415830799861247,
            -21.37567980589138,
            -21.33550981718715,
            -21.295113914708033,
            -21.254500239678414,
            -21.213681571552698,
            -21.17283604676691,
            -21.13209467927646,
            -21.091634026250876,
            -21.05147531401776,
            -21.011650750377164,
            -20.972000774588828,
            -20.93245318199491,
            -20.892815076777605,
            -20.85306302200918,
            -20.813151649477128,
            -20.7732043294261,
            -20.733337817338732,
            -20.69377254808703,
            -20.654611136246213,
            -20.616031212460612,
            -20.577923437789593,
            -20.540349129173517,
            -20.502972242539634,
            -20.46581859627454,
            -20.42850563840714,
            -20.391166789965204,
            -20.35354537834843,
            -20.315929873226946,
            -20.278186757706916,
            -20.240675161189838,
            -20.20324877192178,
            -20.166217307073797,
            -20.129300402580938,
            -20.092708188583842,
            -20.05602424776904,
            -20.019421300443625,
            -19.982479659860008,
            -19.945463063589493,
            -19.90810142970436,
            -19.870803575915854,
            -19.833423231882602,
            -19.796393025075286,
            -19.759466227231535,
            -19.722930784314947,
            -19.686305052643778,
            -19.649758422805363,
            -19.612755768882877,
            -19.575555470346597,
            -19.537835292882658,
            -19.50004009786041,
            -19.46202693430548,
            -19.424275308153213,
            -19.386543957043546,
            -19.3491699958302,
            -19.311700079116036,
            -19.274357046723296,
            -19.23665611814473,
            -19.19884101963385,
            -19.16057318557388,
            -19.12215083805603,
            -19.083343620683998,
            -19.044445314670405,
            -19.00522508318176,
            -18.965956725935182,
            -18.926403663743795,
            -18.886853461911553,
            -18.847099591007005,
            -18.80743308899429,
            -18.767643911171927,
            -18.727975403177716,
            -18.688163578612826,
            -18.648400177196987,
            -18.60839626315895,
            -18.568345656751127,
            -18.528005191830694,
            -18.4875988998568,
            -18.44693821263486,
            -18.406239535256052,
            -18.365313709159615,
            -18.324327978343376,
            -18.283070153916743,
            -18.24168487374676,
            -18.199991373177507,
            -18.158180033977846,
            -18.11614953923467,
            -18.07414892764606,
            -18.032103733487684,
            -17.990248452128462,
            -17.948429960798105,
            -17.906802819542055,
            -17.865116709052643,
            -17.82348030995453,
            -17.78164100375569,
            -17.739750285173486,
            -17.697631159462727,
            -17.655509989479125,
            -17.61325742385097,
            -17.57113120887693,
            -17.52898288005176,
            -17.487052198105633,
            -17.44515024235122,
            -17.40347919411907,
            -17.361815594606,
            -17.320321809360838,
            -17.278742849703015,
            -17.237225688810568,
            -17.195516024888178,
            -17.153800937937557,
            -17.111884869617707,
            -17.070022573955615,
            -17.028080550304185,
            -16.98633260860629,
            -16.944634275386793,
            -16.90321083219744,
            -16.861850808614953,
            -16.820731953443804,
            -16.779599899669993,
            -16.738643148366954,
            -16.697614911549035,
            -16.65675263073543,
            -16.615829059621706,
            -16.575120220722628,
            -16.534397733887836,
            -16.493943739030907,
            -16.45349920759015,
            -16.413324338719043,
            -16.373106041318618,
            -16.333085542081133,
            -16.292915868321952,
            -16.25286906645575,
            -16.21263381661749,
            -16.172558399445098,
            -16.13239427884763,
            -16.092527640553875,
            -16.052686376468536,
            -16.01320035997392,
            -15.973674672012928,
            -15.934363860175148,
            -15.894793925750756,
            -15.85524244004414,
            -15.815306966509619,
            -15.775376275469926,
            -15.73517928743581,
            -15.695175556900388,
            -15.655117536337006,
            -15.615421764485866,
            -15.575731168804692,
            -15.536373136248367,
            -15.496875651420003,
            -15.457536728893542,
            -15.417870639531206,
            -15.378224519069429,
            -15.33818028654828,
            -15.298149632972066,
            -15.257780066099505,
            -15.217505714345737,
            -15.176992932223802,
            -15.136652745936539,
            -15.096135168822542,
            -15.055812614283088,
            -15.015307731102645,
            -14.97496549035527,
            -14.934385893281132,
            -14.893911295716116,
            -14.853142421438134,
            -14.812445497911211,
            -14.771453611541858,
            -14.730560499040498,
            -14.689428143929833,
            -14.648440536122607,
            -14.60723788830879,
            -14.566152915783409,
            -14.524779701923684,
            -14.483420033054355,
            -14.441686806723638,
            -14.399921937982505,
            -14.357834445828612,
            -14.315825592151501,
            -14.27365969096225,
            -14.231719339877193,
            -14.189696091141675,
            -14.147881114268422,
            -14.105855877797376,
            -14.063861786275249,
            -14.02148608701389,
            -13.97902473625926,
            -13.936184459955037,
            -13.89334623611051,
            -13.850302331375506,
            -13.807448581341381,
            -13.76454010586786,
            -13.721915859809963,
            -13.679231588253865,
            -13.636770004359866,
            -13.594127678993116,
            -13.551580562463347,
            -13.508741198148579,
            -13.46592295469773,
            -13.422799568317547,
            -13.37973187845232,
            -13.336446674199733,
            -13.293321580597233,
            -13.250082387582252,
            -13.207074506450715,
            -13.163970976199503,
            -13.121069186331413,
            -13.0779990460622,
            -13.035050756726514,
            -12.991872836632428,
            -12.948798909329753,
            -12.905530744097465,
            -12.862444607316018,
            -12.819258201320594,
            -12.776342804879025,
            -12.733370842450228,
            -12.690673105427031,
            -12.647864430498329,
            -12.605249713909654,
            -12.562432793570737,
            -12.519738304990392,
            -12.476811511677548,
            -12.434025411634178,
            -12.39107044019986,
            -12.34834969730482,
            -12.305549677306685,
            -12.263056266041103,
            -12.22050106064787,
            -12.178228371228506,
            -12.135818382129886,
            -12.093602469052867,
            -12.05116416429573,
            -12.008872549217987,
            -11.966356816652658,
            -11.924038333991456,
            -11.88157172686314,
            -11.839393292169213,
            -11.797123259998626,
            -11.755167697803659,
            -11.713082109529978,
            -11.671241298707209,
            -11.629172031591677,
            -11.587261487976784,
            -11.545070680933758,
            -11.503034596782685,
            -11.460763259110992,
            -11.418720791552833,
            -11.376512483652215,
            -11.334580085479029,
            -11.292471202703195,
            -11.250587910676527,
            -11.208440982359575,
            -11.166432431396107,
            -11.124103217798275,
            -11.081896628835883,
            -11.03940526788184,
            -10.997103736795339,
            -10.954590001126185,
            -10.912330972896179,
            -10.869887061986978,
            -10.827701880198434,
            -10.785306299211001,
            -10.743131892348185,
            -10.70070448156092,
            -10.658452472423884,
            -10.61590239192542,
            -10.573484504375807,
            -10.530732995999676,
            -10.48809449506813,
            -10.44513129872457,
            -10.402312597510491,
            -10.359227344236334,
            -10.316342775408051,
            -10.273237353084381,
            -10.230346778521266,
            -10.187215492112765,
            -10.144255580648693,
            -10.101002979025205,
            -10.057880669760142,
            -10.014450951947474,
            -9.971159457499384,
            -9.927589050925333,
            -9.884185906123964,
            -9.840524288339378,
            -9.79703297020648,
            -9.753272931319682,
            -9.709665479930864,
            -9.66577926207809,
            -9.622045703668359,
            -9.578050274843104,
            -9.534234721971975,
            -9.49018565910627,
            -9.446342262006747,
            -9.402275656492597,
            -9.358414615857388,
            -9.314316156273584,
            -9.270401175818396,
            -9.226223860298202,
            -9.182203396434529,
            -9.137898536262892,
            -9.093732930752473,
            -9.049274783546261,
            -9.004959513692691,
            -8.960372164629446,
            -8.915963489049574,
            -8.871334755725181,
            -8.826941389235554,
            -8.782378798196238,
            -8.738085021499751,
            -8.693621050497804,
            -8.649398455801597,
            -8.604945742795415,
            -8.560669545179259,
            -8.516105303209896,
            -8.47168648554709,
            -8.426988271939782,
            -8.382474615399955,
            -8.337746171839559,
            -8.293268198186691,
            -8.248624353175416,
            -8.204255619323966,
            -8.159709096300011,
            -8.115408134586556,
            -8.070883205680245,
            -8.0265663857403,
            -7.982001409070678,
            -7.937644337731756,
            -7.8930599347501,
            -7.8487191632160025,
            -7.804189091406956,
            -7.759933596107819,
            -7.715496742247207,
            -7.671323859665022,
            -7.626932069033183,
            -7.582762985626893,
            -7.5383335088272725,
            -7.4941095320140585,
            -7.449634755001869,
            -7.405404897099727,
            -7.360977495629802,
            -7.316848592642773,
            -7.272546904062877,
            -7.228540069913625,
            -7.184313062233852,
            -7.140316411495549,
            -7.096028599848147,
            -7.051920265004572,
            -7.007505604194489,
            -6.96329045283143,
            -6.918819318206413,
            -6.874610590078217,
            -6.8301980082619655,
            -6.786083539820295,
            -6.741763899902314,
            -6.697720025912009,
            -6.65342202039823,
            -6.609347359517069,
            -6.564967979885318,
            -6.520777899121233,
            -6.4762717575506334,
            -6.431966903464988,
            -6.3873797932082805,
            -6.343038471301803,
            -6.2984578046303525,
            -6.254152960776934,
            -6.209610850463836,
            -6.16532288881175,
            -6.120749204057107,
            -6.07637452705073,
            -6.031665390517934,
            -5.98712724488144,
            -5.942261278801367,
            -5.897597555050637,
            -5.852659131642609,
            -5.807974603615548,
            -5.763049202049725,
            -5.718386036096002,
            -5.67345564160983,
            -5.628744027088196,
            -5.583714274852982,
            -5.538864985936089,
            -5.493687153454541,
            -5.448704452649827,
            -5.403433195420506,
            -5.358401833788056,
            -5.313116716403403,
            -5.268085539517403,
            -5.222785058531424,
            -5.177704368282331,
            -5.132311132489212,
            -5.087100183650656,
            -5.041560235524997,
            -4.996205545192088,
            -4.950547037386625,
            -4.905107717926032,
            -4.859397822562571,
            -4.813932570891591,
            -4.768206490067226,
            -4.722723457810213,
            -4.676966691690403,
            -4.631435635176805,
            -4.585612709258141,
            -4.540000563918737,
            -4.494087802683669,
            -4.448385706368297,
            -4.402392063593656,
            -4.356627062873086,
            -4.31059259702438,
            -4.264808744491761,
            -4.218768013415299,
            -4.172979380510808,
            -4.12691972827553,
            -4.081088970175405,
            -4.034961718587013,
            -3.9890433966258905,
            -3.942824363810189,
            -3.896823974800174,
            -3.8505470143449747,
            -3.8045189086040856,
            -3.758240420616106,
            -3.7122308543100133,
            -3.6659750294467526,
            -3.6199841600273466,
            -3.5737325598519876,
            -3.527730473435069,
            -3.4814533632976534,
            -3.435417348927153,
            -3.389104589688376,
            -3.3430390059726403,
            -3.296707228251981,
            -3.250637850039426,
            -3.20431496888163,
            -3.1582655438987284,
            -3.111964170765013,
            -3.0659325782041287,
            -3.019636164100531,
            -2.973595955324826,
            -2.9272771027975018,
            -2.8812083137454114,
            -2.834861874172527,
            -2.788775920374866,
            -2.7424260147481263,
            -2.6963525358260174,
            -2.6500241012307244,
            -2.6039763973449457,
            -2.5576672197360595,
            -2.51162882649048,
            -2.465314012617777,
            -2.4192584011415077,
            -2.372916893050528,
            -2.326832876949908,
            -2.2804642399678348,
            -2.2343605900482015,
            -2.187978797253314,
            -2.141869882831582,
            -2.095486201976329,
            -2.049376498623305,
            -2.002987850499849,
            -1.956866496261675,
            -1.9104553821180423,
            -1.8643014955594026,
            -1.8178466613332116,
            -1.7716434126770901,
            -1.725136885975891,
            -1.678887202113755,
            -1.6323438946977804,
            -1.5860699502499702,
            -1.5395125762167088,
            -1.4932291173631957,
            -1.446656150321859,
            -1.4003434890023883,
            -1.3537200985992828,
            -1.307337801414595,
            -1.2606319010288651,
            -1.2141661362453426,
            -1.167388750210669,
            -1.1208715169954941,
            -1.0740641292788833,
            -1.0275328041672744,
            -0.9807142937233632,
            -0.9341640714883686,
            -0.8873084486423445,
            -0.8407012311286868,
            -0.7937725845235817,
            -0.7470839702343366,
            -0.7000751379038794,
            -0.6533132772130885,
            -0.6062406442093777,
            -0.5594232030368509,
            -0.5122995466209197,
            -0.46543266085222096,
            -0.4182588381139504,
            -0.37134043920387294,
            -0.3241133836595492,
            -0.2771403685286376,
            -0.2298561729907536,
            -0.1828242685076938,
            -0.13547980369369306,
            -0.08838882371319398,
            -0.04098991282736559,
            0.006148951695174352,
            0.05358854614364341,
            0.10076383255078758,
            0.1482420539010428,
            0.19546337640284114,
            0.2430013515002818,
            0.2902955394359731,
            0.33791575186057776,
            0.38529352322909666,
            0.4329879648195773,
            0.48042384929061616,
            0.5281559622727421,
            0.5756114899695932,
            0.623353221865763,
            0.6708168941769422,
            0.7185767897132759,
            0.7660734567229619,
            0.8138839924130354,
            0.8614449395452416,
            0.9093259424002715,
            0.9569551720851148,
            1.00489381281189,
            1.052565456918673,
            1.1005309162788437,
            1.1482163554925187,
            1.1961902626666143,
            1.2438845262184115,
            1.2918755282725678,
            1.3395974478550075,
            1.3876276103207164,
            1.435396383706849,
            1.4834752389724934,
            1.5312880003791258,
            1.5794004051201784,
            1.6272329401772145,
            1.6753528235877024,
            1.7231831383229261,
            1.771299802893984,
            1.8191307577725244,
            1.8672597158588635,
            1.915114952703863,
            1.9632791907608034,
            2.0111744564374376,
            2.0593760385657878,
            2.1072990770174047,
            2.1555156634664905,
            2.203440382211981,
            2.2516519404251665,
            2.2995696958140828,
            2.3477820173509647,
            2.3957109265832153,
            2.4439476487140923,
            2.4919106926236476,
            2.54018665811658,
            2.5881878800093077,
            2.636496239847994,
            2.6845207745298216,
            2.7328441959070653,
            2.7808767770516143,
            2.8292070422841884,
            2.877248615861642,
            2.925596333653153,
            2.973665060739563,
            3.022051179176384,
            3.070165534607993,
            3.1185995234577004,
            3.166756760851982,
            3.2152231016445287,
            3.26339899721385,
            3.311873225752938,
            3.3600511519760414,
            3.4085324227000284,
            3.456729034064404,
            3.5052472435543733,
            3.553497696979303,
            3.6020808425523323,
            3.65039839012732,
            3.6990406328295626,
            3.7474032070176637,
            3.7960755776080664,
            3.8444564635712606,
            3.8931445547148833,
            3.9415452070600474,
            3.990264505859914,
            4.038709288131645,
            4.087483584655625,
            4.135989777004582,
            4.184825320659642,
            4.233388049042157,
            4.282272755131455,
            4.330876567169099,
            4.379797115371836,
            4.428433488097273,
            4.477387444525718,
            4.526059859859496,
            4.575054461501523,
            4.623772336701816,
            4.672816637880712,
            4.721587130971576,
            4.7706849632644195,
            4.8195079673725445,
            4.86865557921245,
            4.917524665784868,
            4.966715144277407,
            5.015624816165447,
            5.064856343739669,
            5.113809038444542,
            5.16308764544638,
            5.2120910159823115,
            5.261422498023456,
            5.310478222632433,
            5.359858302611157,
            5.40895698281889,
            5.458374063453649,
            5.507505331362458,
            5.5569544796164365,
            5.606120381098544,
            5.655610244268046,
            5.7048234055567475,
            5.7543660015684175,
            5.803634491127644,
            5.853231385827909,
            5.902550399154001,
            5.952192689878761,
            6.001551838348352,
            6.051230583324473,
            6.100623634994124,
            6.150335215023044,
            6.199760475203984,
            6.249504024271164,
            6.298961071352658,
            6.348737168989627,
            6.398227771580551,
            6.448039870991543,
            6.497568279570516,
            6.547419860120246,
            6.596987388328506,
            6.646876205934611,
            6.696477506075331,
            6.746396466389339,
            6.796024723017795,
            6.845969472867296,
            6.895623524650052,
            6.945595945073704,
            6.995279282355052,
            7.045282698397218,
            7.094997047873133,
            7.14503088897723,
            7.194773493907421,
            7.244833555093757,
            7.29459976170988,
            7.3446818605906765,
            7.394468925211821,
            7.444572476846502,
            7.4943824278152915,
            7.544512178325528,
            7.594351605157145,
            7.644514425479092,
            7.694388412503669,
            7.744585418418352,
            7.794490276805508,
            7.8447135014715,
            7.89463917549691,
            7.944880110151073,
            7.994822464503705,
            8.045083437902955,
            8.095050803535711,
            8.14534330842395,
            8.19534699638328,
            8.2456778746294,
            8.295718585553727,
            8.346082461462268,
            8.396150987129564,
            8.44653907281671,
            8.496630046007272,
            8.54704305664151,
            8.597163072446456,
            8.647611248451875,
            8.697771300743087,
            8.748262439213926,
            8.798465347779024,
            8.848996443860958,
            8.899234684137681,
            8.949796379879626,
            9.000061341186427,
            9.050648523972109,
            9.100939688301153,
            9.151556646018475,
            9.201882071559169,
            9.252538755008775,
            9.302908416463874,
            9.353612609020159,
            9.404030855033863,
            9.454782316077912,
            9.505244577583769,
            9.556035340761786,
            9.606532127657193,
            9.657354007985216,
            9.70788050718621,
            9.75873410375508,
            9.809296185647288,
            9.860190972659183,
            9.910799023470837,
            9.96174236744329,
            10.012398675345974,
            10.063386709214585,
            10.114082723765215,
            10.165105726136785,
            10.215833733064697,
            10.266889320223429,
            10.31765282453495,
            10.368748919510518,
            10.419557616549154,
            10.470701721988553,
            10.521558927918848,
            10.57274920989078,
            10.62364904799308,
            10.674878272427192,
            10.725814295854203,
            10.777078977463729,
            10.828051061294461,
            10.879353800618196,
            10.930366195591311,
            10.981711230223372,
            11.032767343441753,
            11.084156484280037,
            11.135256377753409,
            11.186687994276173,
            11.237828496941702,
            11.289298499311919,
            11.340475227072313,
            11.391980204163284,
            11.443191575518297,
            11.494732542888006,
            11.54598204801164,
            11.597563777734445,
            11.648856086583054,
            11.700481042036742,
            11.751815461732072,
            11.803479584140812,
            11.854849570443731,
            11.906546022160933,
            11.957946084562504,
            12.009672569227762,
            12.06110393881369,
            12.112864497697172,
            12.164332762302614,
            12.216132345006534,
            12.267640527757964,
            12.319479163382532,
            12.371024284056853,
            12.422896941079951,
            12.47447298081816,
            12.526374391574423,
            12.577977887429327,
            12.629907230139551,
            12.68154010818823,
            12.733501317000743,
            12.785168547788027,
            12.837165999287011,
            12.888870172412075,
            12.940903696324051,
            12.992641714349528,
            13.044706090669294,
            13.09647181332223,
            13.14856191301632,
            13.200352579445642,
            13.25246895136411,
            13.304288333347996,
            13.356436673987584,
            13.408290865444679,
            13.460475557558881,
            13.51236608735818,
            13.564585496437996,
            13.616508210900983,
            13.668757521647157,
            13.720708454009888,
            13.772986059700854,
            13.824966344104748,
            13.877275346583462,
            13.929289017713096,
            13.981632646716145,
            14.033681327868152,
            14.086059340987198,
            14.138141360604651,
            14.19055185496922,
            14.24266583509774,
            14.295108629046283,
            14.347255597398458,
            14.39973240966067,
            14.45191438137192,
            14.504426980373967,
            14.556645352539977,
            14.609194762259287,
            14.661450137702454,
            14.714036454548546,
            14.766328235085014,
            14.818950012035886,
            14.87127612113651,
            14.923931192392786,
            14.976290135998573,
            15.02897848278317,
            15.08137197422899,
            15.13409670542321,
            15.186528413946315,
            15.239292476360944,
            15.291763847552119,
            15.344566838916755,
            15.397076076660099,
            15.449915893660675,
            15.502461519622864,
            15.55533801894976,
            15.607921193210634,
            15.660836070129683,
            15.713458249857895,
            15.76641186169354,
            15.819072149925038,
            15.872062811286696,
            15.924759377882024,
            15.97778603556956,
            16.030518926058054,
            16.08358258910254,
            16.13635336437421,
            16.189455321114632,
            16.242264700497927,
            16.295404994465134,
            16.34825265894479,
            16.40143123217471,
            16.45431763499686,
            16.50753556176549,
            16.560462007324407,
            16.613720120090495,
            16.666686503548362,
            16.71998339003081,
            16.772987277863677,
            16.826320160183055,
            16.879359232294277,
            16.932727110234282,
            16.985801993453563,
            17.039206988677794,
            17.092320714353512,
            17.145765791890646,
            17.198920484304075,
            17.25240629736844,
            17.305601024774788,
            17.359125418590608,
            17.41235736298409,
            17.465901900928728,
            17.519095700902703,
            17.5724513544071,
            17.625220287367046,
            17.677744423603574,
            17.729235839727867,
            17.77990993648471,
            17.82915629012315,
            17.877288467871356,
            17.92414545420038,
            17.97031251738851,
            18.016085805973688,
            18.062103706839768,
            18.10873185956444,
            18.156140284616622,
            18.204365850273287,
            18.252895492084637,
            18.30154522092475,
            18.34958504214294,
            18.39712404278579,
            18.4438610536479,
            18.49041291005033,
            18.536912783473348,
            18.58403097218025,
            18.63169633818806,
            18.680034341971858,
            18.728354144698745,
            18.776233417386212,
            18.82273545205224,
            18.86746335212294,
            18.909940404208207,
            18.950250184132422,
            18.98861982144265,
            19.025517931012995,
            19.061549413067027,
            19.097161219299448,
            19.132951462015992,
            19.16904319127526,
            19.205885109803237,
            19.24320636003341,
            19.28127490794625,
            19.319520745052465,
            19.35803933784085,
            19.39617811537558,
            19.43402923599678,
            19.47112060114385,
            19.50780291911387,
            19.543867687620924,
            19.57994138989336,
            19.6158575767216,
            19.652199664816756,
            19.688590655375677,
            19.725344445887067,
            19.7619540048015,
            19.798667012380335,
            19.835165043304144,
            19.87192031763648,
            19.90889094773945,
            19.94662310924636,
            19.985046157556205,
            20.024341489983133,
            20.064127662520058,
            20.104147571561647,
            20.143852509165175,
            20.182994787530006,
            20.22122557079455,
            20.258694772411417,
            20.295356847373256,
            20.331629807056302,
            20.367578385101087,
            20.40354935399428,
            20.439594585502302,
            20.475946891102538,
            20.51270300071224,
            20.550140819399935,
            20.5883935792987,
            20.627735585094438,
            20.668163931982672,
            20.709723095943264,
            20.75218854469235,
            20.795359983548,
            20.838965010089648,
            20.88281277234073,
            20.926797451200468,
            20.970896412660494,
            21.015139145298004,
            21.059545008879685,
            21.104078858881433,
            21.148652563403587,
            21.193098582366698,
            21.23732117947189,
            21.281154605004996,
            21.324712928808193,
            21.36793704225263,
            21.411168913349563,
            21.454359844031803,
            21.497861010795376,
            21.541456967164958,
            21.585333110870103,
            21.629082720514305,
            21.672808313637027,
            21.71608905074542,
            21.759167663650445,
            21.801802887975914,
            21.844451720111977,
            21.88706399842459,
            21.930128796086795,
            21.97362440103011,
            22.017825641796843,
            22.06259541257241,
            22.107936370273535,
            22.153614663568053,
            22.199512435896487,
            22.24541508392932,
            22.291240628941026,
            22.336856469985385,
            22.382231487280283,
            22.427297556270148,
            22.47202743733509,
            22.516409093255135,
            22.560442155659832,
            22.604197964703662,
            22.647758092083652,
            22.691250526174997,
            22.734790090714434,
            22.778446679446134,
            22.82223532076516,
            22.866091865133342,
            22.90990799043011,
            22.953565417005667,
            22.996995327754014,
            23.040172134046752,
            23.083222240355404,
            23.126220554020392,
            23.16942433213447,
            23.212839518080763,
            23.256644647163636,
            23.30063265578111,
            23.344818012420923,
            23.388836690623613,
            23.432669376687773,
            23.475977935932082,
            23.518870014330503,
            23.56115013725096,
            23.603075262743317,
            23.644572656103975,
            23.68597304382131,
            23.72723449363166,
            23.768678018077562,
            23.810190425403857,
            23.85198976051961,
            23.893822873738696,
            23.935736324975505,
            23.97738702077406,
            24.018738131091688,
            24.05954750539105,
            24.09992398909741,
            24.13987377433634,
            24.179739322781675,
            24.219658876782407,
            24.25997228813096,
            24.300662727684713,
            24.34177546649375,
            24.383040040841227,
            24.424269564119715,
            24.46517009881967,
            24.505686849551143,
            24.54575883049483,
            24.585653153252807,
            24.6254857281708,
            24.66562709989129,
            24.70608625921457,
            24.74702636595662,
            24.788197992655828,
            24.829540834254853,
            24.87067119506358,
            24.911538365912197,
            24.951827531890075,
            24.991664378055347,
            25.030878708176267,
            25.06974901349693,
            25.10821029483006,
            25.14660980036152,
            25.18492571015426,
            25.22351776603245,
            25.262335811908258,
            25.301675436044537,
            25.3413788421486,
            25.381591147774408,
            25.42203622942595,
            25.46273450633836,
            25.50340114287063,
            25.544089947829313,
            25.584640304610435,
            25.62525283771779,
            25.6658912075431,
            25.70682086745921,
            25.747992394229065,
            25.789558657268582,
            25.831351989979556,
            25.873370500114405,
            25.91538257754148,
            25.957380097701517,
            25.999201924248585,
            26.040985218792986,
            26.08267516406826,
            26.124526167133865,
            26.16647948780759,
            26.208746266979432,
            26.25114247143294,
            26.293743259126966,
            26.336252615317306,
            26.378690958881705,
            26.420789130318827,
            26.462671466068965,
            26.50421569949243,
            26.545709173130174,
            26.587155244424974,
            26.628896086729885,
            26.670920630878303,
            26.71345745386743,
            26.75636576534589,
            26.799702384489642,
            26.84322209388775,
            26.88691477365145,
            26.930559725888596,
            26.974222115306276,
            27.017792538182643,
            27.06143383916634,
            27.105107062781464,
            27.148970963333532,
            27.19295275676111,
            27.23711724370913,
            27.281309924427486,
            27.325521612666265,
            27.369561275650867,
            27.41343847123184,
            27.45700596977083,
            27.500365561373187,
            27.54345820545027,
            27.58648269774989,
            27.629440212536576,
            27.67256017952238,
            27.715812758269294,
            27.759357823099396,
            27.803049032149396,
            27.846931162233652,
            27.890753427353363,
            27.934522761507843,
            27.977998210228023,
            28.021280232736935,
            28.06423509074682,
            28.107085350514623,
            28.149779408535682,
            28.192551873966373,
            28.235333220098127,
            28.278268370004792,
            28.32122250002532,
            28.364277956665717,
            28.407268344067212,
            28.45029712788028,
            28.493199019940494,
            28.53610805543433,
            28.578853241026803,
            28.62155221465377,
            28.664036518220747,
            28.706412882083118,
            28.748560389586306,
            28.790627480433365,
            28.83255097242709,
            28.87451136702131,
            28.916437163629183,
            28.958459684540966,
            29.000440478708583,
            29.042438091357358,
            29.084288100347308,
            29.126068183816482,
            29.167675887572347,
            29.209288419658364,
            29.250867434665032,
            29.29263141830585,
            29.33450682561973,
            29.376629794320475,
            29.41882153902658,
            29.46111965924604,
            29.50329059087921,
            29.545385583390235,
            29.587216025852612,
            29.62893442510474,
            29.670424369734004,
            29.71190259790518,
            29.75327188015462,
            29.794729141866203,
            29.836150621662657,
            29.877694795676575,
            29.919216040254568,
            29.960868707536438,
            30.002500371540123,
            30.044269184911407,
            30.086011215796503,
            30.12786619373459,
            30.16966152208745,
            30.211524641738304,
            30.25330281515103,
            30.295146329123803,
            30.33694006855464,
            30.378858694382057,
            30.420799861986843,
            30.462916053293352,
            30.50508142829205,
            30.547396112836296,
            30.589712745909104,
            30.632110060464235,
            30.674453681941774,
            30.716854270732334,
            30.75920809953424,
            30.801671116330862,
            30.84414644602568,
            30.886799816798217,
            30.929500032893696,
            30.972378021703683,
            31.015249311647384,
            31.05819859652605,
            31.101012628740435,
            31.14376788562976,
            31.186278485238464,
            31.228675423297513,
            31.27084262954924,
            31.312992895998047,
            31.35506230071904,
            31.397297383056944,
            31.43961678774454,
            31.48221649618756,
            31.524944447838397,
            31.56791115687195,
            31.6109111668564,
            31.65401494460807,
            31.697028643561403,
            31.740050548195885,
            31.7829432925326,
            31.82585399947145,
            31.868691883482605,
            31.911621121751203,
            31.95455537383947,
            31.997633356786164,
            32.04074058087417,
            32.0839736348708,
            32.12719057805662,
            32.17046499587459,
            32.213657095452064,
            32.25685721302757,
            32.29995673527902,
            32.343087179357404,
            32.38616562416781,
            32.42934568280755,
            32.47253058130825,
            32.5158534171494,
            32.55917425884433,
            32.60259327314659,
            32.645944856169145,
            32.68932986030594,
            32.73259966359888,
            32.77588716679921,
            32.819076810546534,
            32.86231998722695,
            32.9055124952499,
            32.948792113828176,
            32.99204444708291,
            33.035393578821974,
            33.07871750440341,
            33.122150496267814,
            33.16556785696573,
            33.209111131403205,
            33.25264053716013,
            33.29627254794536,
            33.33984671322516,
            33.38344989390638,
            33.426928621825006,
            33.470384208451954,
            33.51370281131207,
            33.557030945853164,
            33.60028199623184,
            33.64361301485017,
            33.6869178113233,
            33.730311850051116,
            33.773654520174,
            33.817031458834826,
            33.860307685591714,
            33.90360015026134,
            33.946812982874036,
            33.99011055619299,
            34.033407088358864,
            34.076855788627455,
            34.12032635360428,
            34.16391126362479,
            34.207433187262836,
            34.25095545279308,
            34.29430924655724,
            34.337597711592,
            34.38070359295085,
            34.42378681124329,
            34.46676555724967,
            34.50981108284136,
            34.55283141811599,
            34.59596576974911,
            34.63908787312221,
            34.68230432202096,
            34.72546297887304,
            34.76866204001857,
            34.81174591879346,
            34.85482638761187,
            34.897766079523485,
            34.94070317822431,
            34.983528608432884,
            35.026403657848775,
            35.06923411369133,
            35.112177054751236,
            35.15512315527437,
            35.19819373329372,
            35.24124983829259,
            35.28437898658179,
            35.32743374237493,
            35.370507070017055,
            35.41347707968616,
            35.45647539086646,
            35.49941234494811,
            35.542447896937574,
            35.58549529973476,
            35.62870192119294,
            35.671948984661924,
            35.71534265667822,
            35.75872485496843,
            35.80216958598557,
            35.845505747786525,
            35.888812708980545,
            35.931945024570666,
            35.97502399337493,
            36.01794995578147,
            36.06089205871559,
            36.103778649842845,
            36.14679253918531,
            36.189845550308895,
            36.23308582337067,
            36.276376474886604,
            36.319814467809834,
            36.36322647746545,
            36.40669272648394,
            36.45004921595069,
            36.49341004189294,
            36.536654018077314,
            36.579941911969556,
            36.623184584180805,
            36.66655184877433,
            36.70994709276247,
            36.75350293936518,
            36.79709023507073,
            36.840797086237714,
            36.88447449989805,
            36.928200782407515,
            36.97184006949836,
            37.01549906553866,
            37.05907292631994,
            37.10270142500895,
            37.14629639047932,
            37.19000053896134,
            37.23371120598793,
            37.27754138960146,
            37.32135815585228,
            37.365244246056506,
            37.40905343366619,
            37.45287180960158,
            37.49657229956146,
            37.540275578478436,
            37.583885808466924,
            37.62755090293231,
            37.67118485069247,
            37.714926720695615,
            37.75867223671363,
            37.80253262229524,
            37.84638273801101,
            37.890324377513224,
            37.934229692965886,
            37.978214266663166,
            38.022156223954354,
            38.06617814760436,
            38.11015548959627,
            38.15419720629884,
            38.1981734275812,
            38.24218331317143,
            38.286106366178544,
            38.33005603666113,
            38.37393070468556,
            38.41786199602342,
            38.46175260592888,
            38.50572681567283,
            38.54967198756653,
            38.5936889522847,
            38.63765346587566,
            38.68166078814471,
            38.72559485479308,
            38.76956885423274,
            38.81347986408466,
            38.85745345156883,
            38.90138437769289,
            38.94538835801775,
            38.989347916519804,
            39.033365266602786,
            39.07732103516293,
            39.121320868614525,
            39.1652567591673,
            39.209246456006426,
            39.2531902084481,
            39.29720720395236,
            39.34119325746177,
            39.38525861525119,
            39.42928991208931,
            39.47339262659639,
            39.51744888834971,
            39.561567041638874,
            39.60562828049968,
            39.649742172274266,
            39.69378927388134,
            39.737876023500846,
            39.78188568477072,
            39.82592518064952,
            39.8698861403004,
            39.91388235082882,
            39.957813284670564,
            40.001797353604886,
            40.04573390924188,
            40.08973740994575,
            40.1337013173086,
            40.17773308847219,
            40.22172303394314,
            40.26577666170312,
            40.309786782520916,
            40.353861447878096,
            40.397896599521474,
            40.44200167099979,
            40.4860718288587,
            40.530214754057475,
            40.57432184301847,
            40.61849732643238,
            40.66262909868528,
            40.7068173575929,
            40.75094964608981,
            40.79512452020569,
            40.8392347160577,
            40.88338458425352,
            40.92747593784145,
            40.9716242246518,
            41.01573500775757,
            41.05992699769206,
            41.10409553932041,
            41.14834644560511,
            41.19255717121267,
            41.23681733392151,
            41.2809980840573,
            41.32519142458905,
            41.36928357088817,
            41.41338881492159,
            41.457415520818586,
            41.50149587324958,
            41.545544495381435,
            41.58968658485007,
            41.63382231026794,
            41.67805326104435,
            41.72226193559365,
            41.766535353904445,
            41.810753584893426,
            41.85501125263513,
            41.8992016250307,
            41.943437891805964,
            41.98762697580431,
            42.03189053552993,
            42.076135511390405,
            42.12047224387059,
            42.16479450330431,
            42.209192077061545,
            42.25354699084829,
            42.297940171834775,
            42.34225758694757,
            42.38659274529654,
            42.430848972552205,
            42.47514016448116,
            42.519382616727206,
            42.5636958039823,
            42.60799143032835,
            42.6523750282377,
            42.69674287377846,
            42.741184845132516,
            42.7855878753297,
            42.83004066499706,
            42.87443344398449,
            42.9188642429442,
            42.963231976008665,
            43.00764162232382,
            43.05199882799686,
            43.096410339972245,
            43.14078592325913,
            43.18523327076718,
            43.22966258398396,
            43.27417932758823,
            43.31868661311492,
            43.36327935594317,
            43.407849122844425,
            43.452479352030984,
            43.49705818012551,
            43.54167207514636,
            43.58622040139708,
            43.630807062791014,
            43.6753455358093,
            43.71995058322887,
            43.76453556084476,
            43.809204241529905,
            43.85385612264243,
            43.89857458934372,
            43.94324973866646,
            43.987959712854966,
            44.0326017443044,
            44.07726863946281,
            44.12187250390403,
            44.166521713651576,
            44.21113433783301,
            44.25581875550226,
            44.300485941083025,
            44.34523273217885,
            44.3899594653947,
            44.43475362512058,
            44.47951054344791,
            44.5243163309651,
            44.5690682755463,
            44.61385619470613,
            44.65858379310301,
            44.70334664327968,
            44.74805627921428,
            44.79281372179383,
            44.83753478635941,
            44.882320848344214,
            44.92708404018753,
            44.971918464547066,
            45.01672727164483,
            45.06159561248191,
            45.10642133357987,
            45.151287909941836,
            45.19609677496775,
            45.24093770716195,
            45.285720278196315,
            45.330540772961,
            45.37531384576962,
            45.42013648415954,
            45.46492287157542,
            45.509765742125175,
            45.55457590827904,
            45.59944046762484,
            45.644267417894795,
            45.689140010174334,
            45.7339666323333,
            45.778831763370086,
            45.82364825149053,
            45.86850721680507,
            45.913326424918395,
            45.95820231553372,
            46.00305166238548,
            46.04796700654649,
            46.09285748649692,
            46.13780535281791,
            46.18271394019551,
            46.22766131520172,
            46.2725547977115,
            46.31748012049107,
            46.3623545409618,
            46.40727340570817,
            46.452158261854876,
            46.49710340966875,
            46.542024562396286,
            46.587005990863055,
            46.63195542233216,
            46.676951242799205,
            46.72190057336945,
            46.766886915225065,
            46.8118237095139,
            46.856803190739434,
            46.901743775743654,
            46.94673901643322,
            46.99170572379816,
            47.0367300263938,
            47.081723718539806,
            47.126765387049694,
            47.17176524374619,
            47.21680223947021,
            47.26179114330319,
            47.30681819858934,
            47.351804713710905,
            47.396842754538916,
            47.44185548472165,
            47.486932501951195,
            47.531992016952174,
            47.577114982656255,
            47.622212869838904,
            47.667360694686096,
            47.712468359821514,
            47.75761327815369,
            47.80271022019857,
            47.84784330176241,
            47.89293324215811,
            47.93806694619548,
            47.98316702989392,
            48.02831714087166,
            48.073438233642655,
            48.11860988019068,
            48.16375123054795,
            48.20894099830356,
            48.254097354685946,
            48.29929935894068,
            48.34446405155409,
            48.3896695804993,
            48.43483289392684,
            48.48003240405663,
            48.525188361180604,
            48.57038300235796,
            48.615541419962774,
            48.66074890773431,
            48.70593131235147,
            48.75117010931092,
            48.796386421792796,
            48.84165366951746,
            48.88688907164018,
            48.93216347504252,
            48.977396851331655,
            49.022666155924256,
            49.06789765471688,
            49.113174618198215,
            49.15842531193463,
            49.20373123599466,
            49.24901664560587,
            49.29435618877985,
            49.33966992851314,
            49.38502908614493,
            49.43035381041806,
            49.47571706733088,
            49.52104158406931,
            49.566402270182714,
            49.61172393877623,
            49.657081521977176,
            49.70240185466939,
            49.74776081080528,
            49.79308783134338,
            49.8384611395284,
            49.88381066316257,
            49.929214114991005,
            49.97459750574334,
            50.02003337800339,
            50.06544268261751,
            50.110893249367386,
            50.15630581299078,
            50.20174971091762,
            50.24715146747641,
            50.29258674220084,
            50.33798848290572,
            50.38343647621353,
            50.42886487539876,
            50.474350727504785,
            50.51982365891356,
            50.56535314855265,
            50.610863191183064,
            50.656417242383405,
            50.701937927699845,
            50.74748945476629,
            50.792998973518266,
            50.83853761311181,
            50.884039090876854,
            50.92958067973085,
            50.97509836034609,
            51.02066757297253,
            51.06621995278706,
            51.111822040419845,
            51.15739966659981,
            51.20301277545846,
            51.24858732370252,
            51.29418632072601,
            51.33974251915601,
            51.385327755062605,
            51.43088102255142,
            51.47647810446552,
            51.522057138194576,
            51.56768867475479,
            51.61330474688983,
            51.65896816251389,
            51.70460691681538,
            51.750281930771266,
            51.795923009660264,
            51.841595147346794,
            51.8872327621762,
            51.93290456733722,
            51.97854766436778,
            52.02423030492352,
            52.0698892388058,
            52.11558997004387,
            52.16126774954029,
            52.206986121266816,
            52.25267923597136,
            52.298409949798604,
            52.34411209865307,
            52.38984842569668,
            52.435553504506466,
            52.4812906632568,
            52.526996206680934,
            52.57273466232367,
            52.61844390872702,
            52.66418892378696,
            52.70990780068457,
            52.75566423246881,
            52.8013956094789,
            52.84716367494727,
            52.892905773406575,
            52.93868288751454,
            52.984433565098975,
            53.03021955792395,
            53.07598081965942,
            53.12178005318792,
            53.16755751441093,
            53.21337556746826,
            53.25917342192197,
            53.305011514490474,
            53.35082764809073,
            53.39668004699439,
            53.44250637184189,
            53.488364456272265,
            53.53419397843761,
            53.58005473154414,
            53.62588924660302,
            53.67175903595622,
            53.717607533422665,
            53.76349469055354,
            53.809362037319254,
            53.855265729359466,
            53.90114534936863,
            53.947055594054206,
            53.992937091453506,
            54.038847271282364,
            54.084729835308345,
            54.130645193439605,
            54.176538465734616,
            54.22246892755612,
            54.268380355954925,
            54.31432822389769,
            54.360255054022204,
            54.40621472066512,
            54.45215085924774,
            54.49811898867498,
            54.54406469163737,
            54.59004464797649,
            54.636004755322524,
            54.68200017811809,
            54.727976015935454,
            54.77398572012063,
            54.8199746250094,
            54.86599673923548,
            54.91199850430258,
            54.95803490735846,
            55.00405222700033,
            55.050103918507915,
            55.096134746692236,
            55.14219540463512,
            55.18823060259597,
            55.23429099460975,
            55.28032419113878,
            55.326383947101114,
            55.37242109512159,
            55.41849132501762,
            55.46454542669093,
            55.51063669923132,
            55.556712889335245,
            55.60282298359425,
            55.648912540558,
            55.695029145742204,
            55.74111972525685,
            55.787234603717174,
            55.833324271502434,
            55.87944244405949,
            55.92554195624339,
            55.97167665254838,
            56.01779872463401,
            56.06395851486606,
            56.11010580423167,
            56.156286860508054,
            56.20244999394578,
            56.24864025198718,
            56.29480714734386,
            56.34099807341324,
            56.38716558658195,
            56.43336022433076,
            56.479536655454616,
            56.52574569284267,
            56.57194127778272,
            56.6181710271713,
            56.66438654170988,
            56.710632062840844,
            56.75685831116849,
            56.80310925489617,
            56.84933747223718,
            56.8955891265771,
            56.94181954232148,
            56.98807628572584,
            57.03431594520596,
            57.08058522078692,
            57.12684026904311,
            57.173126143517855,
            57.21939815902494,
            57.265700418999685,
            57.311987712794014,
            57.35830354440748,
            57.40460256482593,
            57.45092763716545,
            57.49723412212968,
            57.54356508034737,
            57.58987771388657,
            57.63621636468608,
            57.682539987101215,
            57.72889339335951,
            57.77523542399197,
            57.82160887818497,
            57.86797082779532,
            57.91436104683441,
            57.96073555194806,
            58.00713321361016,
            58.0535112862416,
            58.099910521022295,
            58.146290517486314,
            58.19269406554201,
            58.23908196854353,
            58.28549679604114,
            58.33189887223008,
            58.3783287932991,
            58.42474604737414,
            58.47118959065118,
            58.51761891106238,
            58.564072587651346,
            58.61051087636481,
            58.656972573786646,
            58.70341884317981,
            58.749888538408875,
            58.79634356483945,
            58.84282267597102,
            58.8892883203697,
            58.935779185814766,
            58.98225794182144,
            59.028763001397685,
            59.075256818090246,
            59.12177691406983,
            59.1682853244816,
            59.21481821660294,
            59.26133761923241,
            59.307878792042516,
            59.35440470730685,
            59.400951007480806,
            59.4474823367509,
            59.49403554685359,
            59.54057651358679,
            59.58714233672421,
            59.633698557864655,
            59.68028041948123,
            59.72685199652043,
            59.773445974297246,
            59.820025840910205,
            59.86662381655999,
            59.913205045573186,
            59.95980396589548,
            60.006388347812354,
            60.05299460623026,
            60.099591445754996,
            60.14621403727461,
            60.19282965275523,
            60.239469991403375,
            60.286100836464925,
            60.33275202615361,
            60.37939008145152,
            60.42604620421468,
            60.47268914164203,
            60.5193520772694,
            60.56600490978045,
            60.612680410540655,
            60.65934773211067,
            60.70602808179923,
            60.75266469195267,
            60.79924590481072,
            60.845735884420655,
            60.89224785308855,
            60.93898829825664,
            60.98637905564633,
            61.034892171579806,
            61.08493287580821,
            61.13680209315642,
            61.19027939882921,
            61.24517133766226,
            61.30066454404159,
            61.35639438772446,
            61.41161916209234,
            61.46618299691749,
            61.519625480627575,
            61.57175697786731,
            61.6219641715365,
            61.66973937368376,
            61.71438131621801,
            61.755458468443905,
            61.79303505401356,
            61.827145513357344,
            61.85894751995439,
            61.888434749023695,
            61.917005671467,
            61.94395148472017,
            61.97026074508535,
            61.994728146945576,
            62.018417133705114,
            62.04026319052845,
            62.06190270471584,
            62.08249428429868,
            62.1037790850022,
            62.1247664246575,
            62.146675402000724,
            62.168278379282015,
            62.1904053801092,
            62.21177511736728,
            62.233211473837436,
            62.25338150655399,
            62.273076822272095,
            62.290868107935125,
            62.30743702583464,
            62.321540306700484,
            62.33395753198626,
            62.344009498316424,
            62.35259087373606,
            62.35965758325255,
            62.36580223927894,
            62.37150738287387,
            62.377008640145526,
            62.38297079095691,
            62.38945712522741,
            62.396997230824645,
            62.405415768149126,
            62.41501015392177,
            62.42535229045381,
            62.43661363907152,
            62.448461149551726,
            62.46114938421925,
            62.4748549892168,
            62.48972448531547,
            62.50623791705465,
            62.52398961830044,
            62.54328915844978,
            62.56313360497065,
            62.5838533345914,
            62.60424254337481,
            62.62522371581024,
            62.64567285549901,
            62.66710098235816,
            62.68836005331293,
            62.711003215641334,
            62.73373701036598,
            62.757887687018886,
            62.78212559944568,
            62.80765204734502,
            62.83317539888346,
            62.85970541484239,
            62.88588106891698,
            62.91236941799671,
            62.937779708585865,
            62.96273733673615,
            62.986112235992174,
            63.00901040058484,
            63.03062864445717,
            63.05249588246446,
            63.073791482523916,
            63.09587838607612,
            63.11768043047889,
            63.14016788498146,
            63.16220214331958,
            63.18469534891226,
            63.20674059885673,
            63.229404844003064,
            63.25202998570424,
            63.27560985371014,
            63.29955690714473,
            63.32450682426096,
            63.34978524367727,
            63.37560927635692,
            63.401136824774404,
            63.4263078278001,
            63.45015699079203,
            63.472737789250935,
            63.493140792232644,
            63.51207658650531,
            63.528735332742414,
            63.544661769219324,
            63.558834726249074,
            63.57317421422439,
            63.58613089319512,
            63.59956710597262,
            63.61159637540838,
            63.62430572354132,
            63.63562539043943,
            63.64769298849634,
            63.65864455802176,
            63.67032308183416,
            63.681128066288515,
            63.692141962212254,
            63.70235142817601,
            63.71213799858885,
            63.721336398190275,
            63.72996680712172,
            63.73825594657125,
            63.74580247898828,
            63.75257865514413,
            63.75773508050406,
            63.7609680961506,
            63.763046171660825,
            63.76221856825823,
            63.76368275774057,
            63.76183991838475,
            63.76302871350002,
            63.760764011071714,
            63.76178276724097,
            63.75922552906085,
            63.760174954449184,
            63.75760531403209,
            63.75875667850685,
            63.75669106969517,
            63.75809459427796,
            63.75638185183524,
            63.75757535492782,
            63.755089096087914,
            63.75548695059461,
            63.75114990788411,
            63.75064607578605,
            63.74453072218225,
            63.74261415865743,
            63.73501377705435,
            63.732070179254464,
            63.72425527545546,
            63.72201886046724,
            63.71601118706177,
            63.716224846134104,
            63.71330952594453,
            63.71502154099166,
            63.7137384704787,
            63.71548009296827,
            63.71440484792279,
            63.71640605970138,
            63.71600344222777,
            63.718295632668564,
            63.7184930212665,
            63.720776582037544,
            63.720867350609986,
            63.7227734266172,
            63.72203571599368,
            63.72342667682735,
            63.721649829388625,
            63.722653360067504,
            63.72012900849558,
            63.72101433644767,
            63.71829314455193,
            63.7193481865885,
            63.71697265627064,
            63.7183243376346,
            63.716418272508065,
            63.717850235679805,
            63.71583757393838,
            63.71690653382332,
            63.71394188390396,
            63.714418985123515,
            63.71030178739509,
            63.710449095596495,
            63.70594439974866,
            63.70627411795269,
            63.70242279655052,
            63.70325941831586,
            63.700559745896996,
            63.70190818170538,
            63.70023273029894,
            63.70194984158039,
            63.700955394806165,
            63.7028977981306,
            63.702288341413905,
            63.70434060247604,
            63.70390912392387,
            63.70600317148032,
            63.7056548026069,
            63.70777323510158,
            63.70747741924107,
            63.70959221484896,
            63.70925053599669,
            63.71130480750471,
            63.71078626119371,
            63.712784096556724,
            63.7121365075519,
            63.71417367856144,
            63.7136163488459,
            63.71574329678626,
            63.71535297195777,
            63.71747086153133,
            63.71704251050462,
            63.71901789662261,
            63.71834202271863,
            63.72016899671193,
            63.71928211098771,
            63.72104933551879,
            63.72009442312479,
            63.72185174769673,
            63.72086606693633,
            63.7226255166889,
            63.72162984551393,
            63.7234546148147,
            63.722604800678084,
            63.724570070009705,
            63.72399336620298,
            63.726042410046645,
            63.72555498033308,
            63.72748507141249,
            63.726652086638,
            63.72828472799859,
            63.726798572642174,
            63.72812540670552,
            63.72604309236424,
            63.7271914543943,
            63.7248062161674,
            63.72590789834191,
            63.72348644383759,
            63.72460846862667,
            63.72228037462541,
            63.72344903140023,
            63.721259201578945,
            63.72249578856822,
            63.72045842161526,
            63.7217702312357,
            63.71985179974431,
            63.721213036894085,
            63.719330650481055,
            63.72070950319818,
            63.71881684687096,
            63.720222920258934,
            63.718382979267744,
            63.719854392996496,
            63.7181614981656,
            63.71969985007241,
            63.71814396691291,
            63.719710333829106,
            63.718215738518396,
            63.71981546295589,
            63.718422903450175,
            63.72013927877939,
            63.719021391502494,
            63.720914089727174,
            63.72014901225068,
            63.72216212493693,
            63.721611867627125,
            63.7236464202006,
            63.72315203587918,
            63.72519664625043,
            63.72478316342595,
            63.726899249574565,
            63.7266661788519,
            63.72886781694174,
            63.72877577183083,
            63.73101198016679,
            63.73093665071696,
            63.73318820338552,
            63.73312235776515,
            63.73541918354063,
            63.73543492419278,
            63.73774853731831,
            63.737760994636496,
            63.73996187514485,
            63.739705828887836,
            63.74168307980018,
            63.74098444449118,
            63.742765103583906,
            63.74172634887806,
            63.743435196342,
            63.74230203166176,
            63.744036053434,
            63.742965340255964,
            63.744738080565654,
            63.7437305218247,
            63.74549981367835,
            63.74446153985474,
            63.74616496934266,
            63.74496596019691,
            63.74655070949159,
            63.74509153378687,
            63.746559522504675,
            63.74486874262956,
            63.74629632993468,
            63.74454723354202,
            63.74602861579365,
            63.744398764864336,
            63.745957900258425,
            63.74446354272268,
            63.746034950590555,
            63.74453170037281,
            63.746034016616655,
            63.744383550668125,
            63.74580483297631,
            63.74402335526816,
            63.745432823594335,
            63.74367701469135,
            63.74516310784819,
            63.7435930979002,
            63.74519838892224,
            63.74386873684412,
            63.74557988395242,
            63.74444738712186,
            63.7462296251387,
            63.74522669351376,
            63.74705276893147,
            63.74613004877812,
            63.747983925788624,
            63.74710978254388,
            63.74898724503599,
            63.748155416695816,
            63.75007072267053,
            63.74931583324701,
            63.751291736581635,
            63.750661103761104,
            63.75269876357313,
            63.75219055979214,
            63.75425633873214,
            63.75380347593904,
            63.755853892768705,
            63.75537836053405,
            63.757393922347816,
            63.75686570825016,
            63.758860622288076,
            63.75830995318891,
            63.76032013911273,
            63.75981358597436,
            63.76187268350628,
            63.761462362279104,
            63.76356677669148,
            63.76322006625902,
            63.765309788449365,
            63.7648901075292,
            63.76688625063446,
            63.76625172868757,
            63.768128422042416,
            63.76726484616034,
            63.76906962576117,
            63.76809007472878,
            63.7698828265713,
            63.76888848797345,
            63.770679167190096,
            63.769664752245696,
            63.771424425670155,
            63.770331572488296,
            63.77204071684997,
            63.77084638087917,
            63.77250706570297,
            63.77122444865258,
            63.77284257749256,
            63.77148550574342,
            63.77307421837287,
            63.77167487620137,
            63.77327084022429,
            63.771903842600445,
            63.77354827916669,
            63.77227790804843,
            63.77397380794732,
            63.77278043311527,
            63.77448902633979,
            63.77329071283044,
            63.774977341231974,
            63.773726034510084,
            63.77539370661181,
            63.774117038212964,
            63.775790466644615,
            63.77454161130923,
            63.77623817668389,
            63.77504662342822,
            63.77677576766243,
            63.77565975261609,
            63.7774350926854,
            63.77642204549977,
            63.77825271596522,
            63.77735265324029,
            63.77922496516425,
            63.7783999795918,
            63.78028601750174,
            63.77948225386811,
            63.78137314662891,
            63.78058642211098,
            63.78250503701718,
            63.78178686877832,
            63.78375698600641,
            63.783141247182606,
            63.78515049712123,
            63.784593611628445,
            63.786599479589135,
            63.786015339460896,
            63.78798701455608,
            63.78733178067853,
            63.78927386964476,
            63.78857214462147,
            63.79050494789673,
            63.78979603893889,
            63.791726788907994,
            63.79101583411974,
            63.792938530512835,
            63.792209913683024,
            63.79412154083865,
            63.79337036811034,
            63.795271565444686,
            63.794497325511266,
            63.7963810307901,
            63.795566849757655,
            63.79742121546164,
            63.796546100580144,
            63.79837005134948,
            63.79743641938371,
            63.79924171942236,
            63.79827092147496,
            63.80006738530188,
            63.79907200199403,
            63.80085919066761,
            63.799836012650125,
            63.80160911803238,
            63.80055248341082,
            63.80230610320585,
            63.80120895162618,
            63.80293487240022,
            63.801783543684365,
            63.80347799034772,
            63.802271683770826,
            63.80395024316828,
            63.802727643970556,
            63.80442245823847,
            63.803245134634906,
            63.8049788834644,
            63.803878261936916,
            63.80564594429764,
            63.80460080424808,
            63.80638198286914,
            63.80535356589136,
            63.807136023701794,
            63.80610947916721,
            63.80789507155284,
            63.80687958460157,
            63.808674178529614,
            63.80768076889189,
            63.809488620061686,
            63.80852400322142,
            63.81035002609885,
            63.80942301953321,
            63.81127134312853,
            63.81038846388262,
            63.81225661102496,
            63.81141172548465,
            63.813291245829916,
            63.81246963978332,
            63.81435413388915,
            63.81354685410404,
            63.815436120006915,
            63.81464339188166,
            63.816539374388604,
            63.81576166067063,
            63.817664605537075,
            63.816899133806785,
            63.8188092112299,
            63.818055785309184,
            63.819973832307085,
            63.81923386796216,
            63.821156216896554,
            63.820420134625074,
            63.822335036710655,
            63.82157793005754,
            63.823472718168766,
            63.8226725986783,
            63.824545479619616,
            63.82370468057136,
            63.82556522786699,
            63.82470460863525,
            63.82656038188188,
            63.82569067108502,
            63.82753718644289,
            63.82664536413197,
            63.82847318391019,
            63.82754256161319,
            63.829351499354516,
            63.828386926665424,
            63.8301877300491,
            63.82921142725474,
            63.83101390052126,
            63.830040609649245,
            63.83184519220387,
            63.83087115949565,
            63.83267248106362,
            63.831686296658454,
            63.83347939357645,
            63.832472703614,
            63.83425408971982,
            63.83322220454039,
            63.83499087673975,
            63.833935773132026,
            63.8356975309159,
            63.834635073580166,
            63.83640212280948,
            63.83535659806593,
            63.837138302991434,
            63.83612324430661,
            63.83791903505174,
            63.836929044488954,
            63.838733075969365,
            63.837757540691726,
            63.83956695480198,
            63.83860321584803,
            63.84041802374045,
            63.83946637024036,
            63.841285274623246,
            63.84034213882739,
            63.84216531611527,
            63.8412325641177,
            63.843067226452945,
            63.84216109335264,
            63.844016614051675,
            63.8431528681066,
            63.84502805044607,
            63.84419811727635,
            63.84607856493912,
            63.845252000655854,
            63.847123447735385,
            63.846277565531516,
            63.84813875881421,
            63.847278085272066,
            63.84913810529011,
            63.84828196306952,
            63.85014833185054,
            63.84930770134069,
            63.85118092315123,
            63.85035296265787,
            63.85223023404257,
            63.85140812113187,
            63.85328678905225,
            63.85246492399205,
            63.85434125291492,
            63.85351170537437,
            63.855380270566,
            63.8545327986894,
            63.85638997804784,
            63.855519369717726,
            63.85736620251728,
            63.856475928082695,
            63.85831578024444,
            63.85741186436516,
            63.859246271268404,
            63.85833052715568,
            63.86015893614491,
            63.85923060365839,
            63.861053067525646,
            63.86011361342486,
            63.86193122825363,
            63.86098307138664,
            63.86279589292827,
            63.861838175689,
            63.86364539756204,
            63.86267630984806,
            63.86447940630867,
            63.86350282594155,
            63.86530610605768,
            63.86433063612879,
            63.866136920557224,
            63.86516645196925,
            63.86697397491033,
            63.86600387116525,
            63.86780968174065,
            63.86683555172482,
            63.868640817769,
            63.86766730476746,
            63.86947668702359,
            63.8685131529107,
            63.870329262134014,
            63.869378905185414,
            63.871199800854846,
            63.87025756920855,
            63.87208003542524,
            63.87114055278479,
            63.872963900490305,
            63.87202767863927,
            63.87385396933271,
            63.87292628487606,
            63.874758675697144,
            63.873845885629684,
            63.87568722308737,
            63.87479373290938,
            63.87664474379258,
            63.87576941976184,
            63.8776271320349,
            63.876761825277356,
            63.87862112362993,
            63.87775601687256,
            63.87961375656568,
            63.878745206385105,
            63.880601738596695,
            63.879732362095254,
            63.88158859343679,
            63.880719846394626,
            63.882574857058316,
            63.881703991559206,
            63.88355706615585,
            63.88268292762912,
            63.88453601379329,
            63.88366283349856,
            63.885518184970685,
            63.884649140828316,
            63.88650491362904,
            63.88563445314787,
            63.88748526509442,
            63.88660289046758,
            63.88844545654997,
            63.88754703901691,
            63.88938346398748,
            63.88847486938759,
            63.89030950217049,
            63.88939837716583,
            63.8912329351195,
            63.890320467892096,
            63.89215345175348,
            63.891235727481536,
            63.89306531739321,
            63.89213944867927,
            63.89396507660241,
            63.89303093572442,
            63.89485242111729,
            63.89391023182815,
            63.89572744962795,
            63.894777592087856,
            63.896591746176085,
            63.8956372758956,
            63.897451210403744,
            63.896497604890044,
            63.89831381537622,
            63.89736489395505,
            63.899183813304525,
            63.89823956511585,
            63.900060458689524,
            63.899119685933755,
            63.900942407768106,
            63.90000541228154,
            63.90183024693768,
            63.900897431289444,
            63.90272390762001,
            63.90179385791786,
            63.90362127597542,
            63.902692934084364,
            63.90452203615639,
            63.9035977675275,
            63.90543037138009,
            63.90451391580965,
            63.90635043704582,
            63.90544184807584,
            63.90728051201942,
            63.90637596712481,
            63.90821528219055,
            63.90731261044778,
            63.90915353528107,
            63.908255268750516,
            63.91009979787953,
            63.90920919162994,
            63.91105743882367,
            63.910173426150344,
            63.912023259890084,
            63.91114123618857,
            63.91299047619782,
            63.9121068081048,
            63.913954724869555,
            63.91306867612111,
            63.91491552154409,
            63.91402774119807,
            63.9158739433825,
            63.91498511036119,
            63.916831061594905,
            63.91594160087266,
            63.91778722633617,
            63.916896402615066,
            63.918740560464116,
            63.91784577412223,
            63.9196868296829,
            63.91878542252191,
            63.92062281889507,
            63.91971481690558,
            63.9215495157839,
            63.920637256145504,
            63.92247037855799,
            63.92155537966064,
            63.923387167271265,
            63.922469056937004,
            63.924299626820535,
            63.923378541698604,
            63.92520875795459,
            63.924286647080294,
            63.92611714582081,
            63.92519504040952,
            63.927024720227486,
            63.92610006141815,
            63.92792679366803,
            63.92699581451795,
            63.92881905108999,
            63.92788188403744,
            63.92970380883916,
            63.9287654873451,
            63.93058908277479,
            63.92965491281272,
            63.931481349953984,
            63.93055250076777,
            63.93238086324341,
            63.93145508200796,
            63.93328413355761,
            63.93235945389666,
            63.93418891818858,
            63.93326540616173,
            63.935095704308544,
            63.93417436962868,
            63.93600598656229,
            63.935087654549996,
            63.93692105593433,
            63.93600643522572,
            63.93784201094592,
            63.93693157449564,
            63.938769208277826,
            63.93786246038983,
            63.93970143837383,
            63.938797069332345,
            63.94063674394845,
            63.939733932692725,
            63.94157423741886,
            63.94067313792977,
            63.94251418523173,
            63.94161481014733,
            63.943456335538066,
            63.94255784396258,
            63.94439949086319,
            63.94350121708216,
            63.94534309481303,
            63.944445449105096,
            63.946287811926794,
            63.94539117369023,
            63.9472336257033,
            63.94633688055526,
            63.94817852118545,
            63.94727985980446,
            63.94912032510696,
            63.948219309256444,
            63.95005909028465,
            63.94915673577465,
            63.95099619073227,
            63.95009283848402,
            63.9519313578753,
            63.951025557498156,
            63.95286210606352,
            63.95195211492659,
            63.95378633275335,
            63.95287198343194,
            63.95470442795047,
            63.9537870626525,
            63.955618625090594,
            63.95469987162574,
            63.95653130971234,
            63.95561240796346,
            63.95744417355187,
            63.95652571636261,
            63.95835768365206,
            63.95743910221446,
            63.959270478834924,
            63.95835015641305,
            63.96018016330782,
            63.95925701863742,
            63.96108582919195,
            63.96016081646742,
            63.96198952586529,
            63.96106491438016,
            63.962894492032866,
            63.961971719100134,
            63.963802324426716,
            63.962881280808844,
            63.96471270603021,
            63.963793070763,
            63.965625354205606,
            63.964707507432145,
            63.966540681840655,
            63.965624726466835,
            63.96745829910538,
            63.96654313709862,
            63.96837649789298,
            63.96746106861274,
            63.96929450792793,
            63.96837974457789,
            63.97021453315603,
            63.969302962487696,
            63.971140083142046,
            63.970233106991834,
            63.97207214617198,
            63.971168384132035,
            63.97300794795811,
            63.972104657364945,
            63.973943697623,
            63.973039298407265,
            63.974877755935815,
            63.97397252761559,
            63.975810865873164,
            63.97490572842349,
            63.976744283061414,
            63.97583969915806,
            63.97767853536526,
            63.976774472826754,
            63.97861348745962,
            63.97770965406087,
            63.9795485763562,
            63.978644410927245,
            63.98048287740757,
            63.979577744536655,
            63.9814155609189,
            63.980509200215316,
            63.982346433166974,
            63.98143894891653,
            63.98327565902699,
            63.982366977573776,
            63.984203019514105,
            63.98329274665308,
            63.98512798140716,
            63.98421597984948,
            63.986050526214704,
            63.98513722365022,
            63.98697128548182,
            63.986057090288135,
            63.98789064271182,
            63.98697539503999,
            63.98880829838462,
            63.98789172293532,
            63.98972411077458,
            63.98880657341253,
            63.99063884841532,
            63.98972114106249,
            63.99155351903629,
            63.99063593902991,
            63.99246822846629,
            63.99155036585802,
            63.993382331341444,
            63.99246388630499,
            63.99429567779578,
            63.99337711337051,
            63.995209203023244,
            63.99429141974184,
            63.9961242180036,
            63.995207852365105,
            63.99704148369921,
            63.996126638027675,
            63.99796095007832,
            63.99704726780674,
            63.99888189217615,
            63.99796866895721,
            63.99980318632268,
            63.9988897465409,
            64.00072404804547,
            63.99981044860142,
            64.00164496760364,
            64.00073223642077,
            64.00256763413832,
            64.00165692198688,
            64.00349345923983,
            64.00258490554162,
            64.00442222780198,
            64.00351490819051,
            64.00535246900284,
            64.00444541195799,
            64.00628293105508,
            64.00537580803054,
            64.00721322939887,
            64.00630599967329,
            64.00814322740585,
            64.0072356440114,
            64.00907259656775,
            64.00816450353958,
            64.01000137181806,
            64.0090932102425,
            64.01093035615436,
            64.01002278156315,
            64.01186024968236,
            64.01095314871453,
            64.01279044727997,
            64.01188274029663,
            64.0137192650376,
            64.01280990556066,
            64.01464551305783,
            64.01373446726255,
            64.01556952404786,
            64.0146576021878,
            64.0164925459732,
            64.01558048644203,
            64.01741546991154,
            64.01650340246563,
            64.01833830957543,
            64.01742592574823,
            64.01926055737098,
            64.01834748209954,
            64.02018168925821,
            64.0192677062449,
            64.02110147571594,
            64.02018666182113,
            64.02202014989439,
            64.02110487026175,
            64.0229382907403,
            64.02202291819586,
            64.02385635724042,
            64.02294097151702,
            64.02477437556325,
            64.0238588763036,
            64.02569224419115,
            64.02477674163133,
            64.02661022910677,
            64.02569510205365,
            64.02752887194566,
            64.02661437675425,
            64.02844843588161,
            64.02753447937836,
            64.02936876109646,
            64.02845519530057,
            64.03028973399562,
            64.02937667664484,
            64.03121156653297,
            64.03029921055888,
            64.03213440968774,
            64.03122263692728,
            64.03305795576657,
            64.03214641432926,
            64.0339817491474,
            64.03307032678147,
            64.0349058088233,
            64.03399481108237,
            64.03583065778486,
            64.03492044138493,
            64.03675671343049,
            64.0358472834502,
            64.03768383378886,
            64.03677485437167,
            64.03861145355783,
            64.03770250490915,
            64.03953895746923,
            64.03862971091053,
            64.04046592046323,
            64.03955624530487,
            64.0413922794489,
            64.0404823609738,
            64.04231843854402,
            64.04140869322312,
            64.04324499090104,
            64.04233564275373,
            64.04417206870528,
            64.04326279092348,
            64.04509901656388,
            64.04418915008505,
            64.04602490712921,
            64.04511407062951,
            64.04694936643529,
            64.0460377250208,
            64.04787274028932,
            64.04696066206132,
            64.0487955241588,
            64.04788317214336,
            64.04971791278092,
            64.04880529144086,
            64.05063996177061,
            64.04972717623968,
            64.05156185869782,
            64.05064906692708,
            64.05248374180101,
            64.0515708669972,
            64.05340537431853,
            64.05249209831887,
            64.05432631216937,
            64.05341245842807,
            64.05524646038309,
            64.05433226737863,
            64.05616628857497,
            64.05525221079529,
            64.05708642239168,
            64.05617272949272,
            64.05800713209152,
            64.05709377125886,
            64.05892826454676,
            64.05801504211674,
            64.05984954797559,
            64.0589363531157,
            64.0607708779062,
            64.05985777002236,
            64.06169239925832,
            64.06077956991761,
            64.0626144116362,
            64.06170205076373,
            64.06353714630643,
            64.06262527518894,
            64.06446055590652,
            64.0635489999277,
            64.06538436170982,
            64.06447294596234,
            64.06630836830679,
            64.06539711692122,
            64.06723266968005,
            64.06632173451248,
            64.06815746089075,
            64.06724687182046,
            64.06908271475898,
            64.06817230743754,
            64.07000817693691,
            64.0690977848025,
            64.07093364877099,
            64.07002325031576,
            64.07185911095787,
            64.0709487228277,
            64.07278453963572,
            64.07187406869993,
            64.07370977685694,
            64.07279910103614,
            64.07463470802381,
            64.07372386389869,
            64.07555946323681,
            64.07464862299186,
            64.07648427983492,
            64.07557351511811,
            64.07740917110287,
            64.07649832246128,
            64.07833384011883,
            64.07742265230593,
            64.07925793042544,
            64.07834625797562,
            64.08018128719426,
            64.07926915345944,
            64.08110399814628,
            64.08019154359668,
            64.0820263115469,
            64.08111374338593,
            64.08294854634251,
            64.08203605672642,
            64.08387093546031,
            64.08295855340327,
            64.08479342732242,
            64.0838809601545,
            64.08571569538633,
            64.08480291161324,
            64.08663746517686,
            64.08572435965213,
            64.08755883309473,
            64.08664565126544,
            64.08848018726015,
            64.08756717653323,
            64.08940183392303,
            64.08848904526783,
            64.09032379942184,
            64.08941116059236,
            64.09124598813673,
            64.09033347667365,
            64.09216838378566,
            64.09125603470603,
            64.09309100866052,
            64.09217879675906,
            64.09401378956916,
            64.09310162180883,
            64.09493661188725,
            64.09402446525405,
            64.0958595061673,
            64.09494750059862,
            64.09678267704143,
            64.09587096442856,
            64.09770630761406,
            64.09679491807012,
            64.09863038126683,
            64.09771920534388,
            64.09955471267659,
            64.09864360691239,
            64.10047910992412,
            64.09956799533757,
            64.10140349165835,
            64.1004923766771,
            64.1023278936906,
            64.10141683330886,
            64.10325239141663,
            64.1023414101766,
            64.10417698711073,
            64.1032660193425,
            64.10510155429881,
            64.10419047843888,
            64.10602592729981,
            64.10511468462306,
            64.1069500670943,
            64.10603872450464,
            64.10787409638284,
            64.10696275395246,
            64.10879813224085,
            64.10788678295852,
            64.10972212094038,
            64.10881064857992,
            64.1106458912596,
            64.10973420464093,
            64.11156934473618,
            64.11065746120084,
            64.11249252564376,
            64.11158050826587,
            64.11341551346172,
            64.11250338469756,
            64.11433833482953,
            64.11342609750277,
            64.11526101643346,
            64.11434871972988,
            64.11618364758598,
            64.11527136303947,
            64.11710630954663,
            64.11619403925314,
            64.118028963953,
            64.11711662606724,
            64.11895148279575,
            64.1180390107779,
            64.11987380264395,
            64.11896123176558,
            64.12079601270626,
            64.11988345623298,
            64.12171829015081,
            64.12080585869701,
            64.12264078703282,
            64.12172854195224,
            64.12356357316176,
            64.1226515149176,
            64.12448661941957,
            64.12357467954963,
            64.12540979840246,
            64.12449786580638,
            64.12633295254018,
            64.12542096241052,
            64.127256029811,
            64.12634403781524,
            64.12817915064349,
            64.12726728745851,
            64.12910249889052,
            64.12819084006986,
            64.13002614404712,
            64.12911464745574,
            64.13094999866243,
            64.13003857280532,
            64.13187393693806,
            64.130962532859,
            64.13279790122765,
            64.1318865144655,
            64.13372188131407,
            64.13281049798718,
            64.13464585010762,
            64.13373443903396,
            64.1355697736689,
            64.13465833018932,
            64.13649366492147,
            64.13558222375204,
            64.13741757525031,
            64.13650616252906,
            64.13834152097412,
            64.13743010978578,
            64.13926544216498,
            64.13835396713809,
            64.1401892431166,
            64.13927765067471,
            64.14111286236246,
            64.14020114409296,
            64.1420363067282,
            64.14112449725799,
            64.14295963566876,
            64.14204778331194,
            64.14388291180619,
            64.14297103717823,
            64.14480614599849,
            64.14389422131318,
            64.14572928744131,
            64.14481726958992,
            64.14665228781396,
            64.14574018049801,
            64.14757517847552,
            64.14666304491378,
            64.14849805702545,
            64.14758595413791,
            64.1494209828752,
            64.14850889616496,
            64.15034391198442,
            64.14943178019591,
            64.15126676160516,
            64.15035456150103,
            64.1521895230476,
            64.15127730311394,
            64.1531122782023,
            64.15220010478956,
            64.15403511298247,
            64.15312301116967,
            64.15495805340773,
            64.15404601550696,
            64.15588109199118,
            64.15496911778561,
            64.15680423229347,
            64.1558923292495,
            64.15772747442607,
            64.15681562617384,
            64.1586507805171,
            64.15773894837139,
            64.15957409771177,
            64.15866226471591,
            64.16049742042556,
            64.15958561629874,
            64.1614208047646,
            64.16050907603133,
            64.16234431313336,
            64.16143267815963,
            64.1632679577479,
            64.1623563957358,
            64.16419169651654,
            64.16328016502626,
            64.1651154609809,
            64.16420391322632,
            64.1660391828508,
            64.16512758410384,
            64.16696282277624,
            64.1660511734412,
            64.1678863999904,
            64.16697474155839,
            64.16880998356392,
            64.16789836220823,
            64.16973362833183,
            64.16882204499161,
            64.17065731486126,
            64.16974572038872,
            64.17158096438855,
            64.1706693065707,
            64.17250451104852,
            64.17159277575051,
            64.1734279459602,
            64.17251614971109,
            64.17435129518933,
            64.17343945406485,
            64.17527458004238,
            64.17436270000373,
            64.17619781128242,
            64.17528590049668,
            64.17712100402503,
            64.1762090761713,
            64.17804417538485,
            64.17713223660654,
            64.17896732727897,
            64.17805536930551,
            64.17989044470704,
            64.17897845586043,
            64.18081351494395,
            64.17990149475506,
            64.18173654446356,
            64.18082450730428,
            64.18265955894009,
            64.18174752754535,
            64.18358259100683,
            64.1826705846507,
            64.18450566241802,
            64.18359368382403,
            64.18542876903416,
            64.1845168026858,
            64.18635188722583,
            64.18543991964984,
            64.18727500717706,
            64.18636305154561,
            64.18819815848512,
            64.18728624865017,
            64.18912138708993,
            64.1882095396982,
            64.19004470158708,
            64.18913289272638,
            64.19096805753689,
            64.19005624882185,
            64.1918914071938,
            64.19097959117019,
            64.19281475480788,
            64.19190296148686,
            64.1937381476097,
            64.19282640575706,
            64.19466161764456,
            64.19374992302406,
            64.19558514991176,
            64.19467347638545,
            64.19650870705226,
            64.19559703537274,
            64.19743226437586,
            64.1965205881269,
            64.19835581065806,
            64.19744412234522,
            64.19927933206536,
            64.19836762084272,
            64.200202816775,
            64.199291082994,
            64.20112627371611,
            64.20021453391665,
            64.20204972988051,
            64.20113799981974,
            64.20297320224634,
            64.20206147878547,
            64.20389667809117,
            64.20298494097152,
            64.20482012443483,
            64.2039083515872,
            64.2057435109098,
            64.2048316901925,
            64.20666682489308,
            64.205754958733,
            64.20759007696445,
            64.20667818318225,
            64.20851329860835,
            64.20760140268068,
            64.2094365253947,
            64.20852464205498,
            64.21035976997531,
            64.20944789005846,
            64.21128301127402,
            64.21037111170236,
            64.21220621696338,
            64.2112942855296,
            64.2131293772425,
            64.21221742439201,
            64.21405251299093,
            64.21314055964919,
            64.21497565393483,
            64.21406371376037,
            64.21589881674221,
            64.21498689254365,
            64.21682200412779,
            64.21591009522591,
            64.2177452149196,
            64.21683332125757,
            64.2186684479677,
            64.21775656840848,
            64.2195917004724,
            64.21867983263058,
            64.22051496948988,
            64.21960311262809,
            64.22143825550907,
            64.2205264114436,
            64.22236156200572,
            64.22144973328169,
            64.22328489252334,
            64.22237308147128,
            64.22420824969478,
            64.22329645775741,
            64.22513163386442,
            64.22421985854639,
            64.22605503929138,
            64.22514327297876,
            64.22697845525698,
            64.22606669179724,
            64.2279018765849,
            64.2269901191173,
            64.22882531051995,
            64.22791356678646,
            64.22974876485966,
            64.22883703196523,
            64.23067222845347,
            64.22976048808857,
            64.23159567297125,
            64.23068390810118,
            64.2325190804028,
            64.23160729435305,
            64.23344246321926,
            64.23253067548076,
            64.2343658493888,
            64.23345407216569,
            64.23528924956292,
            64.23437747430356,
            64.23621264639014,
            64.23530085500647,
            64.23713601524008,
            64.23622419857396,
            64.23805934677642,
            64.23714750807376,
            64.23898264700358,
            64.2380707924994,
            64.23990592457898,
            64.23899405822007,
            64.24082918646602,
            64.23991731330136,
            64.24175244212628,
            64.24084056966328,
            64.24267570194644,
            64.24176383417014,
            64.24359896809379,
            64.24268710055097,
            64.24452223094985,
            64.24361035461249,
            64.24544547763341,
            64.2445335873406,
            64.24636870365782,
            64.24545680270585,
            64.24729191732311,
            64.24638001616951,
            64.24821513602294,
            64.24730324754607,
            64.24913837799207,
            64.24822651074057,
            64.25006165208448,
            64.24914980429108,
            64.25098495130591,
            64.25007311183711,
            64.25190825813097,
            64.25099641626356,
            64.25283156004163,
            64.25191971529345,
            64.25375486049073,
            64.25284302188297,
            64.25467817366453,
            64.25376634984659,
            64.25560150990142,
            64.25468970183071,
            64.25652486813334,
            64.25561307088141,
            64.25744824052016,
            64.25653644900892,
            64.25837162006229,
            64.2574598314933,
            64.25929500297761,
            64.25838321592819,
            64.260218387466,
            64.25930660119775,
            64.2611417729078,
            64.2602299871564,
            64.26206515900672,
            64.26115337290419,
            64.26298854403886,
            64.26207675557373,
            64.26391192485934,
            64.26300013245766,
            64.26483529954524,
            64.26392350334127,
            64.26575866837442,
            64.26484686841397,
            64.26668203081486,
            64.26577022490915,
            64.26760538360406,
            64.26669356922781,
            64.26852872428641,
            64.2676169022159,
            64.26945205487603,
            64.2685402279724,
            64.27037537818904,
            64.26946354583075,
            64.27129869112574,
            64.270386848183,
            64.27222198668224,
            64.27131013075505,
            64.27314526496144,
            64.27223340261844,
            64.27406853820428,
            64.27315668019146,
            64.27499182035656,
            64.27407997037503,
            64.27591511262523,
            64.27500326378481,
            64.27683840312548,
            64.27592654649139,
            64.27776168090708,
            64.27684981524976,
            64.27868494715383,
            64.27777307900469,
            64.27960821223034,
            64.27869634874824,
            64.28053148566319,
            64.27961963006425,
            64.28145477143362,
            64.28054292414323,
            64.28237806999759,
            64.28146623066992,
            64.28330138020532,
            64.28238954728712,
            64.28422469861003,
            64.28331286883675,
            64.28514801997711,
            64.28423619031987,
            64.28607134083231,
            64.28515951116208,
            64.28699466259296,
            64.2860828360868,
            64.28791799091472,
            64.28700617193735,
            64.28884133191399,
            64.28792952303353,
            64.28976468783604,
            64.288852887492,
            64.2906880544213,
            64.28977625682428,
            64.29161142222199,
            64.29069962069066,
            64.29253478252548,
            64.29162297441223,
            64.29345813374472,
            64.29254632215759,
            64.29438148174519,
            64.29346967176342,
            64.29530483315281,
            64.29439302647637,
            64.29622818870088,
            64.29531638247398,
            64.29715154339871,
[truncated: 6,924,943 more chars]
