# Supplementary material for: Optimization and control of actuator networks in variable geometry truss systems using genetic algorithms
Source: Nat Commun. 2025 Sep 30;16:8432. doi: 10.1038/s41467-025-63373-7 (PMC12484673; doi:10.1038/s41467-025-63373-7)
Supplement: Supplementary file 9 — Source Data [file 41467_2025_63373_MOESM9_ESM.zip › fig_8e_joint_2_repeating.json]

{
    "simulation_trajectory": {
        "x": [
            0.0,
            -0.00045753167482587287,
            0.0009233854460113378,
            0.0004656305769472624,
            0.0018463965207793365,
            0.0013885924627743407,
            0.0027693914694886246,
            0.002311654207254321,
            0.0036924916631271287,
            0.003234724760527996,
            0.004615462970857465,
            0.00415755960857922,
            0.005538173596399076,
            0.005080200760154696,
            0.006460804139013732,
            0.006002861660469705,
            0.00738348362554575,
            0.006925513542334727,
            0.008306042967689109,
            0.00784794064890093,
            0.009228345906908686,
            0.008770183106950213,
            0.010150622432242074,
            0.009692586917854129,
            0.011073203639011098,
            0.010615341095739694,
            0.011996073860235157,
            0.011538251833833613,
            0.012918962549807844,
            0.012461099795668673,
            0.013841791994625652,
            0.013383965559956579,
            0.01476474011983342,
            0.014307019116984065,
            0.015687880688744826,
            0.01523020468784253,
            0.01661107122296457,
            0.016153385738927994,
            0.017534271600140983,
            0.01707666332408664,
            0.018457690640843794,
            0.018000261007728113,
            0.0193814563968715,
            0.01892413657661507,
            0.02030535821928936,
            0.019847988029759733,
            0.021229121672561746,
            0.02077167577901662,
            0.022152786688913295,
            0.021695383654236622,
            0.023076584866146277,
            0.0226192776326144,
            0.024000544037022564,
            0.02354324384249651,
            0.024924472917707163,
            0.024467113984034228,
            0.02584830519300141,
            0.02539094980586043,
            0.026772186035504575,
            0.0263148904863435,
            0.027696162232260235,
            0.02723884586757208,
            0.028620033156826707,
            0.028162586026862613,
            0.0295436379270555,
            0.029086089149608085,
            0.030467098518318636,
            0.030009561212654745,
            0.03139060817536432,
            0.030933093382397914,
            0.03231411816662089,
            0.031856524719472645,
            0.033237433764991664,
            0.0327797197768227,
            0.03416053823214682,
            0.033702783946168324,
            0.03508360532050858,
            0.03462587584092347,
            0.03600671043243153,
            0.03554896212510883,
            0.03692974310247976,
            0.03647192388482523,
            0.03785264457340887,
            0.03739479986545646,
            0.038775534619524876,
            0.03831773253402204,
            0.03969850762616289,
            0.039240719059414175,
            0.0406214644565992,
            0.04016361241605182,
            0.04154428449017189,
            0.041086383570874574,
            0.0424670531736524,
            0.04200920407677344,
            0.043389961292632506,
            0.042932208817187956,
            0.04431304114948986,
            0.04385532692401739,
            0.045236162965046844,
            0.04477843653618052,
            0.04615926684694216,
            0.045701559529039315,
            0.04708243295318226,
            0.046624782680165566,
            0.04800570526523629,
            0.04754808228483398,
            0.04892900835315572,
            0.04847137685455749,
            0.04985230584656719,
            0.04939470661712164,
            0.05077570556159472,
            0.050318203089851465,
            0.05169930245911303,
            0.05124187667989233,
            0.05262301096799149,
            0.052165575362945305,
            0.05354667024872839,
            0.0530891889570313,
            0.054470254268185414,
            0.0540127700920614,
            0.055393855103677225,
            0.05493639667613692,
            0.05631749766057581,
            0.05586003242229509,
            0.05724111023976164,
            0.05678361563710155,
            0.05816467882913301,
            0.05770719303778904,
            0.05908828826925827,
            0.0586308419040229,
            0.060011962292236376,
            0.05955450799476125,
            0.06093558155916767,
            0.06047805045466248,
            0.06185903921975466,
            0.061401438629214766,
            0.06278238931769309,
            0.062324783116480376,
            0.06370574803591822,
            0.06324815458889077,
            0.06462911425668239,
            0.06417148870392708,
            0.06555239763075704,
            0.06509471778825571,
            0.06647558634485762,
            0.06601789090841592,
            0.06739876416747137,
            0.0669410827784418,
            0.06832195996111068,
            0.06786426162212678,
            0.06924509893420705,
            0.06878734896908156,
            0.07016814053835674,
            0.0697103671791055,
            0.07109116397265325,
            0.07063341996081007,
            0.07201425373549952,
            0.07155653784542437,
            0.07293737815416534,
            0.0724796474820728,
            0.07386046145543901,
            0.07340271033169898,
            0.07478352233678365,
            0.07432579501230663,
            0.07570664876131517,
            0.07524896937603742,
            0.0766298609777003,
            0.07617220098033428,
            0.077553093921086,
            0.07709542638390943,
            0.07847631581359948,
            0.07801865882908743,
            0.07939957408135712,
            0.07894195242866786,
            0.08032290027436062,
            0.0798652989789268,
            0.08124625168900579,
            0.08078864485499437,
            0.08216959393257639,
            0.08171199675930296,
            0.08309297573568131,
            0.0826354254932049,
            0.08401645769289345,
            0.08355895184417506,
            0.0849400085512535,
            0.08448250258349432,
            0.08586354083228898,
            0.08540600886259853,
            0.08678702638490776,
            0.0863294861727475,
            0.08771050788043055,
            0.08725297731864146,
            0.08863400576611724,
            0.08817647169300358,
            0.08955748799261798,
            0.08909993733964328,
            0.09048094319718913,
            0.09002339320502628,
            0.09140441207680894,
            0.09094688006730323,
            0.09232791103520555,
            0.09187037476728932,
            0.09325138069139527,
            0.09279380189679287,
            0.09417475839820355,
            0.09371713582348562,
            0.09509806393863585,
            0.09464043103541542,
            0.0960213621818582,
            0.09556373585908773,
            0.09694466848812411,
            0.09648703306273987,
            0.0978679486025591,
            0.09741029422488268,
            0.0987911966238677,
            0.09833353959558622,
            0.0997144469729534,
            0.09925679680049271,
            0.10063770260909877,
            0.10018003755088856,
            0.10156091445215765,
            0.10110321398384414,
            0.10248405947736927,
            0.10202634220081208,
            0.10340719000985743,
            0.10294949223775163,
            0.10433036772620241,
            0.10387269526976084,
            0.10525358529184103,
            0.104795914411703,
            0.1061767970440961,
            0.10571911851822335,
            0.10710000022092458,
            0.10664233252868272,
            0.10802323334175057,
            0.10756558785951142,
            0.10894650541162676,
            0.10848886700091498,
            0.10986978246509693,
            0.10941213802207983,
            0.1107930515858726,
            0.11033541520071566,
            0.11171634821498344,
            0.11125873885661264,
            0.11263969870410051,
            0.1121821086968211,
            0.11356307643838903,
            0.11310548409698029,
            0.11448644536005048,
            0.11402884965082194,
            0.11540981625982738,
            0.11495223547110456,
            0.11633322275249824,
            0.11587566138388183,
            0.11725666095037113,
            0.11679910105795699,
            0.11818009373588012,
            0.1177225228956047,
            0.1191035072882265,
            0.11864593426850334,
            0.12002692293322426,
            0.11956935688538906,
            0.12095035031338952,
            0.1204927825171147,
            0.12187376762991775,
            0.12141618726030146,
            0.12279716135050833,
            0.12233957535737261,
            0.12372055118001413,
            0.12326297149006749,
            0.12464395300897735,
            0.12418637239570884,
            0.12556734310146211,
            0.12510974210300319,
            0.12649068748376635,
            0.12603306242913703,
            0.12741399048866953,
            0.12695635726569066,
            0.12833728462742044,
            0.12787965389802025,
            0.12926058226497616,
            0.1288029479289392,
            0.13018386868731113,
            0.12972622542077872,
            0.13110713984297107,
            0.13064949540581594,
            0.13203041287745876,
            0.13157277302990877,
            0.13295369131400747,
            0.13249604572709472,
            0.133876950677692,
            0.1334192877169258,
            0.13480017634918084,
            0.13434250395714642,
            0.13572339286368873,
            0.13526573018495824,
            0.1366466340669028,
            0.13618898633607301,
            0.1375699005407789,
            0.13711225681741368,
            0.13849317019378304,
            0.1380355247619356,
            0.13941643892824018,
            0.13895879932682575,
            0.1403397226922216,
            0.13988209320024225,
            0.14126302335031227,
            0.14080539549812343,
            0.14218632276292453,
            0.14172869071095562,
            0.1431096171849795,
            0.14265199104063697,
            0.1440329310167776,
            0.14357532338413748,
            0.14495628219393808,
            0.1444986886966646,
            0.14587965406035508,
            0.14542205954310106,
            0.1468030195056329,
            0.14634541964973735,
            0.14772637804975375,
            0.1472687819759102,
            0.1486497480309268,
            0.14819216016354986,
            0.14957313172735098,
            0.14911554428362805,
            0.1504965122873152,
            0.15003891917949375,
            0.15141988325139621,
            0.1509622897346965,
            0.1523432573038832,
            0.15188566898799039,
            0.15326664034603255,
            0.15280905158558156,
            0.15419001755991957,
            0.15373241963195738,
            0.15511337595317798,
            0.15465577079709192,
            0.15603672433774207,
            0.155579120309568,
            0.1569600766267314,
            0.15650247370335535,
            0.15788342711814352,
            0.15742581646095388,
            0.15880675895243357,
            0.1583491368548131,
            0.15973007021087327,
            0.15927244286392295,
            0.16065337435660254,
            0.16019574683486937,
            0.16157667743371817,
            0.1611190468657142,
            0.1624999723651115,
            0.1620423361446086,
            0.16342325758824217,
            0.1629656205079435,
            0.16434654413713545,
            0.16388891092469038,
            0.16526983725842825,
            0.1648122036405617,
            0.16619312536965225,
            0.16573548427172824,
            0.16711639800142564,
            0.1666587515664837,
            0.1680396644128237,
            0.16758202205909356,
            0.16896294218901176,
            0.1685053079156802,
            0.1698862344603036,
            0.16942860379709046,
            0.17080953157893575,
            0.17035190145319135,
            0.17173283073687173,
            0.1712752043124155,
            0.1726561387606118,
            0.17219851775145756,
            0.17357945566712374,
            0.17312183522706093,
            0.17450277103501577,
            0.17404514753802403,
            0.1754260819301514,
            0.17496846060926785,
            0.17634940158504264,
            0.1758917900572179,
            0.17727274173604712,
            0.17681513896627976,
            0.17819609571708028,
            0.1777384938944664,
            0.17911944884063757,
            0.17866184456667966,
            0.1800427983179489,
            0.17958519504599835,
            0.18096615137152483,
            0.1805085507359827,
            0.18188950821409477,
            0.1814319061885037,
            0.18281286049673184,
            0.18235525466749536,
            0.18373620674672253,
            0.18327860119810424,
            0.18465955622364305,
            0.18420195477927237,
            0.18558291304373498,
            0.18512531201541904,
            0.1865062671671076,
            0.1860486600609974,
            0.18742960805987252,
            0.18697199479258586,
            0.18835293914996498,
            0.18789532501456563,
            0.18927627026897298,
            0.18881865700588918,
            0.1901996016238492,
            0.1897419853387703,
            0.19112292518130047,
            0.19066530353990174,
            0.1920462390214972,
            0.19158861497381707,
            0.1929695498405053,
            0.192511926180309,
            0.19389286094008895,
            0.19343523583209787,
            0.19481616756302245,
            0.19435853866503194,
            0.1957394670928494,
            0.19528183656238696,
            0.19666276536115745,
            0.19620513676862572,
            0.1975860677053909,
            0.19712844023792186,
            0.1985093703856151,
            0.19805174046438623,
            0.1994326674146336,
            0.19897503507552372,
            0.20035596140957068,
            0.19989833079144148,
            0.2012792605155589,
            0.20082163396868324,
            0.2022025671897012,
            0.20174494295984147,
            0.20312587739440957,
            0.20266825401487765,
            0.20404918977024877,
            0.2035915687744989,
            0.2049725076894262,
            0.20451488995792744,
            0.20589583109735088,
            0.20543821393700767,
            0.20681915399878648,
            0.20636153496213439,
            0.20774247370654564,
            0.2072848550926487,
            0.20866579661205975,
            0.20820818271326402,
            0.20958912981500788,
            0.2091315208514608,
            0.21051247123527972,
            0.21005486341856283,
            0.21143581336932016,
            0.21097820444310855,
            0.21235915359446622,
            0.21190154469471167,
            0.21328249448610137,
            0.21282488618201612,
            0.21420583579516617,
            0.21374822607907973,
            0.2151291734750096,
            0.21467156138795218,
            0.21605250746936733,
            0.2155948956291205,
            0.21697584362948774,
            0.21651823449765928,
            0.21789918482914317,
            0.21744157643528084,
            0.21882252536273938,
            0.21836491361513666,
            0.21974585817799053,
            0.2192882422592355,
            0.2206691837706316,
            0.22021156628237648,
            0.22159250732034153,
            0.2211348896414833,
            0.2225158300363823,
            0.2220582107857112,
            0.22343914900461925,
            0.22298152752875566,
            0.22436246427917084,
            0.22390484250627196,
            0.22528577992967413,
            0.2248281592279433,
            0.2262090971273807,
            0.22575147574727694,
            0.22713241159777553,
            0.22667478735846913,
            0.2280557203725344,
            0.2275980942738478,
            0.22897902683962457,
            0.22852140167146828,
            0.2299023358546357,
            0.2294447121961838,
            0.23082564709272546,
            0.23036802317660587,
            0.231748957169156,
            0.23129133240018618,
            0.2326722661841245,
            0.2322146422679623,
            0.23359557770919182,
            0.23313795585747954,
            0.23451889306138796,
            0.234061272336195,
            0.23544220999351495,
            0.23498458942355072,
            0.23636552746846107,
            0.2359079079144415,
            0.23728884763709246,
            0.23683123011020513,
            0.23821217162734243,
            0.2377545551962399,
            0.23913549692924008,
            0.2386778800817524,
            0.2400588213382271,
            0.23960120455537393,
            0.24098214680846652,
            0.24052453190354228,
            0.2419054765058064,
            0.24144786376010785,
            0.2428288098465039,
            0.24237119762999626,
            0.24375214352583185,
            0.2432945307745804,
            0.24467547628696806,
            0.24421786352302988,
            0.24559880931751366,
            0.2451411967770234,
            0.24652214236476055,
            0.24606452893960196,
            0.24744547316414867,
            0.24698785825934877,
            0.2483688015312353,
            0.24791118653049082,
            0.24929213066919687,
            0.24883451707182402,
            0.25021546254248506,
            0.24975784950881064,
            0.2511387944212018,
            0.2506811797138049,
            0.2520621222788719,
            0.25160450517076427,
            0.2529854457952396,
            0.2525278274803249,
            0.25390876748496893,
            0.25345114879405983,
            0.2548320882944317,
            0.2543744687427285,
            0.2557554071789596,
            0.25529778663360503,
            0.25667872455892393,
            0.25622110417076627,
            0.257602042791202,
            0.25714442328072806,
            0.2585253623776289,
            0.25806774260026444,
            0.2594486805284717,
            0.25899105900590413,
            0.2603719950917984,
            0.25991437224469394,
            0.2612953078425022,
            0.2608376854134029,
            0.26221862200309687,
            0.2617610006926867,
            0.26314193811301223,
            0.2626843171575928,
            0.26406525457113617,
            0.26360763355780037,
            0.2649885711611262,
            0.26453095080337974,
            0.2659118893797334,
            0.2654542701033229,
            0.26683520946162176,
            0.2663775904992356,
            0.2677585296988205,
            0.2673009103748072,
            0.2694910378946247,
            0.27083915320304186,
            0.27415077763051343,
            0.274919924450888,
            0.275467425714087,
            0.27224230681546047,
            0.2692406462573125,
            0.2646195411887007,
            0.26328568372249705,
            0.26302912280237223,
            0.267339465153821,
            0.2721684841265528,
            0.2796055670426689,
            0.2851424325989882,
            0.2914444182059519,
            0.29504666895064346,
            0.2997228978917619,
            0.302472096525797,
            0.30711182696153116,
            0.3101248960601204,
            0.31503906645741964,
            0.31805504827958586,
            0.32296894893976713,
            0.32610265956137496,
            0.33154091226662885,
            0.3354541267594797,
            0.3418591492125209,
            0.34664736287459874,
            0.3538936545694007,
            0.3594597586533119,
            0.36760303482082435,
            0.37406230415296804,
            0.38296692784108544,
            0.38980437870658946,
            0.39862558900901846,
            0.4050759019106245,
            0.4135506537748448,
            0.4201356649428618,
            0.42937326191697167,
            0.43726652098014185,
            0.44784902459897324,
            0.45654390560386915,
            0.467001236865233,
            0.4747035324359885,
            0.4838049440855059,
            0.49051625433905244,
            0.4994232286507838,
            0.506790588043394,
            0.5165702063681792,
            0.5242888901959581,
            0.5332625725960902,
            0.5389910072567474,
            0.5454366154353352,
            0.5490310575594393,
            0.5546674584289875,
            0.5590266332077434,
            0.5666541040459165,
            0.5732685016724091,
            0.5824807705236381,
            0.5894084623426217,
            0.597740773500604,
            0.6031782725016086,
            0.6101651707126976,
            0.6149585056140552,
            0.6220657341446056,
            0.6274395165245856,
            0.6350964354413833,
            0.6406589964890337,
            0.6481133779342372,
            0.653322557935212,
            0.6605432176668451,
            0.6658148996513589,
            0.6732474580964833,
            0.6786945812914027,
            0.686008307031706,
            0.6910797047040234,
            0.6979391052126438,
            0.7027688580297919,
            0.7097704095738244,
            0.7150314707377348,
            0.7225021896078694,
            0.727948941575054,
            0.735237879812928,
            0.740315655779888,
            0.7474483634356446,
            0.752976534598691,
            0.7612818978582396,
            0.7684736314283676,
            0.7784630024243704,
            0.7868448586055692,
            0.7973926963388358,
            0.8058248635835596,
            0.8164474565196222,
            0.8253702242959484,
            0.8370662036655361,
            0.8473294718750637,
            0.8600313490854319,
            0.8703818478350058,
            0.8820430997539788,
            0.8905171410998349,
            0.900239498174777,
            0.9075040570625532,
            0.9173221275736694,
            0.9259305714971902,
            0.9378468072156281,
            0.9484665333415947,
            0.9616917801951885,
            0.9726009863175946,
            0.9853704569059474,
            0.9955494472752449,
            1.0078830229088425,
            1.0181687652717315,
            1.03109555931794,
            1.0421080772168878,
            1.0555387499368507,
            1.0665699597064986,
            1.0796011429177739,
            1.0899845558725332,
            1.1024497295470184,
            1.1125114560559553,
            1.1249792512954002,
            1.1352729843249847,
            1.1480793657715722,
            1.1586859316026121,
            1.171725434095599,
            1.1824139676507883,
            1.195391860692908,
            1.2058054768833557,
            1.2183372109159976,
            1.2281581362878171,
            1.240078017415442,
            1.2493779408023755,
            1.260921902904947,
            1.26994933390948,
            1.2812014055785852,
            1.2897923514458043,
            1.3004894317988729,
            1.3085584113866986,
            1.3190938953312354,
            1.3276118153746594,
            1.339276360967105,
            1.3493483335219736,
            1.3624650517515562,
            1.3733086089942077,
            1.38612840586471,
            1.3956211413478385,
            1.4064743948297362,
            1.4140545468263568,
            1.423669316986107,
            1.4309697098155638,
            1.4411274354127386,
            1.4493076220088312,
            1.4601682836925391,
            1.468513380954164,
            1.4790474436923162,
            1.4868676723076177,
            1.4970836181795022,
            1.5050397265972464,
            1.5157645123598016,
            1.524294487449474,
            1.5352459321877845,
            1.5434061492991376,
            1.5534734995124566,
            1.5605480374191742,
            1.5698272134594404,
            1.5767300640784896,
            1.5865544932591362,
            1.594493140181953,
            1.6054640061586412,
            1.6143017239765243,
            1.625744104716496,
            1.6346743231786007,
            1.6460314530248468,
            1.6549132235415556,
            1.6663707169518318,
            1.675463926115441,
            1.6871183248867183,
            1.6962475569179531,
            1.7077461474834976,
            1.7165548452057564,
            1.7277292533430426,
            1.7363037705789353,
            1.7474551772898224,
            1.7562016945076024,
            1.7677333746019244,
            1.7770030370628476,
            1.7891937638203572,
            1.7991755616408085,
            1.8120631941595846,
            1.8225653932055579,
            1.8356853575242127,
            1.8460343747960408,
            1.858687093739313,
            1.8684038237310858,
            1.880527633171063,
            1.8900021660909871,
            1.9022848493551905,
            1.9122074763078984,
            1.9250625233002125,
            1.9354260973726412,
            1.9484895470649093,
            1.9588035371114216,
            1.9716990739354543,
            1.981856142758602,
            1.9946963439125653,
            2.0048604936218553,
            2.0176680415144475,
            2.027631691097092,
            2.0400662410936548,
            2.0495505657114776,
            2.0616031053354504,
            2.0709316529581727,
            2.0831347282937998,
            2.0928009048898133,
            2.105351118423556,
            2.1151463991772843,
            2.1275163137422197,
            2.1368394557536305,
            2.148627755872333,
            2.1574433123191312,
            2.168967211694671,
            2.1777786899018423,
            2.189509349264476,
            2.1985996599482434,
            2.2105959153196153,
            2.219876242831546,
            2.2319973235024477,
            2.2413391186766276,
            2.253444305192339,
            2.2626429603738174,
            2.274441376873895,
            2.28317569393581,
            2.2944580681395763,
            2.3027639740153347,
            2.313868616818432,
            2.322300042173751,
            2.3337926920704106,
            2.3427089550657243,
            2.3546106598583805,
            2.3637321894780854,
            2.3756394175276796,
            2.384663385335344,
            2.396519896089096,
            2.4056247309821046,
            2.4176951414288936,
            2.427023414966804,
            2.4392139353148963,
            2.4484550461752406,
            2.4604184821505797,
            2.4694040059234794,
            2.481282906436377,
            2.49044633665865,
            2.5027678932850463,
            2.512489803676182,
            2.52530548493241,
            2.5352870904398728,
            2.548107065588084,
            2.5578941360488514,
            2.5705048388741645,
            2.580182382571131,
            2.592870306067198,
            2.602741304843491,
            2.615646675288531,
            2.6256219499981697,
            2.638491094244266,
            2.6483022173730433,
            2.6610077103442578,
            2.670737445377817,
            2.683533869605583,
            2.693488270564913,
            2.706594474540182,
            2.7168202149964173,
            2.7301023657173857,
            2.74034779014373,
            2.753527258638101,
            2.763567183389526,
            2.776519962407555,
            2.7863480477352596,
            2.7991806709036666,
            2.8089954897642,
            2.8219632264417456,
            2.8320126022565546,
            2.845282427846108,
            2.855580596796514,
            2.868988163682694,
            2.8792366347476417,
            2.892445215220711,
            2.9024033447961415,
            2.915345170969559,
            2.9251312854063443,
            2.938025653473808,
            2.9478317270008745,
            2.9607520200369777,
            2.9705044563082836,
            2.983317476734136,
            2.9929415515629714,
            3.005727812234916,
            3.0154665697958336,
            3.028517315495563,
            3.0385570147747885,
            3.051816024022955,
            3.061841729989517,
            3.074851843362289,
            3.084462843139299,
            3.0970715665161705,
            3.1064413062452516,
            3.1190761513256575,
            3.1286959485386987,
            3.141699475195395,
            3.151628110861651,
            3.164785709061775,
            3.174668011426718,
            3.187668669620102,
            3.197378686961727,
            3.2103033116849176,
            3.22004638408054,
            3.233080646189734,
            3.2429075801875555,
            3.2559452985953143,
            3.26565603088077,
            3.278527985664944,
            3.2880824009548206,
            3.3009067344880094,
            3.3105326253950196,
            3.323542826357105,
            3.333390874250213,
            3.3466129331233816,
            3.356605246435606,
            3.369920942501423,
            3.3799552432840443,
            3.393308701415016,
            3.4033645484480743,
            3.416741567511586,
            3.426791143346506,
            3.4401526546791814,
            3.4501714297064368,
            3.4635345913268054,
            3.473588908294545,
            3.4870530325237397,
            3.4972393430052264,
            3.510869354298208,
            3.5212094739628697,
            3.534994758502606,
            3.5454635054874473,
            3.5593702125965763,
            3.569914382969138,
            3.5838478758549925,
            3.594322614681296,
            3.608110309431467,
            3.6183688492089274,
            3.63195795408938,
            3.642082807258305,
            3.655685188416669,
            3.6659508505078833,
            3.6798041517282414,
            3.6903281648528363,
            3.7044002269390788,
            3.715043155801915,
            3.7291680855135567,
            3.7398258883666102,
            3.7539928319287625,
            3.764734142104267,
            3.779024887941546,
            3.78989032325817,
            3.804279765678018,
            3.815207871264924,
            3.82965006318377,
            3.84065957925813,
            3.8552354684316583,
            3.8664344516102958,
            3.881205994072687,
            3.8925696060687827,
            3.907416740395938,
            3.91878179587804,
            3.9335667170590156,
            3.944878408576251,
            3.9596418462688163,
            3.971000496714865,
            3.985846722943897,
            3.997311564510696,
            4.012247567778793,
            4.0237976464026275,
            4.038816128240818,
            4.050481265835941,
            4.065640186606814,
            4.07746982875387,
            4.092775776480551,
            4.104722337152403,
            4.12010901203363,
            4.1321387546318675,
            4.147657036315209,
            4.159909293918062,
            4.17574738943199,
            4.188382117610509,
            4.204607187378812,
            4.217572043487827,
            4.234047391531732,
            4.2471907787863685,
            4.263820250697961,
            4.277132551627787,
            4.29396728692295,
            4.307499113509444,
            4.324526859705813,
            4.3381794271574705,
            4.355248021109659,
            4.368884917032716,
            4.3859452396453875,
            4.3996364184362875,
            4.416850081543551,
            4.4307786545603705,
            4.4482687745807326,
            4.462447671270276,
            4.480119819527012,
            4.4943952164776135,
            4.512102313341735,
            4.526384962354761,
            4.544104994097324,
            4.558418930201469,
            4.576179917814869,
            4.590529654610975,
            4.608310838129668,
            4.622671523939111,
            4.640476593360816,
            4.6548970651928485,
            4.672814059461139,
            4.687394589994142,
            4.705497518649828,
            4.720261798649027,
            4.73851261119119,
            4.753374449209929,
            4.771659829379267,
            4.786504695826096,
            4.804731498394588,
            4.819504806580319,
            4.837671519084843,
            4.8524305034191215,
            4.870648338474382,
            4.8855359043145015,
            4.903943028334432,
            4.91905195627686,
            4.937666512909161,
            4.952938393514664,
            4.971650539613677,
            4.986970017548508,
            5.005698669569192,
            5.021037445707698,
            5.039794728167827,
            5.055168473932802,
            5.0739443921609535,
            5.0893018698344505,
            5.108030110511642,
            5.123327462342871,
            5.142025692115162,
            5.157348991547593,
            5.176138603056543,
            5.191586431625744,
            5.210486260756113,
            5.225973459262335,
            5.244821659317694,
            5.260171238404176,
            5.278850522936146,
            5.29404967881829,
            5.312649853659174,
            5.327843737541741,
            5.346497786819995,
            5.361754303356996,
            5.380451153539809,
            5.395707236331532,
            5.414379995077091,
            5.429608593024923,
            5.448278537772104,
            5.463531248262079,
            5.482236020039622,
            5.497506542666365,
            5.516187376614745,
            5.531390324310614,
            5.549976194958866,
            5.565091721820792,
            5.583624249519424,
            5.598738442879622,
            5.617308951726763,
            5.632481909712595,
            5.651098471396061,
            5.666290319049935,
            5.684887541612227,
            5.70003417113287,
            5.718567854190418,
            5.733650674528768,
            5.752121670256585,
            5.767153030821852,
            5.785580738386628,
            5.800586663455277,
            5.8190078556357605,
            5.8340324810344555,
            5.852494618187883,
            5.867576470992766,
            5.886102614083832,
            5.901246195332725,
            5.919826604956782,
            5.935015374782473,
            5.953630527648549,
            5.9688426425306105,
            5.98746504160566,
            6.002666960653926,
            6.02126421214669,
            6.036437164442418,
            6.055019512171626,
            6.070207822029822,
            6.088846528830274,
            6.104125881909262,
            6.122874656565884,
            6.138256939947034,
            6.157082565062964,
            6.172504879800172,
            6.191338666094396,
            6.206749685167793,
            6.2255656521774085,
            6.240958499029809,
            6.2597535275544445,
            6.2751148256468525,
            6.2938655247454705,
            6.309171772269892,
            6.32787306562286,
            6.343147386820448,
            6.361846914638257,
            6.377142541984824,
            6.395873848551318,
            6.411186962602962,
            6.429907337067782,
            6.445172489759209,
            6.463818697074132,
            6.478996173794805,
            6.497559307180765,
            6.51266350183618,
            6.531165329906969,
            6.546212411172817,
            6.56466137467546,
            6.579661060873541,
            6.598080096182201,
            6.613075411688229,
            6.631519230363487,
            6.646560189614583,
            6.665052444596135,
            6.680127334451463,
            6.698625037082884,
            6.713680508266847,
            6.732142669173179,
            6.74716787298366,
            6.765613658734665,
            6.780645689823693,
            6.799110250867585,
            6.814168417791251,
            6.832653259051256,
            6.847730177433981,
            6.86623251306515,
            6.881337557593774,
            6.89987539816304,
            6.915022754325854,
            6.933592357039913,
            6.948753808478763,
            6.967310038855608,
            6.982439427532839,
            7.00095613889313,
            7.016057080744353,
            7.034567508400606,
            7.049686600105119,
            7.068233068248382,
            7.083391488370658,
            7.101971161144988,
            7.117147209861223,
            7.13573308247711,
            7.1509052625563925,
            7.169486732422193,
            7.184653507193644,
            7.203232377605119,
            7.218393881533558,
            7.236967892640308,
            7.2521214386927895,
            7.270691854425955,
            7.285843783449323,
            7.304420586062413,
            7.3195806921538065,
            7.3381685189431565,
            7.353335368821291,
            7.371925504523674,
            7.3870864667486416,
            7.405662633068353,
            7.420800292955555,
            7.439344576611212,
            7.454444530843837,
            7.4729505794797575,
            7.488020340608749,
            7.50651094815683,
            7.521585167663908,
            7.540095932542307,
            7.55519865894744,
            7.573731614191608,
            7.588841797996068,
            7.607360678153846,
            7.622442394338066,
            7.640925194553674,
            7.6559777570208425,
            7.674440714677033,
            7.6894854991200035,
            7.70794295469662,
            7.722980550353178,
            7.7414247711878375,
            7.756450157794852,
            7.774891583741805,
            7.789934547647228,
            7.808414502525984,
            7.823511240436346,
            7.842043219042871,
            7.8571754204277156,
            7.875715054523333,
            7.890829212815795,
            7.909336169673345,
            7.924420349492195,
            7.942913807288278,
            7.958007055484096,
            7.976528167424981,
            7.991657220141441,
            8.010212760614522,
            8.02536831551243,
            8.043944923764073,
            8.059119604804977,
            8.07771880555022,
            8.09291779055188,
            8.11153741434034,
            8.126742943836327,
            8.14534878866197,
            8.160517962607969,
            8.179072824203459,
            8.194186219255059,
            8.212695148848262,
            8.227778717073527,
            8.246278395483294,
            8.26136675996083,
            8.279879837788044,
            8.29497980845769,
            8.313498909311399,
            8.328594603808078,
            8.347100668016132,
            8.362174922836303,
            8.38065445921832,
            8.395699490556815,
            8.414150664685295,
            8.429171418146943,
            8.447605423484063,
            8.462617849155322,
            8.481052622645485,
            8.496074087391541,
            8.514523717646519,
            8.529565034950018,
            8.54803583967584,
            8.563099869653577,
            8.581589213355706,
            8.59666753746098,
            8.61516044110811,
            8.630234071821533,
            8.648712703919323,
            8.663771320844411,
            8.682238319965407,
            8.697298003669573,
            8.715778565486758,
            8.730864483599,
            8.749375036125898,
            8.764489017635974,
            8.783017997726382,
            8.798140959597923,
            8.816670522174803,
            8.83179177947342,
            8.850319970630096,
            8.865442046829273,
            8.883970887611845,
            8.899090515271915,
            8.917613294806507,
            8.932723995555747,
            8.951241405208322,
            8.96635314115408,
            8.984882465821158,
            9.000012163782095,
            9.018561548290123,
            9.0337030855312,
            9.052253064328347,
            9.067380587183067,
            9.085908438726662,
            9.101010336321615,
            9.119517646563033,
            9.13460559119239,
            9.153107106226933,
            9.168192950532372,
            9.186694993740218,
            9.201781319772046,
            9.220286180397217,
            9.235378124803255,
            9.253892380428049,
            9.268994919031847,
            9.28751616520917,
            9.302617940419275,
            9.321126940933851,
            9.336207459963966,
            9.354689314422593,
            9.36974503005738,
            9.388208065064283,
            9.403255574492235,
            9.421718191913527,
            9.436771849974775,
            9.4552415546556,
            9.47030245510414,
            9.488776693365189,
            9.50384129369207,
            9.522316427091909,
            9.537380325967092,
            9.555849734978977,
            9.570903795681353,
            9.589357906803514,
            9.604395201418349,
            9.622833934804689,
            9.637862454079105,
            9.656301568093518,
            9.67134081384183,
            9.689799344182674,
            9.704863540100419,
            9.723348792256012,
            9.73843797546023,
            9.75694391059696,
            9.772047764736406,
            9.790561611320669,
            9.80566674627832,
            9.824176457988678,
            9.839274088701792,
            9.857775945003553,
            9.87286780215723,
            9.891368407991543,
            9.906463488417103,
            9.924971765804727,
            9.940076554863815,
            9.958595614969298,
            9.973710192011097,
            9.992237586585254,
            10.007357613521506,
            10.025886503053684,
            10.041002222465814,
            10.059520078297147,
            10.074618023634024,
            10.093114062300998,
            10.108189898362923,
            10.126668731484749,
            10.141735287804387,
            10.160214001963602,
            10.17528682835838,
            10.193774197410846,
            10.20885317937978,
            10.22734168058215,
            10.242416647754212,
            10.260898009501055,
            10.27596586968722,
            10.294441310133742,
            10.309504932532754,
            10.327975354064314,
            10.343032248706045,
            10.361493382074094,
            10.376541192727458,
            10.39499633549869,
            10.410045275618579,
            10.428508856689596,
            10.443572495197394,
            10.462051321270131,
            10.477126843140887,
            10.495609453747939,
            10.510681743305291,
            10.52915566012146,
            10.544219757768722,
            10.562688747051894,
            10.577754467112818,
            10.596229692153486,
            10.611304737853146,
            10.629788621464051,
            10.644870499960113,
            10.663358708158185,
            10.678443770625762,
            10.696934720518826,
            10.712022619149067,
            10.730515153905536,
            10.745602069502688,
            10.76408960432456,
            10.779167576931307,
            10.79764400805319,
            10.81271107196229,
            10.83118018360156,
            10.846244761568762,
            10.86471736275,
            10.879789371947957,
            10.898271869722187,
            10.913352781907221,
            10.931841732150914,
            10.946924584775957,
            10.965411355452133,
            10.980488224276257,
            10.998967180922016,
            11.014036120077122,
            11.032508967771292,
            11.047574740983883,
            11.066047676665079,
            11.081116267535897,
            11.099593663186603,
            11.114667454054512,
            11.133149873025623,
            11.14822866660473,
            11.166715304215295,
            11.181797833564147,
            11.200285681854375,
            11.215366480827832,
            11.233847368969926,
            11.24891698679172,
            11.267382976481336,
            11.282437984763952,
            11.300892257427456,
            11.315942113694028,
            11.334397836147645,
            11.349455177517392,
            11.367920692818387,
            11.382987403400712,
            11.401458820698686,
            11.41652780498439,
            11.43499811416767,
            11.450064774552061,
            11.468532183292773,
            11.483596322512547,
            11.50206062404964,
            11.517120998108012,
            11.535580854235562,
            11.55063762628049,
            11.569096758809948,
            11.58415749620994,
            11.602625752470928,
            11.617699408905025,
            11.636181359362794,
            11.651266229012847,
            11.669754192838894,
            11.684839324141102,
            11.703322674489705,
            11.718400923618809,
            11.736877319998356,
            11.751950526497382,
            11.770424127798172,
            11.785496671078818,
            11.803971044226316,
            11.819045499252937,
            11.837522903372637,
            11.85260163338176,
            11.871084172098989,
            11.886168123316928,
            11.904654242395239,
            11.9197389545592,
            11.93822177937222,
            11.95329965949989,
            11.971773011489454,
            11.98684091139841,
            12.005305403899328,
            12.02036702114161,
            12.038828117877834,
            12.053888985005706,
            12.072351073099554,
            12.087413777123189,
            12.105877554980793,
            12.120941252658085,
            12.139404642488785,
            12.15446662141649,
            12.172926675372281,
            12.18798450770148,
            12.206439869082608,
            12.221493786708791,
            12.23994639415504,
            12.254999733222085,
            12.273453736418851,
            12.288510756801365,
            12.30696986674237,
            12.322033372851124,
            12.340499035842385,
            12.355568988021574,
            12.374039316699445,
            12.389112118616673,
            12.407582154105242,
            12.422652525234703,
            12.441117995525865,
            12.456183936827273,
            12.474645835070795,
            12.489710927602218,
            12.508174296407134,
            12.523243180646439,
            12.541710962318305,
            12.556784097288286,
            12.57525475303057,
            12.590329540652931,
            12.60880049122111,
            12.623874881162756,
            12.642344453414154,
            12.657416583839456,
            12.675882513496873,
            12.690949955269048,
            12.709410879788294,
            12.724474422531394,
            12.742934105395854,
            12.757999912676858,
            12.776465301133648,
            12.791538825779021,
            12.810011959427051,
            12.825091179425257,
            12.843566724226413,
            12.85864501115909,
            12.877117055991484,
            12.89219080165698,
            12.910658175585866,
            12.925728019601962,
            12.944191998216581,
            12.959259106328737,
            12.977720737200698,
            12.992786567259898,
            13.011248302691065,
            13.026316357928984,
            13.0447818360823,
            13.059854633608445,
            13.078323798843329,
            13.09339832512137,
            13.11186573367987,
            13.126935779511165,
            13.145396366089656,
            13.160459517313534,
            13.178914049049524,
            13.1939736664159,
            13.212426866476086,
            13.227487572296923,
            13.245943012395713,
            13.261006863844187,
            13.279465261647935,
            13.29453198704843,
            13.312992392644794,
            13.328060558428596,
            13.346521042681523,
            13.361588335233868,
            13.380046452869514,
            13.395110713335114,
            13.413565226498356,
            13.428626517715763,
            13.447079123169964,
            13.462140564920745,
            13.480595371706862,
            13.495661260764578,
            13.514121835941921,
            13.529194200658978,
            13.54766046783859,
            13.562737137562884,
            13.581205327644447,
            13.596281975684022,
            13.614748330749748,
            13.629822740597128,
            13.648286958272756,
            13.663360440774554,
            13.681824681869863,
            13.696899243409462,
            13.715364774164001,
            13.730440727613214,
            13.74890727243372,
            13.763984227352573,
            13.782451517270403,
            13.797529210352991,
            13.815996431550602,
            13.831073041404991,
            13.849537316752716,
            13.864609491778438,
            13.883068184345149,
            13.898135115227106,
            13.916589930165749,
            13.931655495647341,
            13.95011132593401,
            13.96517980950729,
            13.983638990499053,
            13.99871026753253,
            14.017170651978113,
            14.032241774384119,
            14.050700789023395,
            14.065770469002928,
            14.084228061774738,
            14.099297050143626,
            14.117754015032169,
            14.132822766447305,
            14.151279317545033,
            14.166348264225533,
            14.184805525049462,
            14.19987658271161,
            14.218336727351698,
            14.233411526641639,
            14.25187470795106,
            14.26695160099704,
            14.285414633044965,
            14.30048984019988,
            14.318949514732417,
            14.334021328985884,
            14.352477858992813,
            14.36754812452817,
            14.386004344520664,
            14.401075989271838,
            14.419534342915561,
            14.434608899810755,
            14.45307003647521,
            14.468147333649107,
            14.48661044642028,
            14.501689152051625,
            14.520152495591418,
            14.535230608141497,
            14.55369219267508,
            14.568768030036992,
            14.587226881903234,
            14.602300369232609,
            14.620757480046528,
            14.635830499023122,
            14.654288364775987,
            14.669363523221477,
            14.687824307102595,
            14.702902827304648,
            14.721366440347474,
            14.736446921200631,
            14.754910903314688,
            14.76999047929575,
            14.788452229736457,
            14.803529254603,
            14.821988368932807,
            14.837063663242162,
            14.855521788224465,
            14.870597313672967,
            14.88905627382038,
            14.904133484121623,
            14.922594296576726,
            14.937673857583817,
            14.9561367459455,
            14.971218357291939,
            14.989682208007267,
            15.004763910742952,
            15.023226086563149,
            15.038305132288016,
            15.056763543272503,
            15.071839156926679,
            15.090294678541127,
            15.10536910469316,
            15.123824687908026,
            15.138900647071253,
            15.157358101740513,
            15.172436168437258,
            15.190895034668273,
            15.205974194804647,
            15.224433391373466,
            15.23951280520442,
            15.257971725697885,
            15.273050878328256,
            15.291509014888902,
            15.306587475045042,
            15.325044819827774,
            15.340123287167017,
            15.358581409679594,
            15.373662066051764,
            15.392123177194094,
            15.407207561210917,
            15.42567194702174,
            15.44075897625028,
            15.459224478877566,
            15.474311606095718,
            15.492775975916182,
            15.507861775785386,
            15.526324547713507,
            15.54140933723771,
            15.559871280867718,
            15.574955925651324,
            15.593417860180928,
            15.608503054826087,
            15.62696560629329,
            15.64205187342285,
            15.660515344996199,
            15.675602613896153,
            15.694066406131455,
            15.709153581941138,
            15.727616291745782,
            15.742702011275789,
            15.761162711658848,
            15.776246762467665,
            15.794706076610368,
            15.80978978350462,
            15.82824944004971,
            15.843334527255394,
            15.86179584688663,
            15.87688295092562,
            15.89534575635274,
            15.910433992543474,
            15.928896911939937,
            15.943984810879897,
            15.962446580730514,
            15.97753337647029,
            15.995993792747868,
            16.01107980941771,
            16.028815895321728,
            16.04220559486044,
            16.058615809461287,
            16.07183445457541,
            16.089766531091612,
            16.105502447783174,
            16.125915136712592,
            16.14280533898458,
            16.16255936834321,
            16.17714632663551,
            16.193994597506027,
            16.206131951353157,
            16.22175465815193,
            16.233917814325785,
            16.250190339462364,
            16.262816208684605,
            16.27866765301107,
            16.289887457618434,
            16.30362757856311,
            16.312671947504114,
            16.324590119053795,
            16.3324695381667,
            16.34366930416318,
            16.351139322055133,
            16.361878461970264,
            16.368842257515716,
            16.378927936158917,
            16.385230138967202,
            16.394563464334254,
            16.400087930171836,
            16.408533238107275,
            16.41322408017197,
            16.420954300029983,
            16.425236960529773,
            16.432814093522097,
            16.437069267616593,
            16.444503687783218,
            16.448334390943742,
            16.455152735089193,
            16.458439903618654,
            16.465200223515694,
            16.4691185449189,
            16.477121407829664,
            16.482410874150766,
            16.491340417844675,
            16.496619760348622,
            16.504610662665414,
            16.50839553957384,
            16.515054372856923,
            16.51821964977203,
            16.52518537009849,
            16.52926395651172,
            16.53717205136909,
            16.541620877509025,
            16.54914846326293,
            16.55265423565266,
            16.559251888160894,
            16.562310125335124,
            16.569156205691783,
            16.572897156024304,
            16.58035842705293,
            16.58413524748422,
            16.59088254020132,
            16.59338854532308,
            16.598803987802825,
            16.600370875629068,
            16.605443866066445,
            16.60710474248561,
            16.612322310075086,
            16.613797086368614,
            16.618364659775935,
            16.61886227849851,
            16.62246043177823,
            16.62227567721282,
            16.62555203181075,
            16.625254468539076,
            16.628348174346627,
            16.627630853638323,
            16.630085571205797,
            16.62875644237434,
            16.63089047384363,
            16.629702610906747,
            16.632329728787447,
            16.63174498109474,
            16.63475633772653,
            16.63422678405921,
            16.637012681624014,
            16.63626359131333,
            16.63902880742277,
            16.638566479827404,
            16.64171309833589,
            16.641473072701466,
            16.644402786519848,
            16.643510031154307,
            16.64556505267595,
            16.643963193220515,
            16.645787945453293,
            16.64452630132343,
            16.64707927010822,
            16.64657567804386,
            16.649601201808508,
            16.64912515966641,
            16.651852037005966,
            16.650959070290483,
            16.6533972272998,
            16.65237652402282,
            16.654756987827135,
            16.653511443764963,
            16.65537513498149,
            16.653298170220708,
            16.654234357513992,
            16.65135290791782,
            16.651857746022756,
            16.648927337499046,
            16.649717950346478,
            16.647187433053766,
            16.648390021751204,
            16.646178108566495,
            16.647651430505142,
            16.64565673504641,
            16.647289563626906,
            16.64531380729366,
            16.646752332674076,
            16.64438015233558,
            16.64531237456857,
            16.642526989257192,
            16.64326422816559,
            16.640560284904865,
            16.641506445770027,
            16.638951815338174,
            16.639796391388543,
            16.63689082760243,
            16.637274396073664,
            16.634080989983715,
            16.63451135628935,
            16.631745957148105,
            16.632737009645112,
            16.63038602869168,
            16.631366138064962,
            16.62857615119662,
            16.628896218587812,
            16.625606813487657,
            16.62587686124737,
            16.62307956448919,
            16.62415811892695,
            16.622125407951877,
            16.62356905289662,
            16.621388991602274,
            16.622339276430004,
            16.619686321149864,
            16.620540893968645,
            16.618335241676817,
            16.620051848879626,
            16.618793192049367,
            16.621183514416167,
            16.62011358303493,
            16.62227918806726,
            16.620813250817164,
            16.62274497056262,
            16.62139406547267,
            16.62378015019322,
            16.62301960679938,
            16.625861013670963,
            16.625224806850945,
            16.627838351485536,
            16.62674042234567,
            16.6288788368509,
            16.627445848563724,
            16.62947095478568,
            16.62808462963619,
            16.630228199681397,
            16.62891305448791,
            16.631054859526976,
            16.62964078769491,
            16.63165037320124,
            16.630075639254656,
            16.63195060197115,
            16.630265880584624,
            16.63209569206868,
            16.630434179535257,
            16.63235507811043,
            16.630791206395763,
            16.63273958325499,
            16.63104077698533,
            16.632679879893573,
            16.630555192657248,
            16.631801099505786,
            16.629467308435736,
            16.63076230332782,
            16.628689514380554,
            16.630280643342857,
            16.62834483402235,
            16.62978725819019,
            16.62746383685881,
            16.628465146101583,
            16.62591969559488,
            16.627080268692396,
            16.625107740339146,
            16.627038710446158,
            16.625773843804495,
            16.62807292527853,
            16.62677726946582,
            16.62873523763203,
            16.627055705944827,
            16.628790683149766,
            16.62718110585618,
            16.62917287306928,
            16.62784026248272,
            16.62992032222047,
            16.62842893856316,
            16.63019252046019,
            16.628427183612565,
            16.63015767099435,
            16.628673402005845,
            16.630914675849056,
            16.62996313492912,
            16.63254863934234,
            16.631623790950073,
            16.63396203055727,
            16.63264638506282,
            16.63465462320913,
            16.633174126809195,
            16.63522424389651,
            16.63389696125575,
            16.636128248011104,
            16.634909621266296,
            16.637191786385117,
            16.63598039018848,
            16.63830333827852,
            16.637167327704717,
            16.639601842383122,
            16.638558879892322,
            16.641048945203224,
            16.64001602553649,
            16.64250483354516,
            16.641483870842848,
            16.644006494286756,
            16.643012749871275,
            16.64551376902419,
            16.644427064729094,
            16.64676971641189,
            16.645512929631614,
            16.647715445156948,
            16.646381639300536,
            16.64853734939026,
            16.64714283760889,
            16.649169136839284,
            16.647582697703847,
            16.64940307851704,
            16.647691439656192,
            16.649529423630092,
            16.647993524761652,
            16.65009107575601,
            16.648795251412622,
            16.65101143786312,
            16.64968520145034,
            16.65176461373904,
            16.65029518876014,
            16.65230670273784,
            16.650879417655602,
            16.65299344099118,
            16.651650513469882,
            16.653755826144256,
            16.65230440136805,
            16.654258212157075,
            16.652707246237497,
            16.654685767736453,
            16.653292559500777,
            16.65550189844611,
            16.65431562779345,
            16.656637298164803,
            16.655450980611903,
            16.65771418804661,
            16.656484446664848,
            16.658775099608647,
            16.657638865373485,
            16.660033024928204,
            16.658936149550435,
            16.66126923399927,
            16.66002744290276,
            16.662209043198246,
            16.66088250982778,
            16.66309106579113,
            16.66187043193012,
            16.664192774667455,
            16.66300211313581,
            16.66523785487245,
            16.663857719600806,
            16.66588554838833,
            16.664348768000565,
            16.666320706193126,
            16.6647996484676,
            16.66680340456201,
            16.66525612942781,
            16.66716022030093,
            16.665462817069873,
            16.66724456795665,
            16.665511429701702,
            16.667369185130305,
            16.665785584770454,
            16.667790643408054,
            16.666282524267203,
            16.66825730744062,
            16.666641035378248,
            16.6684879278666,
            16.6667945503886,
            16.66864289441706,
            16.667029710273468,
            16.668988440411866,
            16.667484817282826,
            16.669519622231824,
            16.668075783098594,
            16.670163868878994,
            16.6687941334184,
            16.670962052372914,
            16.6696678266578,
            16.671867602723545,
            16.67055976313565,
            16.67269401838778,
            16.671301195743602,
            16.67334431760125,
            16.671873461371973,
            16.673848621019282,
            16.672318872494564,
            16.674253957857765,
            16.672718672346967,
            16.674712745952753,
            16.673301473451723,
            16.675472993043186,
            16.674233900899317,
            16.676526528861963,
            16.675310566485635,
            16.67754514979938,
            16.67622748201007,
            16.678389467567484,
            16.677066473192028,
            16.67929766605461,
            16.678065043054396,
            16.680350008941552,
            16.679077126491286,
            16.68124025749087,
            16.67980466454057,
            16.681849466384215,
            16.680387422472847,
            16.682507568241732,
            16.681166702832222,
            16.68337791737128,
            16.68203258902558,
            16.68413654798011,
            16.682626624749517,
            16.68459034928805,
            16.683031533472743,
            16.685053144379623,
            16.683619215472397,
            16.685749796090313,
            16.684339436828907,
            16.686376442996057,
            16.684787373571268,
            16.686627630382816,
            16.68489987992379,
            16.686695400565462,
            16.685011981725943,
            16.68688891422549,
            16.6852706386693,
            16.68715833159107,
            16.685497739090778,
            16.687319858326532,
            16.685610160829242,
            16.687423876396274,
            16.68574921268202,
            16.687616834280135,
            16.68599049510481,
            16.687877748629035,
            16.686241837421242,
            16.68810010675515,
            16.68643443460516,
            16.68827751305391,
            16.686621688285577,
            16.688502901790827,
            16.68691513524957,
            16.688888357184922,
            16.687407812066112,
            16.689484402587297,
            16.688083322696592,
            16.690199032477075,
            16.68879573234181,
            16.690883931350356,
            16.689457706787344,
            16.69155235683489,
            16.69017185352098,
            16.69233367293375,
            16.691007122298224,
            16.693176906917685,
            16.691796953742767,
            16.693873891305792,
            16.69240007791975,
            16.694430038562565,
            16.692973007560354,
            16.69507117600041,
            16.693682645819976,
            16.695802576361693,
            16.694352846468654,
            16.696347406284154,
            16.694748683662056,
            16.69663936477783,
            16.695018689006268,
            16.696979100264663,
            16.69547835772942,
            16.697558539403772,
            16.69612573633613,
            16.69821282413413,
            16.69674150839694,
            16.698786773779226,
            16.697301498293037,
            16.699366530343546,
            16.697915268536292,
            16.69998974822319,
            16.698499908092735,
            16.70048419835871,
            16.698882480648066,
            16.700772662076886,
            16.699131868906754,
            16.701045843635434,
            16.699478699379206,
            16.701478350939773,
            16.699979519841648,
            16.70200761944416,
            16.700502186953855,
            16.702500017906985,
            16.700961334381134,
            16.702930101348066,
            16.701371023828592,
            16.703321236920665,
            16.70174503120321,
            16.703680006757693,
            16.702096151982957,
            16.704035172866185,
            16.702464027773757,
            16.70441927081923,
            16.702857733499627,
            16.704815340655394,
            16.703249976142494,
            16.70520896537385,
            16.7036532725718,
            16.705633403219586,
            16.704097572393415,
            16.70608931997929,
            16.704545880444634,
            16.706518637811612,
            16.704953771481456,
            16.706920396457384,
            16.705368933447303,
            16.70736501906672,
            16.705840560614376,
            16.70784604630328,
            16.706303469016426,
            16.708272987667975,
            16.706694482668055,
            16.708650284563674,
            16.70708993980334,
            16.709089608371507,
            16.70757922302939,
            16.709612873926567,
            16.708108698143995,
            16.71012446534386,
            16.70859506023998,
            16.710595190644725,
            16.709068467263343,
            16.711080851834183,
            16.709559302830066,
            16.71155142489721,
            16.70997996369651,
            16.711902958829477,
            16.710265789012666,
            16.71214733083012,
            16.710502407308446,
            16.712403008706943,
            16.710785485827053,
            16.71270545968045,
            16.71109048408247,
            16.713005077823283,
            16.711389768207056,
            16.713323552212444,
            16.711747151651515,
            16.713728406713486,
            16.712189413191545,
            16.71418366169445,
            16.712632008632582,
            16.7146002324288,
            16.71302937188213,
            16.715000514608093,
            16.713459109257293,
            16.715474930300537,
            16.713976350739223,
            16.71601652081977,
            16.714518674880757,
            16.71654155854764,
            16.71502127074325,
            16.717027485725147,
            16.71550009662517,
            16.71750387423969,
            16.715969999944754,
            16.717957901057147,
            16.716398797589434,
            16.71836144133021,
            16.716784709802106,
            16.718745729435703,
            16.71718011839895,
            16.719160537566857,
            16.7176112871841,
            16.719600986783277,
            16.71804940669901,
            16.720029819537686,
            16.718461652785088,
            16.720423142179975,
            16.718830536196876,
            16.720766385195752,
            16.719146958636202,
            16.72106361864367,
            16.719435760441343,
            16.72135933757407,
            16.719747899513195,
            16.721690820366256,
            16.720090721737414,
            16.72203364309192,
            16.720423585496725,
            16.722354875676686,
            16.720739992201437,
            16.722675223221486,
            16.721069177359396,
            16.72300620902888,
            16.72138721331976,
            16.723293853520694,
            16.72163764130024,
            16.723514910559658,
            16.72185349239622,
            16.723753168017424,
            16.722135421055896,
            16.724080667317295,
            16.722493212607645,
            16.724442427494154,
            16.722837121190565,
            16.724760086288953,
            16.723138152530005,
            16.7250627773316,
            16.723459784085534,
            16.7254069834624,
            16.72381528503864,
            16.725753598102614,
            16.72413407603539,
            16.726039343760718,
            16.724394853797918,
            16.72629495982759,
            16.724662644500604,
            16.726584259944076,
            16.724967811888185,
            16.726893272183915,
            16.72526684353197,
            16.727180257885784,
            16.725549349560254,
            16.72747709203351,
            16.725877495681267,
            16.727847734013693,
            16.72628809107232,
            16.7282863754602,
            16.72673637530334,
            16.72872802799229,
            16.727159942728598,
            16.729129356142323,
            16.727539869683497,
            16.729491717280474,
            16.72788947280287,
            16.72983347816126,
            16.728227652962275,
            16.73017166628356,
            16.728566821677262,
            16.730511093279297,
            16.72890309157902,
            16.73084129131641,
            16.729225362073905,
            16.73115652745603,
            16.72953512101069,
            16.73146123633248,
            16.729830669412713,
            16.731740712725134,
            16.730085341960766,
            16.73196773838309,
            16.730288973536304,
            16.732162529998313,
            16.73049277903698,
            16.732391351556238,
            16.730751862608372,
            16.732674707039983,
            16.731043776475822,
            16.732959529257805,
            16.731312142613042,
            16.733213707422628,
            16.731562772605187,
            16.73347296522381,
            16.731836543299018,
            16.733756569603557,
            16.732117225686267,
            16.734020719514184,
            16.732358583996785,
            16.734244746905496,
            16.73258075749228,
            16.734482480325177,
            16.732845410082547,
            16.734772789260326,
            16.733148902760817,
            16.735071632881933,
            16.733428447639227,
            16.73532690390674,
            16.7336647421088,
            16.735556140717293,
            16.733898254411727,
            16.735800276049822,
            16.73415157220188,
            16.736058198838414,
            16.734408175410188,
            16.73631298086333,
            16.734663092813186,
            16.736573460819457,
            16.73493114967703,
            16.736847916819784,
            16.735204907440917,
            16.737112839771328,
            16.735452548137246,
            16.73734007597964,
            16.735659341006702,
            16.7375320905859,
            16.73584270675586,
            16.737715184108545,
            16.73603157308336,
            16.737915842790635,
            16.736246389065634,
            16.738145409477745,
            16.736487132143594,
            16.738392131119546,
            16.736733746309802,
            16.738634705748225,
            16.736972189801406,
            16.738872153411144,
            16.7372137955251,
            16.739120800773435,
            16.73746885777782,
            16.739376751911323,
            16.73771861470461,
            16.73961434428574,
            16.737943061521328,
            16.73982921798349,
            16.73815495693438,
            16.740043248889222,
            16.738371853136577,
            16.740259172512943,
            16.738580118277987,
            16.740455758046025,
            16.73876531761512,
            16.740636379144128,
            16.73895002963892,
            16.740832794400617,
            16.739159128092197,
            16.741050036641056,
            16.73937490782606,
            16.741256921401224,
            16.7395689464118,
            16.741441968978293,
            16.739751708753552,
            16.74163080380292,
            16.739950130504354,
            16.741838725552128,
            16.740162786489464,
            16.74205246540086,
            16.740375601079684,
            16.742266972970967,
            16.740595488659338,
            16.74249539876201,
            16.740831344376446,
            16.742733734007572,
            16.741064397323477,
            16.742954772106316,
            16.74126961976264,
            16.743144859462866,
            16.741447917199928,
            16.743315781838994,
            16.741614383285437,
            16.743479400690333,
            16.741775227244496,
            16.743638569518524,
            16.741934054581655,
            16.74380000660316,
            16.742099502466978,
            16.743969903556177,
            16.742271071909954,
            16.744139655468366,
            16.742434788716665,
            16.744295444392023,
            16.7425821754062,
            16.744436537680762,
            16.742718918198882,
            16.744571524071652,
            16.742853203461337,
            16.744706750414515,
            16.74299014106701,
            16.74484699304554,
            16.743133909675308,
            16.74499377305721,
            16.743280910700534,
            16.74513764502378,
            16.743418303302413,
            16.745267549261364,
            16.74354215121685,
            16.745389264057884,
            16.743665960542124,
            16.74551847281579,
            16.743801404151455,
            16.74565946512977,
            16.743946608263883,
            16.745808675415404,
            16.74410096296323,
            16.745969751868024,
            16.744269096088274,
            16.746142541775328,
            16.744441333388927,
            16.74630814697278,
            16.744595372295905,
            16.74644978543502,
            16.74472725119815,
            16.746577706284114,
            16.744855986593862,
            16.746710164302797,
            16.74499049475172,
            16.746843828954177,
            16.745119238909624,
            16.74696731066937,
            16.745238847789928,
            16.74708775499961,
            16.745363028765873,
            16.74721724481553,
            16.745494755766735,
            16.747347324453607,
            16.745618335105164,
            16.747463428887393,
            16.745728336992933,
            16.747572344302718,
            16.745840579910805,
            16.747691258806803,
            16.74596565581691,
            16.747820080567088,
            16.746094128163186,
            16.747945579775646,
            16.746215443363006,
            16.748063743607986,
            16.74633204187127,
            16.74818009176625,
            16.746448213232924,
            16.748295059899966,
            16.74656032369475,
            16.748402984013765,
            16.746663093208618,
            16.748500502671092,
            16.74675524179616,
            16.748587592362362,
            16.74683722952485,
            16.74866496361755,
            16.746910208180324,
            16.74873449507289,
            16.746976606054695,
            16.748798899063388,
            16.747039480479046,
            16.74886227259732,
            16.747105129776905,
            16.748933440654355,
            16.747183628903024,
            16.74902038246877,
            16.74727673094349,
            16.749115806875345,
            16.74736861746922,
            16.749199823667027,
            16.747442252237676,
            16.749264557840135,
            16.747501546494114,
            16.749323302255128,
            16.747562758127323,
            16.749388278129466,
            16.747629849900058,
            16.749455762011237,
            16.747696124220703,
            16.749521673192852,
            16.74776342731908,
            16.749592586715366,
            16.74783817584204,
            16.749669312707283,
            16.74791274540884,
            16.749737900784012,
            16.74797283540098,
            16.74979054169475,
            16.748021216376507,
            16.74983951316554,
            16.748074102602935,
            16.749897704267227,
            16.748135698204727,
            16.749959811010456,
            16.748194741629142,
            16.75001440339213,
            16.74824450774053,
            16.75006102922191,
            16.748288907448597,
            16.75010410490811,
            16.748329533327528,
            16.750141462103656,
            16.74836213752635,
            16.750169844495936,
            16.748387112713615,
            16.750193990220197,
            16.748412225557942,
            16.750222073631633,
            16.748443561449157,
            16.750256700773257,
            16.748480184895122,
            16.750294318669127,
            16.748517187282197,
            16.750329843304016,
            16.748550349019013,
            16.750360800447716,
            16.748579569659782,
            16.75038956919756,
            16.748608875383503,
            16.750420265601193,
            16.748640603939876,
            16.750452290098465,
            16.74867143226203,
            16.750481140104263,
            16.748697830469403,
            16.750505671724625,
            16.748720831898304,
            16.75052736571422,
            16.748740014861937,
            16.750542702328495,
            16.748749551550787,
            16.75054632377561,
            16.748747879157513,
            16.750542326369057,
            16.748743975932094,
            16.750541116098702,
            16.748745297104975,
            16.750544104213382,
            16.74874714497534,
            16.75054348299352,
            16.748743182137787,
            16.750537988737598,
            16.74873805060347,
            16.75053576286185,
            16.748739134574947,
            16.75053967359952,
            16.748743426323273,
            16.750542458531783,
            16.748742944872944,
            16.750538751180926,
            16.748736384240225,
            16.750530268929012,
            16.74872584361924,
            16.750517141083414,
            16.748708731063147,
            16.750495513747516,
            16.748682579242754,
            16.75046656705785,
            16.748652790300696,
            16.750438318192195,
            16.748627112000676,
            16.75041545746577,
            16.748605750580587,
            16.750394184981033,
            16.748582705939562,
            16.75036850538121,
            16.748553561606585,
            16.750336142750946,
            16.74851790263333,
            16.750297957466742,
            16.74847739618876,
            16.75025620207284,
            16.74843473541756,
            16.75021370222678,
            16.748392439321776,
            16.75017220947432,
            16.748351355855256,
            16.750131838629144,
            16.748311205463118,
            16.750092058237534,
            16.748270947771466,
            16.750050837159385,
            16.74822729896178,
            16.75000408036867,
            16.748176638929152,
            16.749950290238694,
            16.748120797901436,
            16.749894589392866,
            16.748066668858662,
            16.74984324670511,
            16.7480176639581,
            16.74979586667537,
            16.747970337242535,
            16.74974789691864,
            16.74792112600481,
            16.74969780982267,
            16.74787007375886,
            16.749645739640386,
            16.74781586231316,
            16.749588550864125,
            16.747754580299876,
            16.749523558834042,
            16.747686528152514,
            16.74945439722505,
            16.747617314226524,
            16.7493861133646,
            16.747549047367805,
            16.74931688089592,
            16.74747686510323,
            16.749241105250114,
            16.747396971380496,
            16.749158281588365,
            16.74731202007201,
            16.74907274333789,
            16.747226128013864,
            16.748987118953842,
            16.747140312598056,
            16.748901588922372,
            16.747054969825378,
            16.7488172037731,
            16.7469714653677,
            16.7487346907417,
            16.74688900871911,
            16.748651563708528,
            16.746804020232247,
            16.74856432789364,
            16.746714129342315,
            16.74847220826924,
            16.746619885215857,
            16.748376344510554,
            16.746522283156793,
            16.748277224522766,
            16.74642134968984,
            16.748174724256373,
            16.746317043204037,
            16.74806895011932,
            16.746209531418067,
            16.74796008842582,
            16.746099151023685,
            16.7478488458637,
            16.745987112529647,
            16.747736748787467,
            16.745874764548383,
            16.747624386174657,
            16.74576163124516,
            16.747510422134766,
            16.74564618563152,
            16.747393900087133,
            16.74552844998378,
            16.74727560708247,
            16.745409255055108,
            16.747155647267796,
            16.74528769165076,
            16.747032522196434,
            16.745162662850888,
            16.74690645340435,
            16.745036012947303,
            16.746780277178374,
            16.74491027246681,
            16.746654944224545,
            16.744784222288565,
            16.74652753699565,
            16.744654516565348,
            16.746395663137783,
            16.74452049772927,
            16.746260204645303,
            16.744383616074543,
            16.746122129232106,
            16.74424383268198,
            16.74598078838205,
            16.74410088450471,
            16.74583725895487,
            16.743957437146356,
            16.745695019426748,
            16.74381633305179,
            16.745554838825853,
            16.743675607778727,
            16.745412500609618,
            16.743530191682567,
            16.74526376116622,
            16.743377867768004,
            16.745108729549983,
            16.74322047688473,
            16.74494996814122,
            16.743060392638263,
            16.744789236303816,
            16.74289884799893,
            16.74462752837089,
            16.742736838580278,
            16.744465744701266,
            16.742574887883883,
            16.744303721640414,
            16.742412060413912,
            16.744139996917426,
            16.742246804159166,
            16.743973412943085,
            16.742078667649174,
            16.743804303475123,
            16.741908660623395,
            16.743634096789314,
            16.741738312056498,
            16.743464037051545,
            16.74156815859466,
            16.7432936180261,
            16.74139651425115,
            16.743120243397172,
            16.7412205026355,
            16.74294160787432,
            16.741039085471293,
            16.742758167433706,
            16.740853819389905,
            16.742571754293202,
            16.740665958278427,
            16.742382617454332,
            16.74047497917855,
            16.74219018763292,
            16.740281082205634,
            16.74199579078477,
            16.740086386571875,
            16.74180143387911,
            16.739891790777477,
            16.741606391436562,
            16.73969523128934,
            16.741408225079446,
            16.739495080117756,
            16.74120686285869,
            16.739292782780332,
            16.74100445808331,
            16.739090060953956,
            16.740801459780023,
            16.738885936612,
            16.740596050281326,
            16.738678720159392,
            16.740387452545193,
            16.73846878446504,
            16.740176774484084,
            16.738257201820538,
            16.739964399338298,
            16.738043438095886,
            16.739749216458016,
            16.737826434529666,
            16.739530805786984,
            16.73760662947811,
            16.73931022910125,
            16.737385184117528,
            16.73908821348477,
            16.737162102128806,
            16.738864106046968,
            16.736936410553938,
            16.7386370551339,
            16.736707741346073,
            16.73840735152767,
            16.73647701645354,
            16.73817634337224,
            16.73624568617626,
            16.737945193488997,
            16.736014260922815,
            16.737713509390424,
            16.73578144376676,
            16.73747935626161,
            16.73554517535692,
            16.737241114239637,
            16.735304679167577,
            16.736998944065903,
            16.73506079495349,
            16.736753948529447,
            16.734814521643074,
            16.73650690369371,
            16.734566579791313,
            16.73625871923742,
            16.73431820264379,
            16.736010741179413,
            16.73407035430155,
            16.735762999373357,
            16.73382181946912,
            16.73551323753101,
            16.733569955638778,
            16.7352593061362,
            16.73331378660101,
            16.73500158409348,
            16.733054657344844,
            16.7347416480918,
            16.732793662365395,
            16.734479768387857,
            16.732530380695295,
            16.734215299571474,
            16.73226443430368,
            16.733948350432293,
            16.731996268914195,
            16.733679307907863,
            16.731725833404262,
            16.733407573952682,
            16.7314140400864,
            16.73292085985655,
            16.730506458350902,
            16.731278269896727,
            16.727830523790473,
            16.727379620001997,
            16.722709323674188,
            16.7212269487066,
            16.715879247098158,
            16.71412793349777,
            16.70888005054013,
            16.707499413457185,
            16.702750507015026,
            16.701948186495187,
            16.697806599200007,
            16.697716275040875,
            16.694402673357587,
            16.6952803590191,
            16.692972299853935,
            16.694741515499075,
            16.69305534620206,
            16.695092951549597,
            16.69340774095126,
            16.69534057559985,
            16.69370434141694,
            16.69594768116813,
            16.694913185825392,
            16.697843562313864,
            16.697356442952916,
            16.700471792936504,
            16.699743203411273,
            16.702312479685624,
            16.70094881886846,
            16.703048601656214,
            16.70149365427301,
            16.703652113119105,
            16.70223050033094,
            16.704402715758967,
            16.70275512576307,
            16.704498610467823,
            16.70236774465785,
            16.703776746114997,
            16.701580064932223,
            16.70319990145193,
            16.701364782908264,
            16.70334122425308,
            16.7017346237538,
            16.703800611047704,
            16.702224670059145,
            16.70436219625924,
            16.70297277350013,
            16.70534669895025,
            16.70414471445921,
            16.706476299230822,
            16.704935581566282,
            16.706628635581794,
            16.70429331607442,
            16.70521869323092,
            16.70232650342087,
            16.703011550106567,
            16.700211758452525,
            16.701255021324236,
            16.698983323147168,
            16.700622931253854,
            16.698947473165056,
            16.70113705210028,
            16.699937702956866,
            16.702514539185508,
            16.701595385228565,
            16.704350799093717,
            16.70351103696091,
            16.7062799626654,
            16.705413090557997,
            16.708154019355007,
            16.70729230526009,
            16.71010216951869,
            16.709409745025546,
            16.712495313406492,
            16.712180974014792,
            16.7156844306353,
            16.71573941618214,
            16.71945809669461,
            16.719486346392593,
            16.722928229848023,
            16.722475943016782,
            16.725370409814488,
            16.72442598346344,
            16.726998404653116,
            16.725912015732924,
            16.728494300822497,
            16.727469664144465,
            16.73012349093125,
            16.729149952369227,
            16.731901770459693,
            16.731125499493032,
            16.73422215504339,
            16.733900582369735,
            16.73745913353669,
            16.73747300837774,
            16.741126663597697,
            16.74096755322467,
            16.74422977882103,
            16.743585373233806,
            16.746381174591654,
            16.745373120053216,
            16.74790059777746,
            16.74667375000419,
            16.748959225266418,
            16.747434526617383,
            16.749388369227255,
            16.747564141765324,
            16.749332255268477,
            16.747482424241753,
            16.749376971727074,
            16.747741348625894,
            16.7498454057409,
            16.748330595091637,
            16.750424722257904,
            16.748776553387586,
            16.750666746203635,
            16.748818834628068,
            16.75058154942738,
            16.748731234747815,
            16.750629132818332,
            16.749041575818218,
            16.751285627427166,
            16.750076211217653,
            16.752667376433756,
            16.751734302339756,
            16.754490624794776,
            16.75362359846463,
            16.756337004052668,
            16.755362781339336,
            16.75789517208868,
            16.75669747383227,
            16.75895144488642,
            16.75744548826374,
            16.759390302518327,
            16.75762354119572,
            16.75942274758834,
            16.757656819171693,
            16.759623554769313,
            16.758138963154757,
            16.760444127689354,
            16.75926333504205,
            16.76179796648335,
            16.760752047788877,
            16.763372007489856,
            16.762410070088173,
            16.76516879080686,
            16.764408555047083,
            16.767414718013633,
            16.76688696404692,
            16.770064872270964,
            16.769604842986865,
            16.772753858834776,
            16.77218835315687,
            16.775198867478274,
            16.774493369635948,
            16.77738053270624,
            16.776570310329305,
            16.779365107257163,
            16.778467050816552,
            16.781180010233477,
            16.78020304742222,
            16.782845401737653,
            16.781796907535572,
            16.78436614501266,
            16.783235486672915,
            16.785723068136427,
            16.78452099525584,
            16.7869676626299,
            16.78576457457183,
            16.788253304882545,
            16.787125183896002,
            16.78970470876257,
            16.78867275504038,
            16.791340584081503,
            16.790394738110244,
            16.793133855639574,
            16.792244836763004,
            16.794995711104093,
            16.79406188192189,
            16.796687921353552,
            16.79556357293817,
            16.797955934883845,
            16.796605751881117,
            16.798821427794323,
            16.797376706655385,
            16.79957658704027,
            16.79817217774412,
            16.80042314901322,
            16.79904511673326,
            16.801276547549563,
            16.799839566884387,
            16.802002119036125,
            16.800519801192017,
            16.802695921896422,
            16.801294341539567,
            16.80361733130293,
            16.802400197727778,
            16.804919315530363,
            16.80387884740545,
            16.806538907723002,
            16.805598650558018,
            16.80832204153738,
            16.807422425539002,
            16.81016884746714,
            16.809280999152676,
            16.812016903012527,
            16.811085903389035,
            16.813733558843047,
            16.812667516952537,
            16.815150762514897,
            16.813917532725988,
            16.816271567938955,
            16.81497061633688,
            16.817332666282425,
            16.816091587302182,
            16.818537205342544,
            16.81735390991632,
            16.8198168908878,
            16.81860152372375,
            16.82102261681065,
            16.819789751792534,
            16.822260772779217,
            16.821152316772697,
            16.82380417862803,
            16.822887862330035,
            16.825695635743678,
            16.82486710287172,
            16.82769350333127,
            16.82684053138022,
            16.82963655847177,
            16.828780702247492,
            16.831601510345763,
            16.830783801461095,
            16.833609079951273,
            16.832735663203316,
            16.835422802446935,
            16.83435214453924,
            16.83681835148895,
            16.835557291939807,
            16.837899244434745,
            16.83659541578806,
            16.838960671939326,
            16.83771193739353,
            16.840129992542025,
            16.838906537389036,
            16.84132585059212,
            16.84009701409788,
            16.842535990671742,
            16.841373923221482,
            16.843930648368364,
            16.842919393425106,
            16.845622456439678,
            16.84471453818483,
            16.84744978829857,
            16.846499446059262,
            16.84913868454339,
            16.848078650655694,
            16.850633046922226,
            16.84954178932999,
            16.852117539675966,
            16.85107977279587,
            16.853704397758086,
            16.85267601634891,
            16.85525659120028,
            16.854133547003343,
            16.856598683913553,
            16.855368212213286,
            16.857760201734393,
            16.856494767591272,
            16.858878813958455,
            16.857609239791863,
            16.859980110218665,
            16.858684018994964,
            16.861039286195933,
            16.859760498100087,
            16.86219550105912,
            16.861057700779433,
            16.863677924543083,
            16.86272578178295,
            16.865487096148442,
            16.864597498568884,
            16.86733336785602,
            16.866351676912316,
            16.868963892521258,
            16.867872143636532,
            16.87041201884088,
            16.86929661071455,
            16.871843813157653,
            16.870743054168436,
            16.873287353220867,
            16.872153344910814,
            16.87464030556223,
            16.87344018262263,
            16.875875919764958,
            16.87465414757535,
            16.87710361529127,
            16.875922291048198,
            16.878425174840906,
            16.87729378893141,
            16.879836970694683,
            16.878736193133044,
            16.88131135293363,
            16.880255506088886,
            16.88289543560422,
            16.88192412980286,
            16.884654088100703,
            16.883762988447877,
            16.886543036575844,
            16.8856641641433,
            16.888417369769684,
            16.88748633173939,
            16.890176539062068,
            16.889189238768047,
            16.891833846414336,
            16.890810852787148,
            16.89341651442237,
            16.892340654489544,
            16.89487405552284,
            16.893710159010837,
            16.89615786303733,
            16.894926860558847,
            16.897347467615667,
            16.896131509309903,
            16.89860816644501,
            16.897468151394428,
            16.900024220967538,
            16.89894592854361,
            16.901540476308277,
            16.90047647363739,
            16.90307172731348,
            16.902004950670815,
            16.904603094467298,
            16.90354723725416,
            16.906162084612177,
            16.905122425590648,
            16.907747620853847,
            16.90670893716034,
            16.909325203860853,
            16.908270536592433,
            16.91086449726783,
            16.909784522837512,
            16.91234724366501,
            16.911230457764425,
            16.913747243897717,
            16.912575982024258,
            16.915032114931293,
            16.913798651727397,
            16.91620067515032,
            16.91492835209845,
            16.917317210826845,
            16.91606008838923,
            16.918494740253976,
            16.917306678507664,
            16.91982589461528,
            16.918724888615493,
            16.92132472016044,
            16.920290322311367,
            16.922941210582117,
            16.921944346736588,
            16.92462171986923,
            16.923644470998745,
            16.92633225054513,
            16.9253564549226,
            16.92803077579343,
            16.927027785414218,
            16.929661453928958,
            16.928612059356297,
            16.931201815331043,
            16.930119281617756,
            16.932692232348877,
            16.931607922090308,
            16.934189932512844,
            16.93311605739268,
            16.93570334471446,
            16.93462387830273,
            16.937196898031253,
            16.93609833400498,
            16.938657339566248,
            16.93755535543025,
            16.94012802188388,
            16.93905390386942,
            16.94166595925057,
            16.94063316685486,
            16.943283207534414,
            16.942279373365956,
            16.94494953507069,
            16.943959426552823,
            16.946639655958272,
            16.945658567435473,
            16.94834330446909,
            16.947357999641092,
            16.950021612612403,
            16.948993869774256,
            16.95159347694719,
            16.950486398501454,
            16.95300380701756,
            16.951824772566475,
            16.95429274687796,
            16.953091148358126,
            16.95556257381422,
            16.95438115893404,
            16.956881402986568,
            16.955727214425615,
            16.95825190430915,
            16.95711824011068,
            16.95966491677816,
            16.958556258613896,
            16.96113094711199,
            16.960049349337275,
            16.9626435955523,
            16.961570527640497,
            16.964161362648184,
            16.963078848053193,
            16.965662330537775,
            16.96458354569912,
            16.967185505609834,
            16.966138110000074,
            16.96877435123934,
            16.967752790658956,
            16.970394011074987,
            16.96935234870915,
            16.971949747523126,
            16.97085109668722,
            16.973391164012725,
            16.972247478733962,
            16.97476284369015,
            16.973614753707302,
            16.97614297687673,
            16.975015234809348,
            16.977567533758858,
            16.976461623932856,
            16.979037594245035,
            16.977958437176063,
            16.980569725848262,
            16.97953363382797,
            16.982192855510895,
            16.98120205952724,
            16.983896204927554,
            16.982924194275,
            16.985619795424185,
            16.984635618702207,
            16.987311717305182,
            16.986307948497995,
            16.988967374712153,
            16.98795039512118,
            16.990595437823067,
            16.989558541714636,
            16.992175270361813,
            16.99110234074456,
            16.99368147389827,
            16.992575556196797,
            16.995133827360434,
            16.994020437283943,
            16.99658318921236,
            16.995478965875037,
            16.998049396749195,
            16.996945554108763,
            16.99951021858007,
            16.99839773756328,
            17.000959519791166,
            16.999855058618927,
            17.002439630973583,
            17.001369272191134,
            17.00399287440454,
            17.002957332766975,
            17.005603940808285,
            17.004576402640495,
            17.007216182416315,
            17.006172656109406,
            17.008791706461047,
            17.007728650869097,
            17.010329991923058,
            17.00925115680679,
            17.01183602134475,
            17.010738290901095,
            17.01330254943897,
            17.012184230259578,
            17.014732675486265,
            17.013606023540802,
            17.01615610793749,
            17.01503933301015,
            17.017604939836232,
            17.01650424101318,
            17.019084083995544,
            17.017993417854683,
            17.02058178677988,
            17.019499999492936,
            17.022102101193568,
            17.021039737576473,
            17.023666942074918,
            17.022631738525178,
            17.025284032932625,
            17.02426762448833,
            17.026930354245785,
            17.025916159838452,
            17.0285751317747,
            17.027554105492854,
            17.030205191085095,
            17.029175806614695,
            17.031816602892967,
            17.030773115438215,
            17.033394585946887,
            17.032326777127516,
            17.03492199258281,
            17.033829466445383,
            17.036407057461552,
            17.03530592727749,
            17.037886561280267,
            17.036796921410613,
            17.039396161451577,
            17.038326710666247,
            17.04094617880979,
            17.039893941305003,
            17.04252802730791,
            17.041487823528293,
            17.044131959533885,
            17.043100186417647,
            17.045750277620947,
            17.04472157796304,
            17.047370818951435,
            17.046337482329086,
            17.048978702248604,
            17.047935291450905,
            17.050565474557196,
            17.04951133648398,
            17.052131140827505,
            17.05106706679235,
            17.053676406730737,
            17.052600816007967,
            17.055197342961755,
            17.054107684798446,
            17.056690468201296,
            17.055588106576565,
            17.05816183275916,
            17.057054422125304,
            17.05962912404044,
            17.058527866259062,
            17.061114571976034,
            17.060029303059395,
            17.062635744278616,
            17.061571808816197,
            17.064200584572006,
            17.063157913276612,
            17.065805893420695,
            17.06477846475152,
            17.067436395815456,
            17.066412556288647,
            17.069067002941146,
            17.06803342885722,
            17.070672944459545,
            17.06962191228868,
            17.07224399335817,
            17.071178119598166,
            17.073790135514933,
            17.07271911201753,
            17.07533113597566,
            17.074262689827933,
            17.076878714097646,
            17.075812597060185,
            17.078428933692294,
            17.077360008523073,
            17.079972252620543,
            17.07889896133902,
            17.08150952625516,
            17.080438086219367,
            17.08305584744464,
            17.08199568485624,
            17.084628631272793,
            17.083584817651108,
            17.0862343256321,
            17.08520515351141,
            17.087866837169898,
            17.08684668511149,
            17.089513779467765,
            17.088495354537592,
            17.091159674336843,
            17.090134096616147,
            17.092786650004626,
            17.091745723783276,
            17.094380734330763,
            17.09332199035841,
            17.09594099462003,
            17.094869245357117,
            17.097479216317744,
            17.096401771256318,
            17.099009322917624,
            17.09793134519014,
            17.100540867324447,
            17.099466598844913,
            17.102083082217455,
            17.1010182800121,
            17.1036472191714,
            17.102595869161,
            17.105237862088494,
            17.10419683527752,
            17.106845195127676,
            17.105806243820965,
            17.108453388286243,
            17.107411749926086,
            17.110056801155956,
            17.10901490421943,
            17.11166190066359,
            17.110622902969006,
            17.113272159436406,
            17.11223263913913,
            17.114877614590718,
            17.11382975004487,
            17.11646361492366,
            17.115403422007297,
            17.118025966214127,
            17.116956448558867,
            17.119572928661107,
            17.118499790518975,
            17.121115702391165,
            17.120043647063937,
            17.122663528581633,
            17.121597483204816,
            17.124226810905547,
            17.12317257144523,
            17.125815980104882,
            17.124775929175385,
            17.127432232184944,
            17.12640172392448,
            17.129063681590175,
            17.12803475973176,
            17.130695519872205,
            17.129663824695378,
            17.132321587183604,
            17.131287159204106,
            17.13394224699183,
            17.132904465013397,
            17.135554852429976,
            17.13451067845827,
            17.13715377810189,
            17.136102208667488,
            17.138739581239264,
            17.137684301252854,
            17.14032065157251,
            17.139265676874032,
            17.141903035693957,
            17.140848043593948,
            17.143484520888016,
            17.142427665526327,
            17.145063216070803,
            17.14400731661607,
            17.14664757242481,
            17.14559979985693,
            17.14825150017584,
            17.14721627101737,
            17.14988021822493,
            17.148854801891417,
            17.151525416218476,
            17.150503156409783,
            17.153173779677793,
            17.152149147459134,
            17.15481531886814,
            17.153784618648857,
            17.15644306420461,
            17.155403098827925,
            17.158051431893448,
            17.157001037232398,
            17.159640407516477,
            17.15858310609474,
            17.16121914993915,
            17.16016152677836,
            17.162800366097514,
            17.161746835961154,
            17.164390577459173,
            17.163341123483974,
            17.165988558203345,
            17.164941889698582,
            17.16759253780298,
            17.16654932597929,
            17.169204534340345,
            17.16816614777389,
            17.170826368713783,
            17.16979211853195,
            17.172455598301823,
            17.171423436582856,
            17.174088530333613,
            17.17305772350705,
            17.175724453635866,
            17.17469511317485,
            17.177362720243295,
            17.17633247119062,
            17.178996817153056,
            17.1779603747407,
            17.180616286735614,
            17.179569993645593,
            17.182216539174256,
            17.181162516578432,
            17.183804640990402,
            17.182749413916888,
            17.1853940947556,
            17.18434370067581,
            17.1869954057848,
            17.185952472998757,
            17.18861212399233,
            17.187576428153584,
            17.190242799849628,
            17.189212625494847,
            17.191883409036528,
            17.190856157413222,
            17.193528584224154,
            17.192501678095574,
            17.195173783393606,
            17.19414609856105,
            17.196817688160202,
            17.195789674744944,
            17.198461321682046,
            17.197433147501236,
            17.200104155327956,
            17.199074206366063,
            17.20174234157492,
            17.200708288064703,
            17.203371868901087,
            17.20233304283589,
            17.204992740895406,
            17.203950827512017,
            17.206609040649646,
            17.20556654394081,
            17.208225568299923,
            17.207184404662968,
            17.20984587811389,
            17.208807663719675,
            17.211473343823272,
            17.210440042843985,
            17.21311182264776,
            17.212084891679595,
            17.214763223038602,
            17.213741827255,
            17.21642433448099,
            17.215404892016096,
            17.21808711075696,
            17.217065055255276,
            17.219742892287158,
            17.21871517832379,
            17.221387010087618,
            17.220353392575817,
            17.22302036579397,
            17.221982853515527,
            17.224647601952242,
            17.22360886246846,
            17.226273802867453,
            17.225235707977006,
            17.227902029780125,
            17.226865181985254,
            17.229532994324828,
            17.228497304699694,
            17.23116653701957,
            17.23013215651543,
            17.232803312606578,
            17.231771072837716,
            17.234445235941998,
            17.233416310968416,
            17.236094489863405,
            17.235069591025344,
            17.237751895379063,
            17.236730529908733,
            17.239415702974604,
            17.23839601779546,
            17.24108173269275,
            17.24006121152174,
            17.242745084382705,
            17.241721699712237,
            17.244402300447057,
            17.2433752220751,
            17.246052337148413,
            17.245021816680392,
            17.247696132457506,
            17.246663188717427,
            17.249336165902584,
            17.248302648192784,
            17.250976611796403,
            17.249945090978493,
            17.25262263314829,
            17.251595300068367,
            17.254277785217695,
            17.253254969971103,
            17.25594154904421,
            17.25492157781889,
            17.257610081718305,
            17.256590928679742,
            17.25927985904645,
            17.25826081817877,
            17.260950212695462,
            17.259931741759594,
            17.2626220964611,
            17.26160430931516,
            17.264295145148836,
            17.263276975251948,
            17.26596679492718,
            17.26494665071683,
            17.267634009999483,
            17.266610806638447,
            17.269295080656548,
            17.26826859420725,
            17.270950055027875,
            17.26992094314769,
            17.27260082683265,
            17.271570827335218,
            17.274251405361454,
            17.27322310716209,
            17.275906931420174,
            17.274882508448982,
            17.27757092612395,
            17.276550791662316,
            17.279243223214472,
            17.278226116409016,
            17.280920919257078,
            17.27990520772188,
            17.282600926961557,
            17.28158541682391,
            17.28428097534681,
            17.28326461308125,
            17.285958903384497,
            17.284940626288126,
            17.28763287430781,
            17.286612409147672,
            17.28930306497719,
            17.28828146767787,
            17.290971999484263,
            17.289950668092246,
            17.29264203691033,
            17.291621212991124,
            17.294312964608622,
            17.293291792353138,
            17.29598310787373,
            17.294961278025234,
            17.297652636475284,
            17.29663143041791,
            17.299324689004102,
            17.298306089334027,
            17.301002949724207,
            17.29998802984688,
            17.30268879762226,
            17.301677182475053,
            17.304380891677965,
            17.303371310482746,
            17.306076417522448,
            17.305067235530515,
            17.307772003524896,
            17.306761497118337,
            17.309464390229337,
            17.3084513658044,
            17.31115181875147,
            17.3101363693227,
            17.312835169118088,
            17.311818510765974,
            17.314517020715414,
            17.313500325003176,
            17.316199325533965,
            17.31518294564963,
            17.31788252394076,
            17.316866512024987,
            17.319566929358977,
            17.318551840645213,
            17.321253872889223,
            17.320240493685326,
            17.32294464945926,
            17.32193306069528,
            17.324638922806372,
            17.323628414254053,
            17.326335201563772,
            17.32532523164963,
            17.32803276607912,
            17.32702350817214,
            17.329732106714047,
            17.32872372966613,
            17.331433157031597,
            17.33042489742322,
            17.333133922141265,
            17.332124321580388,
            17.334831562184185,
            17.333819619153104,
            17.33652465705555,
            17.335510557390535,
            17.338214166851436,
            17.337199051462513,
            17.339902665918544,
            17.338888040896315,
            17.341593189817544,
            17.34058047834729,
            17.343288355887637,
            17.342278434999557,
            17.344989406569802,
            17.34398213139837,
            17.34669548486835,
            17.34568976488002,
            17.348404220263866,
            17.347398862014913,
            17.35011353297523,
            17.349108059327925,
            17.3518228618287,
            17.35081743347093,
            17.35353257444568,
            17.352527275363215,
            17.355242621800087,
            17.354237126227417,
            17.356952274381293,
            17.355946225823033,
            17.358660998331466,
            17.357654398619943,
            17.360368961600166,
            17.359362011158815,
            17.362076536270543,
            17.361069324711963,
            17.363783873773116,
            17.362776538695385,
            17.365491446095,
            17.36448460010024,
            17.36720075035116,
            17.366195438324098,
            17.368913857544833,
            17.367910875039335,
            17.370631943443755,
            17.36963118078141,
            17.37235426363661,
            17.37135471167482,
            17.37407852120088,
            17.37307885668035,
            17.37580215467291,
            17.374801386157735,
            17.37752351620678,
            17.376521336117882,
            17.379242382271322,
            17.378239159428098,
            17.38095974804081,
            17.379956203418374,
            17.382677053245118,
            17.38167377442781,
            17.384395256074818,
            17.38339238462227,
            17.386114432560994,
            17.385111796292016,
            17.387834249993368,
            17.38683180204989,
            17.38955481922452,
            17.38855291610335,
            17.391277017735817,
            17.390276243917008,
            17.39300195330417,
            17.392002689732344,
            17.394730145498812,
            17.393732308663814,
            17.396461193851167,
            17.3954643199093,
            17.398194066187486,
            17.397197546237564,
            17.399927539559002,
            17.398930766958024,
            17.40166043211962,
            17.400662874564752,
            17.403391773673597,
            17.40239313561606,
            17.405121197488562,
            17.40412166753675,
            17.40684938894956,
            17.405849708865134,
            17.40857802772956,
            17.407579166726066,
            17.41030896213725,
            17.40931156106698,
            17.412043146006027,
            17.411047189247988,
            17.41378023781993,
            17.41278523665781,
            17.415519189279138,
            17.414524672762006,
            17.417259211557898,
            17.416265055441485,
            17.419000231429074,
            17.4180065841093,
            17.42074257509804,
            17.419749551941607,
            17.422486354454193,
            17.421493811733093,
            17.42423112477004,
            17.423238653751824,
            17.42597598659566,
            17.42498308942367,
            17.42772000642411,
            17.42672636565687,
            17.42946275406458,
            17.42846846160318,
            17.431204655340643,
            17.43021021439919,
            17.43294683463781,
            17.43195288088358,
            17.43469049103591,
            17.43369746509706,
            17.436436350926215,
            17.435444416943092,
            17.438184648793396,
            17.437193832330614,
            17.439935395616047,
            17.438945634999612,
            17.441688365623115,
            17.44069936863317,
            17.44344280982321,
            17.442454006231415,
            17.445197535970998,
            17.44420837558578,
            17.446951622341274,
            17.44596197763761,
            17.448705083644256,
            17.447715283628476,
            17.45045868307316,
            17.449469117276173,
            17.45221307508759,
            17.451223823521183,
            17.453968251303117,
            17.45297912575745,
            17.45572381603707,
            17.454734682219197,
            17.457479628225066,
            17.456490623191563,
            17.459236105582875,
            17.4582476017088,
            17.460994058141523,
            17.460006497693186,
            17.46275432922095,
            17.461768029588917,
            17.464517395126414,
            17.46353234129893,
            17.466282990680696,
            17.465298737696415,
            17.468050057159047,
            17.467065924107516,
            17.469817272612246,
            17.468832750430508,
            17.471583832769525,
            17.47059883799478,
            17.47334976461137,
            17.472364519949245,
            17.475115562508627,
            17.474130326789705,
            17.47688171815679,
            17.47589670258251,
            17.47864866610623,
            17.477664114394557,
            17.480416913828776,
            17.47943306530648,
            17.48218686360172,
            17.48120375991006,
            17.483958453200742,
            17.482975884801313,
            17.485731210268725,
            17.484748962167842,
            17.487504815133704,
            17.486522937870582,
            17.489279506528042,
            17.48829826083771,
            17.491055794376656,
            17.490075324899202,
            17.49283380602232,
            17.491853920348518,
            17.494612998629343,
            17.493633260348346,
            17.496392468071647,
            17.49541245795365,
            17.49817147177078,
            17.49719099391079,
            17.499949782311795,
            17.49896895249018,
            17.50172780220055,
            17.50074702437027,
            17.50350643551746,
            17.502526226792405,
            17.5052866616143,
            17.50430736572587,
            17.50706898816461,
            17.50609059660259,
            17.50885323912656,
            17.507875501003426,
            17.510638894399285,
            17.50966158950041,
            17.512425594977152,
            17.51144866387162,
            17.514213269350506,
            17.513236706870764,
            17.516001874190778,
            17.51502560232848,
            17.51779122070937,
            17.516815130261236,
            17.519581123131154,
            17.518605184981702,
            17.521371572022495,
            17.520395819423733,
            17.523162622304717,
            17.522187028671304,
            17.52495417300355,
            17.52397863319024,
            17.526746026141304,
            17.525770509580553,
            17.528538222188004,
            17.527721477270852,
            17.531151852604552,
            17.53178033125316,
            17.537293616375216,
            17.54022335820789,
            17.54741724367357,
            17.55089268077368,
            17.557169405540158,
            17.55865498816967,
            17.562489788141228,
            17.56188621188513,
            17.56450087812413,
            17.563696251280064,
            17.56691988863333,
            17.56715140347478,
            17.57148759175272,
            17.572705524949875,
            17.5778189885191,
            17.579585135388612,
            17.58495597938245,
            17.58659972034954,
            17.591432367045776,
            17.592149435867427,
            17.595890607479475,
            17.595526254531343,
            17.59844007936715,
            17.59746154006711,
            17.599964250342673,
            17.59855500497047,
            17.600655690508994,
            17.59886460587849,
            17.600904690397066,
            17.599425928280077,
            17.602259012903964,
            17.601730030764614,
            17.605419890542642,
            17.60524703779719,
            17.608741934254795,
            17.607901168043952,
            17.610585552978876,
            17.60908963443068,
            17.611391464807888,
            17.60971867265078,
            17.61177467878251,
            17.60958920288285,
            17.61080785046105,
            17.607653529587758,
            17.608106720514144,
            17.60470045190469,
            17.605520412192412,
            17.602995682347796,
            17.604843302978942,
            17.60320749469747,
            17.605484147587603,
            17.60386624750233,
            17.605763282599888,
            17.603650415709176,
            17.604995952122977,
            17.602445511016818,
            17.603434625288777,
            17.600711481433592,
            17.601743845653424,
            17.599408370835377,
            17.601188746489925,
            17.599936257940065,
            17.60294290849688,
            17.602873142775692,
            17.606794307466195,
            17.607318465018302,
            17.61149809041612,
            17.61207742625085,
            17.616170073254438,
            17.616592221959692,
            17.62044498424899,
            17.620551915229186,
            17.624087887562773,
            17.623981278128085,
            17.62758820772637,
            17.62787704305606,
            17.632195161193565,
            17.63326740878297,
            17.638233397502454,
            17.639556379498472,
            17.644374697561403,
            17.645218873182614,
            17.649508243165066,
            17.64995242801824,
            17.65411486642104,
            17.65461660205137,
            17.658890361991077,
            17.659341897177335,
            17.663358277278256,
            17.663332754462623,
            17.666839085284337,
            17.6663582900115,
            17.669594502601583,
            17.668960094196734,
            17.672104330264368,
            17.67131209247941,
            17.674199321814214,
            17.6730609660087,
            17.675571823291115,
            17.674082306030307,
            17.67626975700044,
            17.674454869434115,
            17.676269646635483,
            17.674021655792068,
            17.675392853473532,
            17.672773854530206,
            17.67394573941678,
            17.67136248089652,
            17.672800553740778,
            17.670693486875507,
            17.67271595068882,
            17.671275084634246,
            17.67391629000356,
            17.67303147124624,
            17.676004267488672,
            17.675207633511782,
            17.677908333893114,
            17.676573419521013,
            17.67854790874778,
            17.676555309440744,
            17.678121904693583,
            17.676154684508184,
            17.678175331507596,
            17.67700014138255,
            17.679933908417254,
            17.67960144848334,
            17.683150734042187,
            17.68316944107901,
            17.686817466221264,
            17.68675304590417,
            17.69017182688436,
            17.689767905175295,
            17.692768489691645,
            17.691921787430182,
            17.69459373967554,
            17.69363906611148,
            17.69658089497063,
            17.696250466034463,
            17.70012679980905,
            17.700798761441888,
            17.705552921693275,
            17.706749965502624,
            17.71161288484661,
            17.712510870602408,
            17.716804327486877,
            17.71701007174906,
            17.7206417055747,
            17.720296534898345,
            17.723539880890833,
            17.722946903648392,
            17.726078096646503,
            17.72544661985058,
            17.728594396110722,
            17.72796196776524,
            17.73106902137029,
            17.730307786658777,
            17.733208979007074,
            17.732176556076325,
            17.734786360626394,
            17.733473111530074,
            17.735831639161667,
            17.73429546787883,
            17.736448401861423,
            17.734729190759673,
            17.736738062748373,
            17.734955994000615,
            17.73700614567114,
            17.73538153436607,
            17.737664014793452,
            17.73630083499262,
            17.738807507308707,
            17.73762140897795,
            17.740251236692444,
            17.739196870781868,
            17.741966671509488,
            17.74109166853942,
            17.743992791593428,
            17.743167710794516,
            17.745943754617088,
            17.744847114960628,
            17.747245131640632,
            17.745800431185273,
            17.747991422869347,
            17.746573891079578,
            17.749032489552178,
            17.748067420270772,
            17.75105920379132,
            17.75060525221933,
            17.754012258365755,
            17.7538483517747,
            17.757423216324128,
            17.75732404554804,
            17.760876224524033,
            17.760675786952206,
            17.76406276759377,
            17.7636499035875,
            17.7668288641896,
            17.766249859402066,
            17.769371764321015,
            17.768852289723597,
            17.77217297085322,
            17.771935414944807,
            17.775592252962277,
            17.7756566159929,
            17.77953940563325,
            17.779682309067823,
            17.783479064857715,
            17.783356434194587,
            17.78674552046676,
            17.78613087117329,
            17.789028535624198,
            17.788001762632874,
            17.790628029272824,
            17.78947956054492,
            17.7921193280442,
            17.79105277990353,
            17.793803859516956,
            17.792825872594527,
            17.795647197824344,
            17.794724158239703,
            17.797598935970207,
            17.796729876430135,
            17.79962240999592,
            17.798715564624338,
            17.80146961708833,
            17.800344933420412,
            17.802820506043197,
            17.80143208126585,
            17.80370703289681,
            17.802229127146433,
            17.804522400853827,
            17.803149479798485,
            17.805588921204418,
            17.80437312913159,
            17.80695733333947,
            17.80588234143071,
            17.808601385473537,
            17.807669908981204,
            17.81051679835715,
            17.809689331834242,
            17.812579847484855,
            17.81173487979906,
            17.814546019110892,
            17.813594028083962,
            17.81631035891523,
            17.81532149409084,
            17.81809728362473,
            17.817280573322293,
            17.820339918866146,
            17.819885902283318,
            17.823337880483102,
            17.823239984394597,
            17.8269462213631,
            17.82695201576007,
            17.83059075610725,
            17.83037783329428,
            17.833697546979508,
            17.833135107720146,
            17.836147617524055,
            17.835363697714136,
            17.838273588153086,
            17.837487420320315,
            17.840492763595122,
            17.839854422917924,
            17.843053884404277,
            17.84261321828621,
            17.84599875619285,
            17.845686372459518,
            17.84911056548418,
            17.848715333297832,
            17.851930537141186,
            17.85122673887134,
            17.85409165170477,
            17.85306731677403,
            17.85571252776205,
            17.85460541087086,
            17.857312516285646,
            17.856371568502205,
            17.859294716034363,
            17.85855428602602,
            17.86161150524999,
            17.86091627405778,
            17.86392019994325,
            17.86310156244771,
            17.86592668010612,
            17.864917915792653,
            17.867553201068347,
            17.866386025678132,
            17.868894094192363,
            17.867642580332316,
            17.87010273218214,
            17.868841128582105,
            17.87132545297687,
            17.87012394062951,
            17.872702849867323,
            17.871628377209426,
            17.87435484030385,
            17.873434213415237,
            17.876298308465167,
            17.875485799157786,
            17.878417920321716,
            17.877642492439684,
            17.880590963592333,
            17.879832472842686,
            17.88280486092959,
            17.882080891046648,
            17.885087197664326,
            17.884385972212165,
            17.88740191746337,
            17.886702458607033,
            17.88973670773484,
            17.889088211296446,
            17.89222191817384,
            17.89170950986589,
            17.89499003266463,
            17.894593635796475,
            17.897922668117197,
            17.89748568609108,
            17.900691461987428,
            17.900073837468348,
            17.90308894843661,
            17.902307319246447,
            17.90522374951791,
            17.904412632486753,
            17.907372045817148,
            17.906648945255128,
            17.909726222015998,
            17.909121299678496,
            17.912304980430548,
            17.91177813892049,
            17.915004572082232,
            17.914478184932726,
            17.91765725880534,
            17.917035978701897,
            17.92007433337588,
            17.919279485589882,
            17.92212884355085,
            17.921156628909614,
            17.92386750122624,
            17.92282066219485,
            17.925532971828503,
            17.9245608131095,
            17.9273984469622,
            17.926568931912037,
            17.929525413677098,
            17.928762172156496,
            17.93171256875599,
            17.93088082672743,
            17.933714231213628,
            17.932753929195037,
            17.93546552607132,
            17.93441564323318,
            17.93706945599022,
            17.935996849264342,
            17.93865771111483,
            17.937621850072382,
            17.940354116125135,
            17.9394249773094,
            17.942297651169646,
            17.94152790619384,
            17.944553691843346,
            17.94390512254389,
            17.946992159685045,
            17.946339104520135,
            17.94935745349182,
            17.948597149377747,
            17.951496715665506,
            17.950635556505397,
            17.953473290920947,
            17.952593766161954,
            17.955458037490345,
            17.954633436070374,
            17.957576419022416,
            17.95683785133952,
            17.959874975247246,
            17.959229138106792,
            17.9623572202568,
            17.961790148012795,
            17.964975591896042,
            17.964431643545154,
            17.96759691877312,
            17.966986811935328,
            17.970048572282487,
            17.969314654464945,
            17.972259940634075,
            17.97144086612021,
            17.974355337059137,
            17.9735633564499,
            17.976557544076705,
            17.975872272634028,
            17.978973385876444,
            17.97836515280423,
            17.98149490941458,
            17.980861410323065,
            17.983916383967035,
            17.983176678753303,
            17.986107846984567,
            17.985246594387156,
            17.988067576644475,
            17.98711869549782,
            17.9898818704717,
            17.98891112373785,
            17.99169519415927,
            17.990786032625138,
            17.99366597884555,
            17.992869695413155,
            17.995855222562433,
            17.995136116927846,
            17.998148725882523,
            17.997406305934682,
            18.000347798830653,
            17.99951188855696,
            18.0023571619529,
            18.001449259025883,
            18.004257807526052,
            18.003353528047995,
            18.00619785235496,
            18.00534796099747,
            18.00825071810756,
            18.007450942735204,
            18.01038957777198,
            18.009611060722833,
            18.01255902876604,
            18.01178359547781,
            18.01473041965535,
            18.013951754605813,
            18.016891308308722,
            18.016099707163157,
            18.01902120034368,
            18.018207375093823,
            18.02111053186473,
            18.020286169532987,
            18.02319627010337,
            18.022395075124436,
            18.025346655207493,
            18.024595132269468,
            18.02760037266048,
            18.026895834632008,
            18.029939830946276,
            18.029262867416946,
            18.032325355359788,
            18.031658554251308,
            18.034721085321785,
            18.034041744045723,
            18.037074012919717,
            18.03634554258265,
            18.039313098169643,
            18.03851270280625,
            18.041416311449808,
            18.040571957742557,
            18.04346390711804,
            18.04264041017877,
            18.045580781493214,
            18.044818874783836,
            18.047817455921496,
            18.047096362790285,
            18.05010764312069,
            18.049371141608958,
            18.052341580670117,
            18.051550334486564,
            18.054461131081823,
            18.053616896784256,
            18.05648765010364,
            18.055621437413855,
            18.05848960975589,
            18.057640057045276,
            18.060541762383615,
            18.059739432247852,
            18.062695589568598,
            18.06194893485273,
            18.064951273927633,
            18.06423449775886,
            18.06724053684588,
            18.066500387157078,
            18.069455545354515,
            18.068647460329018,
            18.071528661022228,
            18.070657071733073,
            18.073497581477625,
            18.072616538559807,
            18.075480167452163,
            18.074647686055343,
            18.07757572624407,
            18.076808950861526,
            18.079794688236042,
            18.07906876534063,
            18.082076510638878,
            18.081353880934834,
            18.084348252763554,
            18.083599456189702,
            18.08655744573423,
            18.085766940197942,
            18.088683555410903,
            18.087858284342225,
            18.090756003365797,
            18.089931204694743,
            18.092854022288748,
            18.092072915274414,
            18.095052734374427,
            18.094328023620257,
            18.097352936675847,
            18.096651697402166,
            18.099673836664188,
            18.098945432742333,
            18.10192154388791,
            18.101138444899746,
            18.104060399662963,
            18.103231822744227,
            18.106122437963833,
            18.10527761433459,
            18.108168088525034,
            18.107335912913967,
            18.110251371586365,
            18.10945286649377,
            18.112408767975992,
            18.11165326951413,
            18.11464887882604,
            18.113924282676926,
            18.11693386002875,
            18.11620370411965,
            18.11918504189866,
            18.118410056738043,
            18.121335998526106,
            18.120507843469838,
            18.123392064598647,
            18.122542686302822,
            18.125428666002257,
            18.124601964080206,
            18.127525411539764,
            18.12674193850924,
            18.129706631577776,
            18.12895574120619,
            18.131940498851314,
            18.131196497559877,
            18.1341740892979,
            18.13341201609427,
            18.13636128562137,
            18.13556599188294,
            18.138481052224357,
            18.137657380619714,
            18.140556486870565,
            18.139733300556422,
            18.142652422488176,
            18.141864674815196,
            18.144829679988234,
            18.144087817929496,
            18.147090161496493,
            18.1463696155705,
            18.149374044889193,
            18.14863840491563,
            18.151615160133353,
            18.150847155179115,
            18.153793183637063,
            18.15300103378987,
            18.15593156289591,
            18.15513107559176,
            18.158059210681593,
            18.157258473123015,
            18.160188621131645,
            18.159390549794367,
            18.16232630139261,
            18.161536456109275,
            18.16448387286215,
            18.16370691634787,
            18.16666602393306,
            18.165896148378664,
            18.168855382762302,
            18.168078075990756,
            18.171023572519942,
            18.170229429381706,
            18.17315837322709,
            18.17235122112082,
            18.175272433221565,
            18.174463165221702,
            18.177387562553925,
            18.176585658544262,
            18.179521365135436,
            18.17873421025775,
            18.181687419082614,
            18.18091950453379,
            18.183889889015887,
            18.18313446767762,
            18.186107009143598,
            18.185342325106483,
            18.18829251189743,
            18.187496721875775,
            18.19041216828971,
            18.189585732994033,
            18.192481569518016,
            18.191650716454554,
            18.194558964743308,
            18.19375422531118,
            18.19669755022963,
            18.195930079939565,
            18.19890674419291,
            18.19816435213827,
            18.201154771943813,
            18.200415036474595,
            18.203397257596905,
            18.20264130000176,
            18.205601318918916,
            18.20482064280796,
            18.207756783409557,
            18.206956534939692,
            18.209881385311988,
            18.209080177506493,
            18.212016221611293,
            18.21123639227541,
            18.214201067340795,
            18.213450907181397,
            18.216440366519166,
            18.21570413103855,
            18.218693334582795,
            18.217942318305894,
            18.220904908925164,
            18.220120883512294,
            18.223050118745938,
            18.222238229857375,
            18.22514929915595,
            18.22433038595392,
            18.227246014343933,
            18.226440402710722,
            18.229376464811118,
            18.228594126732865,
            18.2315540626564,
            18.230792302630732,
            18.233766686302346,
            18.23301080811607,
            18.235980286942706,
            18.2352095218897,
            18.23815513092756,
            18.237356257470864,
            18.2402739864672,
            18.239453113508233,
            18.242358834029176,
            18.241537696806645,
            18.24445469524946,
            18.24365287897548,
            18.24659319441576,
            18.24581364124547,
            18.248771229671746,
            18.248001875284622,
            18.25096147047323,
            18.250187623064434,
            18.253137223145423,
            18.25235090527311,
            18.255286865792726,
            18.254488054606213,
            18.25741389452911,
            18.256608834608677,
            18.25953372107447,
            18.258733752226654,
            18.261670375562566,
            18.26088775736499,
            18.263845517235815,
            18.263084621577377,
            18.266060984734075,
            18.265312382413555,
            18.268292207459368,
            18.267538129707056,
            18.270504449456972,
            18.269732148689044,
            18.272678682477206,
            18.271888797750897,
            18.274822476159592,
            18.27402579675681,
            18.27695944122822,
            18.276168207019204,
            18.279112422782894,
            18.27833440884565,
            18.281293614747888,
            18.280529660984044,
            18.283500373092245,
            18.28274319648397,
            18.28571434584392,
            18.284951020535544,
            18.287909742469765,
            18.287130171764183,
            18.2900715746755,
            18.289277025516945,
            18.292208702185512,
            18.291410861087996,
            18.29434607860845,
            18.29355644641327,
            18.296502499840592,
            18.295723123117,
            18.298676854742055,
            18.297901319512874,
            18.30085478330882,
            18.300075967424334,
            18.3030238141288,
            18.302238569081105,
            18.305179353470123,
            18.30438701352987,
            18.307320474926954,
            18.306520877860073,
            18.309447732117818,
            18.308643056600168,
            18.311567700326165,
            18.310764483929937,
            18.31369481170696,
            18.312900909594617,
            18.31584299675314,
            18.31506147089879,
            18.318014588080565,
            18.317241358625658,
            18.320198833380672,
            18.319426191308878,
            18.322380362770176,
            18.321601787986808,
            18.32454784771211,
            18.323760468554795,
            18.326698000447145,
            18.325903791344118,
            18.32883773375979,
            18.32804409638969,
            18.33098378862931,
            18.33020042508479,
            18.333153829752504,
            18.33238509322252,
            18.33535113714197,
            18.334590470983947,
            18.337557897280057,
            18.33679178086029,
            18.339747791186255,
            18.33896688036647,
            18.341907842171572,
            18.341114516857033,
            18.344048332325954,
            18.343253788899794,
            18.346192686544008,
            18.345407781082017,
            18.348359476185422,
            18.347588068700176,
            18.350552187055243,
            18.349790394535148,
            18.35275994933295,
            18.351998780318873,
            18.354963555910118,
            18.35419278102998,
            18.357143901382933,
            18.356357357103327,
            18.359292848712627,
            18.358493350093923,
            18.361420907487386,
            18.360619705485107,
            18.363552179382047,
            18.362761067609796,
            18.36570678118685,
            18.364928998114365,
            18.36788552691049,
            18.36711397810678,
            18.37007111246337,
            18.36929498496265,
            18.372243176089867,
            18.371455910308505,
            18.374392268721316,
            18.373594632866855,
            18.376523291198737,
            18.37572174139917,
            18.378650921256053,
            18.377854152096823,
            18.380792142489753,
            18.380006747901547,
            18.382957199906485,
            18.382183194066045,
            18.3851418669028,
            18.384371592286207,
            18.387328465158113,
            18.386551719061337,
            18.389498458849047,
            18.388710460774973,
            18.391646909933478,
            18.39085166304534,
            18.39378513495066,
            18.392991186635854,
            18.395929855371442,
            18.395143388834484,
            18.39809072444534,
            18.39731251699314,
            18.400266953912556,
            18.399494030633683,
            18.402451648832688,
            18.40167980744821,
            18.404636275991344,
            18.4038613403292,
            18.406812977374926,
            18.406032168696548,
            18.40897778884007,
            18.4081918539665,
            18.411134381488786,
            18.41034793975289,
            18.413292886530662,
            18.412511110793105,
            18.415462163124772,
            18.414686452454887,
            18.41764243738853,
            18.416869510121877,
            18.419825740717165,
            18.419050654302325,
            18.42200266503383,
            18.421222147330603,
            18.42416803081322,
            18.423381541363845,
            18.426322100292033,
            18.425531527889625,
            18.428469838406798,
            18.427679083815086,
            18.43061967487722,
            18.429833211600616,
            18.432779682601577,
            18.431999528782377,
            18.434951548744714,
            18.434175141178393,
            18.437128148344662,
            18.436350072784933,
            18.439298882520482,
            18.438515327758473,
            18.441458260010073,
            18.440669686193814,
            18.443609088939866,
            18.442818764412166,
            18.44575814130888,
            18.44496901658568,
            18.447910517596,
            18.447123963391427,
            18.450068350486518,
            18.449284844759127,
            18.452232277088463,
            18.451451641885185,
            18.454401277346435,
            18.453621844292975,
            18.456571189479703,
            18.45578992407605,
            18.45873603968539,
            18.457950738282292,
            18.460892833225103,
            18.460104354921214,
            18.463044922532013,
            18.462256857160497,
            18.465199951176018,
            18.464416016032544,
            18.467364424149274,
            18.466586098196288,
            18.469539774781808,
            18.468765634432543,
            18.47172180230333,
            18.47094813375235,
            18.473902383581354,
            18.473124673543012,
            18.47607303127066,
            18.47528850833377,
            18.47823020693471,
            18.47744033460698,
            18.48037922002107,
            18.479589507446725,
            18.482531825789188,
            18.481747952866584,
            18.4846975383471,
            18.4839207679454,
            18.486875896384703,
            18.486102105024543,
            18.489057043453556,
            18.488280232803206,
            18.49122986290037,
            18.490446681268452,
            18.493389928877995,
            18.49260143602021,
            18.49554121220921,
            18.494751423347758,
            18.49769224407769,
            18.496905484242774,
            18.499850920098837,
            18.499069608030347,
            18.502020497423374,
            18.50124380167341,
            18.50419754814866,
            18.50342147359389,
            18.50637319422593,
            18.505592815800966,
            18.50853846956175,
            18.507751427329325,
            18.510690920224086,
            18.50989938331731,
            18.51283682805669,
            18.512045944158956,
            18.51498661440108,
            18.51420073413108,
            18.517147392160055,
            18.516367335197458,
            18.51931886260889,
            18.518542015855786,
            18.521494726979107,
            18.52071707676032,
            18.523667089589765,
            18.522885478976654,
            18.525830750089582,
            18.525044502451642,
            18.527985961963516,
            18.527197396799245,
            18.530138586821806,
            18.529351755959453,
            18.532296589988384,
            18.531514458124015,
            18.534464300675886,
            18.533686415633817,
            18.53663898241782,
            18.53586187131218,
            18.538813151851393,
            18.538033198562893,
            18.54098062961173,
            18.54019670101585,
            18.54314067060571,
            18.542354290272392,
            18.54529709439864,
            18.5445107219755,
            18.54745465709324,
            18.54667013872141,
            18.549616501713096,
            18.548834616078103,
            18.5517836080556,
            18.55100405249442,
            18.553954760058616,
            18.553176097884624,
            18.556126612751527,
            18.555346729919762,
            18.558295053380448,
            18.557512432603772,
            18.560457845595657,
            18.559672680724063,
            18.562616269452356,
            18.561830246745764,
            18.564773999409447,
            18.56398898914925,
            18.566934419775997,
            18.566151387523952,
            18.56909887435247,
            18.568317677933095,
            18.571266570996627,
            18.570486203722048,
            18.573435134481315,
            18.572654051266426,
            18.575601433331798,
            18.57481826420763,
            18.577763265832132,
            18.576977896858445,
            18.579921330858205,
            18.579135334468,
            18.5820793281731,
            18.581294904717545,
            18.584241268611557,
            18.583459477425244,
            18.58640827076161,
            18.585628287633178,
            18.588577975476042,
            18.587797987754577,
            18.59074680599354,
            18.58996538882723,
            18.592912404471512,
            18.59212907997076,
            18.595074262934574,
            18.59428930365157,
            18.59723325170308,
            18.59644753047189,
            18.59939142375095,
            18.598606371238972,
            18.601551737407583,
            18.600768763691867,
            18.603716570366586,
            18.60293597498756,
            18.60588567276482,
            18.605106124670073,
            18.608055790201803,
            18.607275159851888,
            18.61022284755154,
            18.609439745952848,
            18.61238486383342,
            18.611599549512057,
            18.614543163027513,
            18.61375726199477,
            18.61670134798407,
            18.615916854912186,
            18.618863168852222,
            18.618081339860368,
            18.621030385370773,
            18.620250885358338,
            18.623201379084108,
            18.622422180228547,
            18.625371579030784,
            18.624590101547575,
            18.627536297013215,
            18.626751336138376,
            18.629694395475987,
            18.628907257006382,
            18.63184957440444,
            18.63106319838355,
            18.63400770501815,
            18.63322442170977,
            18.636172393832453,
            18.63539228980067,
            18.638342625637883,
            18.637563775690516,
            18.640514072542487,
            18.63973408241077,
            18.642682309806204,
            18.64189977049086,
            18.644845316668665,
            18.644060390711175,
            18.647004188952224,
            18.64621838116293,
            18.64916234330579,
            18.648377671490593,
            18.65132362063808,
            18.65054140834895,
            18.653489895693916,
            18.652709817736408,
            18.655659642064016,
            18.65487986326341,
            18.657828874273214,
            18.65704736877459,
            18.659994035592625,
            18.659210043951354,
            18.662154491504793,
            18.661368924395376,
            18.664312671450418,
            18.663527311211595,
            18.666472144826336,
            18.665688474106688,
            18.668635404553164,
            18.667853847187708,
            18.67080265284737,
            18.670022426209094,
            18.672971804752216,
            18.67219132725866,
            18.675139592262376,
            18.674357381823306,
            18.67730350966763,
            18.676519186855472,
            18.67946357289849,
            18.678678186134285,
            18.681622384714366,
            18.68083762370116,
            18.683783151506937,
            18.683000056075628,
            18.685947295363647,
            18.685165614300878,
            18.688113763408488,
            18.687332426011075,
            18.690280346608148,
            18.689498391418965,
            18.692445410020483,
            18.69166248431108,
            18.69460855965817,
            18.693824836230547,
            18.69677032967821,
            18.69598627852598,
            18.698931763849473,
            18.69814801665907,
            18.701094133980845,
            18.700311268560682,
            18.70325842372131,
            18.702476602275866,
            18.705424643451643,
            18.704643421828187,
            18.707591663390026,
            18.70681024292498,
            18.709757893586918,
            18.70897561961528,
            18.711922244607486,
            18.711138937670285,
            18.714084633761168,
            18.713300617656202,
            18.716245933203275,
            18.715461895837528,
            18.7184076246499,
            18.71762435653281,
            18.72057117650356,
            18.719789131224935,
            18.722737131071362,
            18.72195601023848,
            18.72490447704954,
            18.724123295587454,
            18.727071127931225,
            18.72628889289163,
            18.72923541783809,
            18.728451883690518,
            18.731397351972987,
            18.730613154767596,
            18.73355846930545,
            18.732774566231974,
            18.735720570614866,
            18.73493757024012,
            18.73788455708774,
            18.737102463826837,
            18.74005015858598,
            18.739268507244972,
            18.742216294499073,
            18.74143439228719,
            18.744381567705034,
            18.743598769490653,
            18.746544856519506,
            18.745760931928956,
            18.748706041023134,
            18.74792145278557,
            18.750866370720047,
            18.750082107750274,
            18.753027860357676,
            18.752244795523232,
            18.755191929868253,
            18.754410187019445,
            18.757358364563423,
            18.75657722479729,
            18.759525453053108,
            18.75874384261906,
            18.761691122991607,
            18.760908283012647,
            18.76385421186537,
            18.763070141286683,
            18.766015152949663,
            18.76523063379492,
            18.768175783680462,
            18.767391954949936,
            18.770338292084176,
            18.769555916949813,
            18.772503745262036,
            18.771722612202524,
            18.77467118567037,
            18.773890177190346,
            18.776838192311182,
            18.776056095616184,
            18.77900267547504,
            18.77821910887547,
            18.78116445903148,
            18.780380121287834,
            18.783325307667127,
            18.78254137997991,
            18.785487487678964,
            18.784704767214173,
            18.78765218027238,
            18.78687062969714,
            18.789818904255647,
            18.78903780210159,
            18.791986039461356,
            18.791204463506368,
            18.79415183831685,
            18.793369167606592,
            18.796315359869396,
            18.795531605163013,
            18.798476979494644,
            18.797692788159537,
            18.800638189334755,
            18.799854449845434,
            18.802800661485477,
            18.80201791242437,
            18.804965132572384,
            18.804183215783958,
            18.807130962868058,
            18.80634919471015,
            18.809296699580095,
            18.808514381109582,
            18.81146111070023,
            18.810677953043246,
            18.813623885454085,
            18.812840107170018,
            18.815785672341732,
            18.815001824398315,
            18.81794764106604,
            18.81716430387955,
            18.82011084240935,
            18.81932829836032,
            18.822275589284054,
            18.821493619642204,
            18.824441198047268,
            18.823659196621335,
            18.826606405868034,
            18.82582380698794,
            18.82877027994781,
            18.827986973387176,
            18.83093288258563,
            18.830149247088414,
            18.83309510829666,
            18.83231166346004,
            18.83525791755818,
            18.83447495704882,
            18.83742172658991,
            18.83663923207034,
            18.83958638025166,
            18.83880415939366,
            18.841751456098393,
            18.840969272863596,
            18.843916480258663,
            18.84313410213992,
            18.846081013307156,
            18.84529827431458,
            18.8482448034353,
            18.84746171447354,
            18.850407987632764,
            18.849624773435252,
            18.85257108570452,
            18.851788060253803,
            18.854734694127096,
            18.853952062188284,
            18.85689911220949,
            18.856116850257948,
            18.85906417054374,
            18.85828203839567,
            18.861229309781322,
            18.860446956500333,
            18.86339383399043,
            18.86261097370675,
            18.865557289429617,
            18.864773905653145,
            18.867719834885328,
            18.86693626869937,
            18.86988228665259,
            18.86909905681857,
            18.872045627392254,
            18.87126305246509,
            18.874210265448276,
            18.873428200971844,
            18.87637568643631,
            18.8755936283422,
            18.87854083725879,
            18.8777582994407,
            18.880704895655462,
            18.87992172905171,
            18.882867773726588,
            18.882084205794314,
            18.88503005850564,
            18.884246509629662,
            18.887192597917604,
            18.886409449803814,
            18.889356058620322,
            18.88857347327015,
            18.89152060595101,
            18.89073843056066,
            18.893685781990854,
            18.89290360307791,
            18.89585071017958,
            18.895068092496864,
            18.89801462992039,
            18.897231417964342,
            18.90017744056059,
            18.899393887535318,
            18.902339811350664,
            18.901556414114218,
            18.904502735984565,
            18.90371990027797,
            18.906666869223386,
            18.905884650513798,
            18.90883211407786,
            18.908050187756892,
            18.910997685625155,
            18.910215539173052,
            18.913162575609867,
            18.91237981578434,
            18.91532617056341,
            18.914542786808354,
            18.917488684923768,
            18.916705090537533,
            18.91965108214758,
            18.91886785176454,
            18.921814433707254,
            18.921031889162748,
            18.9239791363888,
            18.92319710583397,
            18.92614462090569,
            18.925362581615097,
            18.92830980990395,
            18.927527290701867,
            18.93047392749631,
            18.929690828932145,
            18.932636991781557,
            18.931853595297547,
            18.93479967874294,
            18.934016405120758,
            18.936962792231782,
            18.936179929804908,
            18.939126774693243,
            18.938344337752426,
            18.941291510769233,
            18.940509260177954,
            18.943456442007182,
            18.942674033136086,
            18.945620904471035,
            18.94483809387897,
            18.947784529725,
            18.94700132665912,
            18.949947473129697,
            18.949164126706954,
            18.952110296534244,
            18.95132712187936,
            18.95427358509599,
            18.95349076333541,
            18.956437591761038,
            18.955655085745818,
            18.958602143823214,
            18.957819754369588,
            18.96076680203543,
            18.95998429101592,
            18.96293111451964,
            18.962148324085,
            18.96509484220067,
            18.96431177634588,
            18.96725808915356,
            18.96647492088998,
            18.96942125988445,
            18.96863823061875,
            18.97158480962235,
            18.970802063907186,
            18.97374892774966,
            18.97296641196474,
            18.975913413514704,
            18.97513093144618,
            18.97807785861017,
            18.977295228992716,
            18.980241959173355,
            18.979459127953717,
            18.982405678167318,
            18.981622708955165,
            18.984569177705723,
            18.983786177616288,
            18.986732672765655,
            18.985949742185845,
            18.988896352066206,
            18.988113567983355,
            18.9910603465354,
            18.99027773599431,
            18.993224668192546,
            18.9924421712033,
            18.9953891506391,
            18.99460662626433,
            18.997553496712577,
            18.99677079812512,
            18.999717448039554,
            18.99893451756475,
            19.001880956680864,
            19.001097868810824,
            19.004044231217144,
            19.003261157112398,
            19.006207631580402,
            19.00542474747693,
            19.008371470799595,
            19.00758885147677,
            19.01053581398063,
            19.009753366118396,
            19.012700391839488,
            19.011917888812548,
            19.014864734254523,
            19.014081963179144,
            19.017028492258085,
            19.016245419686754,
            19.019191720415506,
            19.018408533311913,
            19.021354863298505,
            19.0205718340639,
            19.023518428603218,
            19.02273571280925,
            19.025682615948973,
            19.024900149890485,
            19.027847199634863,
            19.02706476363737,
            19.030011718419445,
            19.02922909088113,
            19.032175783264897,
            19.03139286862836,
            19.03433929110998,
            19.033556161705654,
            19.036502461137104,
            19.035719313185268,
            19.038665710354174,
            19.03788275665344,
            19.04082942194613,
            19.040046764601506,
            19.042993708877113,
            19.04221126664936,
            19.04515832413874,
            19.044375877276437,
            19.047322809080548,
            19.046540143055672,
            19.049486795111243,
            19.04870384159674,
            19.051650243302653,
            19.050867119083165,
            19.05381345809507,
            19.053030384613415,
            19.055976884961822,
            19.055194049340685,
            19.058140832814964,
            19.05735827246874,
            19.060305280427322,
            19.05952285399018,
            19.062469876360836,
            19.061687346164845,
            19.064634153776097,
            19.06385134369173,
            19.06679784878989,
            19.066014774008742,
            19.068961100181497,
            19.068177962026823,
            19.071124356485832,
            19.070341394200163,
            19.073288044793053,
            19.072505361377665,
            19.075452266954777,
            19.074669769378858,
            19.077616761679607,
            19.07683424941343,
            19.079781129056137,
            19.078998440652832,
            19.081945107466773,
            19.081162211230378,
            19.084108704134756,
            19.083325691247403,
            19.086272140162727,
            19.085489153154924,
            19.088435694271112,
            19.08765284335901,
            19.09059954545876,
            19.08981685182846,
            19.092763684430942,
            19.09198107528782,
            19.094927933784334,
            19.09414529282688,
            19.097092067105244,
            19.09630930882725,
            19.099255949812417,
            19.098473066280704,
            19.101419606061597,
            19.100636659268282,
            19.103583180806943,
            19.102800258861045,
            19.105746846996325,
            19.104964019135537,
            19.107910721544002,
            19.1071280086352,
            19.11007481435839,
            19.10929217683448,
            19.112239016709083,
            19.11145636859031,
            19.11440314820934,
            19.113620404389074,
            19.116567062806496,
            19.115784196580094,
            19.118730750283518,
            19.11794781366993,
            19.120894344571262,
            19.120111429197067,
            19.12305802403192,
            19.12227519639093,
            19.12522189104105,
            19.124439157391393,
            19.12738592827924,
            19.126603247291193,
            19.12955004046615,
            19.128767355761248,
            19.13171411723647,
            19.130931380318465,
            19.13387807201125,
            19.13309525572255,
            19.136041867819287,
            19.13525898092496,
            19.13820554444851,
            19.137422638389104,
            19.14036922010036,
            19.1395863681609,
            19.14253303521197,
            19.14175028694745,
            19.14469706027696,
            19.143914403473104,
            19.146861236636703,
            19.146078598057542,
            19.14902540039818,
            19.148242687289397,
            19.15118937809833,
            19.15040653556587,
            19.15335309735252,
            19.152570148579862,
            19.155516647217432,
            19.154733689369337,
            19.15768024168443,
            19.156897389694024,
            19.159844088110276,
            19.15906139423911,
            19.162008235924674,
            19.161225643750726,
            19.16417252335632,
            19.163389901211666,
            19.166336683438686,
            19.1655539193984,
            19.1685005382925,
            19.1677176217837,
            19.170664126427795,
            19.16988115106406,
            19.172827663869313,
            19.172044754950356,
            19.174991382570518,
            19.174208611539157,
            19.177155378248138,
            19.17637272408887,
            19.179319566358956,
            19.178536938068866,
            19.1814837505762,
            19.18070104589173,
            19.183647745097424,
            19.182864910394173,
            19.185811482686923,
            19.185028544483245,
            19.187975054812746,
            19.18719210472971,
            19.190138657826132,
            19.189355795779036,
            19.19230246990456,
            19.191519739724548,
            19.194466536010715,
            19.193683897688466,
            19.196630740566107,
            19.19584809802702,
            19.19879488523064,
            19.198012148299973,
            19.20095881493794,
            19.20017595399019,
            19.20312251077612,
            19.202339573033775,
            19.205286098839878,
            19.204503179456474,
            19.207449773204914,
            19.20666695652018,
            19.209613674104425,
            19.208830977845608,
            19.211777792859145,
            19.2109951534541,
            19.213941973033805,
            19.213159288680465,
            19.21610601920613,
            19.215323223231003,
            19.218269837907897,
            19.21748694551856,
            19.220433499892216,
            19.21965059121058,
            19.22259717623701,
            19.2218143332286,
            19.224761008290272,
            19.22397825942732,
            19.226925018385046,
            19.22614232981814,
            19.22908911714633,
            19.22830642532623,
            19.231253178593143,
            19.230470432153474,
            19.23341711750834,
            19.232634302065435,
            19.23558092622926,
            19.234798065179604,
            19.237744665303836,
            19.23696180229266,
            19.23990842284237,
            19.239125596593986,
            19.24207226549416,
            19.241289490327645,
            19.244236206900474,
            19.243453469207203,
            19.24640020913752,
            19.245617478945412,
            19.248564209705798,
            19.24778145679501,
            19.250728152619835,
            19.249945358609864,
            19.252892010346613,
            19.252109176033905,
            19.255055796348955,
            19.25427294414807,
            19.257219564995104,
            19.25643673089852,
            19.259383387861917,
            19.258600600535374,
            19.261547308978194,
            19.260764568205367,
            19.26371130970199,
            19.26292858385272,
            19.2658753175851,
            19.265092565424304,
            19.268039256976373,
            19.267256456144395,
            19.270203099699245,
            19.269420258930005,
            19.272366877055582,
            19.271584026578324,
            19.27453065331091,
            19.273747825984763,
            19.276694488819842,
            19.27591170505073,
            19.278858413924723,
            19.278075673452314,
            19.28102241617281,
            19.280239696358883,
            19.283186441438176,
            19.282403705484107,
            19.285350416215515,
            19.28456763271879,
            19.287514289244328,
            19.28673145343572,
            19.289678068477073,
            19.288895208844743,
            19.29184182311993,
            19.291058985739618,
            19.29400564351731,
            19.293222863126324,
            19.296169583363408,
            19.295386859794704,
            19.29833362156149,
            19.297550916828804,
            19.300497669383155,
            19.29971492920842,
            19.302661623257038,
            19.301878812587596,
            19.304825435035255,
            19.30404256519332,
            19.306989152602874,
            19.30620627787622,
            19.309152894179732,
            19.308370075143785,
            19.31131676597235,
            19.310534024821713,
            19.313480783070673,
            19.312698086595134,
            19.315644857627788,
            19.314862142174874,
            19.317808864462002,
            19.317026082219627,
            19.3199727303505,
            19.319189880568622,
            19.32213647890044,
            19.321353603716645,
            19.324300205487965,
            19.323517358846217,
            19.326464010274,
            19.325681224084782,
            19.32862793764717,
            19.327845205083868,
            19.330791955198848,
            19.33000923764218,
            19.33295597823367,
            19.332173230037206,
            19.33511992315433,
            19.33433711979619,
            19.337283758682688,
            19.336500911326908,
            19.339447523616094,
            19.338664670724768,
            19.341611299737686,
            19.340828481693087,
            19.343775158730317,
            19.342992392822367,
            19.345939118648218,
            19.345156389908418,
            19.348103135750662,
            19.347320407301957,
            19.350267132923683,
            19.34948436837078,
            19.352431046316454,
            19.351648231740533,
            19.354594864493208,
            19.353812017736914,
            19.356758637067763,
            19.355975797143948,
            19.35892244379108,
            19.35813964494615,
            19.36108634064294,
            19.36030358846258,
            19.363250320849673,
            19.362467589080303,
            19.365414321959953,
            19.36463157300659,
            19.36757827366518,
            19.366795485792416,
            19.3697421469559,
            19.368959326599573,
            19.37190596702682,
            19.37112313940505,
            19.374069786680863,
            19.373286976114024,
            19.376233647973685,
            19.375450863939463,
            19.37839756072855,
            19.377614796460264,
            19.380561505398525,
            19.379778745312237,
            19.382725449904193,
            19.381942678960804,
            19.38488936734725,
            19.384106577736254,
            19.38705324703526,
            19.38627044035416,
            19.389217096455106,
            19.38843428162891,
            19.391065013352794,
            19.389439106780486,
            19.390875591988163,
            19.388138452431264,
            19.388697559619693,
            19.385455635139216,
            19.385732331529923,
            19.382392817061024,
            19.382701441795838,
            19.379691255241767,
            19.380728346022572,
            19.37885169151278,
            19.381110137519563,
            19.379993007108048,
            19.382000095092238,
            19.379269051187045,
            19.378497054104074,
            19.372340776765135,
            19.368333342765084,
            19.35969419686623,
            19.354316528445857,
            19.345085401313256,
            19.339665821886236,
            19.33035834932553,
            19.32494100094266,
            19.31564851899107,
            19.310627513896414,
            19.302061153095494,
            19.297885418509686,
            19.28989215584172,
            19.28554075324216,
            19.276636021042343,
            19.270802224644754,
            19.26049034923335,
            19.25376598288822,
            19.243395593098334,
            19.23727198504683,
            19.22781734947469,
            19.222469928860328,
            19.213484665469366,
            19.208238787757253,
            19.199205309330118,
            19.19370212594997,
            19.184162781666046,
            19.177521345994215,
            19.166084026319375,
            19.15680779984266,
            19.14246774702005,
            19.130674060575764,
            19.11475484325694,
            19.102561922191555,
            19.087111274811356,
            19.075744970927765,
            19.06082289975207,
            19.04952251961131,
            19.03425171458199,
            19.022775537491583,
            19.0078438355414,
            18.99754135485226,
            18.984333860099305,
            18.975941618546265,
            18.96433547308483,
            18.95700106882982,
            18.94601500567923,
            18.939006210016984,
            18.928388262375563,
            18.92163804928925,
            18.911123624943713,
            18.903863681113066,
            18.892177405947066,
            18.88302731784509,
            18.869108667301063,
            18.857736714288365,
            18.841991886845932,
            18.82937079477965,
            18.812987090285993,
            18.800302833449216,
            18.7843247971336,
            18.772490700887914,
            18.75759313170348,
            18.74692281536862,
            18.732844926319522,
            18.722491278855543,
            18.708040413986794,
            18.696952069837884,
            18.681780329020064,
            18.670561536691594,
            18.65608079756906,
            18.64633695413761,
            18.633620592523215,
            18.62541527588494,
            18.6135183442802,
            18.60541858159972,
            18.593123490563165,
            18.58460094410453,
            18.572122106149962,
            18.563623154501208,
            18.551073730845957,
            18.541942081803008,
            18.528048683218998,
            18.51695986913103,
            18.501085522701395,
            18.488564693343832,
            18.47230504942818,
            18.460444212728987,
            18.4455451645282,
            18.435144880748766,
            18.42127889415717,
            18.411249833449553,
            18.397170888411523,
            18.386676276701053,
            18.37222338412971,
            18.3616828066599,
            18.347548642297014,
            18.337619456602937,
            18.324226768818924,
            18.315104199493454,
            18.302465365684903,
            18.294046066285567,
            18.281956133381037,
            18.27390300618743,
            18.2619688906194,
            18.253876103598444,
            18.24181587867966,
            18.233494093529004,
            18.221110573853743,
            18.21217624850486,
            18.198782456901903,
            18.18838574659631,
            18.1732794387584,
            18.161309072236797,
            18.14522750931527,
            18.13316887876389,
            18.117884251603172,
            18.107105992980756,
            18.093069445840626,
            18.082973490653053,
            18.068929571928628,
            18.05827881771856,
            18.04366461584312,
            18.032824066301167,
            18.018714568054165,
            18.008879000198398,
            17.995976944266395,
            17.987063430304772,
            17.974601874609213,
            17.96564572134467,
            17.952924319284364,
            17.94377925137382,
            17.931068681032478,
            17.922079742228348,
            17.909371064105088,
            17.90001800681413,
            17.886379931248108,
            17.875696099814512,
            17.860510243976343,
            17.84845751781215,
            17.832270263673557,
            17.81976448198477,
            17.80360459999534,
            17.791557509491227,
            17.776087012201593,
            17.76485210978793,
            17.75007587605875,
            17.739299843730038,
            17.724571820356957,
            17.713456499198195,
            17.698122957847232,
            17.686381908894695,
            17.67070991799951,
            17.659033852830746,
            17.64386840201594,
            17.632863214658776,
            17.618311599805523,
            17.607592511416428,
            17.593015663543945,
            17.582057881300393,
            17.56728877279192,
            17.556267086134064,
            17.54156434018286,
            17.530463005709002,
            17.51532647055884,
            17.50326291282282,
            17.486774385669044,
            17.473294904349004,
            17.45573550200627,
            17.441875117657254,
            17.424640542355313,
            17.41167655297685,
            17.395477409771665,
            17.383421676107567,
            17.367735995174478,
            17.355869462078935,
            17.34015291546573,
            17.328245328110192,
            17.312596570211277,
            17.300875957928007,
            17.28551686724935,
            17.274088402204285,
            17.25902460762387,
            17.24783485648539,
            17.23297742886365,
            17.221891351033975,
            17.207032632855274,
            17.19579920830644,
            17.18072124383832,
            17.169269183076423,
            17.154084303774475,
            17.14266125725228,
            17.127575631675384,
            17.116197021646165,
            17.100954129574525,
            17.089211482227178,
            17.073471802156163,
            17.06133314079831,
            17.045454739532836,
            17.0335400271436,
            17.018104656134668,
            17.00667154549587,
            16.99146741626687,
            16.97997969565609,
            16.96445318454304,
            16.952692212767154,
            16.937141414375745,
            16.925808395760505,
            16.911046482951114,
            16.900654897974213,
            16.886689932952812,
            16.876719975601993,
            16.862764206641685,
            16.852461452680394,
            16.83804773840719,
            16.82727891307578,
            16.81249623928929,
            16.801381854075373,
            16.78624772230311,
            16.774692326866962,
            16.7590967514721,
            16.747107163659017,
            16.7312523603065,
            16.719211562053097,
            16.70356994866708,
            16.691935246596884,
            16.676853613850106,
            16.665826515581635,
            16.65131567435467,
            16.640710176568454,
            16.626361859694633,
            16.61560266869659,
            16.600792218673583,
            16.589402425464357,
            16.574004435359562,
            16.562301237636795,
            16.547014449203743,
            16.53582742560517,
            16.52130057911021,
            16.510849381716625,
            16.496806652431125,
            16.48647176104437,
            16.472220855566007,
            16.461485692666145,
            16.446797530488695,
            16.4356331389183,
            16.42050674591433,
            16.4087844317014,
            16.392956758814705,
            16.380443656634,
            16.363933427396034,
            16.351075110145175,
            16.334723104589862,
            16.322539206903684,
            16.30720951794006,
            16.296117030815182,
            16.28166784910176,
            16.27105342898706,
            16.256658915302424,
            16.245752365111144,
            16.230903246236338,
            16.219510482320977,
            16.204272050794124,
            16.19262087037206,
            16.177275076396732,
            16.165665079667143,
            16.15047549443115,
            16.139122288117242,
            16.12420005787429,
            16.1130852761303,
            16.09828091995292,
            16.087165854539094,
            16.07223295927811,
            16.060913321008684,
            16.04571245357034,
            16.034072545539168,
            16.018472716956083,
            16.006363185689942,
            15.990263546238637,
            15.97774233992201,
            15.961447859228386,
            15.949054321925509,
            15.933209368234635,
            15.921476171614664,
            15.906309870388569,
            15.895087938701899,
            15.880167312756086,
            15.868951974509173,
            15.853940427088475,
            15.842675835438833,
            15.827778610907565,
            15.816737264896894,
            15.80210520251515,
            15.79117944062218,
            15.776474044944763,
            15.765249114095404,
            15.750155053167745,
            15.738558078782866,
            15.723219501693691,
            15.711527704224203,
            15.696181147268504,
            15.684512678574826,
            15.669133619576812,
            15.657403587904199,
            15.641941413562051,
            15.630187083398503,
            15.61476828142603,
            15.603137670394766,
            15.58787318257712,
            15.57640310363891,
            15.561261639947517,
            15.54989122101643,
            15.534805840795805,
            15.5234794687401,
            15.508407314558468,
            15.497101338325855,
            15.482079074062739,
            15.470909746515957,
            15.456158777327786,
            15.44538361178597,
            15.431108382551365,
            15.420747850758943,
            15.40671897196156,
            15.396320802142732,
            15.381983897839483,
            15.371073771615805,
            15.35616816687407,
            15.344752360722076,
            15.32947697693153,
            15.317823923395935,
            15.302389959099472,
            15.290620887163449,
            15.275098836181954,
            15.2633330490537,
            15.247951030364007,
            15.236509399159239,
            15.221579781449194,
            15.210627103497671,
            15.196080403097845,
            15.185312513870151,
            15.170723676825453,
            15.159744380788148,
            15.144887296640881,
            15.13368772792753,
            15.11874116791656,
            15.107588033646714,
            15.092814233905266,
            15.081896748015808,
            15.067401106989031,
            15.056740023027778,
            15.042476862718225,
            15.031946509953976,
            15.01771568941298,
            15.007049584594,
            14.99256599310786,
            14.981527402317319,
            14.96665076412846,
            14.955227570300288,
            14.940034557796167,
            14.928361546099403,
            14.912990365898494,
            14.90122030294296,
            14.885854163031794,
            14.874235570021952,
            14.859173852783677,
            14.84799190374435,
            14.833403775471588,
            14.822625213035586,
            14.80825666948617,
            14.79748317720707,
            14.782932805027613,
            14.771906599032057,
            14.757145057010248,
            14.746041662583984,
            14.731350187183793,
            14.720413211995385,
            14.705906205409576,
            14.695093469084455,
            14.680629614272583,
            14.669780985994961,
            14.655247089803282,
            14.64430823880825,
            14.629676242819258,
            14.618602210727396,
            14.603788656147032,
            14.592480584679642,
            14.577418527705952,
            14.565888941188618,
            14.550684153678866,
            14.539109174060258,
            14.523957548343482,
            14.512509867447378,
            14.497530497479723,
            14.486279865764203,
            14.471495439435962,
            14.460429689857193,
            14.445787877638075,
            14.434819914540284,
            14.420218117636018,
            14.409265645147848,
            14.394689235051217,
            14.383818752787882,
            14.36939741342146,
            14.358730003692202,
            14.34449986945512,
            14.333935386573543,
            14.319671787119951,
            14.308936737914422,
            14.294420891146636,
            14.283429187456093,
            14.268725821991687,
            14.257631516312642,
            14.242893648454832,
            14.231764611281854,
            14.216955309152567,
            14.205695695266499,
            14.190742766289944,
            14.179378245459972,
            14.16442066350902,
            14.153160939726156,
            14.138394674918132,
            14.127350192244293,
            14.11277026125024,
            14.101849834488668,
            14.08734052654922,
            14.07646584117164,
            14.062015532266408,
            14.051231136096845,
            14.036902733798833,
            14.026252253640877,
            14.012046414806157,
            14.001489379511284,
            13.98733418410228,
            13.97678195992659,
            13.96257915420609,
            13.95193290790938,
            13.937596823608061,
            13.926805689702562,
            13.91233801378609,
            13.901459368138617,
            13.886948787742249,
            13.876063364940684,
            13.861542400107247,
            13.85062139207136,
            13.836023574770877,
            13.825008230565196,
            13.810334202262311,
            13.799294567526623,
            13.78466355556008,
            13.77370645895379,
            13.75916405091911,
            13.74825566818749,
            13.733721429947657,
            13.722800677469614,
            13.708293249737977,
            13.697476649929257,
            13.683174738160048,
            13.672621274968954,
            13.658587739661428,
            13.648218922383819,
            13.634253430485337,
            13.62381087337507,
            13.60967751601526,
            13.59900918489378,
            13.584654866107634,
            13.57379069802586,
            13.559285682980459,
            13.548310940907172,
            13.533738203334593,
            13.522740244700572,
            13.508192611044215,
            13.497262358077634,
            13.482810605046225,
            13.471974213689151,
            13.457593817475164,
            13.446781326492214,
            13.432384040692554,
            13.421512714410142,
            13.407040612923176,
            13.396082698509055,
            13.381537987586185,
            13.370528806146226,
            13.355987081011598,
            13.345048537104361,
            13.330669430204168,
            13.319965279379304,
            13.305866522784669,
            13.295416116793348,
            13.2814939825939,
            13.271087744444152,
            13.257083429363682,
            13.246490279790592,
            13.232259011045741,
            13.221446462359914,
            13.207043170094892,
            13.196112289448763,
            13.181632532352126,
            13.17065802695732,
            13.156155023479592,
            13.145194787511883,
            13.130741220703072,
            13.119877582911144,
            13.10553899084939,
            13.094787807182016,
            13.080520276026007,
            13.069786237222942,
            13.05548535858064,
            13.044690844179591,
            13.030337860519253,
            13.019519525365375,
            13.005187948699671,
            12.994424770239021,
            12.98017668349896,
            12.969505961648501,
            12.955356422452248,
            12.944776685357603,
            12.93070877346672,
            12.92018270432721,
            12.906139029146289,
            12.89559509718265,
            12.881509905744707,
            12.870906947272367,
            12.856773824969835,
            12.846133715453114,
            12.831976833898622,
            12.821305778783575,
            12.807096234114248,
            12.79634792465177,
            12.782044866367286,
            12.771219281142308,
            12.756874615189119,
            12.746064591412477,
            12.731781418371327,
            12.72106244151422,
            12.70687306810349,
            12.696234702879906,
            12.682113885861469,
            12.671537108560578,
            12.657486844254663,
            12.64698084543241,
            12.632996720738468,
            12.622520550077802,
            12.608524216098495,
            12.59798121367686,
            12.58389126616521,
            12.573245270231517,
            12.559081288447011,
            12.54839773538086,
            12.534242790085592,
            12.523596923465732,
            12.509499095466445,
            12.498910677714328,
            12.48486536685752,
            12.474313333911347,
            12.46028406040606,
            12.44971754491089,
            12.435640223960164,
            12.42499504499252,
            12.410820416681368,
            12.400082772471919,
            12.385837475057578,
            12.375070866670484,
            12.360835990570841,
            12.350119930659751,
            12.335961656887605,
            12.325344515670615,
            12.31130139281047,
            12.300808247296594,
            12.286889671020177,
            12.276493240153854,
            12.262627095953235,
            12.252207998209855,
            12.238252903010881,
            12.227684845621184,
            12.21356976610086,
            12.202859101721593,
            12.188661945287045,
            12.17792725643023,
            12.163764877115739,
            12.153087900399406,
            12.138993012940404,
            12.128367110227252,
            12.114312627636771,
            12.10370912153256,
            12.08966896439349,
            12.079060441816083,
            12.064996392545872,
            12.05433541950054,
            12.040202071289606,
            12.029466589885764,
            12.015282285632914,
            12.004535144658732,
            11.990394116619932,
            11.979734950410027,
            11.965714719294148,
            11.955179877734913,
            11.941270105298948,
            11.930809218384951,
            11.916933395257857,
            11.90645790687536,
            11.892530776424607,
            11.881970320977125,
            11.867950199911093,
            11.857299266086365,
            11.84321855388636,
            11.832537143121606,
            11.818462316395596,
            11.807801535711725,
            11.793750055621956,
            11.783094988750548,
            11.769032013963908,
            11.75835259855355,
            11.74426998225259,
            11.73358532149065,
            11.719517374242123,
            11.708857568388623,
            11.694814110238262,
            11.684167350063788,
            11.670127760069548,
            11.659485156804479,
            11.645466142853515,
            11.634868786693872,
            11.620918428194152,
            11.61039688428206,
            11.596510244341175,
            11.586021980914147,
            11.57213495531495,
            11.561618375464107,
            11.547694476664866,
            11.537145438579955,
            11.523207236464899,
            11.512657417579135,
            11.49872968486553,
            11.488187422384428,
            11.47426257405587,
            11.463711464690242,
            11.449771985123228,
            11.43919836678429,
            11.425235803633605,
            11.414636297375786,
            11.40065290831238,
            11.390036680367622,
            11.376048380255561,
            11.36543527076114,
            11.351459919990084,
            11.34086074248193,
            11.326901481345267,
            11.316316736058425,
            11.30238096640197,
            11.291830465987154,
            11.277949308893199,
            11.267462685990509,
            11.25364774660008,
            11.243205178584851,
            11.229404463200538,
            11.218936488030181,
            11.205086815015122,
            11.194559280220602,
            11.180665386607615,
            11.170114467779506,
            11.156223087984827,
            11.145682781374497,
            11.131800043757423,
            11.121249699521805,
            11.107340931523481,
            11.09675106342884,
            11.082804673115,
            11.07218500719383,
            11.058224340559327,
            11.04760079769197,
            11.033645203540097,
            11.023028039363268,
            11.00908196503805,
            10.998474144388744,
            10.984542780079465,
            10.973950020633097,
            10.960038148853705,
            10.949461193204591,
            10.93556632035314,
            10.92500064833483,
            10.911117365446962,
            10.900556584443095,
            10.886675427671356,
            10.876107518660177,
            10.86221686548648,
            10.851637149750019,
            10.837745598822991,
            10.827176006310147,
            10.813312112795721,
            10.80277266987408,
            10.788933868716242,
            10.778392014333278,
            10.76452153644015,
            10.753914607716759,
            10.739966170384974,
            10.729282298413501,
            10.715282226968121,
            10.704575842357997,
            10.69058679171993,
            10.679909530050566,
            10.665961271302862,
            10.655321281431306,
            10.641409661715024,
            10.630799470055464,
            10.616920195878237,
            10.606335416902404,
            10.592479646818568,
            10.581900861568144,
            10.568039892338575,
            10.557435353247378,
            10.54354387492711,
            10.532903817866085,
            10.518990003240681,
            10.508339382862147,
            10.494436967560553,
            10.483811181146628,
            10.469948152780717,
            10.45936222823623,
            10.445535285740853,
            10.434966532863356,
            10.421135645327105,
            10.410535168743024,
            10.396654750591019,
            10.385994356714718,
            10.372062697102564,
            10.36136833595343,
            10.347429250213786,
            10.33674748372556,
            10.322834231080009,
            10.312177349996354,
            10.298283265500551,
            10.287636033573015,
            10.273750582787983,
            10.263113410411584,
            10.249248144057454,
            10.238633336861099,
            10.224792313156243,
            10.214189027223867,
            10.200349561571393,
            10.189732821754006,
            10.175878205458758,
            10.165246938707526,
            10.15138979011072,
            10.1407633809335,
            10.126919191324887,
            10.116302982245408,
            10.102465513906743,
            10.091846656552981,
            10.078003005136843,
            10.067374186060235,
            10.053524449154281,
            10.042891854736318,
            10.029045251574182,
            10.018418288585558,
            10.004582303211016,
            9.993964947230765,
            9.980138521679677,
            9.969523301792066,
            9.955693143037927,
            9.94506337418138,
            9.931215509435098,
            9.92056495721343,
            9.906705453901345,
            9.896050137608292,
            9.882200142385116,
            9.871557359955247,
            9.857725020193541,
            9.847092024687669,
            9.833268201908062,
            9.822635670321269,
            9.808815850090085,
            9.798184028842613,
            9.78436839378486,
            9.773731504616698,
            9.759904177100779,
            9.74923971273305,
            9.735378220809004,
            9.724674984785231,
            9.71078482418217,
            9.700066361864678,
            9.686181621160891,
            9.675482675932479,
            9.661628864044978,
            9.650960214082971,
            9.637133569061717,
            9.626480143174206,
            9.612659599184703,
            9.601997850501448,
            9.588160673294993,
            9.577470734322219,
            9.563603363475842,
            9.552880832752194,
            9.538990592036662,
            9.52825317716107,
            9.514364226173484,
            9.503635221096289,
            9.489763771621128,
            9.479048254998268,
            9.465188875190826,
            9.454474418639649,
            9.44061247034054,
            9.429885659917403,
            9.416010275867748,
            9.405262984309921,
            9.391368846285516,
            9.380600554922154,
            9.366693897207078,
            9.355919378996624,
            9.342021384224928,
            9.331263429495706,
            9.317391097766944,
            9.306655236629531,
            9.292800640594471,
            9.282068813148967,
            9.268210700386753,
            9.25746561386947,
            9.243595528131962,
            9.232837487680854,
            9.218961987914994,
            9.208199097520875,
            9.194325605130167,
            9.183563257652345,
            9.169696293545094,
            9.158937932026483,
            9.14507900891168,
            9.13432163859045,
            9.120461440048132,
            9.109689886637923,
            9.095810629894736,
            9.08501023818689,
            9.071105123616626,
            9.060280028280026,
            9.046362415375924,
            9.03553204388161,
            9.021621827704884,
            9.010803599882784,
            8.996913212442045,
            8.986114767286615,
            8.972246768676655,
            8.961465361137662,
            8.947611234591385,
            8.93683287393958,
            8.922975470062006,
            8.91218383807631,
            8.898312090459484,
            8.887504446111187,
            8.873623824312773,
            8.86281093965372,
            8.848933112342571,
            8.838123670162076,
            8.824253137927379,
            8.81344788675326,
            8.799583865147383,
            8.78878098730641,
            8.774920282380513,
            8.764113061244473,
            8.750244383664302,
            8.739418104661638,
            8.72552708780168,
            8.714673290476611,
            8.70076128549973,
            8.689892342462741,
            8.675979184217894,
            8.665116789306268,
            8.651219623814491,
            8.64037292231317,
            8.62649258406912,
            8.615656824109479,
            8.601786752742008,
            8.590956011916397,
            8.577092005440676,
            8.566262669936073,
            8.552400922589328,
            8.541568239398906,
            8.527703939360933,
            8.516863815122086,
            8.50299460357698,
            8.492146024627239,
            8.478271823549186,
            8.467414616887247,
            8.45353517793744,
            8.44266901393189,
            8.428784230460323,
            8.417908723744176,
            8.40401696314779,
            8.393128401095325,
            8.379224034437854,
            8.36831676144186,
            8.354396889182901,
            8.34347334507077,
            8.329546080322636,
            8.318617943061923,
            8.30469398875325,
            8.293767053153367,
            8.279844991514565,
            8.26891260337414,
            8.254984687482313,
            8.244043454549448,
            8.230113621899925,
            8.219174333374347,
            8.20525618572939,
            8.194329541797664,
            8.180426559764065,
            8.16950713415791,
            8.155607269415157,
            8.144680075120377,
            8.130769956717359,
            8.119825369124662,
            8.105899857309971,
            8.094935967342934,
            8.080995032551584,
            8.070013082537066,
            8.056059013149444,
            8.045063054397893,
            8.03110146281491,
            8.020098365340758,
            8.006136293451192,
            7.995132155474408,
            7.98117406191858,
            7.9701709515191155,
            7.956216287272937,
            7.945210623770485,
            7.931253016867402,
            7.9202367715657545,
            7.906268783155227,
            7.895238292162652,
            7.881262626895996,
            7.87022787101148,
            7.856259827288419,
            7.845236982133315,
            7.83128829014543,
            7.820280479021491,
            7.806344763504988,
            7.79533844111171,
            7.781400036684914,
            7.770382084877824,
            7.756433686601241,
            7.745402383784295,
            7.731445723446143,
            7.72040314897896,
            7.70643856421696,
            7.695383397446221,
            7.681409102066333,
            7.670341285868915,
            7.656359660198071,
            7.645283825418588,
            7.631299943213435,
            7.62021993487825,
            7.606235183326518,
            7.595150077245876,
            7.581162123015005,
            7.570069672185596,
            7.556077461171604,
            7.544978683320373,
            7.530985494770867,
            7.519885846644144,
            7.505898557233529,
            7.494804980575587,
            7.48082862546287,
            7.469742116018473,
            7.455772376562628,
            7.444683494378282,
            7.4307081308792675,
            7.419605299567586,
            7.405617095453337,
            7.39449942788211,
            7.380503465166868,
            7.369379383621698,
            7.355383680333638,
            7.344258021594776,
            7.33026305669717,
            7.319133224216188,
            7.305135515183849,
            7.293999190376098,
            7.279998315865434,
            7.268855950465728,
            7.2548517096333,
            7.243701072058201,
            7.2296893647652,
            7.218525992230852,
            7.204504187306121,
            7.19332912925443,
            7.179302442937548,
            7.168124046255691,
            7.154101953692738,
            7.142928339265289,
            7.12891590652238,
            7.117747871380885,
            7.1037417213941225,
            7.09257220186268,
            7.078563086993057,
            7.067382319390653,
            7.05336217832096,
            7.042165492731726,
            7.028134129709187,
            7.016925355582195,
            7.002888954498175,
            6.9916742077615055,
            6.977636536713206,
            6.966416368052485,
            6.952375154349028,
            6.941146314394352,
            6.927099073424266,
            6.915860939538895,
            6.901808596065521,
            6.8905624001636525,
            6.8765051542204105,
            6.865249591947233,
            6.8511853032572745,
            6.839918950476502,
            6.8258482470471264,
            6.814574163443616,
            6.8005015647560825,
            6.789223837135054,
            6.775151247259572,
            6.763868750517922,
            6.74979261963508,
            6.738500969181295,
            6.724417924342376,
            6.7131159876918645,
            6.699027343490329,
            6.687718148767672,
            6.673627515586567,
            6.662314138470727,
            6.6482233729716285,
            6.636906062769576,
            6.62281373245348,
            6.611489485784993,
            6.597391426278648,
            6.586055798606829,
            6.571948467247381,
            6.560600131661111,
            6.546485160088714,
            6.535128625646713,
            6.52101224943906,
            6.509653788319412,
            6.495540662941345,
            6.4841823579822275,
            6.470072047934224,
            6.458711559350476,
            6.444600844557073,
            6.4332344910186094,
            6.419119544650854,
            6.407743188162641,
            6.393619857781474,
            6.382230043678547,
            6.36809658609495,
            6.356694337400604,
            6.342554637919285,
            6.331146070313004,
            6.317006858326309,
            6.305597602368813,
            6.291462202196932,
            6.280052790754148,
            6.265919472504578,
            6.2545066076409555,
            6.240371323985741,
            6.22895065419069,
            6.214808992020153,
            6.203376549178749,
            6.189225537774362,
            6.177780399172569,
            6.163621666066824,
            6.152168137690808,
            6.138007664824983,
            6.12655189978576,
            6.1123943083767855,
            6.100938226667324,
            6.086782533804431,
            6.075322786856411,
            6.061164451803464,
            6.049696284787657,
            6.035531132891883,
            6.024051293162337,
            6.0098771477415625,
            5.9983847947639575,
            5.984202225685557,
            5.972699517870183,
            5.958511826167836,
            5.947002582851738,
            5.9328131239923465,
            5.921299481799707,
            5.90710894435238,
            5.8955032174095905,
            5.88109241031102,
            5.8692367644356125,
            5.854639482604405,
            5.8427020466867035,
            5.82803191134694,
            5.815941376603973,
            5.8010222302597825,
            5.788631780649027,
            5.773457707678517,
            5.760912902283351,
            5.74574587791497,
            5.733372029553728,
            5.718560798681139,
            5.706758709892831,
            5.692749868530292,
            5.681938297084415,
            5.6689651792237115,
            5.658977655491398,
            5.646367009235185,
            5.636148767452369,
            5.6228029338840315,
            5.611728401216872,
            5.5978664493654975,
            5.587037851603547,
            5.574298137121652,
            5.565161459639704,
            5.554165768788863,
            5.546143901728627,
            5.535313766515898,
            5.526486693279665,
            5.514337846158995,
            5.504251626081903,
            5.491395106806721,
            5.481268218477176,
            5.468799323221077,
            5.459009168756985,
            5.44644048907584,
            5.43602361294473,
            5.422603574769241,
            5.411645709964517,
            5.398518322519195,
            5.388848348951491,
            5.377797389368318,
            5.370307031662733,
            5.360852142292607,
            5.353766834845956,
            5.343437810423907,
            5.334536902746855,
            5.3221589039855886,
            5.311758107256331,
            5.298974841793125,
            5.289426036526137,
            5.278436152942255,
            5.271049123207305,
            5.26189680673005,
            5.255595957564786,
            5.246615857234964,
            5.239846364433767,
            5.230179455091118,
            5.222943793660612,
            5.213257623484097,
            5.206324659550376,
            5.196947514927203,
            5.189923036423529,
            5.179852464199826,
            5.171691978049793,
            5.160466869251408,
            5.151768134742099,
            5.141023524216422,
            5.1339006268618945,
            5.12540638226627,
            5.120476867262269,
            5.113384559408374,
            5.108608834106853,
            5.100489857032784,
            5.094000696860967,
            5.08423327157692,
            5.076751483322056,
            5.066915466687007,
            5.060043719619678,
            5.050991329394336,
            5.044504545276901,
            5.035134297162912,
            5.027721569944141,
            5.017249421060377,
            5.009124428372161,
            4.9987628205751165,
            4.9916314144032725,
            4.982862548572022,
            4.977338605500307,
            4.96961835610886,
            4.964205554632642,
            4.9556305361143345,
            4.948716804427946,
            4.93851313450439,
            4.930341717776834,
            4.91959645484674,
            4.911600998614404,
            4.901557444579204,
            4.89439150649801,
            4.884982604862344,
            4.878066342180844,
            4.86854732534691,
            4.861374498488402,
            4.85167969923684,
            4.844588368836028,
            4.835192530919265,
            4.828430597159468,
            4.819099782959412,
            4.811923722452718,
            4.801659471168463,
            4.79323825656968,
            4.781786615784426,
            4.772645615838407,
            4.7611919020550815,
            4.7527919509108045,
            4.7425494947415245,
            4.735456293352215,
            4.7261903210304865,
            4.7195391466404075,
            4.710161256069632,
            4.703052988563918,
            4.693174330763,
            4.685743151398341,
            4.6758515797390885,
            4.668620029052732,
            4.658993903001395,
            4.6518925105561735,
            4.642158154660912,
            4.634730830775176,
            4.624564365087295,
            4.616775286062861,
            4.606457591725686,
            4.598773890906152,
            4.588792819060281,
            4.581512121064435,
            4.571872131205133,
            4.564690537046488,
            4.554877339881791,
            4.547266332466961,
            4.536911588157693,
            4.528832703118169,
            4.518243739213126,
            4.510270079088507,
            4.50009116728905,
            4.492698142259023,
            4.483083157866993,
            4.476031297930987,
            4.46647028360497,
            4.459171426570435,
            4.449229704350671,
            4.441554657642797,
            4.431406173968739,
            4.423721884385948,
            4.413717505549215,
            4.406203082734756,
            4.396279539539293,
            4.388694539272869,
            4.378587312650268,
            4.370797549109788,
            4.360591252091915,
            4.3528709834320765,
            4.342896590020231,
            4.335475777116628,
            4.325722573532111,
            4.318335971944947,
            4.308356029898533,
            4.300550274565651,
            4.290064724019473,
            4.281863869595547,
            4.271235023290693,
            4.263236646718518,
            4.253132407402838,
            4.245855934969754,
            4.2364902529484425,
            4.229783294013309,
            4.220697730692123,
            4.213973629138209,
            4.204655177371016,
            4.197644516722676,
            4.1881296368901175,
            4.1810916098344535,
            4.171709369097208,
            4.164843859404705,
            4.1555634456355435,
            4.1486176573619105,
            4.139095068491137,
            4.131829853625568,
            4.12206996994427,
            4.114777142111109,
            4.105251422080592,
            4.09839155628795,
            4.089361215263665,
            4.082890374026093,
            4.074046160759529,
            4.067532837456561,
            4.058511834845511,
            4.051793729366466,
            4.042656436938891,
            4.0359232603091755,
            4.026830313941495,
            4.020086965951073,
            4.01084350802455,
            4.003779698682173,
            3.99411733251889,
            3.9866726654003486,
            3.976836118577033,
            3.969519414021306,
            3.960137735149189,
            3.9534682995103623,
            3.9447520085142003,
            3.938523959642602,
            3.9298781219603143,
            3.9232848633066126,
            3.913922945770558,
            3.9064475991642595,
            3.8962605031546005,
            3.888220206170189,
            3.8778241275906424,
            3.869929785759183,
            3.859919714763336,
            3.8525129136437926,
            3.8429501671477766,
            3.835888807878007,
            3.8265564779653047,
            3.8196562237854934,
            3.810449574897099,
            3.8036440618106155,
            3.794462484935245,
            3.7875504029282823,
            3.7780987886863286,
            3.770776469616038,
            3.760873878954918,
            3.7532012745220626,
            3.7431810032805046,
            3.7356902418187445,
            3.7261150451909018,
            3.7192082501295047,
            3.710180614072108,
            3.703632728360418,
            3.694697797691447,
            3.6879950841093248,
            3.678772356306915,
            3.671779005786,
            3.662400287688328,
            3.6554218647453425,
            3.6462232019508747,
            3.6394885888654898,
            3.630505682798372,
            3.623872278670312,
            3.614857138718662,
            3.6080941966524236,
            3.5989321880965264,
            3.5920837753854187,
            3.5829558458041006,
            3.576246393562691,
            3.5673221509961124,
            3.5607783807915823,
            3.5519231633639237,
            3.5452948606815298,
            3.536237859567464,
            3.5293415836322737,
            3.520052251004401,
            3.513016094082431,
            3.5037159286709,
            3.4967558407910033,
            3.4875627584673126,
            3.480659239860742,
            3.4714408976274598,
            3.464432966262997,
            3.455088534289743,
            3.4480017990659917,
            3.4386744805040337,
            3.4317096050110436,
            3.4225555312343943,
            3.4157439407884596,
            3.406642054629799,
            3.3997497702454353,
            3.3904527868026406,
            3.383319582658629,
            3.373833367263167,
            3.366634462223516,
            3.357246090286239,
            3.3502786316756072,
            3.3411852058268607,
            3.3344836231796577,
            3.325541953796325,
            3.3188429418981684,
            3.3097586702737516,
            3.3028319012021186,
            3.2935114430652135,
            3.2864123076334053,
            3.277034899419334,
            3.2699927399434756,
            3.2607660856368312,
            3.253912194686677,
            3.2448728701681873,
            3.2381779031581814,
            3.2292735250303153,
            3.22271078730121,
            3.2139580629857676,
            3.207567094816717,
            3.198986658780136,
            3.1927129277227593,
            3.1841570278509366,
            3.177775697663755,
            3.1690087605116304,
            3.1623585165235113,
            3.153359846748913,
            3.1465858164298055,
            3.137623491525474,
            3.1310312617576983,
            3.1223448643546448,
            3.116028010843756,
            3.1075439163942136,
            3.1012926686770754,
            3.092748122461913,
            3.0863294191398793,
            3.077586463446579,
            3.070974555305888,
            3.0620908883089015,
            3.055380023908043,
            3.04642857007385,
            3.0396528851627878,
            3.030627576631609,
            3.0237812851055423,
            3.014711985898785,
            3.0078862970254576,
            2.998920781543262,
            2.9922770207065383,
            2.983537550509965,
            2.977099864246398,
            2.9684895096727075,
            2.962053589898538,
            2.95331519574885,
            2.9466513951497575,
            2.937651961549811,
            2.9307671201573697,
            2.9216434605195545,
            2.9147530375321153,
            2.9057239684996716,
            2.898979732128943,
            2.890095289066984,
            2.8834524746409826,
            2.8746186401408096,
            2.8679909369588543,
            2.859172009288507,
            2.852583452039106,
            2.843837466241439,
            2.8373350865382108,
            2.8286589304722014,
            2.822176579280118,
            2.8134634377575694,
            2.80689868786569,
            2.7981007282691124,
            2.791486935177282,
            2.7827142796143605,
            2.7761996124225234,
            2.7675848825718674,
            2.761240784422043,
            2.7527717144162622,
            2.746515593542263,
            2.7380756246975864,
            2.731802058283691,
            2.72333357979101,
            2.7170387829901372,
            2.7085801002515453,
            2.7023053558753816,
            2.6938703475725774,
            2.68758050115391,
            2.6790913613205376,
            2.672697426372281,
            2.6640913391808425,
            2.6575961359089106,
            2.6489491434340735,
            2.6424881783414307,
            2.633949464137963,
            2.627633936815144,
            2.6192348251383564,
            2.61300120454203,
            2.60460444352843,
            2.598287155063062,
            2.589753540415522,
            2.58328171535954,
            2.574620850607218,
            2.568070087127815,
            2.559384648564915,
            2.5528488100047753,
            2.5441979773741252,
            2.5377009357949802,
            2.5290897829731165,
            2.5226384597083538,
            2.514090600964934,
            2.507718311162485,
            2.499258490451844,
            2.492955015011063,
            2.4845230011721,
            2.4781842215760648,
            2.4696580469962868,
            2.463186754302633,
            2.4545313616466444,
            2.447976062153856,
            2.4393172638028062,
            2.432846971715925,
            2.4243497827307365,
            2.4180757520642118,
            2.4097678150331205,
            2.4036286596135454,
            2.3953824897665186,
            2.389226120496069,
            2.3809094439524614,
            2.3746582942646697,
            2.3662607339981676,
            2.359962112148736,
            2.351562914815837,
            2.3452968925532502,
            2.3369552176311217,
            2.3307506936638163,
            2.322473255515497,
            2.3163274395629543,
            2.308115284824119,
            2.302033798969042,
            2.2938887912224786,
            2.287854001035477,
            2.2797282984618263,
            2.27366392407923,
            2.265470050931029,
            2.2593058604003886,
            2.25101772852134,
            2.2447863447639804,
            2.236487913044094,
            2.2302983729003856,
            2.2220853825732547,
            2.2159877694251904,
            2.207846536388857,
            2.201771483432637,
            2.1936023741839463,
            2.187457113667314,
            2.179205173896321,
            2.172987770544239,
            2.164698771283838,
            2.1579595228043758,
            2.1487090841178897,
            2.1414091919413494,
            2.13266782219128,
            2.1269333375700086,
            2.1203195279984044,
            2.1164013305888574,
            2.1106148428138667,
            2.1062975874073686,
            2.099232411027714,
            2.093330100425348,
            2.0850373607197525,
            2.0784451913261606,
            2.070070332000739,
            2.0636403533195917,
            2.0555903515860194,
            2.049499067815674,
            2.0419652375990935,
            2.0365596003977586,
            2.0298638068371773,
            2.0251774750933293,
            2.0188966513162043,
            2.0141532071006907,
            2.0074986174499756,
            2.0022270958664308,
            1.995172048976066,
            1.9896051257589846,
            1.9822982343172484,
            1.9762699922112432,
            1.9682708732769285,
            1.9614218936697867,
            1.9528361492165587,
            1.9459047833141696,
            1.9378736110856565,
            1.9318687346007408,
            1.9247537713767215,
            1.9191910834579318,
            1.9119425482498613,
            1.9057954764292404,
            1.897982559890842,
            1.891607880042784,
            1.8841085466898164,
            1.8783157199805132,
            1.8713521077408615,
            1.8656233594097102,
            1.8582431756392381,
            1.8517665456723122,
            1.843785448101066,
            1.8371311921293483,
            1.829573188495516,
            1.8237079502342368,
            1.817033859860345,
            1.8118058094318457,
            1.8054530354185303,
            1.800253660243726,
            1.7938424314809964,
            1.7885329473938256,
            1.7820046677647525,
            1.7764015571092955,
            1.769410291696559,
            1.7631898524186127,
            1.7556836028969016,
            1.7492388262042624,
            1.741945632620748,
            1.7360213913758784,
            1.7293283460343503,
            1.7237617086106738,
            1.7170732177189194,
            1.7111807513692625,
            1.704111558951702,
            1.6979615252750335,
            1.6909132374993519,
            1.6848867334061808,
            1.6779032962246987,
            1.6716202592052198,
            1.6640953237336333,
            1.6571137193028562,
            1.6490725698088013,
            1.6419498832168529,
            1.6342436382251293,
            1.6277287243114174,
            1.6206889257841084,
            1.6146033046836763,
            1.607723782329444,
            1.6015235351989787,
            1.5944606403726738,
            1.588048930159708,
            1.580821712508019,
            1.5741676560316122,
            1.5666015081685174,
            1.5594714592513057,
            1.5514365905763086,
            1.5439471522489825,
            1.5358150961804569,
            1.5284377259590158,
            1.5205899549888855,
            1.5134711127414207,
            1.5058388645773633,
            1.4988169454476505,
            1.4912807235957786,
            1.484317439499577,
            1.4768169173385886,
            1.4696983994927137,
            1.4617839752527289,
            1.4539467749894754,
            1.4451833572319543,
            1.4365959178714434,
            1.4274775563133701,
            1.419010229065094,
            1.410461987390498,
            1.402693680317462,
            1.3947436153981414,
            1.3871963672822005,
            1.379146697604071,
            1.3712609716003712,
            1.3629062442014543,
            1.3548265566006918,
            1.3464409707171896,
            1.3383147528474382,
            1.3297730499813625,
            1.321266982644886,
            1.3122490663682242,
            1.3032882884454295,
            1.2940774587786947,
            1.28520792486281,
            1.2763932790229617,
            1.2680061842951176,
            1.2596529206246387,
            1.2515219376432185,
            1.2432445625546364,
            1.2349873676780518,
            1.2264899995368737,
            1.2179127817053796,
            1.2090696930113438,
            1.200109931190397,
            1.1909513666122464,
            1.181781263664405,
            1.1726241306546328,
            1.1636247601977345,
            1.1547794220167944,
            1.1460562502620704,
            1.137389230279716,
            1.128646823993222,
            1.1198640893800231,
            1.110951320817641,
            1.1020873028321176,
            1.0931384250013352,
            1.0842734481979832,
            1.0752016732232548,
            1.0660847668722937,
            1.0566124452596668,
            1.0471252456014213,
            1.0374119444853491,
            1.0279697519842514,
            1.0185096783613474,
            1.0094643795254967,
            1.0003126970392557,
            0.9914193788659915,
            0.9821883684797044,
            0.9731179319880994,
            0.963697932912126,
            0.9545705257782089,
            0.9452034490065486,
            0.936216676402772,
            0.9269410007652326,
            0.9179681222092952,
            0.9085784723281165,
            0.8994596634206857,
            0.8899102177713374,
            0.8807112175653558,
            0.871107334209114,
            0.8619007423380864,
            0.8522553004243676,
            0.8430176516934793,
            0.833321596634633,
            0.8240804359604184,
            0.8143721163673625,
            0.8051217536637978,
            0.7953083497231646,
            0.7858865494044025,
            0.7758110149986308,
            0.7661575591568237,
            0.7559052473477621,
            0.7462096358373351,
            0.735967380130166,
            0.7263064697027417,
            0.7159956486870769,
            0.70618007954333,
            0.695619389511485,
            0.6855881771269203,
            0.6748890804710257,
            0.6648712227561511,
            0.6542630040644042,
            0.6443677329907906,
            0.6337895069424064,
            0.6238326508224574,
            0.6130808973194668,
            0.6029444373228294,
            0.5920197061009134,
            0.5817790248313806,
            0.5707401644661445,
            0.5603629834856036,
            0.5490802344208525,
            0.5383990482785848,
            0.5267595293292118,
            0.5157770527392778,
            0.5038944638608243,
            0.49277114032409486,
            0.4807672374533709,
            0.46953629569485145,
            0.4573595546663647,
            0.4459358992039135,
            0.4335221255316277,
            0.4218841707639136,
            0.4092373127848816,
            0.39737480440652817,
            0.38445482995121694,
            0.3723171038692037,
            0.3591165369593625,
            0.34678201558179467,
            0.3334616242655386,
            0.3211131373286058,
            0.3077824917934322,
            0.29538088848973487,
            0.28184761752856957,
            0.2690817129236649,
            0.25507888197281403,
            0.24191027279736232,
            0.22772696375775325,
            0.2147079241858023,
            0.20095773983614862,
            0.18850760729003113,
            0.17524745475081716,
            0.1630489576110783,
            0.14974793848445245,
            0.13728760835628506,
            0.12365240780834696,
            0.11092381211778957,
            0.09716792767196836,
            0.08444233839792048,
            0.07073903087384537,
            0.05800811791544902,
            0.04418384406775999,
            0.031199767440433845,
            0.017044039943272082,
            0.0037168562580127684,
            -0.010706536797332689,
            -0.024184788720223338,
            -0.03861436612454483,
            -0.05200023654864694,
            -0.06629348353783726,
            -0.0796126373770214,
            -0.09398158567946169,
            -0.10758626437704422,
            -0.12241806431837432,
            -0.13659133032657422,
            -0.1519574367691554,
            -0.16652444019680956,
            -0.182073435688892,
            -0.19664608351308033,
            -0.21210480280640454,
            -0.22661420892344708,
            -0.24211155078701196,
            -0.2567930356956438,
            -0.27255686484582853,
            -0.28755406391104543,
            -0.3036413597648888,
            -0.3189750923160872,
            -0.3354257772874547,
            -0.3511587810525221,
            -0.36800657304107887,
            -0.38406253053539174,
            -0.40108611783812975,
            -0.41714311022219164,
            -0.43405013018956495,
            -0.4499897741419687,
            -0.4669192327478058,
            -0.4830972992318827,
            -0.5004693043302915,
            -0.5171762632424937,
            -0.5350157481955833,
            -0.5520042446051647,
            -0.56991509292655,
            -0.5868251311851083,
            -0.6046340460944961,
            -0.6215139536882397,
            -0.6394080910541042,
            -0.6564305841501685,
            -0.6744393064404122,
            -0.691451213956153,
            -0.7093019628778201,
            -0.7260385136133394,
            -0.7435850426683608,
            -0.7600673279050021,
            -0.7774598917777915,
            -0.793886165144869,
            -0.8112869185397713,
            -0.8277454474036716,
            -0.845175118118128,
            -0.8616535658603688,
            -0.8790923460924667,
            -0.8955670171335797,
            -0.9129712179305471,
            -0.9293692544170611,
            -0.9466484630297778,
            -0.9629011767315134,
            -0.9800498334533323,
            -0.9962380271641607,
            -1.0134066188961839,
            -1.0297031567661463,
            -1.0470272994122105,
            -1.0634897298487616,
            -1.0809386914777903,
            -1.0974720940862213,
            -1.1149268391962295,
            -1.1314293698334446,
            -1.1488365764051807,
            -1.165318537459811,
            -1.182755976379319,
            -1.1993473360876337,
            -1.2169673313155975,
            -1.233794447451963,
            -1.2516483049232612,
            -1.2686566903298306,
            -1.286594384705463,
            -1.3035954782221673,
            -1.3214735291673563,
            -1.3384404692430536,
            -1.3563690222753628,
            -1.3734978548927863,
            -1.39166155577934,
            -1.4090236794172952,
            -1.4273375298528812,
            -1.444726548565864,
            -1.462968197677334,
            -1.4802618159713496,
            -1.4984781365482043,
            -1.5158737905533286,
            -1.5343184500399651,
            -1.5520057684376596,
            -1.5707216521352443,
            -1.5885928162791636,
            -1.6073913149082166,
            -1.6252756129218788,
            -1.6440762990607105,
            -1.661989132474801,
            -1.680851305970851,
            -1.6988210034231344,
            -1.7176970629923645,
            -1.735611419761316,
            -1.7543825487918134,
            -1.7721843210248096,
            -1.7908859304494165,
            -1.8086805639630974,
            -1.8274212791536435,
            -1.845254031197932,
            -1.863985319065371,
            -1.8817416465574226,
            -1.9003478730817385,
            -1.9179786199293787,
            -1.9365051193169158,
            -1.9541261145677353,
            -1.9726952989500255,
            -1.9903700373834852,
            -2.0089518238013007,
            -2.0265727324031353,
            -2.0450351220389074,
            -2.0625117719816863,
            -2.0808498202283907,
            -2.0982707544185466,
            -2.1166353402918396,
            -2.1341629598199923,
            -2.152675139265707,
            -2.1703542190660166,
            -2.188972574024092,
            -2.20669197844261,
            -2.2252738120555726,
            -2.242907086359068,
            -2.261388477662919,
            -2.2789606415101034,
            -2.2974528201867486,
            -2.315124815094155,
            -2.333780654098028,
            -2.3516401550676846,
            -2.3704497838076968,
            -2.3883971957086843,
            -2.407214803721743,
            -2.42511614006629,
            -2.4438662921500622,
            -2.46171687842126,
            -2.4804476916736604,
            -2.4983103319521724,
            -2.517070826139303,
            -2.5349723336388585,
            -2.553780445792494,
            -2.5717479008218156,
            -2.590643415790261,
            -2.608711985197676,
            -2.6276964421836517,
            -2.6458147670647065,
            -2.6647942944634693,
            -2.6828649337321835,
            -2.701790418472129,
            -2.719843178915543,
            -2.73881428203736,
            -2.7569663130648543,
            -2.776050065429626,
            -2.7942718303308034,
            -2.813345095116219,
            -2.831475624166522,
            -2.850418810432963,
            -2.8684423600632307,
            -2.887353427566385,
            -2.905433294439856,
            -2.92445785555498,
            -2.942647527468772,
            -2.9617174667392376,
            -2.9798571137417085,
            -2.9987916719713965,
            -3.016756049417218,
            -3.035531100847308,
            -3.0533951265176533,
            -3.0721423226844387,
            -3.0900379771160367,
            -3.1088448888079405,
            -3.126800639221088,
            -3.1456465594318104,
            -3.1636174867487057,
            -3.182453384686024,
            -3.2003972801916483,
            -3.219188236668554,
            -3.237077172973102,
            -3.255806264318114,
            -3.2736430110095647,
            -3.292340964086929,
            -3.3101837815902364,
            -3.328925321771308,
            -3.3468453576029233,
            -3.365676975729194,
            -3.3836822993468374,
            -3.4025709459742046,
            -3.420597761107171,
            -3.4394672600519236,
            -3.4574496652216844,
            -3.476264968449648,
            -3.494211575280943,
            -3.51302595856205,
            -3.5310195598414396,
            -3.549918514881277,
            -3.568014506964058,
            -3.5870004049365782,
            -3.605144507188765,
            -3.6241289299941357,
            -3.642237943288862,
            -3.6611823601027957,
            -3.6792812500328367,
            -3.698260885310546,
            -3.7164345121967877,
            -3.7354952586209045,
            -3.7537200434843925,
            -3.772773608265016,
            -3.7909362576305234,
            -3.8099001804757613,
            -3.8279913873695186,
            -3.8469382994266326,
            -3.865080722401874,
            -3.884129638520019,
            -3.9023879489657,
            -3.9215265121176763,
            -3.939824589983239,
            -3.9589502520091564,
            -3.977200445864348,
            -3.99626390262522,
            -4.014455021423512,
            -4.033466105815069,
            -4.05161104085639,
            -4.07057997691286,
            -4.088693978142381,
            -4.1076529558212584,
            -4.125787370232622,
            -4.144792049512631,
            -4.162980067140648,
            -4.182016713651684,
            -4.200192880817543,
            -4.219164967300895,
            -4.237241980632131,
            -4.256111360552431,
            -4.274120815332758,
            -4.292978105462396,
            -4.311032994582444,
            -4.329966916703366,
            -4.34809764196627,
            -4.367071834840473,
            -4.385195302379934,
            -4.4041166779519685,
            -4.4221659933843505,
            -4.441015632988915,
            -4.459019374147111,
            -4.477855569236109,
            -4.495875408161698,
            -4.514739762739989,
            -4.532785453480638,
            -4.551656898246804,
            -4.569690193505359,
            -4.588531850721729,
            -4.606535151229746,
            -4.6253589144000316,
            -4.643371809627826,
            -4.662232621002236,
            -4.680304980188868,
            -4.699229236973114,
            -4.717353293037288,
            -4.7363021815336666,
            -4.754422601829987,
            -4.773343633337699,
            -4.791426302204005,
            -4.810309002670312,
            -4.828361920008984,
            -4.847222954527261,
            -4.8652636473803845,
            -4.8841210548083325,
            -4.901060587537021,
            -4.918067599883621,
            -4.934123881266764,
            -4.95261108189715,
            -4.972644350204483,
            -4.996942614541126,
            -5.023101337843265,
            -5.052153653752107,
            -5.080603934800202,
            -5.109131643621879,
            -5.134963890063386,
            -5.159667862572107,
            -5.181571064992628,
            -5.2028141934595595,
            -5.221858813282225,
            -5.2405206255314205,
            -5.256901681307756,
            -5.272670790403794,
            -5.286140609921674,
            -5.29940231024338,
            -5.311131963527416,
            -5.323483370782871,
            -5.33482774985367,
            -5.3468513615604,
            -5.35756005036659,
            -5.3686983833676685,
            -5.378741722947648,
            -5.390160785128437,
            -5.401992603151584,
            -5.41675367556245,
            -5.432950947235575,
            -5.452201489036028,
            -5.4720984526605605,
            -5.493765608064237,
            -5.514771304344581,
            -5.536717489510487,
            -5.557634058194967,
            -5.579513083775133,
            -5.600243842131199,
            -5.621520382358483,
            -5.640796272350421,
            -5.659505530607877,
            -5.675301481953063,
            -5.690276112260658,
            -5.702894345119375,
            -5.715782550742798,
            -5.727448453313826,
            -5.740077881303318,
            -5.751468342008415,
            -5.763364765854366,
            -5.77341397530963,
            -5.783912334373145,
            -5.793085145394414,
            -5.803955133185706,
            -5.814850626287932,
            -5.828464133028351,
            -5.842355570618341,
            -5.858454005259954,
            -5.87386055719486,
            -5.890417409195866,
            -5.905521722133113,
            -5.921339729625203,
            -5.935532107285123,
            -5.950268578690334,
            -5.963159929017792,
            -5.976292325243865,
            -5.987423412354069,
            -5.998870978658406,
            -6.008719103406904,
            -6.019510157301166,
            -6.029278756912369,
            -6.040456784549743,
            -6.0506678986734315,
            -6.062186337723894,
            -6.072364905982727,
            -6.083604067346727,
            -6.093342201721413,
            -6.104320048280702,
            -6.114229026553179,
            -6.126031282894818,
            -6.137452370764386,
            -6.151226497657994,
            -6.164675365120711,
            -6.180007453024146,
            -6.194128727816604,
            -6.209127770675728,
            -6.222088749750483,
            -6.23556952617222,
            -6.247070060219606,
            -6.259387023101382,
            -6.26987981716826,
            -6.280995450783742,
            -6.28975861009129,
            -6.298574201878907,
            -6.304856999055659,
            -6.311660770712141,
            -6.3170474060873545,
            -6.324301503753652,
            -6.331209320278461,
            -6.340329566168318,
            -6.348656467431379,
            -6.358265454309638,
            -6.366201211437993,
            -6.3751017908092535,
            -6.382713028423531,
            -6.392195167030685,
            -6.4012897319407145,
            -6.412699530873255,
            -6.4234212159377435,
            -6.435573422942703,
            -6.4458752407169335,
            -6.456687420918261,
            -6.465152750030541,
            -6.474163552834863,
            -6.481111618878913,
            -6.488948953148007,
            -6.494942999789895,
            -6.501946273853253,
            -6.507208987539826,
            -6.513701205767532,
            -6.518708868270295,
            -6.52523189051303,
            -6.530360752914749,
            -6.536940763766211,
            -6.541838101065029,
            -6.547933109394819,
            -6.552220097188695,
            -6.557902454253362,
            -6.562270299843558,
            -6.568672193711738,
            -6.574380754935024,
            -6.582413371600051,
            -6.5896904970468135,
            -6.59875457532765,
            -6.606288674682158,
            -6.614734546340813,
            -6.620978411941891,
            -6.628238881503755,
            -6.634205325686803,
            -6.642219271605029,
            -6.6496779017818,
            -6.659202722512703,
            -6.667309802045736,
            -6.676065699885335,
            -6.682117592345691,
            -6.688454255371273,
            -6.692977944489858,
            -6.699696849602514,
            -6.706609560332591,
            -6.716841010692974,
            -6.726864090821284,
            -6.7384363543463905,
            -6.747545422947514,
            -6.756603218109888,
            -6.76305196742274,
            -6.770713260182429,
            -6.777730985838517,
            -6.787435923572428,
            -6.79679249917983,
            -6.807737733556721,
            -6.81658205740036,
            -6.825468439152129,
            -6.831699143089036,
            -6.838535704550445,
            -6.843925531011607,
            -6.85108494254937,
            -6.85730217991653,
            -6.86504180361155,
            -6.871132855829121,
            -6.878071315476014,
            -6.8831102734068565,
            -6.889207007228968,
            -6.893924166340334,
            -6.9002140291573255,
            -6.905498924093745,
            -6.912546358364274,
            -6.918695290626985,
            -6.9266515539988625,
            -6.9336316797339315,
            -6.942147325209195,
            -6.94916484115754,
            -6.957166430431471,
            -6.963265576363142,
            -6.970377842330912,
            -6.975949188325579,
            -6.983013539980632,
            -6.9887460089542195,
            -6.995664293467989,
            -7.000604238641959,
            -7.006054279888502,
            -7.0093747721114,
            -7.013714599052747,
            -7.016952926964919,
            -7.022205305778865,
            -7.026778014445949,
            -7.032974560535074,
            -7.0374873078054705,
            -7.042577630852335,
            -7.045499965157276,
            -7.049354901524058,
            -7.05206898167371,
            -7.056838013718803,
            -7.0611058326248965,
            -7.0672677185353585,
            -7.072121426614668,
            -7.077898134826995,
            -7.081758039530058,
            -7.086563089225045,
            -7.090012652501258,
            -7.095122751291132,
            -7.099378464609405,
            -7.10537848349496,
            -7.1102598332894615,
            -7.116520553952334,
            -7.1213732506680145,
            -7.127487941684418,
            -7.132152316793714,
            -7.138044417867384,
            -7.1424468835205275,
            -7.148172195712483,
            -7.152731319669815,
            -7.159192614164457,
            -7.16503965703895,
            -7.173020900561699,
            -7.179977297302848,
            -7.188079914408533,
            -7.1939415064186,
            -7.20008480546397,
            -7.203953653811087,
            -7.20898116697219,
            -7.213174578841269,
            -7.219839444527846,
            -7.22623586557437,
            -7.234641403688812,
            -7.2415040706022396,
            -7.248910569477328,
            -7.253750571873994,
            -7.25900694416352,
            -7.262411374915423,
            -7.267441976840143,
            -7.271784934760724,
            -7.2784672423391825,
            -7.2845855974625096,
            -7.2926674584070525,
            -7.299571348701324,
            -7.307813987608334,
            -7.3144102900340755,
            -7.322114620990355,
            -7.328192929312809,
            -7.335650743907944,
            -7.341924837162061,
            -7.350053272418048,
            -7.357300142365439,
            -7.366334256439977,
            -7.374012090811977,
            -7.382714827207273,
            -7.389334820683299,
            -7.396596604288952,
            -7.401914573845918,
            -7.408439345512203,
            -7.413704819602895,
            -7.420618739012195,
            -7.426274961026664,
            -7.4331969152619415,
            -7.43840138643116,
            -7.444650084236894,
            -7.449385017604467,
            -7.455674132880041,
            -7.460977578772493,
            -7.468055024132433,
            -7.473948202560408,
            -7.48113902619604,
            -7.486723408916735,
            -7.493530467923538,
            -7.499079352176253,
            -7.5064172998712415,
            -7.512921424043299,
            -7.521180669110514,
            -7.528068481671244,
            -7.535871373125442,
            -7.541584993221473,
            -7.547916201151004,
            -7.552430744894579,
            -7.558193451235454,
            -7.5628326858644,
            -7.56913455490805,
            -7.57432866480266,
            -7.580874563717572,
            -7.585877620231596,
            -7.591903724959593,
            -7.596257036410169,
            -7.601725183395413,
            -7.605739875359774,
            -7.611161462420622,
            -7.6154300249573055,
            -7.621387951181177,
            -7.62638567133952,
            -7.6330928672253116,
            -7.638618080746294,
            -7.645405495707248,
            -7.650498465243643,
            -7.6564958469407856,
            -7.660817076425342,
            -7.666473637139777,
            -7.671126196892807,
            -7.677710484995465,
            -7.683463207878802,
            -7.690776506369623,
            -7.69644179937821,
            -7.702768373121614,
            -7.706853013158074,
            -7.711565896044579,
            -7.714572240775695,
            -7.7190524361262725,
            -7.7226445578263245,
            -7.728205074789269,
            -7.732939332151858,
            -7.739363302878328,
            -7.744519333754958,
            -7.750971506594954,
            -7.755907868813271,
            -7.762073037949193,
            -7.766802967994408,
            -7.772945346679819,
            -7.7779110512217535,
            -7.784558369532547,
            -7.79023392758911,
            -7.7976240652622835,
            -7.8038362805809705,
            -7.811354854397393,
            -7.817212399832094,
            -7.824047388373543,
            -7.829186900764892,
            -7.835616850579008,
            -7.840843361190593,
            -7.847795266749333,
            -7.853686471225863,
            -7.861080518974166,
            -7.866953938434243,
            -7.873882929998697,
            -7.879108970495746,
            -7.885571174155583,
            -7.890776088675487,
            -7.8976974338950185,
            -7.903633784989996,
            -7.911251935670695,
            -7.917601994541723,
            -7.925302761839948,
            -7.931533888424045,
            -7.9391333098222425,
            -7.945430970673218,
            -7.953263904098822,
            -7.959839501871819,
            -7.967820338212093,
            -7.974348664438736,
            -7.982121933334369,
            -7.988443288453134,
            -7.996137049737829,
            -8.002554763118741,
            -8.0104334393532,
            -8.016963696352288,
            -8.024751524158148,
            -8.03094325121091,
            -8.03823158010475,
            -8.043908520743539,
            -8.050813087522027,
            -8.056322302923487,
            -8.063277623018216,
            -8.069017569881922,
            -8.076313380185848,
            -8.082436564549571,
            -8.090074108413361,
            -8.096399236871278,
            -8.10400769127208,
            -8.110033707749682,
            -8.11713638227025,
            -8.122625032146487,
            -8.129378043101081,
            -8.13487700231354,
            -8.142005176350118,
            -8.1480716569293,
            -8.155656562369149,
            -8.161797269241273,
            -8.168960783193299,
            -8.174311609469061,
            -8.180617900945084,
            -8.185384586416113,
            -8.191581015766985,
            -8.196692158823385,
            -8.203454250849582,
            -8.209044275652332,
            -8.215955351245054,
            -8.221305968620896,
            -8.227708200041683,
            -8.232510214773505,
            -8.238534371741764,
            -8.243247267381225,
            -8.249461786996555,
            -8.254553658445499,
            -8.261215761080479,
            -8.266716017248108,
            -8.273672482711873,
            -8.279293878153243,
            -8.2861721972088,
            -8.291524820904812,
            -8.2980223965749,
            -8.303018378600118,
            -8.309343471743777,
            -8.31445773878098,
            -8.321184570965634,
            -8.326843442565725,
            -8.334041966304564,
            -8.339904712047659,
            -8.3469732957686,
            -8.352458947603079,
            -8.359116764642668,
            -8.364364005415826,
            -8.371073695770274,
            -8.376610745725024,
            -8.383685643233694,
            -8.389468523983474,
            -8.396557704471412,
            -8.402144343127325,
            -8.408953533536028,
            -8.414338185866942,
            -8.421122701562489,
            -8.426664679146974,
            -8.433704502739488,
            -8.439493933477848,
            -8.446701766705015,
            -8.45256795565621,
            -8.459798465587344,
            -8.46567069020714,
            -8.472909076972186,
            -8.478777480454003,
            -8.485987740097617,
            -8.491814482742598,
            -8.499010608627817,
            -8.504904533787844,
            -8.512274859603238,
            -8.518430706730438,
            -8.52608810242208,
            -8.53248337672829,
            -8.540290389918372,
            -8.546743440845198,
            -8.554551058471663,
            -8.560977183144207,
            -8.568735489588644,
            -8.575070360030473,
            -8.582674617187031,
            -8.588814756185766,
            -8.596246531133794,
            -8.602327329618973,
            -8.609867066451297,
            -8.616201432393222,
            -8.62403317566012,
            -8.630551363099865,
            -8.638351258060716,
            -8.644617411900853,
            -8.652055829717657,
            -8.658028317834859,
            -8.665389517812056,
            -8.671549276572435,
            -8.679276551122442,
            -8.685816103687433,
            -8.693769540972333,
            -8.700305208335575,
            -8.708061327968238,
            -8.714335264808355,
            -8.721903721115122,
            -8.728147678553757,
            -8.735831266441693,
            -8.742250449328328,
            -8.750059655511684,
            -8.756479348457482,
            -8.764145794673333,
            -8.77031980539547,
            -8.777698252328975,
            -8.783609076666433,
            -8.79079016093522,
            -8.796602890760667,
            -8.803794142059747,
            -8.809720050499134,
            -8.817090424329201,
            -8.823191030673158,
            -8.830649149025302,
            -8.836682363194797,
            -8.84391167118206,
            -8.849622062394264,
            -8.856557364313055,
            -8.862131347334955,
            -8.869151285953581,
            -8.875003408919671,
            -8.882374288496823,
            -8.888502770748932,
            -8.895964548361619,
            -8.90197929794218,
            -8.90919658266412,
            -8.9149575194355,
            -8.922018335723166,
            -8.927760399161322,
            -8.934904272174471,
            -8.94075307287304,
            -8.947950238164477,
            -8.953768631242738,
            -8.96086800241967,
            -8.96657198137671,
            -8.97358703037867,
            -8.979262381757351,
            -8.986304941799087,
            -8.992051966951514,
            -8.999203341029453,
            -9.00509107682107,
            -9.012410952409347,
            -9.018471455610307,
            -9.02593674866688,
            -9.032080107894213,
            -9.03955887613531,
            -9.045671912794912,
            -9.053132112066788,
            -9.059291132448287,
            -9.066881878195904,
            -9.073226370786024,
            -9.080991952465489,
            -9.08743195657441,
            -9.095185035638771,
            -9.101523716103078,
            -9.109152999419528,
            -9.115405982936824,
            -9.123022628391759,
            -9.129315964891063,
            -9.136978675608876,
            -9.143279972102928,
            -9.150904115244977,
            -9.157158822894978,
            -9.164783372792485,
            -9.17112627524699,
            -9.178918144930247,
            -9.185452233683673,
            -9.1933861354658,
            -9.19996219271233,
            -9.207841988024956,
            -9.214322186138286,
            -9.222141380106443,
            -9.228653346609583,
            -9.236602438277583,
            -9.243300915576015,
            -9.251421689489934,
            -9.258222787287778,
            -9.266352980955276,
            -9.273094108207182,
            -9.281134535465995,
            -9.287801073979626,
            -9.295801508895003,
            -9.302464321444404,
            -9.310481633339858,
            -9.317164306092454,
            -9.32518956924956,
            -9.33185454398879,
            -9.339826032628363,
            -9.346396051052263,
            -9.354240629800007,
            -9.360685264715489,
            -9.368452246696837,
            -9.374916753154878,
            -9.382816778862711,
            -9.389501164576359,
            -9.39763354938992,
            -9.404474161236877,
            -9.412621484769055,
            -9.419328703240431,
            -9.427251855625762,
            -9.433741300985847,
            -9.441542428432207,
            -9.448048522274611,
            -9.45597823897696,
            -9.462651899648389,
            -9.470699343355815,
            -9.477385970297437,
            -9.485334381569661,
            -9.491851945625953,
            -9.499620502427177,
            -9.505998451216144,
            -9.513688362983313,
            -9.520043041247792,
            -9.527742666167558,
            -9.53411977504787,
            -9.541840035986414,
            -9.548229703952153,
            -9.555948016220576,
            -9.562316921216297,
            -9.569995287532354,
            -9.57631753985737,
            -9.583966504174597,
            -9.590303270369926,
            -9.59802423014792,
            -9.604476392236009,
            -9.612317625293333,
            -9.618845146440837,
            -9.62668449731007,
            -9.633134784524653,
            -9.640861517747677,
            -9.647222759983553,
            -9.654931274214508,
            -9.66135887723458,
            -9.669189291354598,
            -9.67574242885334,
            -9.68365194825158,
            -9.690215048122937,
            -9.698078247888837,
            -9.704571687888198,
            -9.712378881328178,
            -9.718846272951364,
            -9.72665509047793,
            -9.733137204322873,
            -9.740963352055903,
            -9.747471194839449,
            -9.755344767711666,
            -9.761936869817056,
            -9.769927300040166,
            -9.776648226729897,
            -9.784746564384172,
            -9.791528884656188,
            -9.79963763644999,
            -9.806397550019614,
            -9.81448407659052,
            -9.821250123101503,
            -9.829383346614534,
            -9.836227809462468,
            -9.844450194752504,
            -9.851373185893799,
            -9.859651229603834,
            -9.866605434327361,
            -9.87489448816196,
            -9.88184452368115,
            -9.890117623065112,
            -9.89704590138231,
            -9.905302211755803,
            -9.912234039455523,
            -9.92052647951559,
            -9.927525299356365,
            -9.935896538655502,
            -9.942953024918346,
            -9.951331493248897,
            -9.958336436763581,
            -9.966625328698388,
            -9.973549050416246,
            -9.981810918713911,
            -9.988788489068117,
            -9.99717065815408,
            -10.00428961614498,
            -10.01277441330664,
            -10.019915347176934,
            -10.028335244653139,
            -10.035357797056246,
            -10.043659752527326,
            -10.050615953239081,
            -10.058925405729475,
            -10.065954917160479,
            -10.074366972197073,
            -10.081489187692782,
            -10.089951924617694,
            -10.097072736955965,
            -10.10548754154339,
            -10.11253130153133,
            -10.12085945383081,
            -10.12782618534225,
            -10.13610233094025,
            -10.143054219892914,
            -10.151354521670875,
            -10.158361398692385,
            -10.166723901300745,
            -10.173773300673595,
            -10.182134323985025,
            -10.1891349539206,
            -10.197416489680315,
            -10.204342466476486,
            -10.212587869981412,
            -10.219534374106434,
            -10.227847144258742,
            -10.234875997396575,
            -10.243246978347628,
            -10.250283330206024,
            -10.258608920516856,
            -10.265569190812805,
            -10.273820487450177,
            -10.280736793213585,
            -10.288983324854723,
            -10.29592741029947,
            -10.304213910436566,
            -10.311194392170432,
            -10.31950368183038,
            -10.326494491118972,
            -10.334805216307622,
            -10.341790375762397,
            -10.350086981204466,
            -10.357047611786069,
            -10.365312819736523,
            -10.372246536132238,
            -10.38050311601641,
            -10.38745838935608,
            -10.395764738272952,
            -10.402786305302044,
            -10.411154341927734,
            -10.418216825457257,
            -10.426599363193475,
            -10.433657535314676,
            -10.442033609977805,
            -10.449097229835719,
            -10.457498354781588,
            -10.464603038559002,
            -10.473053543222484,
            -10.480208254205987,
            -10.48870636313345,
            -10.495906432330042,
            -10.504446291721006,
            -10.511679345108217,
            -10.52023474210677,
            -10.527460588903619,
            -10.535989794447453,
            -10.543185703177148,
            -10.551702838163681,
            -10.558920927242692,
            -10.567496898513582,
            -10.574793818917186,
            -10.583441238855961,
            -10.59077683457464,
            -10.599420174398666,
            -10.606721765423764,
            -10.615328147515623,
            -10.622621377038847,
            -10.631263795344953,
            -10.63863460992059,
            -10.647372523339289,
            -10.654827324010974,
            -10.663614371712242,
            -10.671076091752163,
            -10.67983787887697,
            -10.687262076655095,
            -10.695994975926904,
            -10.703413630223665,
            -10.712167885332406,
            -10.719631900030361,
            -10.72844405503692,
            -10.735967059640402,
            -10.744823816370047,
            -10.752365905795887,
            -10.76120799328141,
            -10.768704602175987,
            -10.777482858537791,
            -10.784919426142007,
            -10.793663034164826,
            -10.80110424063049,
            -10.809888376030848,
            -10.817388493083115,
            -10.826222712598891,
            -10.83374348323834,
            -10.842560724629443,
            -10.850039083330266,
            -10.85880999994066,
            -10.866262613646576,
            -10.875039605296688,
            -10.882528002261953,
            -10.891353765911049,
            -10.898885471240913,
            -10.907734568372113,
            -10.915267037738904,
            -10.924099478133819,
            -10.931608269148796,
            -10.94041704540517,
            -10.94790690827563,
            -10.95670088104302,
            -10.964181460386687,
            -10.972971691911166,
            -10.980456613807014,
            -10.9892573061362,
            -10.996754372979012,
            -11.005560362770446,
            -11.01304949089458,
            -11.02183303641739,
            -11.029292550962989,
            -11.038050989561313,
            -11.045502362827161,
            -11.054273757376485,
            -11.061755903676378,
            -11.070563683643687,
            -11.078076400481592,
            -11.086901266354548,
            -11.094418519226497,
            -11.103242005906772,
            -11.110759357143756,
            -11.11958882255648,
            -11.127117038866217,
            -11.135958879749928,
            -11.143498907760161,
            -11.152352789050116,
            -11.159909451538208,
            -11.16878639833698,
            -11.176371335331908,
            -11.185273583054943,
            -11.192872593876004,
            -11.201771704896203,
            -11.209354117093074,
            -11.21823393954461,
            -11.225809333458493,
            -11.234704522519905,
            -11.242318241806867,
            -11.251264393022225,
            -11.258926005855706,
            -11.26790298914489,
            -11.275574096138683,
            -11.284544458181415,
            -11.292207190448256,
            -11.30118035900982,
            -11.308866865489456,
            -11.31788383821634,
            -11.325628101902936,
            -11.334705746517866,
            -11.342504149511473,
            -11.351622689104833,
            -11.35944562850085,
            -11.368572969664406,
            -11.376392386362632,
            -11.385510220805198,
            -11.393323175684603,
            -11.402445650216801,
            -11.41028049970281,
            -11.41943999600631,
            -11.42731936237671,
            -11.436516939642765,
            -11.444416786510239,
            -11.453611987112282,
            -11.461492649008147,
            -11.470665188117106,
            -11.47853577048873,
            -11.487720244842524,
            -11.495624715244972,
            -11.50485368652707,
            -11.512798758206422,
            -11.522051246530538,
            -11.529999779359663,
            -11.539240345300588,
            -11.547173789772511,
            -11.556406288191884,
            -11.564345485095863,
            -11.573595945438278,
            -11.581560513769755,
            -11.590836104902046,
            -11.598821116261455,
            -11.60810918040491,
            -11.616098841908755,
            -11.625383103809366,
            -11.633362109931557,
            -11.642629867444118,
            -11.650591624508792,
            -11.659846039382739,
            -11.667804739891515,
            -11.677067497641858,
            -11.685043795017346,
            -11.694325274899526,
            -11.702313442908576,
            -11.711593910446979,
            -11.719569261157211,
            -11.728830880492684,
            -11.736791170733888,
            -11.746047799867203,
            -11.754016353167295,
            -11.763289917594513,
            -11.771279001056083,
            -11.780569929811538,
            -11.788571942166193,
            -11.797871676333692,
            -11.805881505964287,
            -11.815189097632555,
            -11.823206381510154,
            -11.832518545535788,
            -11.840536633735912,
            -11.849846473887293,
            -11.857863490726007,
            -11.867176613200595,
            -11.875203881180578,
            -11.884530943562755,
            -11.892571734640843,
            -11.90190572521876,
            -11.909945939676899,
            -11.919273950266703,
            -11.92731014533383,
            -11.936642319884584,
            -11.94469492354089,
            -11.954053565691261,
            -11.962137078632821,
            -11.971523286191328,
            -11.97962622634697,
            -11.989022031793166,
            -11.997128167048224,
            -12.006524860550947,
            -12.014635106667704,
            -12.02404136453228,
            -12.032168822572622,
            -12.041599106590546,
            -12.04975692878283,
            -12.059221058666289,
            -12.067412573035924,
            -12.076904966348092,
            -12.085114805016122,
            -12.094613432143039,
            -12.102820200070685,
            -12.112312750528918,
            -12.120519622449528,
            -12.1300242072884,
            -12.138256967481265,
            -12.14779530355441,
            -12.15606133746099,
            -12.165623030975848,
            -12.173899132718507,
            -12.183459628630079,
            -12.191731555056851,
            -12.201293373381695,
            -12.209578563564538,
            -12.219165311964122,
            -12.2274829683121,
            -12.237101877074238,
            -12.245446223482986,
            -12.255083083895162,
            -12.263438682698428,
            -12.273082779567567,
            -12.281446023063758,
            -12.291099921706607,
            -12.299476797050541,
            -12.309147373039242,
            -12.317543801048178,
            -12.327234735065513,
            -12.335650529986935,
            -12.345356161497278,
            -12.353779703372378,
            -12.363484359800314,
            -12.371900862596565,
            -12.381596529308563,
            -12.390009276097917,
            -12.399710354215685,
            -12.408139704905544,
            -12.417864112134094,
            -12.426317779024096,
            -12.436059912133288,
            -12.444521630809916,
            -12.454261917168619,
            -12.46271676363384,
            -12.472449849721745,
            -12.48090220287446,
            -12.49063808043092,
            -12.49909856816123,
            -12.508844815521616,
            -12.517317392740736,
            -12.527075758709632,
            -12.535561377924545,
            -12.545332281920466,
            -12.55382931036284,
            -12.56360785613738,
            -12.572108358440232,
            -12.581886122277258,
            -12.590384925629625,
            -12.600162476406439,
            -12.608665693267305,
            -12.618451221261608,
            -12.626964507028145,
            -12.636757866185693,
            -12.645275368450037,
            -12.655068579813975,
            -12.663585049753934,
            -12.673379200269341,
            -12.681902185362667,
            -12.691708192784102,
            -12.700247314292735,
            -12.710069928053276,
            -12.718624088927964,
            -12.728458085198142,
            -12.737020851418645,
            -12.746861007630496,
            -12.755429444014023,
            -12.76527501219008,
            -12.77385042069816,
            -12.783705066122458,
            -12.79229395977109,
            -12.802166734721215,
            -12.810778335444603,
            -12.820674965966806,
            -12.829307631900626,
            -12.839217867449165,
            -12.847855343579816,
            -12.857762927724824,
            -12.86639614022236,
            -12.876303561963937,
            -12.884946369505375,
            -12.894873304963888,
            -12.903543284022412,
            -12.913498368111135,
            -12.922192548647779,
            -12.932163849680602,
            -12.94086722308126,
            -12.950843189659789,
            -12.959551527168703,
            -12.96953552105813,
            -12.978257057705807,
            -12.988258285288286,
            -12.997000225224724,
            -13.007022406315393,
            -13.015785075904784,
            -13.025825848731877,
            -13.034605076633241,
            -13.044659478625828,
            -13.053450851770737,
            -13.063516721526959,
            -13.072321626703875,
            -13.08240392397392,
            -13.091228878881793,
            -13.1013322400937,
            -13.110176529014485,
            -13.120293473063501,
            -13.12914466278659,
            -13.139262361648527,
            -13.148112728058976,
            -13.158232027414758,
            -13.167090967306756,
            -13.177225847729193,
            -13.186106231695401,
            -13.196263466385336,
            -13.205163973731494,
            -13.215335703352835,
            -13.224245669698572,
            -13.23442252292562,
            -13.243336318777633,
            -13.2535168379234,
            -13.262436165258261,
            -13.27262381169255,
            -13.281553078233753,
            -13.29175271668274,
            -13.300696669870877,
            -13.310911722563993,
            -13.319870758002835,
            -13.33009750030076,
            -13.339064075938609,
            -13.349293415747251,
            -13.358260233322977,
            -13.368489516508994,
            -13.377459508991798,
            -13.387695529657531,
            -13.396676006895941,
            -13.406923146013742,
            -13.415913884359782,
            -13.426168058232157,
            -13.435163623258887,
            -13.445420915122902,
            -13.454420500958953,
            -13.464683066554404,
            -13.473690259411221,
            -13.483961388353926,
            -13.492978209649333,
            -13.503258691699376,
            -13.512285257985663,
            -13.522574894800563,
            -13.531610520455224,
            -13.541907726189852,
            -13.550950057883021,
            -13.561252730327716,
            -13.570301673233889,
            -13.580613101862689,
            -13.589675183148248,
            -13.600003104457102,
            -13.609083781137446,
            -13.619428394871509,
            -13.62852149257607,
            -13.638872136864055,
            -13.64796660163594,
            -13.658316312669054,
            -13.667412247684336,
            -13.677768031200515,
            -13.686876632976826,
            -13.697249594037352,
            -13.706378271024057,
            -13.716770382988887,
            -13.725916118947158,
            -13.736321500730437,
            -13.745477881814221,
            -13.755891616912542,
            -13.765056203359268,
            -13.77547868301388,
            -13.784654475049084,
            -13.795090631329124,
            -13.804283336071947,
            -13.814737928292438,
            -13.823949642029792,
            -13.834420997498455,
            -13.843646656639336,
            -13.854128227863516,
            -13.863362657254967,
            -13.873853086538666,
            -13.883099482704665,
            -13.893605079920487,
            -13.90286974329958,
            -13.913393643067447,
            -13.922674818312355,
            -13.933211055824732,
            -13.942501245921957,
            -13.953044057066855,
            -13.962341609394983,
            -13.97289370708473,
            -13.982204183815785,
            -13.992771377808872,
            -14.002098686273747,
            -14.012681976928175,
            -14.02202447919423,
            -14.032620688162869,
            -14.041974689364292,
            -14.0525804281481,
            -14.061943269110085,
            -14.072557076171325,
            -14.081929053669171,
            -14.092553342531449,
            -14.10193878662183,
            -14.11257857673895,
            -14.12198127607962,
            -14.132637224170338,
            -14.142053787364617,
            -14.152719224518098,
            -14.16214187819369,
            -14.172810685350651,
            -14.18223698575175,
            -14.192910800115168,
            -14.202345245741096,
            -14.213029185272845,
            -14.222475544532635,
            -14.233170985671894,
            -14.242628505344115,
            -14.253333536410342,
            -14.262800182360646,
            -14.273513211501225,
            -14.282987872931802,
            -14.29370815516597,
            -14.303190490924308,
            -14.313918397948758,
            -14.323409709184677,
            -14.334147271792133,
            -14.343649481546073,
            -14.354397423684901,
            -14.363909351437847,
            -14.374664807020583,
            -14.384183240225685,
            -14.394944385371758,
            -14.40447024247273,
            -14.415240764160387,
            -14.42477909504861,
            -14.435563214864871,
            -14.44511538784224,
            -14.455910950650107,
            -14.465472085988772,
            -14.4762735267037,
            -14.485839553050123,
            -14.496645682254652,
            -14.506218505191995,
            -14.517033311540125,
            -14.526617623980151,
            -14.537445121711084,
            -14.547043462725412,
            -14.557884420046026,
            -14.567495825129505,
            -14.578347932028564,
            -14.587969275237342,
            -14.598829566399097,
            -14.608459114887104,
            -14.619328078626012,
            -14.628968817033186,
            -14.639851188255168,
            -14.649507953287394,
            -14.66040669063586,
            -14.670079243718774,
            -14.68099087346582,
            -14.690673944139345,
            -14.701593628948459,
            -14.711284828794138,
            -14.72221348460969,
            -14.731916349457912,
            -14.742858382116722,
            -14.752576210099,
            -14.763532614186062,
            -14.773264069618225,
            -14.784232174035978,
            -14.793974635332106,
            -14.804952888600234,
            -14.814706271462573,
            -14.825695732783537,
            -14.835461709353417,
            -14.846464118675435,
            -14.856244161674383,
            -14.867260512459968,
            -14.877054832552606,
            -14.888084337383447,
            -14.897891016405286,
            -14.908931020519649,
            -14.91874750329055,
            -14.929796620665073,
            -14.939623513099093,
            -14.950684313013909,
            -14.960525278248323,
            -14.97160097396901,
            -14.981457372249842,
            -14.992546814966314,
            -15.0024153933574,
            -15.013514524229969,
            -15.023391882833415,
            -15.034499010691931,
            -15.044385345269305,
            -15.055501958981335,
            -15.065399166126891,
            -15.076526769985293,
            -15.086435674823598,
            -15.097574425671315,
            -15.107494739363858,
            -15.118644002212069,
            -15.12857477016934,
            -15.139733348205407,
            -15.149673416540715,
            -15.160840718421447,
            -15.170790506812834,
            -15.181968074552014,
            -15.19192972316858,
            -15.20311935078108,
            -15.213093304628199,
            -15.22429361144497,
            -15.234277036048212,
            -15.245484800686679,
            -15.255475442967894,
            -15.266690265660595,
            -15.276689674819156,
            -15.287914268595527,
            -15.297925104545696,
            -15.309161035224355,
            -15.319183275752584,
            -15.329173763828125,
            -15.33594014241957,
            -15.341831597547626,
            -15.345119914926615,
            -15.348927627772476,
            -15.351733674312598,
            -15.355984839126721,
            -15.359377990830133,
            -15.363847769183252,
            -15.366941980613257,
            -15.370661638414894,
            -15.372667303067196,
            -15.374989573122798,
            -15.375288738004183,
            -15.375755165540564,
            -15.37440454364864,
            -15.373888824626961,
            -15.372695918771859,
            -15.373424215665604,
            -15.373697175354843,
            -15.375141126508055,
            -15.37486262413784,
            -15.37477061170356,
            -15.372938809775494,
            -15.372309348032731,
            -15.371446445568205,
            -15.372817435507935,
            -15.373836671716473,
            -15.375676083619549,
            -15.375106257978956,
            -15.373693944353946,
            -15.369478492212808,
            -15.365602117162503,
            -15.361048418247648,
            -15.35900338199516,
            -15.357487052758003,
            -15.358388217423547,
            -15.35864754136504,
            -15.359870278719669,
            -15.35949695557376,
            -15.360054182739212,
            -15.359778513895293,
            -15.361414123770249,
            -15.362872389306721,
            -15.36612525356704,
            -15.36840804921827,
            -15.371331671323244,
            -15.3724221898805,
            -15.37386245514372,
            -15.373843201616793,
            -15.374938239076375,
            -15.375387782508227,
            -15.377485243782901,
            -15.379030032884422,
            -15.381860316972697,
            -15.38344591562201,
            -15.385518757101014,
            -15.385685812409859,
            -15.386115456250131,
            -15.384968609941476,
            -15.385006649026678,
            -15.384663937727801,
            -15.386579002565469,
            -15.388571765654879,
            -15.392427187172752,
            -15.395237325714248,
            -15.398496486510943,
            -15.399665907404085,
            -15.401039787741428,
            -15.400988577477262,
            -15.40236309098392,
            -15.403439396414651,
            -15.406505044002373,
            -15.40893523199365,
            -15.41247220135495,
            -15.414292417757931,
            -15.416569850210486,
            -15.417047804816482,
            -15.418414691418795,
            -15.41854280180229,
            -15.419896427800612,
            -15.41998999568069,
            -15.421037077812024,
            -15.420600729001254,
            -15.421150852207392,
            -15.420546184707408,
            -15.421330712836681,
            -15.421173300723753,
            -15.422243615735573,
            -15.421906933441266,
            -15.422281562634563,
            -15.420997298813209,
            -15.420561046108183,
            -15.4189410659651,
            -15.418644029863694,
            -15.417400787703356,
            -15.417294720494972,
            -15.415779606852308,
            -15.41494009824716,
            -15.412506662528026,
            -15.410997089863185,
            -15.408433955729043,
            -15.407389670575496,
            -15.405662338661585,
            -15.405472688090683,
            -15.404359632775918,
            -15.404457947402864,
            -15.403441778126696,
            -15.403635526680763,
            -15.40284289503882,
            -15.403367938896944,
            -15.402867865028902,
            -15.403503038145429,
            -15.402874410096903,
            -15.403232314925827,
            -15.402348221559471,
            -15.402610681705633,
            -15.401833734913504,
            -15.402289999425152,
            -15.401644513977566,
            -15.402009258992603,
            -15.401024785401534,
            -15.400867751325212,
            -15.39931785711789,
            -15.398715184009335,
            -15.396919670729112,
            -15.396363234017013,
            -15.394882882897392,
            -15.394918627977773,
            -15.394210403707255,
            -15.395062631761649,
            -15.395027002182855,
            -15.396193390457679,
            -15.39604847236932,
            -15.396715816996936,
            -15.395964392129455,
            -15.396206130247132,
            -15.39549676171287,
            -15.396275095716604,
            -15.396415695323991,
            -15.39799381023204,
            -15.39854102619125,
            -15.399987547480576,
            -15.399974835169722,
            -15.400762720186192,
            -15.400344093028124,
            -15.401177113209638,
            -15.401202919456205,
            -15.40260478647919,
            -15.403001384244407,
            -15.404369804139929,
            -15.404351959477937,
            -15.405163911979313,
            -15.404746562596863,
            -15.405556083909316,
            -15.405553329315076,
            -15.407067091829695,
            -15.407800804520559,
            -15.409896732130436,
            -15.410954482888666,
            -15.413152623876648,
            -15.41417433936362,
            -15.416266320636446,
            -15.417132212965916,
            -15.418993042678315,
            -15.419542642510928,
            -15.421044608588003,
            -15.421275355912123,
            -15.422598303476661,
            -15.422818331340995,
            -15.424254166622687,
            -15.424588645436298,
            -15.42601234209934,
            -15.42614134137852,
            -15.42718183008701,
            -15.42685119727896,
            -15.427467864592515,
            -15.426833072355853,
            -15.427283958387084,
            -15.426583442757211,
            -15.427027545485554,
            -15.426338706341909,
            -15.42682247608784,
            -15.42619941064959,
            -15.426778648644422,
            -15.426246172489124,
            -15.426869549256654,
            -15.42631703602696,
            -15.426864862345838,
            -15.426247077993462,
            -15.4267909177558,
            -15.426263695311059,
            -15.426959686406212,
            -15.426564135962751,
            -15.427294969370848,
            -15.426782498357237,
            -15.427274843184117,
            -15.426467061705418,
            -15.42669278956698,
            -15.42569946208011,
            -15.425813328700748,
            -15.424752420971746,
            -15.424795742475292,
            -15.423663584296042,
            -15.423658353961047,
            -15.422545728996015,
            -15.42264195182238,
            -15.42167912187567,
            -15.421909712680437,
            -15.420997201544203,
            -15.421185447778894,
            -15.42018405542028,
            -15.420332613517854,
            -15.419423822784212,
            -15.419811001039607,
            -15.419230577345143,
            -15.4199093542467,
            -15.419484110713228,
            -15.420133011260404,
            -15.419550787422803,
            -15.420027160113463,
            -15.41937873555681,
            -15.419948693346008,
            -15.419524238775713,
            -15.420340981701061,
            -15.420076868654519,
            -15.4208926214229,
            -15.420485356526742,
            -15.421087000459359,
            -15.420502818325465,
            -15.421034236212032,
            -15.420505573174832,
            -15.421183372629407,
            -15.420827787400176,
            -15.421660407772057,
            -15.421412806587682,
            -15.422318661332223,
            -15.42212134463511,
            -15.423070214419209,
            -15.422909975445661,
            -15.423888689963647,
            -15.423758351762993,
            -15.424781461837732,
            -15.424730391596334,
            -15.42587770955075,
            -15.425984871345753,
            -15.427301855697149,
            -15.427554787167386,
            -15.428978276109612,
            -15.42928984486085,
            -15.430736550126241,
            -15.431039849397141,
            -15.432441891707274,
            -15.4326471567587,
            -15.433879229832078,
            -15.43384940317671,
            -15.434810637929953,
            -15.434533218052266,
            -15.435324577974377,
            -15.434985889146208,
            -15.435818094052731,
            -15.435573399293833,
            -15.43650339694264,
            -15.436310075458094,
            -15.437242072384274,
            -15.437010282249274,
            -15.437896276506125,
            -15.437623074766917,
            -15.43847133904329,
            -15.438146573401186,
            -15.438916999127713,
            -15.438497006861569,
            -15.439183298084615,
            -15.438729687363697,
            -15.439455482618039,
            -15.43910835955263,
            -15.439969777010182,
            -15.439735269688526,
            -15.440644708534633,
            -15.440379933933928,
            -15.441194678666903,
            -15.440804502014394,
            -15.441485584769593,
            -15.440967930589144,
            -15.441517468640068,
            -15.440860398837483,
            -15.441267504378368,
            -15.440489982473595,
            -15.440836693892848,
            -15.440080654079225,
            -15.440534404111624,
            -15.439933258495397,
            -15.44054101719157,
            -15.440040942126412,
            -15.440673323672172,
            -15.440130736454154,
            -15.44068715681455,
            -15.440079633571402,
            -15.440610237052422,
            -15.440026340032187,
            -15.44061753310818,
            -15.440112056487665,
            -15.44078261391395,
            -15.440347731597647,
            -15.441076619109143,
            -15.440683388680302,
            -15.441427882809018,
            -15.441016246527887,
            -15.44170029426797,
            -15.441196878660392,
            -15.441771494647044,
            -15.441170423508764,
            -15.44167502814297,
            -15.441044387210654,
            -15.441552955592718,
            -15.440949097124681,
            -15.441494587369354,
            -15.440930401017171,
            -15.441518559323324,
            -15.44099992519834,
            -15.441636642351995,
            -15.441164166842993,
            -15.441840748141054,
            -15.441402085946136,
            -15.442114108982414,
            -15.441724974977708,
            -15.442509130603135,
            -15.44221397052153,
            -15.443099949363276,
            -15.44289461962924,
            -15.44384156398076,
            -15.443665194401207,
            -15.44461985233528,
            -15.444450385462808,
            -15.445425165431187,
            -15.445290841581533,
            -15.446298228354612,
            -15.44616970819584,
            -15.447136206202424,
            -15.44691797620329,
            -15.447766573343602,
            -15.447434373568179,
            -15.448207652531607,
            -15.447855018416123,
            -15.44866178069207,
            -15.448373942911228,
            -15.44925137628975,
            -15.449016082701469,
            -15.449919247934087,
            -15.449683296861402,
            -15.450569314591624,
            -15.450308366413502,
            -15.45117064380112,
            -15.450892361334438,
            -15.451751440687843,
            -15.45148937287345,
            -15.452388323225527,
            -15.45218520462626,
            -15.453148481668103,
            -15.452994567451514,
            -15.453970680630956,
            -15.453782817985674,
            -15.454681154460694,
            -15.454390779837153,
            -15.45518642529564,
            -15.454815796465837,
            -15.45556341432574,
            -15.455173805644758,
            -15.455917643506943,
            -15.455524132864099,
            -15.456253641399078,
            -15.455832949973273,
            -15.456528113240543,
            -15.456072152306326,
            -15.456739199822696,
            -15.456263363399813,
            -15.456922166313282,
            -15.45644706421491,
            -15.457117738044317,
            -15.456662113840089,
            -15.457358346713914,
            -15.456927899599727,
            -15.457644084420595,
            -15.457225856209028,
            -15.457947710589693,
            -15.457535909354341,
            -15.45826940753826,
            -15.457878501178778,
            -15.458635009668322,
            -15.45825973365339,
            -15.45901057076146,
            -15.458601744672295,
            -15.459292761466308,
            -15.458809708393485,
            -15.459428969410606,
            -15.458891974629074,
            -15.459483055934214,
            -15.458943249370417,
            -15.459548317708602,
            -15.459030400391894,
            -15.459655538819463,
            -15.459152799232525,
            -15.459785155574222,
            -15.459283030454744,
            -15.459909645362814,
            -15.459398365220276,
            -15.460018642627425,
            -15.459511717445778,
            -15.460158058130338,
            -15.459703433960193,
            -15.460427492617614,
            -15.460063651673892,
            -15.460873097247697,
            -15.46057109874815,
            -15.461405366701547,
            -15.461092899368332,
            -15.461890064808678,
            -15.461534013271423,
            -15.462295558171634,
            -15.461923680124654,
            -15.462688377954791,
            -15.462332484399685,
            -15.46311612991517,
            -15.462773942624278,
            -15.463563200508192,
            -15.463218834200715,
            -15.464002260269684,
            -15.463651680037824,
            -15.464431810473426,
            -15.464081946585344,
            -15.464867997013062,
            -15.464528316382667,
            -15.46532857115576,
            -15.465003666924567,
            -15.465817743860951,
            -15.465502516404587,
            -15.466323849615428,
            -15.466016243946724,
            -15.466851779131986,
            -15.466569670229543,
            -15.467442686604741,
            -15.467205477489093,
            -15.468120048638202,
            -15.467909429002423,
            -15.468825721828482,
            -15.46858876338006,
            -15.469455065286914,
            -15.469154113927807,
            -15.469955301116675,
            -15.469598254678603,
            -15.470359417643495,
            -15.469979984399378,
            -15.470734297889067,
            -15.470359390647468,
            -15.471123539311192,
            -15.470758529122412,
            -15.471527072071618,
            -15.471157500350891,
            -15.471912213013333,
            -15.471521519273724,
            -15.472255115614455,
            -15.471848778745475,
            -15.472579632752927,
            -15.472183341431148,
            -15.472935477484652,
            -15.47256421602528,
            -15.473338759355391,
            -15.472982828989027,
            -15.47376457816227,
            -15.473411453332073,
            -15.474194221230395,
            -15.473843683598767,
            -15.474628519878092,
            -15.474276722998109,
            -15.475052172294966,
            -15.474680551749145,
            -15.475426542587503,
            -15.475019462899219,
            -15.475729615106587,
            -15.475291121958909,
            -15.47597751285591,
            -15.475524016284277,
            -15.476203533155712,
            -15.475750138324225,
            -15.476435042624587,
            -15.475990257845762,
            -15.476684696909208,
            -15.47624729419976,
            -15.476945313415465,
            -15.476506892576033,
            -15.477201752358782,
            -15.476761881590544,
            -15.477461572819392,
            -15.477036098853718,
            -15.477759191996235,
            -15.477363376130931,
            -15.4781159498591,
            -15.477744545505956,
            -15.478511823071983,
            -15.478145176394774,
            -15.478908395663732,
            -15.4785324578093,
            -15.479283885090338,
            -15.478896185957659,
            -15.47963648276828,
            -15.479239054284811,
            -15.479970382376765,
            -15.479565602840953,
            -15.48029057433412,
            -15.479881533842583,
            -15.480604071469227,
            -15.480195527186742,
            -15.480922454583506,
            -15.48052299632859,
            -15.481265035991717,
            -15.480884989823778,
            -15.481649711437722,
            -15.481290747156374,
            -15.482072564599395,
            -15.481723587189752,
            -15.482509144832058,
            -15.482160369192057,
            -15.482946479350254,
            -15.482603059297412,
            -15.483400209584893,
            -15.483073377220492,
            -15.483888569320348,
            -15.483577549973582,
            -15.484402519427016,
            -15.484093342569025,
            -15.484912504928289,
            -15.484590863731837,
            -15.485393224539362,
            -15.485052079906989,
            -15.485834095284119,
            -15.485473467516428,
            -15.486238238275789,
            -15.48586431790828,
            -15.486620260227218,
            -15.486242161989017,
            -15.486997746493337,
            -15.48662168621172,
            -15.487381279717978,
            -15.487010205453508,
            -15.48777692832198,
            -15.487414613999933,
            -15.488192270665108,
            -15.487841228638148,
            -15.488628948791728,
            -15.488284703535651,
            -15.489074953075889,
            -15.488729634819412,
            -15.489516702709889,
            -15.489168473376013,
            -15.48995425881114,
            -15.489606552918046,
            -15.490393389580237,
            -15.490044962939233,
            -15.490827357837981,
            -15.490469556128598,
            -15.491237804168057,
            -15.490862624875437,
            -15.491612025416545,
            -15.49121908851812,
            -15.491953280185575,
            -15.491549303699044,
            -15.492277084552741,
            -15.491871114748863,
            -15.492600769748856,
            -15.492198435095807,
            -15.492932521844155,
            -15.49253306464672,
            -15.49326871290044,
            -15.49286921141546,
            -15.493605013371173,
            -15.493207248392643,
            -15.493947318439256,
            -15.493556806740424,
            -15.494305460991008,
            -15.49392389623466,
            -15.494679519064944,
            -15.494302601155974,
            -15.495059978658174,
            -15.49468275744723,
            -15.495438334202573,
            -15.495058207453608,
            -15.495809747843005,
            -15.495424021625478,
            -15.49616803166243,
            -15.49577303203056,
            -15.496506290431507,
            -15.496100437893187,
            -15.496823455545114,
            -15.496409685760154,
            -15.49712778885894,
            -15.496713331534917,
            -15.497435385130395,
            -15.497029444774562,
            -15.497763976438998,
            -15.497372437162625,
            -15.498121522649006,
            -15.497742034636566,
            -15.498499681837156,
            -15.49812484725576,
            -15.498884655462406,
            -15.498511633881161,
            -15.499274881175616,
            -15.498908492903809,
            -15.499681093100614,
            -15.499325716972473,
            -15.500108422033897,
            -15.499760358207636,
            -15.500545935469257,
            -15.500196127408495,
            -15.500975956422263,
            -15.500617895080833,
            -15.50138850242317,
            -15.501021832045536,
            -15.501785343506294,
            -15.501413734398833,
            -15.502174332063484,
            -15.501801423909091,
            -15.502561687376332,
            -15.50218855604352,
            -15.502948616833354,
            -15.502575003973362,
            -15.503335353815176,
            -15.502963105192404,
            -15.503726993874361,
            -15.503360162198176,
            -15.504131021475386,
            -15.503771459416873,
            -15.504548679675546,
            -15.50419385265322,
            -15.504973877422628,
            -15.504620690618834,
            -15.505401878642866,
            -15.505050257314117,
            -15.505833468810076,
            -15.505483756059917,
            -15.506267678630547,
            -15.505916130088476,
            -15.506694860267606,
            -15.50633449097628,
            -15.507101456417171,
            -15.506727801981414,
            -15.507481729704331,
            -15.507097306897435,
            -15.507844134534686,
            -15.507457175383689,
            -15.50820578842792,
            -15.507823729415085,
            -15.508578594536587,
            -15.508201794855205,
            -15.508959576002963,
            -15.50858223480476,
            -15.509336939424653,
            -15.508955106050596,
            -15.509706286390495,
            -15.509323403602425,
            -15.510077094239083,
            -15.509699967716555,
            -15.51046132537139,
            -15.510092052984069,
            -15.51085944421226,
            -15.510493368700397,
            -15.51126041278258,
            -15.510891019038649,
            -15.511652358950009,
            -15.511276111064463,
            -15.512030180250116,
            -15.511647068226038,
            -15.512394898550442,
            -15.512006351434247,
            -15.512749385485005,
            -15.512356604019184,
            -15.513095934047046,
            -15.512700156776194,
            -15.513437625447951,
            -15.513041534647957,
            -15.513780647331009,
            -15.513388048912605,
            -15.514132071093464,
            -15.513744801953319,
            -15.514493566778112,
            -15.514109620087767,
            -15.514860086264097,
            -15.514476782398132,
            -15.515227893137709,
            -15.514846607750387,
            -15.515601978070334,
            -15.515227514218912,
            -15.515991473598897,
            -15.515626006590022,
            -15.51639745294462,
            -15.516036359316088,
            -15.51680790187848,
            -15.516442535550118,
            -15.51720611288505,
            -15.516830762533406,
            -15.517584171556686,
            -15.51720054780759,
            -15.517948865676312,
            -15.517564103207544,
            -15.518314819535984,
            -15.517934961661435,
            -15.518691547270253,
            -15.518316945108804,
            -15.519077265804173,
            -15.51870433955585,
            -15.519464906159817,
            -15.51909136351479,
            -15.51985166154453,
            -15.519478650115984,
            -15.520240716032824,
            -15.519870428453801,
            -15.520635786220629,
            -15.520268972590014,
            -15.52103758930594,
            -15.520673909473224,
            -15.521445388888528,
            -15.521084518954984,
            -15.521858453711799,
            -15.52149947715613,
            -15.52227415138777,
            -15.521914256959752,
            -15.522685957351092,
            -15.522320902304036,
            -15.523085625446948,
            -15.522712483247613,
            -15.523469162932622,
            -15.523089231067189,
            -15.523841504992104,
            -15.523460186038635,
            -15.524214129304383,
            -15.523836795470539,
            -15.524595886071024,
            -15.52422334330768,
            -15.52498580590046,
            -15.524614448342334,
            -15.525376193421085,
            -15.525002828966466,
            -15.525762559974147,
            -15.525388151520078,
            -15.526148603106483,
            -15.525776735675569,
            -15.526541075094764,
            -15.526173546336095,
            -15.526941587647302,
            -15.526576281182516,
            -15.527344460194167,
            -15.526977199691519,
            -15.52774160112161,
            -15.527369455095068,
            -15.528128531487669,
            -15.527751361240291,
            -15.528506074616173,
            -15.52812543111122,
            -15.528877406288602,
            -15.528494603737597,
            -15.529244780606103,
            -15.52886050297108,
            -15.52960968222961,
            -15.529225048746572,
            -15.529974810496345,
            -15.529591587856194,
            -15.530343520677096,
            -15.529962642918244,
            -15.530716743307085,
            -15.530337358145388,
            -15.531092226358801,
            -15.530713077029688,
            -15.531468051420186,
            -15.53108952781408,
            -15.531845919374097,
            -15.531469921747098,
            -15.532229544723943,
            -15.531857096847629,
            -15.532619712157711,
            -15.532249039856119,
            -15.533011623057748,
            -15.532638928783317,
            -15.533397754235757,
            -15.533020175979,
            -15.533773885468133,
            -15.533391890447731,
            -15.534142573346399,
            -15.533759369933831,
            -15.534510506589761,
            -15.534129059866798,
            -15.534882539214083,
            -15.534503439805627,
            -15.535258857813888,
            -15.534881136084168,
            -15.53563763456229,
            -15.535260902943143,
            -15.536018768045647,
            -15.535643818130225,
            -15.536403980566352,
            -15.536031552323161,
            -15.536794212323542,
            -15.536423989537381,
            -15.537188337805617,
            -15.536819336201424,
            -15.53758439581366,
            -15.537215837346173,
            -15.53798105608843,
            -15.537612491615219,
            -15.538377392557711,
            -15.538008096479127,
            -15.538771666759256,
            -15.538400358965266,
            -15.539161289737121,
            -15.53878695595184,
            -15.539544876035887,
            -15.539168037833663,
            -15.539924389975706,
            -15.539547163171935,
            -15.54030430483217,
            -15.539928693636464,
            -15.540687860122404,
            -15.540314049608268,
            -15.541074516911978,
            -15.540701232607063,
            -15.541461715701233,
            -15.541088200606447,
            -15.541848721319536,
            -15.541475861368795,
            -15.542237808446702,
            -15.541867103208054,
            -15.542631523999809,
            -15.542263211096895,
            -15.543029366303005,
            -15.542661796895924,
            -15.543427493326407,
            -15.543058317811875,
            -15.543821556915868,
            -15.543449423974032,
            -15.544209667938457,
            -15.543834788339991,
            -15.544592731215428,
            -15.544216015569921,
            -15.544972465858693,
            -15.54459452857961,
            -15.545349905043704,
            -15.544971125090274,
            -15.545725973992147,
            -15.545347127580412,
            -15.546102492611986,
            -15.54572463645851,
            -15.546481400804613,
            -15.54610495337314,
            -15.546862988924286,
            -15.546487349585602,
            -15.547245773432346,
            -15.546870160504923,
            -15.547628487238402,
            -15.547252965356163,
            -15.548011692316988,
            -15.547637056937432,
            -15.548396917233923,
            -15.548023516239853,
            -15.548784250435334,
            -15.548411102095622,
            -15.549171194390432,
            -15.548796500284375,
            -15.549554327674144,
            -15.549177000574359,
            -15.549932290738287,
            -15.549552930384559,
            -15.550306964309295,
            -15.54992720318325,
            -15.550681532303518,
            -15.550302499784852,
            -15.551057660720343,
            -15.550679319083926,
            -15.551434950401728,
            -15.551056888058824,
            -15.551812838503713,
            -15.551435294453919,
            -15.552192181857404,
            -15.551815994951399,
            -15.552574605752447,
            -15.552200312918451,
            -15.552960742494838,
            -15.552588019100337,
            -15.553349585428096,
            -15.55297758442447,
            -15.553739449430498,
            -15.55336746297493,
            -15.554129111581188,
            -15.553756746330658,
            -15.554517828734689,
            -15.554144656746233,
            -15.554904627317416,
            -15.554530038419038,
            -15.555288354023878,
            -15.554912092617919,
            -15.555668948546224,
            -15.555291756436494,
            -15.556048374140381,
            -15.555671710780153,
            -15.556429496042016,
            -15.5560543366956,
            -15.55681365841861,
            -15.556439666043804,
            -15.557199671160665,
            -15.556825760976961,
            -15.557585495557444,
            -15.557211180431455,
            -15.557970741678005,
            -15.557596730524356,
            -15.558357165659304,
            -15.557984576312526,
            -15.558746687760012,
            -15.558375768806998,
            -15.55913913565489,
            -15.558768844547247,
            -15.559532050513337,
            -15.55916086205495,
            -15.559922616490747,
            -15.559549663942086,
            -15.560309634248284,
            -15.55993505781253,
            -15.560693696893853,
            -15.56031808304549,
            -15.561075936494914,
            -15.560699732451493,
            -15.561457156539978,
            -15.561080706979915,
            -15.561838125772466,
            -15.56146194896971,
            -15.562219953153772,
            -15.561844572988743,
            -15.562603502418591,
            -15.562228955199874,
            -15.562988523585307,
            -15.56261428993934,
            -15.563373889567572,
            -15.562999498933452,
            -15.563758927820208,
            -15.563384548997755,
            -15.564144268667448,
            -15.563770505890664,
            -15.564531019200379,
            -15.56415803791895,
            -15.56491902459153,
            -15.564545985195643,
            -15.565306228986499,
            -15.56493178974462,
            -15.565690142423797,
            -15.565313638994876,
            -15.566070084692116,
            -15.565692163404606,
            -15.566447844164937,
            -15.566069859679745,
            -15.566826038047948,
            -15.56644888059099,
            -15.567205966744872,
            -15.566829551216356,
            -15.56758713846423,
            -15.567210928343979,
            -15.567968572786292,
            -15.56759236388537,
            -15.56835012920701,
            -15.567974228687845,
            -15.568732509734916,
            -15.568357304225364,
            -15.569116335472675,
            -15.568741887732928,
            -15.569501557958818,
            -15.569127645275326,
            -15.569887700576723,
            -15.569514065990633,
            -15.570274277001547,
            -15.569900653394132,
            -15.570660679705075,
            -15.570286595508223,
            -15.571045849250455,
            -15.570670683748252,
            -15.571428639044488,
            -15.571052140871972,
            -15.571808935324269,
            -15.571431690803768,
            -15.572188286950514,
            -15.571811453477572,
            -15.572568974738953,
            -15.57219337659654,
            -15.572952202238941,
            -15.572577696534719,
            -15.573337267040525,
            -15.572963059072956,
            -15.573722590837319,
            -15.573348142298089,
            -15.574107462837711,
            -15.57373301215319,
            -15.574492640285865,
            -15.574118824251672,
            -15.574879277555144,
            -15.574506327506146,
            -15.575267454993375,
            -15.574894853016081,
            -15.575655898543811,
            -15.575282817247706,
            -15.576043078241348,
            -15.575669064291676,
            -15.57642839613867,
            -15.576053576327016,
            -15.576812281847364,
            -15.576437018177428,
            -15.577195424613613,
            -15.576819961347178,
            -15.57757824761518,
            -15.57720273467264,
            -15.57796108806923,
            -15.577585763177003,
            -15.578344469733684,
            -15.57796960358493,
            -15.578728848422054,
            -15.578354483953863,
            -15.579114135715361,
            -15.578740017989148,
            -15.579499758035812,
            -15.579125630569614,
            -15.579885336212797,
            -15.579511268578022,
            -15.580271170775163,
            -15.579897464260853,
            -15.580657809345842,
            -15.580284508349383,
            -15.58104506402283,
            -15.580671635385077,
            -15.58143165925494,
            -15.581057303653333,
            -15.581816126787015,
            -15.581440482876346,
            -15.582198137101452,
            -15.58182164070338,
            -15.582578852863582,
            -15.582202355895806,
            -15.582959913168715,
            -15.582583971119297,
            -15.583342129295996,
            -15.582966684025989,
            -15.583725176616825,
            -15.583349864179638,
            -15.584108374828155,
            -15.583733017712062,
            -15.584491540071136,
            -15.584116291012599,
            -15.584875046672256,
            -15.58450013320366,
            -15.58525925790594,
            -15.584884707648511,
            -15.585644108816005,
            -15.585269754906728,
            -15.586029240782345,
            -15.58565490126729,
            -15.586414326830775,
            -15.586039866282764,
            -15.58679908991095,
            -15.586424319965648,
            -15.587183110275472,
            -15.586807782309736,
            -15.587565934788895,
            -15.587189967051346,
            -15.587947579578346,
            -15.587571275646827,
            -15.588328822629947,
            -15.587952741237448,
            -15.588710754540065,
            -15.588335278137405,
            -15.589093920989466,
            -15.58871896622095,
            -15.589477962131195,
            -15.589103158019588,
            -15.589862161177159,
            -15.589487303666726,
            -15.590246301682363,
            -15.589871579424987,
            -15.590630881363145,
            -15.590256623567255,
            -15.591016453132863,
            -15.590642687912771,
            -15.591402844450101,
            -15.591029165924711,
            -15.591789132529867,
            -15.591415021106593,
            -15.592174393304862,
            -15.591799633411085,
            -15.592558407307772,
            -15.592183179303866,
            -15.59294164553092,
            -15.592566273453052,
            -15.593324717310757,
            -15.592949409286717,
            -15.59370796224493,
            -15.59333278798711,
            -15.594091502840485,
            -15.593716511175607,
            -15.594475453823053,
            -15.594100704607394,
            -15.59485991078031,
            -15.594485391464627,
            -15.595244786536274,
            -15.59487038533986,
            -15.59562983953031,
            -15.595255470221279,
            -15.596014960248992,
            -15.595640690143782,
            -15.596400344211457,
            -15.596026315181788,
            -15.596786222824168,
            -15.596412400598123,
            -15.597172379307759,
            -15.596798428287363,
            -15.597558056809696,
            -15.597183550922354,
            -15.597942504461427,
            -15.597567301893248,
            -15.598325657649172,
            -15.597950044645742,
            -15.598708223954349,
            -15.5983326639116,
            -15.599091066095218,
            -15.598715816042294,
            -15.599474525453504,
            -15.599099506942252,
            -15.599858347565261,
            -15.599483357112806,
            -15.600242177802112,
            -15.599867161487136,
            -15.60062601519764,
            -15.600251110670566,
            -15.601010160465446,
            -15.600635507709883,
            -15.601394814834833,
            -15.601020385209779,
            -15.601779832669102,
            -15.601405455267807,
            -15.60216485675578,
            -15.60179036175785,
            -15.602549585822214,
            -15.602174875299944,
            -15.602933849397713,
            -15.602558858251966,
            -15.603317521164639,
            -15.602942201383545,
            -15.603700540595549,
            -15.603324943996242,
            -15.604083094211376,
            -15.603707436570621,
            -15.60446567073751,
            -15.60409022838318,
            -15.604848773957936,
            -15.604473666744747,
            -15.605232515354363,
            -15.604857609139241,
            -15.6056165446651,
            -15.605241609740942,
            -15.606000454696463,
            -15.605625430815138,
            -15.606384253683608,
            -15.606009331063014,
            -15.606768378602517,
            -15.6063937913486,
            -15.607153206528935,
            -15.606778953076068,
            -15.607538580559384,
            -15.607164372079568,
            -15.607923859730652,
            -15.607549349499939,
            -15.608308433685494,
            -15.607933484789685,
            -15.608692168563685,
            -15.608316906375709,
            -15.609075389016045,
            -15.608700040777661,
            -15.609458528473967,
            -15.609083255894394,
            -15.60984185956031,
            -15.609466729817767,
            -15.610225494954019,
            -15.609850538293209,
            -15.610609492380018,
            -15.610234720868924,
            -15.610993854473278,
            -15.610619226023973,
            -15.611378462988961,
            -15.611003885141228,
            -15.611763133000526,
            -15.611388549511156,
            -15.61214779965411,
            -15.611773261788873,
            -15.612532603499645,
            -15.612158206593895,
            -15.612917698584479,
            -15.61254342353699,
            -15.613302954709313,
            -15.61292860119441,
            -15.613687923734586,
            -15.613313248317514,
            -15.614072185463346,
            -15.613697124393706,
            -15.614455744204392,
            -15.614080485140784,
            -15.614839050130362,
            -15.614463869703988,
            -15.61522261028656,
            -15.614847644820685,
            -15.615606589518297,
            -15.615231768541022,
            -15.61599078921493,
            -15.61561597375884,
            -15.616374966568484,
            -15.616000118999331,
            -15.616759113541798,
            -15.616384319398295,
            -15.617143417718003,
            -15.616768766281956,
            -15.617528011411052,
            -15.617153490359883,
            -15.617912818395178,
            -15.617538328217167,
            -15.618297630156762,
            -15.617923066615914,
            -15.61868225813667,
            -15.618307552684243,
            -15.619066577579247,
            -15.61869167940067,
            -15.61945049054475,
            -15.619075367587536,
            -15.61983395966595,
            -15.619458654032227,
            -15.620217124256438,
            -15.619841786335469,
            -15.620600320740763,
            -15.620225136069177,
            -15.620983887005885,
            -15.620608935233477,
            -15.621367898139491,
            -15.620993089813922,
            -15.621752119054202,
            -15.621377294354204,
            -15.622136258063822,
            -15.621761355118709,
            -15.622520269987364,
            -15.622145383239216,
            -15.622904382955833,
            -15.62252964655637,
            -15.623288818602674,
            -15.622914242508362,
            -15.623673512571987,
            -15.62329894891802,
            -15.624058134730008,
            -15.62368340422807,
            -15.624442372687973,
            -15.624067410692069,
            -15.624826172376732,
            -15.624451052487451,
            -15.625209717168442,
            -15.624834558772008,
            -15.62559323015185,
            -15.625218109635467,
            -15.625976836461433,
            -15.625601781775392,
            -15.626360585253428,
            -15.625985616595456,
            -15.626744520951878,
            -15.626369659565112,
            -15.627128674899295,
            -15.626753912354172,
            -15.62751300689386,
            -15.62713829723708,
            -15.627897419392605,
            -15.627522725300544,
            -15.62828186090148,
            -15.62790719731015,
            -15.62866638173047,
            -15.62829178547173,
            -15.629051036327937,
            -15.628676483096816,
            -15.629435728308968,
            -15.629061102150674,
            -15.629820205259172,
            -15.629445380914348,
            -15.630204260045394,
            -15.629829225529926,
            -15.630587944618638,
            -15.630212830493313,
            -15.630971557806504,
            -15.630596532109607,
            -15.631355401076542,
            -15.630980533355093,
            -15.631739545490477,
            -15.631364774938442,
            -15.63212383569753,
            -15.631749063211641,
            -15.632508098011364,
            -15.632133293366529,
            -15.63289231583318,
            -15.63251753069327,
            -15.633276604390547,
            -15.632901897225214,
            -15.633661053227609,
            -15.633286422172837,
            -15.634045626927342,
            -15.633671015568995,
            -15.634430205939237,
            -15.63405555208572,
            -15.634814677631605,
            -15.634439939548725,
            -15.635198967095116,
            -15.63482411542737,
            -15.635583019135725,
            -15.635208037409091,
            -15.635966816371152,
            -15.63559173087017,
            -15.636350441976967,
            -15.635975339623943,
            -15.636734088886005,
            -15.636359075232665,
            -15.63711794845928,
            -15.636743068271478,
            -15.637502062399205,
            -15.63712726527701,
            -15.637886298970336,
            -15.637511496378291,
            -15.638270497760189,
            -15.637895656769249,
            -15.638654636335332,
            -15.638279808176982,
            -15.639038836121456,
            -15.638664086957888,
            -15.639423200053752,
            -15.639048521225748,
            -15.63980766379386,
            -15.639432961761239,
            -15.640192026015402,
            -15.639817202405982,
            -15.640576123056727,
            -15.640201158256767,
            -15.640959962257396,
            -15.6405849202022,
            -15.641343689942259,
            -15.640968652837147,
            -15.64172745461322,
            -15.641352464164248,
            -15.64211131655954,
            -15.641736372807303,
            -15.642495268899246,
            -15.642120363979561,
            -15.642879300899425,
            -15.642504435885758,
            -15.64326341459086,
            -15.642888587585752,
            -15.64364759842812,
            -15.643272796653775,
            -15.644031825033997,
            -15.643657041339056,
            -15.644416089767041,
            -15.644041337669211,
            -15.644800425406643,
            -15.644425718566152,
            -15.645184844423273,
            -15.644810155119552,
            -15.645569265273386,
            -15.645194517608251,
            -15.64595352988069,
            -15.645578654183844,
            -15.64633752939663,
            -15.64596253111948,
            -15.64672132005454,
            -15.646346288205217,
            -15.647105098476512,
            -15.646730136552906,
            -15.647489046451822,
            -15.647114191444947,
            -15.647873195145932,
            -15.647498403489797,
            -15.648257438120233,
            -15.647882645734164,
            -15.648641664229583,
            -15.648266852206168,
            -15.649025863714225,
            -15.648651064320342,
            -15.649410108460142,
            -15.649035357262065,
            -15.649794451957904,
            -15.649419745601502,
            -15.65017886677383,
            -15.649804166667336,
            -15.650563271022316,
            -15.650188535697652,
            -15.6509475906026,
            -15.650572796236693,
            -15.651331786894898,
            -15.650956924931748,
            -15.65171584814929,
            -15.65134092194241,
            -15.65209978981174,
            -15.651724823804951,
            -15.652483674120074,
            -15.65210871720809,
            -15.652867604092027,
            -15.652492705060196,
            -15.653251662666198,
            -15.652876831772646,
            -15.653635844533353,
            -15.653261044002027,
            -15.654020061880445,
            -15.65364524443087,
            -15.654404234973274,
            -15.654029394331582,
            -15.654788377260441,
            -15.654413554578275,
            -15.655172578209275,
            -15.654797813445395,
            -15.655556895457561,
            -15.65518217462249,
            -15.655941271018039,
            -15.655566527035175,
            -15.65632556388816,
            -15.655950731665543,
            -15.656709667358639,
            -15.65633473714745,
            -15.657093593263312,
            -15.656718612187861,
            -15.657477448450472,
            -15.657102476811184,
            -15.657861342937096,
            -15.65748641341084,
            -15.658245325002357,
            -15.65787043791328,
            -15.658629387290786,
            -15.658254530586458,
            -15.659013506378976,
            -15.658638669815426,
            -15.659397662352749,
            -15.659022836567667,
            -15.659781834930586,
            -15.659407010816604,
            -15.66016600801698,
            -15.659791185712095,
            -15.660550188784766,
            -15.66017538208003,
            -15.660934407110876,
            -15.66055962729321,
            -15.661318675095753,
            -15.660943906044958,
            -15.661702944576954,
            -15.661328141281428,
            -15.662087122677018,
            -15.661712245375856,
            -15.662471148739264,
            -15.66209620284721,
            -15.662855059984793,
            -15.662480098635728,
            -15.663238972273376,
            -15.66286405439813,
            -15.66362298756566,
            -15.66324813179258,
            -15.66400711824553,
            -15.663632297632978,
            -15.664391300431586,
            -15.664016479185022,
            -15.664775473532652,
            -15.664400643978471,
            -15.665159638326571,
            -15.664784821297497,
            -15.665543839409711,
            -15.665169054267711,
            -15.665928103902116,
            -15.665553344501587,
            -15.666312407153688,
            -15.665937646510388,
            -15.666696693388014,
            -15.666321905199759,
            -15.667080916758904,
            -15.666706088732441,
            -15.667465059445425,
            -15.667090191461245,
            -15.667849125045176,
            -15.667474225149084,
            -15.668233134253004,
            -15.667858221141179,
            -15.66861713062146,
            -15.668242233232306,
            -15.669001173034731,
            -15.66862631583662,
            -15.66938530059638,
            -15.669010483390293,
            -15.669769498133379,
            -15.66939469409661,
            -15.670153706453803,
            -15.669778887010455,
            -15.670537878672658,
            -15.670163042387411,
            -15.670922027503572,
            -15.6705472010794,
            -15.671306209728359,
            -15.670931417341633,
            -15.671690459751048,
            -15.671315692292765,
            -15.672074741783746,
            -15.671699959170406,
            -15.672458972505776,
            -15.672084137303383,
            -15.672843091591014,
            -15.67246819984606,
            -15.673227109403863,
            -15.672852189915446,
            -15.67361109004608,
            -15.673236177681279,
            -15.67399509619667,
            -15.673620208507725,
            -15.674379152843198,
            -15.67400428883486,
            -15.674763253909894,
            -15.674388406813906,
            -15.675147386954222,
            -15.674772552253806,
            -15.675531543452761,
            -15.675156717015616,
            -15.675915713712598,
            -15.675540890033627,
            -15.676299887044468,
            -15.675925063940118,
            -15.676684062359229,
            -15.676309244273634,
            -15.67706824988218,
            -15.676693440328203,
            -15.67745245153074,
            -15.677077640678027,
            -15.677836640012504,
            -15.677461804812959,
            -15.678220768956868,
            -15.677845891914808,
            -15.678604814527441,
            -15.678229904002842,
            -15.678988807457092,
            -15.678613896088788,
            -15.679372816468543,
            -15.678997935744992,
            -15.679756893733543,
            -15.679382049058283,
            -15.680141035625274,
            -15.679766206790228,
            -15.6805251973779,
            -15.68015036255873,
            -15.680909343466462,
            -15.680534500707349,
            -15.681293480138285,
            -15.680918645264423,
            -15.681677640230978,
            -15.681302826751958,
            -15.68206184280798,
            -15.681687046756936,
            -15.68244607181344,
            -15.682071275244063,
            -15.6828302902449,
            -15.682455475614626,
            -15.68321446769325,
            -15.682839627197751,
            -15.68359859346769,
            -15.683223728358344,
            -15.683982672895155,
            -15.683607790292402,
            -15.68436672277537,
            -15.683991835680656,
            -15.684750771986224,
            -15.684375897937835,
            -15.685134855362543,
            -15.68476000775894,
            -15.685518993560015,
            -15.685144170778418,
            -15.685903174924782,
            -15.685528360280326,
            -15.686287363347342,
            -15.685912539924933,
            -15.686671531200366,
            -15.686296698024675,
            -15.687055685308792,
            -15.68668085705046,
            -15.687439856490593,
            -15.687065045606834,
            -15.687824061490211,
            -15.6874492614591,
            -15.688208277735313,
            -15.687833465787678,
            -15.688592458932904,
            -15.688217615938212,
            -15.688976575951315,
            -15.68860170306498,
            -15.689360641408994,
            -15.688985757533429,
            -15.689744695713893,
            -15.6893698205605,
            -15.690128772905224,
            -15.689753913714222,
            -15.690512881011477,
            -15.690138033658332,
            -15.690897009857437,
            -15.690522168377777,
            -15.691281149272701,
            -15.69090631159681,
            -15.691665296484176,
            -15.691290462799907,
            -15.692049451388847,
            -15.69167462131097,
            -15.692433612809992,
            -15.692058786139562,
            -15.69281778108958,
            -15.692442958865907,
            -15.693201958131263,
            -15.692827139127473,
            -15.693586138482198,
            -15.693211314164094,
            -15.693970301645878,
            -15.69359545827214,
            -15.69435442140027,
            -15.693979551365656,
            -15.694738489883832,
            -15.694363601978795,
            -15.6951225325259,
            -15.6947476485623,
            -15.695506593713958,
            -15.695131732109811,
            -15.69589070269269,
            -15.695515864237501,
            -15.696274852105933,
            -15.695900021993648,
            -15.6966590102334,
            -15.696284173855592,
            -15.697043153489073,
            -15.696668309636843,
            -15.697427286071978,
            -15.697052445122392,
            -15.697811429559952,
            -15.69743660062308,
            -15.698195597203995,
            -15.69782077849058,
            -15.69857978027265,
            -15.698204961107606,
            -15.698963956609932,
            -15.698589126387809,
            -15.699348107935716,
            -15.698973262205966,
            -15.699732228613325,
            -15.699357368895612,
            -15.700116323598028,
            -15.699741455119225,
            -15.70050040471973,
            -15.700125535650484,
            -15.700884489504809,
            -15.700509629626314,
            -15.701268596830513,
            -15.700893752671945,
            -15.701652736000485,
            -15.70127790541284,
            -15.702036898174615,
            -15.70166207125453,
            -15.70242106255902,
            -15.702046230432511,
            -15.702805215358586,
            -15.70243037872612,
            -15.703189362846153,
            -15.702814530606343,
            -15.703573523050652,
            -15.703198701394694,
            -15.703957703119059,
            -15.703582886442348,
            -15.704341886399256,
            -15.70396706025021,
            -15.70472604420399,
            -15.704351197852608,
            -15.705110161133465,
            -15.704735297144493,
            -15.705494248638704,
            -15.705119380282877,
            -15.705878334477946,
            -15.705503474563322,
            -15.706262440426018,
            -15.705887592878423,
            -15.706646569883446,
            -15.70627173064111,
            -15.707030713282995,
            -15.70665587678707,
            -15.707414860708921,
            -15.707040024317342,
            -15.70779900820948,
            -15.70742417186942,
            -15.708183155965434,
            -15.707808320418629,
            -15.70856730548413,
            -15.708192471919128,
            -15.70895145940827,
            -15.708576629187704,
            -15.709335619952757,
            -15.708960792206566,
            -15.709984556546072,
            -15.710171955804357,
            -15.71141735927299,
            -15.710741302755268,
            -15.709469071005143,
            -15.704760857421478,
            -15.698985235654282,
            -15.690681481010312,
            -15.68335294743579,
            -15.675858620913674,
            -15.670898058009449,
            -15.665919688684072,
            -15.66204693542499,
            -15.655911685730576,
            -15.648868656676521,
            -15.638788566110884,
            -15.628671545029258,
            -15.617617929804192,
            -15.608890346473984,
            -15.600779162532527,
            -15.595050767528782,
            -15.588646005697052,
            -15.582589007909622,
            -15.57413926743889,
            -15.565206174691399,
            -15.554186251205294,
            -15.543602463682417,
            -15.531858451153713,
            -15.520919059664463,
            -15.508503880215297,
            -15.496189384113062,
            -15.481766929431014,
            -15.467404345701754,
            -15.451440935972347,
            -15.436229962518476,
            -15.41985318939198,
            -15.404226557530869,
            -15.387105388184327,
            -15.370619963975516,
            -15.353008844268714,
            -15.337065870107981,
            -15.32126871198003,
            -15.308182081901796,
            -15.295509884009936,
            -15.28495738117329,
            -15.273605112467978,
            -15.26317241987031,
            -15.251227449778748,
            -15.240321307530925,
            -15.22861243432871,
            -15.218812828928588,
            -15.208672670391815,
            -15.200119710548174,
            -15.190191953727265,
            -15.180383945386636,
            -15.167916332654842,
            -15.154901449817476,
            -15.139451200295944,
            -15.124529920644463,
            -15.108722088505033,
            -15.095071392152104,
            -15.081743602278781,
            -15.071137140674004,
            -15.060707715914212,
            -15.052285380276416,
            -15.043083481173191,
            -15.034930560069295,
            -15.025327072196365,
            -15.016430271417626,
            -15.00609968949755,
            -14.996746951594712,
            -14.986415079120999,
            -14.977661585721737,
            -14.968607117256965,
            -14.96185786925776,
            -14.955335469886986,
            -14.951286947439097,
            -14.946967937093707,
            -14.944009839731198,
            -14.939254881294037,
            -14.934439765581654,
            -14.92706600998056,
            -14.919811197048194,
            -14.91109191742422,
            -14.903904628901497,
            -14.896365436089798,
            -14.890536559878466,
            -14.883541215119955,
            -14.876875959446991,
            -14.867836840212028,
            -14.858891251343344,
            -14.848509334145628,
            -14.840087221441554,
            -14.832136969805578,
            -14.827209575063385,
            -14.822391898032127,
            -14.81883575453978,
            -14.812940037108508,
            -14.806061056073819,
            -14.795677173607405,
            -14.78452294835665,
            -14.771237769585088,
            -14.759106699109669,
            -14.746573470609771,
            -14.736284513863694,
            -14.72585560328811,
            -14.717341906119561,
            -14.708016946480495,
            -14.699883296330576,
            -14.690254862662776,
            -14.681214863749027,
            -14.67017509090385,
            -14.659435489433992,
            -14.646735302472631,
            -14.634784800820103,
            -14.621649931667125,
            -14.6101244514116,
            -14.598056755994374,
            -14.587770549671482,
            -14.576596825119978,
            -14.56652966364991,
            -14.554865854985184,
            -14.543938100783848,
            -14.531495719887467,
            -14.52034179969522,
            -14.508390061759908,
            -14.498317234189834,
            -14.487611335917382,
            -14.478399458899059,
            -14.467736020113382,
            -14.45753481234603,
            -14.445031273683536,
            -14.432600834752524,
            -14.418150698391909,
            -14.4046818033491,
            -14.39048446616528,
            -14.378532122893727,
            -14.36668043218685,
            -14.357186899278886,
            -14.347183266174245,
            -14.338454705405045,
            -14.328072441075747,
            -14.318189200706371,
            -14.306454036601366,
            -14.295607586964337,
            -14.283619365345274,
            -14.273242248305877,
            -14.262183033860634,
            -14.252832338221562,
            -14.242602254190476,
            -14.233734667263533,
            -14.223638768984944,
            -14.214626720991152,
            -14.204180859872732,
            -14.194716413787699,
            -14.183839719358108,
            -14.174194998652066,
            -14.163617508822618,
            -14.154897097158521,
            -14.14575980075955,
            -14.138576924454334,
            -14.130455701308719,
            -14.123182119616267,
            -14.113633994569579,
            -14.103896589786824,
            -14.0916401605961,
            -14.079971390591435,
            -14.067342543134476,
            -14.057110123462099,
            -14.04724423128123,
            -14.04014913650634,
            -14.032704713557646,
            -14.02660082068779,
            -14.018579596869156,
            -14.01083023851313,
            -14.000898510825625,
            -13.991781683124707,
            -13.98145420318082,
            -13.972919191691059,
            -13.963757396315192,
            -13.956462460986568,
            -13.948175574102617,
            -13.94119966657275,
            -13.932721516503957,
            -13.925259185489313,
            -13.916252763277761,
            -13.908424188295175,
            -13.899312390702285,
            -13.89163186877547,
            -13.882821643715271,
            -13.875436607593606,
            -13.866730062597068,
            -13.859102683290239,
            -13.8497278542768,
            -13.84105190512054,
            -13.830415432377148,
            -13.820529187207441,
            -13.809010983381558,
            -13.798799496558019,
            -13.7876037585938,
            -13.778303374005738,
            -13.768398361648128,
            -13.760445707334494,
            -13.751598572397498,
            -13.744096880044303,
            -13.734928981374122,
            -13.726364619399888,
            -13.715659679518254,
            -13.705536628480154,
            -13.69375103057877,
            -13.683410836387,
            -13.672366891154244,
            -13.663469724270957,
            -13.654040863638528,
            -13.646301442102768,
            -13.637133411540336,
            -13.628642679322244,
            -13.61802022592564,
            -13.607915215240698,
            -13.596103578029162,
            -13.585587520813469,
            -13.574149757959088,
            -13.564501265109062,
            -13.553969505326148,
            -13.544911473177336,
            -13.534472366263788,
            -13.525097123913707,
            -13.514130199808498,
            -13.504253107637755,
            -13.492955425607093,
            -13.482969993390256,
            -13.471775488581866,
            -13.462081319711071,
            -13.451336333942745,
            -13.442202303799075,
            -13.431996200414787,
            -13.42321836391493,
            -13.412991431212344,
            -13.403773963166948,
            -13.392781145891554,
            -13.382792980110619,
            -13.371366777551792,
            -13.36157124125149,
            -13.350970883858075,
            -13.342383542641219,
            -13.332913204085806,
            -13.324926636962807,
            -13.31528135299089,
            -13.306415807463349,
            -13.295556046206794,
            -13.285654891730825,
            -13.274370782244695,
            -13.26487005912676,
            -13.254690661581773,
            -13.246667313028965,
            -13.237872748624312,
            -13.230776463371654,
            -13.222243998655216,
            -13.214781658726139,
            -13.205468364124084,
            -13.197117086433117,
            -13.187111796876135,
            -13.178461455676157,
            -13.168611814582533,
            -13.160478624002135,
            -13.151312530361135,
            -13.143810235313968,
            -13.135041374693056,
            -13.127646232021224,
            -13.118737440489497,
            -13.11109823752112,
            -13.101984177280634,
            -13.094282203261589,
            -13.085265394649486,
            -13.077772033772522,
            -13.069002358847747,
            -13.061735204579488,
            -13.05315162758319,
            -13.046023492448693,
            -13.037525823711295,
            -13.030392925449888,
            -13.021766605317492,
            -13.014377636714723,
            -13.005439941251186,
            -12.997819567304902,
            -12.988871706410002,
            -12.98152774513266,
            -12.973059344509615,
            -12.966178448712352,
            -12.957877993730769,
            -12.950669676269989,
            -12.941540890245275,
            -12.933214060589258,
            -12.923040489391948,
            -12.91408690215614,
            -12.903887995253964,
            -12.895441159267786,
            -12.8859940774297,
            -12.878184876080358,
            -12.868968224805784,
            -12.860907700614963,
            -12.851073016791254,
            -12.842300931053092,
            -12.831915746090353,
            -12.822928075576456,
            -12.812668162600012,
            -12.8040518518089,
            -12.794244449747872,
            -12.786030162844476,
            -12.776474364824445,
            -12.768330873520508,
            -12.758654089387818,
            -12.75023030268941,
            -12.740162355831139,
            -12.731337114857354,
            -12.720967868428477,
            -12.712064728059449,
            -12.701882537174132,
            -12.693406439163386,
            -12.683741324535013,
            -12.675700756388697,
            -12.666218605799482,
            -12.658046567471676,
            -12.648170763655994,
            -12.639496070068379,
            -12.62919936415651,
            -12.620332975243006,
            -12.61013019804409,
            -12.60160122917079,
            -12.591854447901078,
            -12.583771026144582,
            -12.574339099778165,
            -12.56640715296572,
            -12.556976110038931,
            -12.548985051661962,
            -12.539531228562172,
            -12.531648622898626,
            -12.5224717946368,
            -12.515002104811106,
            -12.506271106053003,
            -12.499138389337524,
            -12.490510646795169,
            -12.483199667131892,
            -12.474169179573739,
            -12.466390498373077,
            -12.457021048606421,
            -12.449192581108345,
            -12.440108943888479,
            -12.432828740996396,
            -12.424382822426637,
            -12.41764712158324,
            -12.409519278511102,
            -12.402843601404495,
            -12.394569580582989,
            -12.387631616427036,
            -12.379062356010724,
            -12.371836673701324,
            -12.363008729448989,
            -12.35557587610715,
            -12.346641521829287,
            -12.339275263080044,
            -12.330618919531268,
            -12.323727455806168,
            -12.31562424431458,
            -12.309205236568534,
            -12.30133282783223,
            -12.294837336619267,
            -12.286633696397931,
            -12.279709888883609,
            -12.271163526509355,
            -12.264110534797883,
            -12.255650451601529,
            -12.24880350877541,
            -12.240503486586011,
            -12.233661764440747,
            -12.225175264254705,
            -12.218048262637822,
            -12.209309508574655,
            -12.202099556852236,
            -12.193493213142695,
            -12.186589668506468,
            -12.17833906353415,
            -12.171706011720591,
            -12.163532186473823,
            -12.156756550029783,
            -12.148253910126847,
            -12.141061130189392,
            -12.132153957678057,
            -12.12467038522005,
            -12.115641139329323,
            -12.108225236418615,
            -12.099415105924212,
            -12.092303072810129,
            -12.083779130179384,
            -12.076850477480576,
            -12.068344240200485,
            -12.061267725220045,
            -12.052498087527564,
            -12.045129707854102,
            -12.036128379954743,
            -12.028646022107111,
            -12.019658299875857,
            -12.012289579052357,
            -12.003459418033593,
            -11.99624963183414,
            -11.987541320540867,
            -11.980409258587109,
            -11.971728773322152,
            -11.964583340129561,
            -11.955860783377062,
            -11.948668852393574,
            -11.939933373839434,
            -11.932798182495844,
            -11.924207784464702,
            -11.917289720560017,
            -11.908928621561785,
            -11.90218145101312,
            -11.893868353488365,
            -11.887042047909024,
            -11.87856794429026,
            -11.871591745841428,
            -11.863061059246036,
            -11.856161469171301,
            -11.847808080521311,
            -11.84110963166533,
            -11.832888413675743,
            -11.826211476641873,
            -11.817909984602913,
            -11.811127114192232,
            -11.802768749570863,
            -11.79603458012781,
            -11.787819843806691,
            -11.781276103250342,
            -11.773227151018062,
            -11.766786365892692,
            -11.758770347137077,
            -11.752333081678486,
            -11.744322508844874,
            -11.737919542403638,
            -11.729952166466177,
            -11.72358052067446,
            -11.715608624362488,
            -11.709215376062808,
            -11.701241028787777,
            -11.694918319882078,
            -11.687100647240502,
            -11.681002647305629,
            -11.673399528401209,
            -11.667434519634483,
            -11.65981919956375,
            -11.653705543028597,
            -11.645854298855692,
            -11.63951169616919,
            -11.631515093847142,
            -11.62515904528954,
            -11.617268269965944,
            -11.611094228872869,
            -11.603390683272497,
            -11.597361057979462,
            -11.589725000526613,
            -11.583695475491233,
            -11.576013661749872,
            -11.569933138855053,
            -11.562226162612713,
            -11.55616743408115,
            -11.548527024012785,
            -11.542560310211964,
            -11.53500024317881,
            -11.529072496042513,
            -11.521489652284405,
            -11.515494033212281,
            -11.507834896746967,
            -11.501807865096982,
            -11.49419966788695,
            -11.488307544221524,
            -11.480879804241809,
            -11.475145828112474,
            -11.467789216667082,
            -11.462009928338734,
            -11.454505815435308,
            -11.44853914619759,
            -11.440873721768913,
            -11.434827791843592,
            -11.427173524324974,
            -11.421205930394496,
            -11.413652014418155,
            -11.4077704911053,
            -11.40027346460933,
            -11.394426018886556,
            -11.386950680801519,
            -11.381116669035823,
            -11.37363100614333,
            -11.367750310189127,
            -11.360173424092466,
            -11.354183301398276,
            -11.346515894297458,
            -11.340503784526877,
            -11.332897996871448,
            -11.327020781006215,
            -11.319566833957719,
            -11.313806519613252,
            -11.306388221123953,
            -11.300588155549747,
            -11.293084415392219,
            -11.287209414603538,
            -11.279675652300828,
            -11.27382705079824,
            -11.266348503260591,
            -11.260551551517672,
            -11.253086973173406,
            -11.247271783239402,
            -11.239769679371424,
            -11.233941013727893,
            -11.226463657460446,
            -11.220711297678601,
            -11.213337263505299,
            -11.207694959948494,
            -11.200410280029015,
            -11.194828909157856,
            -11.18757305232053,
            -11.181997733879399,
            -11.174724986556935,
            -11.169121251203528,
            -11.16180914947315,
            -11.156179736457215,
            -11.148869650059758,
            -11.14329976605065,
            -11.136107767247537,
            -11.130709664200886,
            -11.123704950630852,
            -11.118473289615835,
            -11.111572605750094,
            -11.106369227673877,
            -11.099422870899708,
            -11.094130094319212,
            -11.087083820550152,
            -11.081719577067421,
            -11.074654662231229,
            -11.069339909979504,
            -11.062387908228853,
            -11.057233418401502,
            -11.050454474253794,
            -11.045450699493617,
            -11.038762329106483,
            -11.03377650070873,
            -11.027039874087961,
            -11.021977984050562,
            -11.015182906753562,
            -11.010119724366792,
            -11.003390825023828,
            -10.998438318468768,
            -10.991817571249968,
            -10.986926355857442,
            -10.980296161749628,
            -10.975344365749798,
            -10.968642860451219,
            -10.963665823955914,
            -10.95701097516644,
            -10.952151336770758,
            -10.94564074408451,
            -10.940901814275353,
            -10.934443585102475,
            -10.929680529446586,
            -10.923139397802139,
            -10.918278433479976,
            -10.911657858110303,
            -10.906761618131377,
            -10.900144924867693,
            -10.89528388947835,
            -10.888715294589147,
            -10.883912518241633,
            -10.877406670551295,
            -10.872672767002154,
            -10.866226966078198,
            -10.861531911080867,
            -10.855081419319905,
            -10.850339947892373,
            -10.84380931223074,
            -10.83899090032039,
            -10.8324141326273,
            -10.827607788456156,
            -10.821094914166704,
            -10.8163854888825,
            -10.809962408999887,
            -10.805308800347593,
            -10.798886882896412,
            -10.794190649423498,
            -10.78769702502823,
            -10.782933107727917,
            -10.776392447088295,
            -10.771621018862572,
            -10.765109063003678,
            -10.76039995948576,
            -10.753965331071292,
            -10.749335225546695,
            -10.742958863320482,
            -10.738358416921336,
            -10.731975459665748,
            -10.727347465059925,
            -10.720932017941028,
            -10.716294620119687,
            -10.70990481974237,
            -10.705332048756802,
            -10.699026214155811,
            -10.694534855357023,
            -10.688281894607115,
            -10.683810731355312,
            -10.67755027287366,
            -10.673070480212019,
            -10.666818473926924,
            -10.662381492525032,
            -10.656200333918356,
            -10.651850473716195,
            -10.64575046829539,
            -10.641462360354925,
            -10.635395232074458,
            -10.63111404921284,
            -10.625030288344576,
            -10.620720051245353,
            -10.614600874940518,
            -10.610267810890882,
            -10.604151658025213,
            -10.599869116917407,
            -10.593853767832368,
            -10.589716275271591,
            -10.583857550444502,
            -10.57985260624362,
            -10.574064053571636,
            -10.570057319727635,
            -10.564205034081795,
            -10.560115834171274,
            -10.554202141897726,
            -10.55011108768078,
            -10.544256288754713,
            -10.540270469097834,
            -10.53452673052946,
            -10.530630129058725,
            -10.524931989456153,
            -10.521046937619037,
            -10.515339218843351,
            -10.51144965724431,
            -10.50574865623921,
            -10.501881884536182,
            -10.496204977385549,
            -10.492358098047738,
            -10.48668716167984,
            -10.482839142584812,
            -10.477161922336194,
            -10.473313387822667,
            -10.46763953203639,
            -10.463803785689766,
            -10.458147326571908,
            -10.454341459595259,
            -10.448726136655576,
            -10.444979333557086,
            -10.439432306191446,
            -10.435756025872237,
            -10.430262589304032,
            -10.426613886384377,
            -10.421113388596378,
            -10.417433766405004,
            -10.411889718029652,
            -10.408177918638334,
            -10.4026244246276,
            -10.398938786616366,
            -10.39344162811119,
            -10.389836754203454,
            -10.384426513735022,
            -10.38090004477483,
            -10.375540541223497,
            -10.37202842909032,
            -10.36664179714727,
            -10.363074407272435,
            -10.357622216825888,
            -10.354010077385933,
            -10.3485534130747,
            -10.344990522677968,
            -10.339623726651244,
            -10.336168867365597,
            -10.330893116670737,
            -10.327490892254957,
            -10.322219861388685,
            -10.318790954739889,
            -10.313485032006248,
            -10.310042523571312,
            -10.304755182181317,
            -10.301364084831334,
            -10.296140775453697,
            -10.292809428867393,
            -10.287622975465322,
            -10.284306578693734,
            -10.279116248540134,
            -10.275793915476388,
            -10.27060132295653,
            -10.26729046627785,
            -10.262118381135295,
            -10.258839716704664,
            -10.253704539204904,
            -10.250469390667057,
            -10.245375733911875,
            -10.242176987704834,
            -10.237101862659383,
            -10.233902858917777,
            -10.228806562452984,
            -10.225583430487408,
            -10.220473624174769,
            -10.217271580459403,
            -10.212219012888873,
            -10.209108824358687,
            -10.204155684836177,
            -10.201131528365924,
            -10.1962249970036,
            -10.193206225034423,
            -10.188268420714358,
            -10.185207360509626,
            -10.180234582082424,
            -10.1771681230435,
            -10.172220701276206,
            -10.169211130984326,
            -10.164335620921985,
            -10.16140431331365,
            -10.156596164333838,
            -10.15371720818273,
            -10.148936996354347,
            -10.146066634578968,
            -10.141276687263105,
            -10.138393422369123,
            -10.133595778897533,
            -10.130725820227145,
            -10.125963604678564,
            -10.123152363797146,
            -10.118457910626066,
            -10.11571374993785,
            -10.111071185019366,
            -10.108363176856777,
            -10.103741072966812,
            -10.101050139301414,
            -10.096446899403592,
            -10.093785974020559,
            -10.089220026354514,
            -10.086603782460372,
            -10.082080320796507,
            -10.07950309788622,
            -10.075007942313395,
            -10.072449820196503,
            -10.067960832871798,
            -10.065401544066173,
            -10.060906466888689,
            -10.058348923385175,
            -10.053870443482726,
            -10.051354928899059,
            -10.046939387019432,
            -10.044499941441938,
            -10.040151420773086,
            -10.037754399457125,
            -10.033409640310804,
            -10.030985215120573,
            -10.026596101807481,
            -10.024139495653007,
            -10.019748083920284,
            -10.017332207071252,
            -10.01301319910364,
            -10.01068559221265,
            -10.006443379233122,
            -10.004167492438512,
            -9.999942783437895,
            -9.997660600206618,
            -9.993415648712688,
            -9.991117560075491,
            -9.986866166925687,
            -9.984578894312225,
            -9.980349019772895,
            -9.97809493398793,
            -9.973900586018594,
            -9.97168513819561,
            -9.967523572761738,
            -9.965335578941225,
            -9.961189000022198,
            -9.95900820161322,
            -9.954861097275234,
            -9.95268369127442,
            -9.948546793361068,
            -9.946394798210907,
            -9.94229217252018,
            -9.940181367156576,
            -9.93611385025693,
            -9.934030792730749,
            -9.929978425368812,
            -9.927907177873028,
            -9.923866378776708,
            -9.92181766755926,
            -9.917808926839651,
            -9.915804408445275,
            -9.91184245542436,
            -9.909884897726151,
            -9.90596022347043,
            -9.904030478011364,
            -9.900118963286104,
            -9.898193120982615,
            -9.894276682905662,
            -9.892348267995125,
            -9.888436310413098,
            -9.886531492738992,
            -9.88266185241601,
            -9.880819353876351,
            -9.87701812035614,
            -9.875240344356719,
            -9.871483587815455,
            -9.869727482809378,
            -9.865968721196783,
            -9.864201338615793,
            -9.860432700072572,
            -9.858672567542563,
            -9.854929907428833,
            -9.853216199237107,
            -9.849528638438269,
            -9.847873621114754,
            -9.844236953023252,
            -9.8426254768797,
            -9.83902046982153,
            -9.837434078922534,
            -9.833845672682614,
            -9.832273939910518,
            -9.828697614660332,
            -9.827143498565352,
            -9.823589593440815,
            -9.822067919481299,
            -9.81854953543461,
            -9.817064728859656,
            -9.813573944263155,
            -9.812108047595217,
            -9.80862558215182,
            -9.80716895196527,
            -9.803702257263705,
            -9.802278889288328,
            -9.798858734114638,
            -9.797491950273642,
            -9.794121900386934,
            -9.792791890885308,
            -9.789435767426394,
            -9.788104552630866,
            -9.784738127388795,
            -9.783404594590845,
            -9.780049544167593,
            -9.778748979276735,
            -9.775440890192243,
            -9.774197548013394,
            -9.77094323105165,
            -9.769746894880914,
            -9.766524199329197,
            -9.765347659458634,
            -9.762130992965137,
            -9.76095534198005,
            -9.75773620979431,
            -9.75656508535188,
            -9.753358653262818,
            -9.75221505739593,
            -9.749045667210893,
            -9.747947725173702,
            -9.744821534685983,
            -9.743761704909822,
            -9.740661258122373,
            -9.739619142956343,
            -9.736529066060182,
            -9.73549910485811,
            -9.732424158215252,
            -9.731417961136298,
            -9.728371274208975,
            -9.72739928423875,
            -9.724386352725379,
            -9.723449244314203,
            -9.720466909182267,
            -9.719558693072077,
            -9.716599217587419,
            -9.71571181701794,
            -9.71276947845734,
            -9.711902451240778,
            -9.708983837401995,
            -9.708149476235501,
            -9.705267455549187,
            -9.704472352400963,
            -9.70162167243847,
            -9.700848333690363,
            -9.697474286137119,
            -9.694855415918202,
            -9.688554932922155,
            -9.683693696652782,
            -9.678348999695746,
            -9.678918779644214,
            -9.68220796344226,
            -9.690674357885264,
            -9.696485085566675,
            -9.6995547656038,
            -9.694459690572621,
            -9.686428805189294,
            -9.676327884916539,
            -9.671953155570325,
            -9.671937667255165,
            -9.677766381825194,
            -9.68128597883673,
            -9.68114525230585,
            -9.671725371857288,
            -9.658703897683989,
            -9.643370378764775,
            -9.634614279018976,
            -9.631050741268933,
            -9.63493225919851,
            -9.638187392779457,
            -9.640158992974335,
            -9.635236932325299,
            -9.628519644267886,
            -9.61991868659966,
            -9.616168135774263,
            -9.614267268296125,
            -9.615464183108081,
            -9.612444257768942,
            -9.606041475853516,
            -9.592921704904839,
            -9.579620439805044,
            -9.567029275018744,
            -9.561515203116876,
            -9.559958083403032,
            -9.562878967145569,
            -9.563151547453725,
            -9.561023573183721,
            -9.552650317892446,
            -9.54290498591784,
            -9.53096684981076,
            -9.52183297228482,
            -9.512369367814728,
            -9.504796598364006,
            -9.494941984864653,
            -9.486070294940216,
            -9.476443940106446,
            -9.470831428669985,
            -9.46698114037114,
            -9.466955398025284,
            -9.465437379050648,
            -9.4628944478191,
            -9.45514742725668,
            -9.445813709345842,
            -9.434074499784614,
            -9.425040678675543,
            -9.4167531305443,
            -9.411333416704238,
            -9.404056176252418,
            -9.396061881629848,
            -9.384178333554967,
            -9.372267840709078,
            -9.359470866172042,
            -9.34998102784208,
            -9.341244879674033,
            -9.334951375015375,
            -9.3268374362267,
            -9.318642713760426,
            -9.30773312535688,
            -9.297611856169063,
            -9.286502230247859,
            -9.277119345562998,
            -9.266313951742369,
            -9.255797953805605,
            -9.243049064738965,
            -9.23142217334091,
            -9.220177601986844,
            -9.212755948526436,
            -9.206615281839778,
            -9.202040984809024,
            -9.194060195506232,
            -9.182811710522103,
            -9.165983262276438,
            -9.147821981161758,
            -9.129287489635594,
            -9.115204906729442,
            -9.103901395849839,
            -9.096089428652146,
            -9.08665579771976,
            -9.075793584141127,
            -9.060741219282242,
            -9.045557604506122,
            -9.030262912775335,
            -9.019016939980038,
            -9.009125774367782,
            -9.001020532432928,
            -8.989599157888218,
            -8.975724448443213,
            -8.957416672609952,
            -8.939459138149626,
            -8.922266253249798,
            -8.910151477296981,
            -8.90038255191373,
            -8.893473880076947,
            -8.88425511653369,
            -8.873560442972032,
            -8.858847649961913,
            -8.84423007328914,
            -8.829172930610653,
            -8.817497032187358,
            -8.806499691592904,
            -8.797395076796608,
            -8.786064920214994,
            -8.774127525127689,
            -8.75933150808212,
            -8.745285909838692,
            -8.730739623490997,
            -8.718889616896824,
            -8.707119629944884,
            -8.697359971296958,
            -8.686454661189263,
            -8.676723273469143,
            -8.665668821776624,
            -8.65599627685749,
            -8.644968986546843,
            -8.634780401944237,
            -8.622531513892174,
            -8.610915909278635,
            -8.598132233623357,
            -8.58770436227169,
            -8.577829589848246,
            -8.570832223536335,
            -8.563197925589872,
            -8.555941113819568,
            -8.54557881857479,
            -8.534537961555696,
            -8.521368584248435,
            -8.509958098367004,
            -8.4987842329197,
            -8.490231721818216,
            -8.480683693889834,
            -8.471183988863153,
            -8.458385386402973,
            -8.444987751922124,
            -8.429802932415637,
            -8.416737279654708,
            -8.404293405273428,
            -8.394704903352665,
            -8.38459658168766,
            -8.375262180530985,
            -8.363857506452593,
            -8.353215400775333,
            -8.341900467737748,
            -8.333015980646916,
            -8.323981050610897,
            -8.316101755197852,
            -8.305552207578096,
            -8.293889563565891,
            -8.279056430135213,
            -8.264879778332745,
            -8.25076151807637,
            -8.240206845363272,
            -8.230689447321652,
            -8.223227185421827,
            -8.213699768902806,
            -8.20325752748743,
            -8.189472561614469,
            -8.175672927487074,
            -8.160719638691763,
            -8.14774890144351,
            -8.134085374136678,
            -8.12124276736936,
            -8.105816421821881,
            -8.090107473525851,
            -8.072437985308078,
            -8.056708908446062,
            -8.041643387583726,
            -8.030022640557604,
            -8.018583963655445,
            -8.008339469859898,
            -7.995545728426819,
            -7.982155979616074,
            -7.966209735046569,
            -7.951201329301355,
            -7.935552193557868,
            -7.921977542523244,
            -7.907415985844576,
            -7.893512065004224,
            -7.877068545880476,
            -7.86065306593655,
            -7.842375141083828,
            -7.825752410759147,
            -7.8089302007062535,
            -7.794669080206866,
            -7.7800147621246865,
            -7.7669535892352926,
            -7.752339410238662,
            -7.738496144696018,
            -7.722729294196874,
            -7.707665078439977,
            -7.690655443813913,
            -7.6743923774977745,
            -7.656473826449908,
            -7.6400940432943685,
            -7.623261498715472,
            -7.609150768868776,
            -7.595082654643857,
            -7.58312724857193,
            -7.569642245989371,
            -7.5564482635827765,
            -7.540626805473906,
            -7.525298591679174,
            -7.508740963810311,
            -7.493036490564563,
            -7.4752668743021395,
            -7.45831125469326,
            -7.440077784203385,
            -7.423872992734207,
            -7.407231514402277,
            -7.392628410414943,
            -7.376542404188157,
            -7.360915283435897,
            -7.342307530848526,
            -7.323497171445801,
            -7.302167918060604,
            -7.282084734232278,
            -7.2613866600453285,
            -7.243529413283763,
            -7.22583006059461,
            -7.210585203851966,
            -7.194257150956318,
            -7.178735810019763,
            -7.1608641639224615,
            -7.143415595302063,
            -7.124323735694478,
            -7.1071785968279535,
            -7.089990868140799,
            -7.075724347000236,
            -7.061139992835859,
            -7.048024963726078,
            -7.032506229437011,
            -7.016664931292997,
            -6.997844519436796,
            -6.979629257678091,
            -6.960644780888575,
            -6.944761925467727,
            -6.929883346768204,
            -6.918371083843201,
            -6.906529858727794,
            -6.895736590725871,
            -6.882238674148226,
            -6.868269604603647,
            -6.851293159995944,
            -6.834622089402387,
            -6.816192404208447,
            -6.79921018090759,
            -6.78114769971636,
            -6.764765915020487,
            -6.747375517246933,
            -6.731749782715376,
            -6.715312762436351,
            -6.700668971809648,
            -6.68492923879375,
            -6.670262978047724,
            -6.653622442821,
            -6.637437591474352,
            -6.619267546573397,
            -6.602264292978592,
            -6.584326696790509,
            -6.568453866357224,
            -6.551849456325254,
            -6.536718577298945,
            -6.519773188812199,
            -6.503315819469705,
            -6.484750849283515,
            -6.467242802132407,
            -6.448847256792686,
            -6.432755678992542,
            -6.416471419722274,
            -6.40232393340694,
            -6.387062754196652,
            -6.3727740881676915,
            -6.356426882401653,
            -6.340734912518869,
            -6.323176572675713,
            -6.306766072574888,
            -6.28884481082061,
            -6.272130388627414,
            -6.253697114609473,
            -6.236226738181269,
            -6.2170397139730795,
            -6.199127827822007,
            -6.180030600796787,
            -6.16265872582952,
            -6.1442246952516975,
            -6.127212494526695,
            -6.108536415805691,
            -6.09069696529826,
            -6.070907717155606,
            -6.05218429483952,
            -6.032147821307063,
            -6.014025194863638,
            -5.9952413089218055,
            -5.9785803903230565,
            -5.960886949386417,
            -5.9444910428314195,
            -5.926124348285011,
            -5.908375110392704,
            -5.888599218295408,
            -5.870086545749803,
            -5.85071437364013,
            -5.833856650204474,
            -5.816894907208248,
            -5.802351635902816,
            -5.786617375238912,
            -5.771640247645426,
            -5.753818188315371,
            -5.735858225482126,
            -5.715284657853125,
            -5.695897724169157,
            -5.675739865364541,
            -5.658344718381425,
            -5.640819568931899,
            -5.62550999511717,
            -5.608682592658862,
            -5.592504283724011,
            -5.57384155777909,
            -5.555846329188089,
            -5.536280527616487,
            -5.518670544686323,
            -5.50044718639905,
            -5.484393137169981,
            -5.4671220917431,
            -5.451027085801062,
            -5.432870428879916,
            -5.415629489696016,
            -5.3967369208581,
            -5.379544908250384,
            -5.361440998386403,
            -5.345353399600263,
            -5.3281988348501095,
            -5.31261730915238,
            -5.295592644689091,
            -5.28006011390454,
            -5.263305712732702,
            -5.248358633558812,
            -5.23227536606074,
            -5.217717846764227,
            -5.201390568151751,
            -5.185924685725965,
            -5.168296097286991,
            -5.151645640702707,
            -5.1334256494480925,
            -5.116982145016529,
            -5.099645519247421,
            -5.084320944713387,
            -5.067865381453053,
            -5.052813466858467,
            -5.035962183791376,
            -5.020043512716409,
            -5.002214813575549,
            -4.985574250275601,
            -4.967483857033891,
            -4.951079153069134,
            -4.933547708082045,
            -4.91778148250993,
            -4.90068815052723,
            -4.884971430293916,
            -4.867484107272283,
            -4.8510147117670925,
            -4.832669341838468,
            -4.815513632718542,
            -4.796951314494233,
            -4.78017119953514,
            -4.762536835659354,
            -4.746990053331778,
            -4.7305238734219905,
            -4.715731887443791,
            -4.699348741203153,
            -4.683939714433841,
            -4.6663695866457005,
            -4.64950951158821,
            -4.63055033518037,
            -4.612688376472207,
            -4.593325421706904,
            -4.5757472735199585,
            -4.557284608476845,
            -4.540976939394113,
            -4.523801641618579,
            -4.508374594186833,
            -4.491366481498268,
            -4.475293443321021,
            -4.457023588082581,
            -4.439537928264702,
            -4.420211699786332,
            -4.402433377002037,
            -4.383592080215834,
            -4.366770358967859,
            -4.348782050592568,
            -4.332201057522973,
            -4.313639113821875,
            -4.295887177578049,
            -4.27613680948247,
            -4.257799788113726,
            -4.238459415571558,
            -4.22145694891919,
            -4.203872561981363,
            -4.188357038392947,
            -4.1714003705061025,
            -4.155475112250201,
            -4.137292802067378,
            -4.119886182779815,
            -4.1004971849807355,
            -4.082516931044548,
            -4.063173987242756,
            -4.045635824933537,
            -4.026819966123959,
            -4.009708399856695,
            -3.9912210388726983,
            -3.974447985285966,
            -3.956411002055635,
            -3.940141638055369,
            -3.9224581114225714,
            -3.906132713695449,
            -3.8878322951680246,
            -3.8704300562147225,
            -3.8509136063113623,
            -3.832625637251077,
            -3.8129054025296796,
            -3.795225959104588,
            -3.776706731735917,
            -3.7603822962716045,
            -3.742872112056837,
            -3.7268544365679617,
            -3.708898206007458,
            -3.6919025224505155,
            -3.672875990435223,
            -3.6551473487974633,
            -3.6360100811289797,
            -3.6188190435361456,
            -3.600629556320378,
            -3.5844268810519324,
            -3.5668765012323966,
            -3.5507521546439875,
            -3.532728729567328,
            -3.5158334978906858,
            -3.4971150243364804,
            -3.479944834907702,
            -3.461538180614948,
            -3.445177415166846,
            -3.427771568161919,
            -3.4122027767813314,
            -3.3950669216808045,
            -3.379140261208697,
            -3.361178201338017,
            -3.3442861064416327,
            -3.325584011512934,
            -3.30841939081413,
            -3.289935561728079,
            -3.273328626726947,
            -3.255475122055117,
            -3.239353872408387,
            -3.221720775763096,
            -3.20556130003612,
            -3.1877108335605975,
            -3.1712255556633764,
            -3.1529910993942707,
            -3.1360794883256915,
            -3.117425601359251,
            -3.1002009983108927,
            -3.0814742610034394,
            -3.0645258099695774,
            -3.046407850639067,
            -3.0302459045856303,
            -3.0128108201486725,
            -2.9969596918053583,
            -2.9793149331323434,
            -2.9628022930025644,
            -2.94429918768029,
            -2.9270624789939674,
            -2.908224683371877,
            -2.891103412969038,
            -2.8726884445154433,
            -2.85603234589189,
            -2.83788063277197,
            -2.8211828319140793,
            -2.802748069754653,
            -2.7857145084191117,
            -2.767066934468371,
            -2.7500345251418032,
            -2.7315425163976244,
            -2.714685523376456,
            -2.696242951839313,
            -2.6792561926979594,
            -2.6605503615662904,
            -2.6432855120534278,
            -2.6243928475136293,
            -2.6070690114846116,
            -2.588199577643284,
            -2.570891618847213,
            -2.5519703508612466,
            -2.5345557750862255,
            -2.515555627709947,
            -2.4982028747214713,
            -2.47945123810387,
            -2.462498479600214,
            -2.4441432481788574,
            -2.4274081704544166,
            -2.4089479231943045,
            -2.3917695674991535,
            -2.372647093419154,
            -2.35481092228472,
            -2.3352706344574266,
            -2.317418876855097,
            -2.298275125517815,
            -2.281099962852405,
            -2.26266500137384,
            -2.245983858813645,
            -2.2276514452724676,
            -2.2106663034606697,
            -2.191752793210476,
            -2.17415481275755,
            -2.1548351747450347,
            -2.1371940512127487,
            -2.1181769709810006,
            -2.101022924214668,
            -2.0824231958359967,
            -2.06540178315176,
            -2.0465652335139097,
            -2.0290343375434396,
            -2.0096486785350614,
            -1.9917957703387081,
            -1.9724807554969388,
            -1.9550877785783705,
            -1.936431566966597,
            -1.9196292357724403,
            -1.901254985415953,
            -1.8843400066274683,
            -1.8655412562809452,
            -1.8480999762532342,
            -1.8288925636629756,
            -1.811292146199424,
            -1.7921664882421773,
            -1.7747760392645588,
            -1.7558490804587947,
            -1.7385678405905232,
            -1.719678576253191,
            -1.7024501294356291,
            -1.6837106263821013,
            -1.6667417484289935,
            -1.6482850050398135,
            -1.6314905332326184,
            -1.6129844531447617,
            -1.5959083979288167,
            -1.5769882601495766,
            -1.5595439593463603,
            -1.5404606590827932,
            -1.5231229872627772,
            -1.5043519717426186,
            -1.4873726965286203,
            -1.4688349589297154,
            -1.4518628420593913,
            -1.4331228626495758,
            -1.4158557899360673,
            -1.3968798691295525,
            -1.3795475696459079,
            -1.3606928695606797,
            -1.3435947227805372,
            -1.3249572556910358,
            -1.3079483855697376,
            -1.2892173219802459,
            -1.2719619595520726,
            -1.2529179562193669,
            -1.2353918934352563,
            -1.2162078040683184,
            -1.1987128981616166,
            -1.1797217683547672,
            -1.162529025811324,
            -1.1438709117123587,
            -1.1269603332537237,
            -1.1084570474736566,
            -1.09153004688822,
            -1.0728259773575104,
            -1.0555525466914588,
            -1.0364270838094072,
            -1.0187591066249837,
            -0.9993563719311354,
            -0.9815982075144234,
            -0.9623043549450436,
            -0.9448183913332109,
            -0.9258760853743802,
            -0.9087155246655279,
            -0.8899763406859158,
            -0.8728302646956685,
            -0.8539067966679745,
            -0.8364267797909015,
            -0.8171116310310858,
            -0.799304452078605,
            -0.7798159855501368,
            -0.7620402039018899,
            -0.7427467507300207,
            -0.7252370048412651,
            -0.706148463146441,
            -0.6886845829247399,
            -0.6694542179872869,
            -0.6517235047727397,
            -0.6322271777392778,
            -0.6143622244511278,
            -0.5949339808315592,
            -0.5773144152273098,
            -0.5581924829975407,
            -0.5407941123337849,
            -0.5216937800180972,
            -0.5041031741730784,
            -0.4846730270655364,
            -0.46676225973693164,
            -0.44714446976417577,
            -0.4292444310259782,
            -0.40979374357336695,
            -0.39212202156738485,
            -0.37284706115855926,
            -0.3552396005252909,
            -0.33592550712041813,
            -0.31823631213612913,
            -0.2988627029268578,
            -0.28115976661746345,
            -0.2617859656764523,
            -0.24403589734110298,
            -0.22452024650314684,
            -0.2065519259382711,
            -0.18681524114213488,
            -0.16874025521868674,
            -0.14908567132636819,
            -0.13129006802531862,
            -0.11201356413340946,
            -0.09454634248982074,
            -0.07540214346495944,
            -0.057802652607385596,
            -0.03830534058372592,
            -0.02026712652441276,
            -0.0004195737782843878,
            0.01774573618443398,
            0.037457170150918984,
            0.05528423700792473,
            0.0745963402622607,
            0.09210872070234188,
            0.1112981983834338,
            0.12889740753687207,
            0.14832738095180176,
            0.1662105545820438,
            0.18586219213793242,
            0.20383317412597535,
            0.22343182612835122,
            0.24125217153295253,
            0.26067921479009826,
            0.2783780460340459,
            0.29777577747330497,
            0.31553652207028193,
            0.33504883720223333,
            0.3529206153031943,
            0.37249362289461274,
            0.39035184389354427,
            0.4098540060707734,
            0.4276164638870199,
            0.4470466966769031,
            0.46478642248886715,
            0.4842512894675721,
            0.5020648128161405,
            0.521615463921691,
            0.5395068751057686,
            0.5591176197741916,
            0.5770553560826066,
            0.5967007276640217,
            0.6146538567518647,
            0.6342798842683735,
            0.6521601857058954,
            0.671664978210508,
            0.6894025590062185,
            0.7088025955206625,
            0.7265277803489454,
            0.7460428959566059,
            0.7639904633660599,
            0.7837704982417826,
            0.801932549797769,
            0.8217999126801061,
            0.8398946018299043,
            0.8595762557386806,
            0.8774494806612481,
            0.8969672392692871,
            0.9147933050126227,
            0.9343882316256398,
            0.9523687353494594,
            0.972130435648964,
            0.9902322545548827,
            1.0100532315521562,
            1.028165962804259,
            1.047986835554262,
            1.0661113078447713,
            1.085961327058591,
            1.1041113577928954,
            1.1239632937256232,
            1.1420847040232118,
            1.1618965668983563,
            1.1800000696324062,
            1.1998439058762926,
            1.2180297127634603,
            1.2379778474593124,
            1.2562395148965209,
            1.2762007299470781,
            1.2944031369179285,
            1.3142718544825485,
            1.3324040143918978,
            1.3522809252662498,
            1.3705152196688246,
            1.3905592874020343,
            1.4089572867659612,
            1.429091029060011,
            1.447459675968446,
            1.4674559509108036,
            1.4856334707254746,
            1.5054691966813607,
            1.5235838050127128,
            1.5434857890120597,
            1.561769614189508,
            1.5818830547572773,
            1.6003415327484376,
            1.6205392248533101,
            1.6389722647416178,
            1.6590655687704867,
            1.677369879579274,
            1.6973735959480152,
            1.7156656282448424,
            1.735740394610282,
            1.754154195873184,
            1.7743523645845656,
            1.7928411465657277,
            1.813042891971108,
            1.831469262420022,
            1.8515803582663324,
            1.8699311647722112,
            1.8900194110917354,
            1.9084063818769366,
            1.9285724438382772,
            1.947039498930593,
            1.967255608420409,
            1.9857254924125058,
            2.0059103084586027,
            2.024341656830927,
            2.0445114484126847,
            2.062961867514666,
            2.0831743130193843,
            2.1016618204885162,
            2.1218810081885877,
            2.1403367840883476,
            2.1605073078104695,
            2.178931906698949,
            2.1991234770816206,
            2.2176268600392177,
            2.2379311284037726,
            2.256530569538633,
            2.276867910665274,
            2.2954158570329,
            2.315638948555808,
            2.3340627161989147,
            2.3542153048285073,
            2.3726605490998764,
            2.392924820932052,
            2.411525466645415,
            2.4319249248220203,
            2.4505846784887595,
            2.470950820748719,
            2.4895081177503116,
            2.5097584331256257,
            2.5282409051986505,
            2.548491239249124,
            2.5670438985783477,
            2.5874021165679935,
            2.606054934988393,
            2.6264722021249725,
            2.645130930470877,
            2.6655147185644807,
            2.6841242744520457,
            2.7044692757934925,
            2.7230624873753015,
            2.7434173071163883,
            2.7620395945987823,
            2.78243800227407,
            2.8011128038276283,
            2.821570659318972,
            2.8403036969531,
            2.860809330582903,
            2.8795643229057646,
            2.9000596808151826,
            2.9187733160565443,
            2.939214838114701,
            2.9578880475387024,
            2.978329068405202,
            2.9970547528554334,
            3.0175951456727503,
            3.0364398871712837,
            3.0570844642726556,
            3.0759835642159814,
            3.0966195159268253,
            3.115452016246792,
            3.135994695278356,
            3.1547450450298413,
            3.1752542670486292,
            3.1940377762111325,
            3.214643016588802,
            3.2335572439634888,
            3.2542896895304807,
            3.273288922548687,
            3.2940440627865044,
            3.3130037662773972,
            3.333682387661419,
            3.352562321470316,
            3.373192825680597,
            3.392072674874761,
            3.4127505203141766,
            3.431703951716351,
            3.452457601557022,
            3.471467053580973,
            3.4922522003203795,
            3.511273193525824,
            3.532064811558314,
            3.5510948948380943,
            3.571900647241989,
            3.5909409666092316,
            3.611745887806805,
            3.6307722562403626,
            3.6515609216800797,
            3.6705849237329033,
            3.6914003013286134,
            3.7104794855394374,
            3.73136414453014,
            3.750497359188387,
            3.7713991891244945,
            3.7905037112624598,
            3.8113507592084304,
            3.8304081025059205,
            3.8512534227952386,
            3.870371714192146,
            3.891329021062262,
            3.910570104223183,
            3.931611771850264,
            3.950860807768457,
            3.9718304336386367,
            3.990956139057083,
            4.011806855648842,
            4.030869588333985,
            4.051745034762455,
            4.070913210044473,
            4.091938875250406,
            4.111249211798281,
            4.1323659823617405,
            4.151694920289572,
            4.172767429390191,
            4.192017005743693,
            4.213011260852454,
            4.232209380565351,
            4.253190714730145,
            4.272409701408833,
            4.293433973731105,
            4.312704565673634,
            4.333781666783821,
            4.353101516769897,
            4.374224112719233,
            4.393581093360581,
            4.414729571836148,
            4.434094675891863,
            4.4552338038872605,
            4.474575611442397,
            4.4956886083598775,
            4.51501369918325,
            4.536129763544523,
            4.555480569587409,
            4.576640070374516,
            4.596039405140395,
            4.617239732617918,
            4.6366611812578356,
            4.657864510677527,
            4.677275566947763,
            4.698469832091156,
            4.717885026544003,
            4.739105423998332,
            4.758564914844804,
            4.7798364376687985,
            4.799336020115156,
            4.820622728664333,
            4.8401076246431245,
            4.8613588437209145,
            4.880805902168113,
            4.9020398979844515,
            4.921504931891008,
            4.942795345331405,
            4.962341515937311,
            4.983716639380297,
            5.003327685108822,
            5.024735003716948,
            5.0443441780554465,
            5.065727903472002,
            5.08530736183922,
            5.106670817798815,
            5.1262456697042325,
            5.147620907196206,
            5.167218984812408,
            5.188625898102956,
            5.208262489470961,
            5.2297159031818055,
            5.249404411888769,
            5.270909495428562,
            5.290637249613795,
            5.312159696462629,
            5.331877731251623,
            5.353371462226441,
            5.373057789382251,
            5.3945378135571005,
            5.414241760563726,
            5.435771824997218,
            5.455543404975238,
            5.477136965233953,
            5.4969469801181745,
            5.518546979162927,
            5.538338630816632,
            5.559916260687288,
            5.579701936505231,
            5.601302880710961,
            5.6211368864878395,
            5.64279550112429,
            5.66267431020281,
            5.6843508739207635,
            5.704218681604736,
            5.725868987576121,
            5.745715012043206,
            5.767366602099827,
            5.787243470662084,
            5.808949867621507,
            5.828888567419668,
            5.850646998117114,
            5.8706152331729555,
            5.892380568457149,
            5.912340276182739,
            5.934094982088894,
            5.954051753370003,
            5.975816181872638,
            5.99579255033499,
            6.017580868986606,
            6.037579328106993,
            6.059386489890414,
            6.079402219848802,
            6.101230258561195,
            6.121273037036602,
            6.1431346451432916,
            6.163211669689936,
            6.185101619966019,
            6.20519395084137,
            6.22708511434368,
            6.247168496181814,
            6.269050518614428,
            6.289134912324457,
            6.311035731538809,
            6.331156453324986,
            6.353103963878837,
            6.373268882854063,
            6.395246756791799,
            6.415421975133199,
            6.4373940395867635,
            6.457558125786974,
            6.4795285813711345,
            6.499710318425059,
            6.521719401011502,
            6.541951105227149,
            6.564006570190692,
            6.5842661303611365,
            6.6063249019660475,
            6.626567844487717,
            6.648604968900429,
            6.668838268302636,
            6.690890193278577,
            6.711163954379607,
            6.733272397654069,
            6.753602408354297,
            6.775752078685521,
            6.7961004630533495,
            6.81824878485785,
            6.8385855642747515,
            6.860724792699628,
            6.881062807696367,
            6.90321600741386,
            6.923576947949499,
            6.9457566551292516,
            6.966144047035506,
            6.988349811564021,
            7.008764582305076,
            7.031000337835174,
            7.051445284324842,
            7.073706959074762,
            7.094167623295519,
            7.116433368672077,
            7.136889721276738,
            7.1591518458780214,
            7.179615130321288,
            7.201901167496928,
            7.2224042389708885,
            7.244737688828543,
            7.265283498486113,
            7.287645224410639,
            7.308201327179944,
            7.330560892785229,
            7.351113144149068,
            7.373479029654646,
            7.394054229774795,
            7.416458714947936,
            7.437079779590711,
            7.459526330380754,
            7.48017636280769,
            7.50263563731454,
            7.523285454947661,
            7.545739851973089,
            7.566388945157222,
            7.588853344108443,
            7.609524723102112,
            7.6320214015053836,
            7.652729958267507,
            7.675263663460832,
            7.696005392490704,
            7.718566620981186,
            7.739329822925683,
            7.761906851959388,
            7.782680448158295,
[truncated: 840,513 more chars]
