# Supplementary material for: Optimization and control of actuator networks in variable geometry truss systems using genetic algorithms
Source: Nat Commun. 2025 Sep 30;16:8432. doi: 10.1038/s41467-025-63373-7 (PMC12484673; doi:10.1038/s41467-025-63373-7)
Supplement: Supplementary file 9 — Source Data [file 41467_2025_63373_MOESM9_ESM.zip › fig_8f_joint_3_repeating.json]

{
    "simulation_trajectory": {
        "x": [
            0.0,
            0.0008724304745584277,
            0.0009229244518138557,
            0.0017956185058167762,
            0.0018462958312497335,
            0.002719032573708091,
            0.0027696213296692918,
            0.0036421993734450098,
            0.0036926363839882015,
            0.004565118237678689,
            0.004615511193712507,
            0.005487950947490106,
            0.005538239054274641,
            0.00641047119893301,
            0.0064604677228459195,
            0.007332395592356988,
            0.007382179679431999,
            0.00825406873790513,
            0.008304014820907923,
            0.009176215491081052,
            0.009226515661367785,
            0.01009898988140634,
            0.010149397272591898,
            0.011021796409714568,
            0.011072006379379218,
            0.011944190577032998,
            0.011994273720176807,
            0.012866478848600593,
            0.012916726144311497,
            0.013789174942459681,
            0.01383966125003866,
            0.014712273740741466,
            0.01476282761652925,
            0.015635436776463507,
            0.015685974204110664,
            0.0165586066511878,
            0.016609228813067034,
            0.01748198960361691,
            0.017532736686199257,
            0.018405574422494908,
            0.018456332293055766,
            0.019329137787231332,
            0.019379873464117736,
            0.020252723901791114,
            0.02030360123855246,
            0.021176674039956822,
            0.021227794923603938,
            0.02210105427575826,
            0.022152241478941903,
            0.023025427264684595,
            0.02307643298025397,
            0.023949400786918318,
            0.024000228152686987,
            0.02487311202021658,
            0.02492395555179172,
            0.02579692375140752,
            0.02584786245726889,
            0.02672089057091398,
            0.026771836499385415,
            0.02764483789245986,
            0.02769576287667519,
            0.02856878417328801,
            0.028619776530419472,
            0.02949288308672493,
            0.029543921537175777,
            0.03041697866078863,
            0.03046784228126853,
            0.03134061548659872,
            0.031391144423494666,
            0.032263613407153,
            0.03231393969307561,
            0.03318634466229042,
            0.033236734522233746,
            0.034109282276183706,
            0.03415982985454491,
            0.03503249601175895,
            0.035083097859228474,
            0.03595575804439477,
            0.03600631754985528,
            0.036878921593938685,
            0.03692942003817734,
            0.037801949471116814,
            0.037852343726733295,
            0.038724731100323595,
            0.03877495926067098,
            0.03964719125491456,
            0.03969732259994885,
            0.04056955288809405,
            0.04061978860151072,
            0.041492202899448216,
            0.04154264950306441,
            0.04241523972874717,
            0.04246578336968554,
            0.043338379598765187,
            0.04338886307981227,
            0.04426137865725366,
            0.04431180770012588,
            0.04518432054656785,
            0.04523479466188007,
            0.04610737202564508,
            0.046157895801364646,
            0.0470304859204802,
            0.04708099078681727,
            0.04795355826070136,
            0.04800407611563884,
            0.048876720014384034,
            0.04892737917886336,
            0.04980020076829561,
            0.04985102506014982,
            0.050723952768535696,
            0.0507747985162581,
            0.051647671734791345,
            0.05169842466770547,
            0.052571217937519066,
            0.052621945361032374,
            0.0534947828499881,
            0.05354560751762705,
            0.054418556055473744,
            0.05446946216014936,
            0.05534243406008699,
            0.05539330274039855,
            0.0562661987961377,
            0.05631698649487049,
            0.05718982708397391,
            0.057240595932434246,
            0.05811344782424044,
            0.0581642361830319,
            0.059037096046438364,
            0.0590878713422498,
            0.05996070455086766,
            0.06001145739890035,
            0.060884289581920825,
            0.060935067398645515,
            0.061807937420716996,
            0.06185873898167671,
            0.06273159019469432,
            0.06278231433428516,
            0.0636550353446026,
            0.06370560355123445,
            0.06457818180415131,
            0.06462865453332967,
            0.06550120210166455,
            0.06555170199256821,
            0.06642430951172429,
            0.06647487012991604,
            0.06734751407964978,
            0.06739807931899833,
            0.0682707040777899,
            0.06832124488403934,
            0.06919385446201431,
            0.06924439276735228,
            0.07011700122038178,
            0.0701675208978969,
            0.07104007748187513,
            0.07109051064393412,
            0.07196296238988964,
            0.0720133031052157,
            0.0728857068884281,
            0.0729360655835265,
            0.07380855351521376,
            0.07385904213185768,
            0.07473167118975965,
            0.07478227814418403,
            0.0756549793625183,
            0.07570560825503492,
            0.07657829221353296,
            0.07662888484986752,
            0.07750153129489945,
            0.07755209454871448,
            0.07842471947451912,
            0.07847526412879802,
            0.07934787066101734,
            0.0793984021841112,
            0.08027101267128955,
            0.08032157916857585,
            0.08119426263329643,
            0.08124493426033297,
            0.08211773565597014,
            0.08216851046628193,
            0.08304137579218462,
            0.0830921627677057,
            0.08396499418952885,
            0.08401572180820693,
            0.08488849602462523,
            0.08493919085428558,
            0.08581196580030337,
            0.0858626874638233,
            0.08673549738460196,
            0.08678624256661038,
            0.08765905350610836,
            0.08770977938500124,
            0.0885825645504994,
            0.08863327545169142,
            0.08950606868728528,
            0.08955680960391987,
            0.09042964208752124,
            0.09048041062326462,
            0.09135324205516326,
            0.09140397405926848,
            0.09227674186862345,
            0.0923274024430043,
            0.09320011320961896,
            0.09325074633558472,
            0.09412346108076264,
            0.0941741178060056,
            0.09504685607767982,
            0.09509751778367814,
            0.09597023328441168,
            0.09602084788949128,
            0.09689350594944557,
            0.09694406982217174,
            0.097816697127044,
            0.09786725348493519,
            0.09873989048050191,
            0.09879046209269404,
            0.099663108869251,
            0.09971368025148308,
            0.10058631865388179,
            0.10063688091358358,
            0.10150951533216812,
            0.10156008033520436,
            0.10243271865675041,
            0.10248327963207515,
            0.10335589785560018,
            0.10340642139709644,
            0.10427899229940607,
            0.10432947336281728,
            0.10520202264983425,
            0.10525251373169908,
            0.10612510520248719,
            0.1061756605503561,
            0.10704832119708385,
            0.10709893388983005,
            0.10797162884811229,
            0.10802225209673821,
            0.1088949406722648,
            0.1089455519946867,
            0.10981823203097463,
            0.10986884142442221,
            0.11074152309410579,
            0.11079213133138666,
            0.11166480467445439,
            0.11171539858651158,
            0.11258805926008364,
            0.11263865339444123,
            0.11351133657013435,
            0.11356197803349488,
            0.1144347267032515,
            0.11448543747071938,
            0.11535824249496329,
            0.11540898349446138,
            0.1162817880242315,
            0.1163325026698061,
            0.11720526698174893,
            0.11725594099854675,
            0.11812867474257871,
            0.118179331889678,
            0.11905206065560492,
            0.11910271947015616,
            0.11997545252560826,
            0.12002611729266022,
            0.12089886044332587,
            0.1209495424910827,
            0.12182231080449668,
            0.12187302143212264,
            0.12274581329325684,
            0.12279653216695863,
            0.12366931026685535,
            0.12371999302150982,
            0.12459272028335278,
            0.12464335022203699,
            0.12551603601930594,
            0.12556664435793863,
            0.12643932910948763,
            0.12648994989855566,
            0.1273626493762805,
            0.12741327689159476,
            0.12828597009885812,
            0.12833658042831075,
            0.12920925297086683,
            0.1292598478044198,
            0.13013251560810346,
            0.13018311592865928,
            0.13105579349858232,
            0.13110639932256873,
            0.13197907137852383,
            0.1320296594146697,
            0.13290230590003205,
            0.13295286960963892,
            0.13382550151940364,
            0.13387606538089614,
            0.13474871053107051,
            0.13479929399498758,
            0.13567195583744507,
            0.1357225459469973,
            0.13659520210949694,
            0.1366457778755077,
            0.1375184185603331,
            0.1375689856914093,
            0.13844162951376404,
            0.13849221162978864,
            0.1393648778156944,
            0.1394154834316481,
            0.14028816858619564,
            0.14033878654015552,
            0.1412114782241929,
            0.14126210013016305,
            0.14213479585338717,
            0.14218542262356237,
            0.14305812242120908,
            0.14310874965438813,
            0.14398144471984864,
            0.1440320631422196,
            0.14490474975667667,
            0.14495536614933968,
            0.1458280623567063,
            0.14587870149300386,
            0.1467514303527082,
            0.14680210466590893,
            0.14767486240352667,
            0.1477255523307548,
            0.14859830979816024,
            0.148648986110949,
            0.1495217228813175,
            0.14957237849141336,
            0.15044509994460498,
            0.15049574707509805,
            0.15136846538813842,
            0.15141911120151264,
            0.15229182761357407,
            0.15234247065159678,
            0.15321518578920745,
            0.15326583234894287,
            0.15413855796657572,
            0.1541892209852307,
            0.15506196474221667,
            0.1551126410132042,
            0.15598538714672117,
            0.15603605176623603,
            0.15690877362185773,
            0.15695940668089747,
            0.15783209715642244,
            0.15788270565202112,
            0.15875538209712658,
            0.1588059868603935,
            0.1596786666418808,
            0.15972927747163368,
            0.16060196263892834,
            0.16065257699830937,
            0.16152526455819327,
            0.1615758816798447,
            0.16244857295944115,
            0.16249919352653563,
            0.16337188519732848,
            0.1634225001332794,
            0.1642951787712974,
            0.16434577485262025,
            0.1652184330723685,
            0.16526901301588737,
            0.16614166413098275,
            0.16619224804679789,
            0.16706491222479514,
            0.1671155134040916,
            0.16798819292500156,
            0.16803880298965623,
            0.1689114834412777,
            0.1689620886445553,
            0.16983476281178156,
            0.16988536487028227,
            0.1707580416309611,
            0.17080865164061265,
            0.17168133872094415,
            0.1717319575493903,
            0.1726046489555486,
            0.17265526724972347,
            0.17352795524212183,
            0.1735785709133708,
            0.17445126023104507,
            0.17450188249436138,
            0.17537458239320358,
            0.17542521596491412,
            0.17629792433885427,
            0.17634856121937048,
            0.17722126792975246,
            0.17727190056734798,
            0.17814460413831767,
            0.17819523779790103,
            0.17906794782278013,
            0.17911859218873616,
            0.17999131423563597,
            0.18004196856217902,
            0.18091469602550347,
            0.18096535058758434,
            0.1818380741721768,
            0.18188872269261225,
            0.18276143997407956,
            0.1828120827094324,
            0.1836847947254583,
            0.18373543201819587,
            0.18460813834430212,
            0.18465877041672485,
            0.1855314737331355,
            0.185582106790946,
            0.1864548159856838,
            0.1865054588777184,
            0.18737817909941157,
            0.18742883032056312,
            0.18830155263799497,
            0.18835219789578161,
            0.18922490689395488,
            0.1892755344836985,
            0.19014822569312884,
            0.1901988391857259,
            0.19107152221108947,
            0.19112213334744865,
            0.1919948180675206,
            0.1920454324341918,
            0.1929181199584704,
            0.19296873608575282,
            0.1938414248854201,
            0.1938920429982005,
            0.19476473510314207,
            0.19481535734912114,
            0.19568805264823652,
            0.19573867492954378,
            0.19661136545416724,
            0.19666197811235975,
            0.19753465594527597,
            0.19758525606492583,
            0.19845792487515013,
            0.19850852189485124,
            0.19938119396761067,
            0.1994317991994521,
            0.20030448171333148,
            0.20035509689600417,
            0.20122778698431176,
            0.2012784069669209,
            0.20215109976835777,
            0.2022017215546157,
            0.20307441601047316,
            0.20312503925122627,
            0.20399773419119072,
            0.2040483561160542,
            0.20492104771865627,
            0.20497166523039567,
            0.2058443531574241,
            0.2058949698769723,
            0.2067676612600593,
            0.2068182856488292,
            0.20769098727119228,
            0.20774162178751254,
            0.20861433078498948,
            0.2086649683143733,
            0.20953767609637453,
            0.20958830982624477,
            0.21046101374243165,
            0.2105116456868572,
            0.2113843509343738,
            0.211434986768964,
            0.21230769679683448,
            0.2123583363072825,
            0.2132310475274295,
            0.213281685582686,
            0.21415439368678335,
            0.21420502854249435,
            0.2150777347663535,
            0.2151283695168189,
            0.21600107693553383,
            0.21605171288037184,
            0.21692442031454107,
            0.21697505445581555,
            0.2178477586890537,
            0.21789838936594919,
            0.21877109125315286,
            0.21882172156340118,
            0.21969442499793246,
            0.21974505775381203,
            0.22061776299334213,
            0.2206683955557267,
            0.22154109794990973,
            0.22159172534546911,
            0.22246442134414224,
            0.22251504244059106,
            0.22338773333112272,
            0.22343835091950837,
            0.22431103978909306,
            0.22436165638937666,
            0.2252343449747798,
            0.22528496202433956,
            0.22615765205711114,
            0.22620827185640024,
            0.22708096573949632,
            0.22713158971391323,
            0.22800428672220363,
            0.22805491137425804,
            0.22892760569859405,
            0.2289782244551546,
            0.2298509109048581,
            0.22990152186166313,
            0.23077420269460447,
            0.2308248116949727,
            0.2316974945409882,
            0.2317481086625719,
            0.23262079808996106,
            0.23267141854910278,
            0.23354411285568943,
            0.23359473644010365,
            0.23446743250475777,
            0.23451805725587604,
            0.23539075443179058,
            0.2354413802901405,
            0.23631407809787675,
            0.2363647034737184,
            0.23723739934070665,
            0.23728802162443685,
            0.23816071422722018,
            0.23821133442901754,
            0.2390840272957817,
            0.2391346505954317,
            0.24000734894858056,
            0.24005797888722924,
            0.24093068347583824,
            0.24098131792663224,
            0.24185402468795303,
            0.24190465914214343,
            0.24277736452700793,
            0.24282799713353853,
            0.24370070088864537,
            0.2437513322492464,
            0.24462403494134577,
            0.24467466507667268,
            0.2455473662680845,
            0.24559799490014456,
            0.2464706951806761,
            0.24652132409207894,
            0.24739402610961747,
            0.24744465785321523,
            0.24831736292975393,
            0.24836799679040666,
            0.2492407021541183,
            0.24929133415255933,
            0.2501640360042714,
            0.2502146638949583,
            0.2510873622862704,
            0.251137988242327,
            0.25201068643347213,
            0.2520613134007377,
            0.25293401282694816,
            0.2529846402736098,
            0.253857338832141,
            0.2539079641202733,
            0.25478065981541675,
            0.2548312823559158,
            0.2557039761076112,
            0.2557545977429285,
            0.2566272914272858,
            0.25667791331047596,
            0.25755060706397614,
            0.2576012286161742,
            0.2584739217613077,
            0.25852454283660364,
            0.2593972360005452,
            0.2594478577515602,
            0.26032055199306825,
            0.2603711747220885,
            0.2612438692454049,
            0.26129449122601045,
            0.2621671840135136,
            0.26221780374648773,
            0.2630904944620127,
            0.26314111293930864,
            0.26401380356987403,
            0.2640644230966984,
            0.26493711556906874,
            0.26498773729299074,
            0.26586043195536746,
            0.26591105575068497,
            0.2667837523802774,
            0.26683437812501865,
            0.26770707659227355,
            0.26775770378319663,
            0.2686304028768518,
            0.2693417667449438,
            0.2720774488609905,
            0.2755904162836842,
            0.2813704105429409,
            0.2874842617401683,
            0.2947052429171535,
            0.30067538417983286,
            0.3062211460420272,
            0.30949913219119196,
            0.31226333639467185,
            0.31366430827795,
            0.31622197994602885,
            0.3193484291584383,
            0.3252586594780311,
            0.33258919690160127,
            0.34262323094448277,
            0.3531218544140202,
            0.3648415688257174,
            0.37530258810492256,
            0.38537818767167664,
            0.39278725638076395,
            0.3987912450798561,
            0.4014686033109669,
            0.40265838284125977,
            0.4010293941030625,
            0.39915188719504613,
            0.3962166313026856,
            0.3950715313276376,
            0.39463576485234597,
            0.3970843509100135,
            0.40028903622318524,
            0.4054439120101989,
            0.40971324039596624,
            0.41416841935546955,
            0.41642485320937794,
            0.4183933485573519,
            0.4186654843097486,
            0.41981901867282545,
            0.420702956753118,
            0.4235699541720379,
            0.42661658000315583,
            0.4313269098840351,
            0.4353227439612226,
            0.4399030376837416,
            0.4429115634113856,
            0.4461452495834166,
            0.4480412893811305,
            0.4507768055356465,
            0.45292515906268704,
            0.45642583794409575,
            0.4594463787171321,
            0.463496486719265,
            0.4664476122707768,
            0.46982455709856197,
            0.47168931344554466,
            0.47395422919685615,
            0.47497646186197784,
            0.47686267957610085,
            0.4779366167092718,
            0.48017146338667516,
            0.48172437799160406,
            0.484499873821413,
            0.48669270307691903,
            0.4902899210402225,
            0.4934984422743014,
            0.4981496276730226,
            0.5021323664896755,
            0.5069266570683695,
            0.5102303223009912,
            0.5136645006636371,
            0.5154615139960725,
            0.5179781519914854,
            0.5201646786863492,
            0.5246500695495371,
            0.5301133066653492,
            0.538294323056391,
            0.546721062608519,
            0.5561081536013432,
            0.563500369684192,
            0.5699144176269684,
            0.5733588361771069,
            0.5762004852087443,
            0.5776621626690996,
            0.5808301929596951,
            0.5849262792866412,
            0.5923936655237227,
            0.6014459455427357,
            0.6135083144032194,
            0.6260380499131344,
            0.6401378479558062,
            0.6532688441477461,
            0.6668194979367712,
            0.6785642361738979,
            0.6902337160745446,
            0.6998838997890147,
            0.7095315152637909,
            0.7175207737197979,
            0.7261265629191698,
            0.7338400440674988,
            0.7429094555568625,
            0.7515625745633372,
            0.7616603032590916,
            0.7709917814913325,
            0.7811601184963735,
            0.7899254328144565,
            0.7991808945900303,
            0.8071197329055266,
            0.8161149591988845,
            0.8246092333326658,
            0.8349527787333102,
            0.8452101097216413,
            0.857167772311854,
            0.8682920403373444,
            0.8799749619692889,
            0.8896069425859139,
            0.8988972643268767,
            0.9058130007723122,
            0.9127825906866249,
            0.9183621062874039,
            0.9253201250419565,
            0.9321648598187622,
            0.9412835150547991,
            0.9505595768537276,
            0.96171080423521,
            0.9720525630468373,
            0.9830042765838272,
            0.9918529728345291,
            1.0002924169001517,
            1.006047105019256,
            1.0113552432895005,
            1.0144590653257097,
            1.0180214071736842,
            1.0205578746782393,
            1.0248045908322112,
            1.0291368423167313,
            1.0359511819106828,
            1.043111557681378,
            1.0524672197656386,
            1.0613779461033417,
            1.0714105999790533,
            1.079907323245891,
            1.0887087337592405,
            1.0956277086206327,
            1.1030137126330573,
            1.1090777927662216,
            1.1163309397048948,
            1.1228951607960056,
            1.1310076152104855,
            1.1384556853844074,
            1.1472147944306457,
            1.1549463843597323,
            1.1636658244888025,
            1.1711482465084018,
            1.1795713778873278,
            1.1868035160523078,
            1.1950842695307458,
            1.2022838287854114,
            1.2106354429979191,
            1.2180058885155418,
            1.2266049169147593,
            1.2342482461441762,
            1.2430497161344505,
            1.2506920830995298,
            1.2592092171287064,
            1.2662716572184678,
            1.2740652687074032,
            1.2805066148092763,
            1.2880812574869367,
            1.2949183918089915,
            1.3035392343702696,
            1.311887523719193,
            1.3221245430120518,
            1.3317769928657555,
            1.3426773708153235,
            1.352220534559443,
            1.3623440288264916,
            1.3707251549519768,
            1.3796635398299628,
            1.3871307191367634,
            1.395599721931454,
            1.403027648901741,
            1.4117796112784333,
            1.4196272328486472,
            1.428808937605531,
            1.4370083391285178,
            1.4464776077629224,
            1.4549287945402938,
            1.4646738238909904,
            1.4734362444678695,
            1.4835305070214488,
            1.492636879322795,
            1.5030357641869116,
            1.5123514185973264,
            1.522823722792424,
            1.5320112679607618,
            1.5421025648297046,
            1.5505970971744176,
            1.5596886506462084,
            1.5669339354401615,
            1.5747062849672417,
            1.5808006824990954,
            1.5878904513091427,
            1.5940057348161218,
            1.601938379417689,
            1.6096270162962298,
            1.6195651428937126,
            1.6292255472676374,
            1.640597893664193,
            1.6507347131519836,
            1.66145156744534,
            1.6698992462489457,
            1.678294136413733,
            1.684333916729777,
            1.6908168020211463,
            1.6958534281134305,
            1.7024147423348523,
            1.708486520675919,
            1.7167112041712116,
            1.7246304309925549,
            1.7344876060607746,
            1.7435315994407006,
            1.7538898218920949,
            1.7628183130976254,
            1.7725618203996731,
            1.7805206907211826,
            1.7891143581058628,
            1.7959127468733556,
            1.8035189067885398,
            1.8096719312073475,
            1.8171034563247233,
            1.8235902685857042,
            1.8317839144219548,
            1.8392593100840031,
            1.8484104040652625,
            1.8565645436972815,
            1.865989909187391,
            1.8740322131466343,
            1.8831394502079846,
            1.8908987088789289,
            1.899984118035718,
            1.9080793998158114,
            1.9178057023651647,
            1.926654619694979,
            1.9370115978565394,
            1.9461721965177219,
            1.9564588691779434,
            1.965231002595253,
            1.9749996784918196,
            1.9833181847928216,
            1.9928678770060273,
            2.001247967612777,
            2.011102890534815,
            2.0199060341556248,
            2.0301755034819493,
            2.03927609512877,
            2.049691041092032,
            2.0587864905560522,
            2.0691008656138905,
            2.0780368765830133,
            2.088179921256547,
            2.0969390421278007,
            2.1069172568427277,
            2.1155227802665806,
            2.125383347937735,
            2.1339162244038405,
            2.143770665082492,
            2.1523457636860925,
            2.162272165490414,
            2.1708927652844494,
            2.180806638771543,
            2.1893257884737665,
            2.1990769637693077,
            2.207415705202955,
            2.2170534921813356,
            2.2254020491788538,
            2.235209101775297,
            2.243845272069997,
            2.253976833852228,
            2.2628418178366374,
            2.2729995021493394,
            2.281611945517689,
            2.2912643793009693,
            2.299204015079866,
            2.308184255756821,
            2.315606362283866,
            2.3243634256080554,
            2.331900169473627,
            2.341082674881065,
            2.3492446035023065,
            2.3591107140176604,
            2.3678662902537013,
            2.3781269835097376,
            2.3870056895988654,
            2.397115011330378,
            2.4055915438753104,
            2.415137623408164,
            2.4229860285440594,
            2.431978214333448,
            2.439464860848929,
            2.4483923317453957,
            2.4561461392221773,
            2.4656405149098575,
            2.4741421797130343,
            2.4844071937542296,
            2.4935262353300445,
            2.504139322416279,
            2.513287209834033,
            2.5236678078020276,
            2.5324292172962615,
            2.542419502474459,
            2.550891671593604,
            2.5607612654167013,
            2.569264094257548,
            2.579269125166526,
            2.587934853059288,
            2.598080692173177,
            2.606834144375327,
            2.6170264457698735,
            2.625798819804672,
            2.6360156612954526,
            2.6448230961779657,
            2.655103991676313,
            2.6639969437861097,
            2.674397601137997,
            2.683435414909667,
            2.6940035415915844,
            2.7031950765889476,
            2.713865590186593,
            2.7230488005891473,
            2.7335749953193584,
            2.742472190145307,
            2.7526339511978364,
            2.7611744692514506,
            2.7711086119505595,
            2.7796319039393396,
            2.7898037839475407,
            2.798773566201568,
            2.809508241541252,
            2.819010303765033,
            2.830127664543255,
            2.8397692468610956,
            2.850781122536297,
            2.8601172783143127,
            2.8707372363186323,
            2.879698506656794,
            2.8900602899066925,
            2.8989133586655456,
            2.9093164704546197,
            2.9183012257342043,
            2.9288698988102198,
            2.937984764571759,
            2.9486256831751376,
            2.9577390112388002,
            2.9683368833573383,
            2.977382977027986,
            2.9879332084249484,
            2.996962112859741,
            3.0075539292936995,
            3.01668165000072,
            3.0274409715870263,
            3.0367878542922853,
            3.047799614171524,
            3.0573833691799592,
            3.068567004203672,
            3.078199930443951,
            3.089285518678487,
            3.0986780878099864,
            3.1094397759704933,
            3.118511013475903,
            3.129050785690403,
            3.1380720411916343,
            3.148751918910378,
            3.158070894182245,
            3.1691205368800226,
            3.178793805381879,
            3.1901047985641924,
            3.199925405566276,
            3.2112869433560647,
            3.221119962457152,
            3.232510833500612,
            3.2424314269162835,
            3.253971622135495,
            3.264087989359439,
            3.275844157589411,
            3.2861917212687928,
            3.298209053864518,
            3.3088863306896243,
            3.3213372754775747,
            3.332566266257004,
            3.3456671265137317,
            3.357587687181521,
            3.371355381962495,
            3.3838531331203754,
            3.398079722294206,
            3.410914493472511,
            3.425388071017146,
            3.4384094117403805,
            3.4530406511061855,
            3.4661954746979404,
            3.480939475990631,
            3.49418058240272,
            3.5090021740155137,
            3.5223365424693185,
            3.537312257718469,
            3.550886862265642,
            3.5662026291828113,
            3.5801825933059845,
            3.5959181900112185,
            3.610255064606278,
            3.6262299878668713,
            3.640651742921463,
            3.656571669835756,
            3.6708357006363244,
            3.6865635832879065,
            3.7006567973303177,
            3.716284362758863,
            3.730361507835525,
            3.7460556708450667,
            3.7602572012241495,
            3.776109190106375,
            3.7904717717900382,
            3.806468393873388,
            3.8209339727408675,
            3.836977176722584,
            3.8514118147983396,
            3.8673426731133063,
            3.88158614303061,
            3.897276116585182,
            3.9112710591072215,
            3.9267604441194024,
            3.9406506272750406,
            3.956159537446858,
            3.9701885859935473,
            3.9859192998322968,
            4.00019270026629,
            4.016129763105866,
            4.030525712627778,
            4.04649256981056,
            4.060847611175525,
            4.07675471605058,
            4.091084928981658,
            4.107045523075705,
            4.121520820012755,
            4.13770316317904,
            4.152440607490107,
            4.1688834858639865,
            4.183846450363944,
            4.200464852258321,
            4.215552233265548,
            4.2322593140963605,
            4.247409811084296,
            4.264172110108852,
            4.279373087899415,
            4.296194934162152,
            4.311468331871758,
            4.328391068944015,
            4.343794415571665,
            4.360878540472754,
            4.376451134346844,
            4.393691600328985,
            4.409369501475837,
            4.426650840228184,
            4.442294317370269,
            4.459491419068115,
            4.475024550930932,
            4.492125156655511,
            4.507587804433044,
            4.524651101408651,
            4.540084063006937,
            4.5571058024461735,
            4.572459426361007,
            4.589365909293029,
            4.604579389146238,
            4.621351977449173,
            4.636460193286169,
            4.653171729181658,
            4.668252684047893,
            4.684949527976734,
            4.699996054004707,
            4.7166179629179155,
            4.731541359591134,
            4.748006760051098,
            4.762765560140373,
            4.77909010548958,
            4.7937530835630255,
            4.810038127358467,
            4.824711872226686,
            4.841045420922761,
            4.85578680157618,
            4.872192697835899,
            4.88699798077274,
            4.903452164713109,
            4.918280955299245,
            4.934730517172191,
            4.949520547066669,
            4.965904009274922,
            4.980608969023557,
            4.996912933579736,
            5.011565555888225,
            5.027870052959962,
            5.042584437354307,
            5.059009997750898,
            5.073880958813916,
            5.0904700822018185,
            5.105476774996191,
            5.1221556600471985,
            5.137197698666405,
            5.153874876892523,
            5.168898449649042,
            5.185571964160275,
            5.200620460872422,
            5.217356974763263,
            5.232492703111447,
            5.249327814464209,
            5.264552545962722,
            5.281461195408724,
            5.296740512918944,
            5.313695292214099,
            5.329015756689081,
            5.346012435906282,
            5.361363718064297,
            5.378372322418372,
            5.393698373622051,
            5.410645565669142,
            5.425875182563374,
            5.442714285182085,
            5.457840392087476,
            5.474603337457118,
            5.489681576923665,
            5.506423551052961,
            5.521487302087671,
            5.538210248613538,
            5.553235719748464,
            5.569906917832839,
            5.584870849221581,
            5.6014870836174495,
            5.616403824347756,
            5.632983660968179,
            5.647860213355038,
            5.664389036202095,
            5.679192851352312,
            5.695633955274317,
            5.710344228989392,
            5.726706137311027,
            5.741363259059803,
            5.757705981681639,
            5.77237043836768,
            5.788735656664294,
            5.803421617580284,
            5.819798916163116,
            5.834484907588767,
            5.850857171131416,
            5.865540353139835,
            5.881919476898332,
            5.89661813748549,
            5.913018341841507,
            5.927736518150901,
            5.944154293899828,
            5.958891256470601,
            5.975341109333833,
            5.990132950865686,
            6.006668873964131,
            6.021571476457872,
            6.0382312115702135,
            6.053245715144726,
            6.069988619933589,
            6.085040772319019,
            6.101781573770012,
            6.116800744034002,
            6.133505252761836,
            6.148501329143009,
            6.1652158771549,
            6.180251446466457,
            6.197030130071873,
            6.21213082974068,
            6.228962048564249,
            6.244083025315206,
            6.260903099912774,
            6.275979117014394,
            6.292736337258567,
            6.307736789231811,
            6.32442174347667,
            6.339354135278342,
            6.355984851678208,
            6.370874552886953,
            6.387481267900412,
            6.40236302094862,
            6.418981363774108,
            6.433885645060833,
            6.450531877521797,
            6.46545307644795,
            6.482096912076642,
            6.496985553927253,
            6.513570804887323,
            6.528380531762245,
            6.544883965289536,
            6.559620762459808,
            6.5760728515356845,
            6.590779753193743,
            6.607221189444168,
            6.621926432492955,
            6.638370600032097,
            6.653078814700649,
            6.669531519872358,
            6.684256955606166,
            6.700741662131499,
            6.71550873039336,
            6.7320389021024525,
            6.746839481683658,
            6.763383172109265,
            6.778169854940053,
            6.794680663686293,
            6.809426456954995,
            6.825909440380585,
            6.840652703059156,
            6.857169475562813,
            6.871976877241508,
            6.8885807261970555,
            6.903479191678542,
            6.92016735657581,
            6.935129411838787,
            6.951860152813261,
            6.9668397505035315,
            6.983570449013811,
            6.99853175538734,
            7.015234986400721,
            7.0301605726128,
            7.046831268753209,
            7.061731413129316,
            7.078395572209679,
            7.093308058579687,
            7.1100064745204605,
            7.124962889326291,
            7.141707489884979,
            7.156694351352257,
            7.17344913586723,
            7.1884177934938975,
            7.2051355566962485,
            7.220052948439772,
            7.236721714024689,
            7.251596242432576,
            7.268237127557256,
            7.283092598872479,
            7.299722871815611,
            7.314566362314572,
            7.331183842177147,
            7.346009144411369,
            7.362608660535592,
            7.377414388522361,
            7.393997222454075,
            7.4087835407668265,
            7.42534479477883,
            7.440100897091121,
            7.456626598128324,
            7.471342416014302,
            7.487833040886159,
            7.502524571055353,
            7.519010168185012,
            7.533715136688421,
            7.550230731616125,
            7.564971650565987,
            7.581521839676881,
            7.596286206254469,
            7.612848630117256,
            7.627614071140599,
            7.6441755900896595,
            7.658942475300307,
            7.6755159062025555,
            7.690303513613358,
            7.706907567216888,
            7.721728585186725,
            7.738368555622827,
            7.753222711177422,
            7.769896441403802,
            7.784781524487997,
            7.801486612227883,
            7.816396398021347,
            7.833119934575194,
            7.8480333499067,
            7.864749579708764,
            7.879642719800664,
            7.896337590865855,
            7.911211509020866,
            7.927901262103937,
            7.942781557244167,
            7.959491683981781,
            7.974394518108099,
            7.991126526111216,
            8.006039585550688,
            8.02277300715214,
            8.037675602960412,
            8.054395429201989,
            8.06927995302943,
            8.08598303150189,
            8.100845896766629,
            8.117524124535713,
            8.132353101589729,
            8.148994129198307,
            8.163784009846601,
            8.180394974542061,
            8.195166852667903,
            8.21177789050931,
            8.226562151263032,
            8.243193650473685,
            8.257993824220762,
            8.27463131346083,
            8.289420153419705,
            8.306033053517197,
            8.32078649847395,
            8.337364252927976,
            8.352087156756554,
            8.368647095253586,
            8.383363571384905,
            8.399930439848326,
            8.41466167721633,
            8.431251353125596,
            8.446007897808414,
            8.462626477354455,
            8.477409749194045,
            8.494053679086313,
            8.508854120164557,
            8.525508639637074,
            8.540308560675186,
            8.556957494543042,
            8.571747021592344,
            8.588390222715425,
            8.603179408572146,
            8.619833922408517,
            8.634641137952663,
            8.6513204540569,
            8.666150069717887,
            8.682848904400522,
            8.697688958622003,
            8.714394172174458,
            8.729235283223737,
            8.745944101079928,
            8.760789099802615,
            8.777506327784174,
            8.792357410503897,
            8.809079576555533,
            8.823927944920378,
            8.840644231307756,
            8.8554822659218,
            8.872192289238065,
            8.887027878550732,
            8.903744854424076,
            8.918590622022663,
            8.935320390322609,
            8.950171401866506,
            8.966898540234695,
            8.981733219926646,
            8.998436702687258,
            9.013240915535484,
            9.029916965080261,
            9.044697074097925,
            9.06135853177664,
            9.07612925324927,
            9.092788477539749,
            9.107558165061043,
            9.124219589949433,
            9.13899019549011,
            9.155654276978325,
            9.170424601979398,
            9.187087493496556,
            9.201850176793684,
            9.218501607147005,
            9.233246254236448,
            9.2498797482843,
            9.264607912006149,
            9.281234777139119,
            9.295966051855878,
            9.312609319210907,
            9.327363764776884,
            9.34403482435772,
            9.358812393805607,
            9.37550090150787,
            9.390285217243175,
            9.40697459642518,
            9.421753508534096,
            9.438438523306772,
            9.453212973563495,
            9.46989838486747,
            9.48467407505575,
            9.501364858946431,
            9.516145999233032,
            9.53284678821359,
            9.547639470853063,
            9.56435788978201,
            9.579169310561667,
            9.595909396909825,
            9.610737395652187,
            9.627489706159714,
            9.642318649183245,
            9.659065004633547,
            9.67387891944972,
            9.690609822762625,
            9.70540797670455,
            9.722130831955845,
            9.73692585392881,
            9.753654122308,
            9.768456458494711,
            9.785195014591835,
            9.800003644724576,
            9.816746747685876,
            9.831553244723224,
            9.848291585339553,
            9.863086918508387,
            9.879812193002714,
            9.894589274705986,
            9.911296217944518,
            9.926053108060785,
            9.942744318515011,
            9.957489094737788,
            9.97417730098406,
            9.988925022400913,
            10.005624022962628,
            10.020383564219465,
            10.037095078586908,
            10.051860876639317,
            10.068574394041754,
            10.083334629405037,
            10.100040777656773,
            10.114790792267037,
            10.131489946417894,
            10.146233592409132,
            10.162930841717788,
            10.177672702429184,
            10.19437165710844,
            10.20911522720457,
            10.225820548499897,
            10.24057220726285,
            10.257291210560112,
            10.272056771643072,
            10.288791119017759,
            10.303566073962322,
            10.320305373378744,
            10.33507600158081,
            10.351807433789034,
            10.366566158919532,
            10.383290023911961,
            10.398045084264275,
            10.414774839950184,
            10.42954070436032,
            10.446287556025446,
            10.461069441210064,
            10.47783207457357,
            10.492623520688447,
            10.509392853583016,
            10.524184442869192,
            10.540952348682836,
            10.555737757652828,
            10.572499747165566,
            10.587276373281476,
            10.60403201765778,
            10.61880224739079,
            10.635556878704456,
            10.650328366243663,
            10.667090136480688,
            10.681868979291323,
            10.69863957852526,
            10.713421764322689,
            10.73019215277138,
            10.744965972254747,
            10.761725275721737,
            10.776483902439935,
            10.793231199714135,
            10.807979445420273,
            10.82472319551028,
            10.8394702177903,
            10.856217438759515,
            10.870966676642183,
            10.887717277654765,
            10.902466558080029,
            10.919218076443947,
            10.933965948691238,
            10.95071815726704,
            10.965464776885007,
            10.982216951305489,
            10.99695990152378,
            11.013708101565811,
            11.028443348749455,
            11.045185349656826,
            11.059914259962987,
            11.0766555111706,
            11.091386692982134,
            11.108136679247352,
            11.122877792463868,
            11.1396402327955,
            11.15439023663086,
            11.17116017399458,
            11.185912043767622,
            11.202682718162343,
            11.21743159693709,
            11.234200872645843,
            11.248947060257322,
            11.265716967351295,
            11.280463491990183,
            11.297237697973806,
            11.311988802295971,
            11.328772036123503,
            11.343532309005376,
            11.36032793334875,
            11.375097943423953,
            11.391902700391626,
            11.406675166664996,
            11.423479073349327,
            11.438243696358619,
            11.45503893960852,
            11.469792570994215,
            11.486581328153235,
            11.501330482189644,
            11.518121199258474,
            11.532873596290571,
            11.549671092188262,
            11.564427907359118,
            11.581230208114278,
            11.595987730853004,
            11.612790854675524,
            11.627545695772248,
            11.644346951776711,
            11.659096662036163,
            11.675893383960094,
            11.690635216250506,
            11.707425260770528,
            11.722158907720335,
            11.738944657434402,
            11.753675379644179,
            11.770463969953482,
            11.785198962220818,
            11.80199556896003,
            11.816736434680642,
            11.833538703690621,
            11.848279950340313,
            11.86508107157723,
            11.87981654446677,
            11.896612618978573,
            11.911341311382209,
            11.928133955119812,
            11.942859238640203,
            11.959652535622261,
            11.974378494645329,
            11.991176165790371,
            12.005906090467029,
            12.022710948859249,
            12.037446831053359,
            12.05425958594973,
            12.069000256912688,
            12.085817745824322,
            12.100558471583128,
            12.117375527230543,
            12.132112195744988,
            12.148927069174349,
            12.163660958838733,
            12.180477573970904,
            12.195214028356347,
            12.212037413322143,
            12.226779635368963,
            12.243610352313645,
            12.258356417294586,
            12.27519100880452,
            12.289937146172385,
            12.30677258181094,
            12.321516864437832,
            12.338352146932664,
            12.353093937568538,
            12.36992836422474,
            12.384666918121049,
            12.401500171413765,
            12.416236319089414,
            12.43307079595099,
            12.447808284521287,
            12.464648135648133,
            12.479390056871637,
            12.496236009163425,
            12.510980023081835,
            12.527827050197011,
            12.54256673166173,
            12.559408832766557,
            12.574140268160107,
            12.590976564951987,
            12.6057019162944,
            12.622536710383827,
            12.637261174231405,
            12.65409924694584,
            12.668826405355865,
            12.685669734418376,
            12.700400002554673,
            12.717247586786065,
            12.73197870035417,
            12.74882720038817,
            12.763555079534996,
            12.78040030773446,
            12.795121636078079,
            12.81196214869427,
            12.826678165269293,
            12.843517956421366,
            12.858234718625894,
            12.875080474980052,
            12.889803595416488,
            12.906658458596816,
            12.921387932877131,
            12.93824909528012,
            12.952980373594329,
            12.969843040146849,
            12.98457230510224,
            13.001434379761946,
            13.016161228960598,
            13.03302353160096,
            13.047749335930561,
            13.064613314604372,
            13.079339465615725,
            13.096206603176661,
            13.110934847585106,
            13.12780714621794,
            13.142539317850343,
            13.15941783572876,
            13.174153517033204,
            13.1910360809405,
            13.205771550126023,
            13.222653708580715,
            13.237384915227452,
            13.254264082779386,
            13.268990568894466,
            13.285868381850065,
            13.300593297828541,
            13.317473417237345,
            13.33220000204576,
            13.34908454592837,
            13.363813582704907,
            13.380702114961068,
            13.395432261596738,
            13.412322833144735,
            13.427051723134973,
            13.44394168915457,
            13.458666631004299,
            13.475553637890961,
            13.490273241595943,
            13.507157405023868,
            13.521873654905924,
            13.538758595752931,
            13.553475998767546,
            13.57036592547881,
            13.585087179004844,
            13.601982503535233,
            13.616705631745894,
            13.633602711439998,
            13.648323577334466,
            13.665219090854066,
            13.679936066498435,
            13.696830355315825,
            13.711545352488024,
            13.728441113349547,
            13.743156808012515,
            13.760056139793456,
            13.774773913102628,
            13.791677618148164,
            13.806397898397208,
            13.823306126901954,
            13.838028619096804,
            13.85494041042633,
            13.869663315166193,
            13.88657620185716,
            13.901296903372177,
            13.918208874360253,
            13.932926696766913,
            13.94983876137195,
            13.964556249538383,
            13.9814717868273,
            13.996192201355889,
            14.013113426701402,
            14.027837388557387,
            14.04476329255715,
            14.05948857168962,
            14.076416406232497,
            14.091140380082592,
            14.108068140677211,
            14.122789592200348,
            14.139716839921824,
            14.154436005660607,
            14.171363561665395,
            14.186081821443949,
            14.203011546383841,
            14.217731053674143,
            14.234665013671005,
            14.249387215602034,
            14.266325741384541,
            14.281049545308015,
            14.297990222395818,
            14.312712389751148,
            14.329651958121275,
            14.344370050302757,
            14.361307493299087,
            14.376022101556131,
            14.392959310823244,
            14.407673022338649,
            14.424612543363835,
            14.439327325952306,
            14.456270274138383,
            14.470986457126791,
            14.48793260379805,
            14.502649642440865,
            14.519542096436886,
            14.533894891198862,
            14.550287782857517,
            14.564085651962486,
            14.580340479415128,
            14.594706950331982,
            14.612477292718843,
            14.62905598182715,
            14.649222265846603,
            14.667555947341611,
            14.688131853607409,
            14.705119446717944,
            14.722653735586057,
            14.73545647133485,
            14.748402219323097,
            14.757025632924993,
            14.76669161807667,
            14.773179698232184,
            14.781710919782697,
            14.787862470364047,
            14.796518500258415,
            14.803116541654774,
            14.812327718050746,
            14.819533383258452,
            14.829165116243303,
            14.836453352109558,
            14.845574669678335,
            14.85174184017567,
            14.859211702884387,
            14.863599015479373,
            14.869600990932227,
            14.873340236559969,
            14.879758823293876,
            14.884971482308615,
            14.893567539873452,
            14.901100065459012,
            14.911581261825027,
            14.920112975566603,
            14.93058193815915,
            14.938234467960108,
            14.947351044777896,
            14.953594604617457,
            14.9615757425983,
            14.96703560284142,
            14.974491235658256,
            14.979420283038444,
            14.986163766348632,
            14.990112165804128,
            14.99575482840423,
            14.998705593285159,
            15.003700684855708,
            15.006426986601866,
            15.011534650738234,
            15.01443769194401,
            15.019550390116649,
            15.022142463291836,
            15.026748445132597,
            15.028909704896506,
            15.033500274597031,
            15.03623783895361,
            15.04191488764127,
            15.045869993062794,
            15.052384811211944,
            15.056338613834392,
            15.061819598677417,
            15.063851621262096,
            15.066932450132143,
            15.066583715769106,
            15.067676680995106,
            15.065844634701286,
            15.065833692503418,
            15.063013464391744,
            15.061931961210426,
            15.057932561551397,
            15.05572441445132,
            15.05090656399205,
            15.048351536204308,
            15.043642662566533,
            15.04139850489765,
            15.036866624149532,
            15.034364548974644,
            15.029097097915354,
            15.025572491877817,
            15.01942804019319,
            15.015576366185826,
            15.00993919532219,
            15.007368969356655,
            15.003506487437534,
            15.00270494041122,
            15.000205803335902,
            15.000090820228998,
            14.997651849886743,
            14.997191823573829,
            14.994352985407737,
            14.993712613257337,
            14.99104725394816,
            14.990890100367722,
            14.988855957061105,
            14.989305638209125,
            14.987730636792207,
            14.988491904569315,
            14.987124278237665,
            14.988075486412676,
            14.98687474465003,
            14.987916006812924,
            14.986584383891973,
            14.987176347666392,
            14.98503688539968,
            14.984597250200373,
            14.98141409118405,
            14.980221148903354,
            14.976754241560421,
            14.975820988949891,
            14.972974901482466,
            14.972753797030407,
            14.970353261396113,
            14.97010705912409,
            14.96716058529104,
            14.966037377483772,
            14.962178451059764,
            14.960403839460511,
            14.956314711024817,
            14.954676082301063,
            14.950881991336892,
            14.949397432130745,
            14.945418098201152,
            14.94334027796421,
            14.938501817448092,
            14.93551485451595,
            14.92994989568794,
            14.926513438426937,
            14.920753081998207,
            14.917220368165943,
            14.911344987139586,
            14.907605232785599,
            14.90153248235125,
            14.897745953486044,
            14.891950684453093,
            14.888798776652472,
            14.883901838970111,
            14.88167148821821,
            14.877477278055608,
            14.875547682399805,
            14.871260534009302,
            14.868982589762851,
            14.864341878027062,
            14.861911689863007,
            14.857424855434203,
            14.85540672110767,
            14.851444449187476,
            14.849894326433713,
            14.846248698586109,
            14.844876589523992,
            14.841375229202484,
            14.84025519990768,
            14.837192922196941,
            14.83670009872052,
            14.834342571184024,
            14.834486511813203,
            14.832567466342383,
            14.832895765912681,
            14.830943950905542,
            14.831123295474534,
            14.829013493519433,
            14.829103200361125,
            14.826964701329679,
            14.827038086107095,
            14.824804615484766,
            14.824656624877605,
            14.822067049161916,
            14.821506001411898,
            14.818541261383665,
            14.81776597637323,
            14.814794722482503,
            14.814233852336116,
            14.811611578892816,
            14.811438778291638,
            14.80912398866559,
            14.809109248267426,
            14.806768922656914,
            14.806558161699513,
            14.803871383777633,
            14.803182240640417,
            14.799878826957517,
            14.798431563818724,
            14.794245753698334,
            14.791861455937337,
            14.786815311083565,
            14.78380470354412,
            14.77851461645561,
            14.775705854281284,
            14.771022527239829,
            14.769064112155888,
            14.765260080108987,
            14.763983399240956,
            14.760536854866842,
            14.759246631545274,
            14.755511944701269,
            14.753776159181093,
            14.749598437082142,
            14.747502900989119,
            14.74311219728122,
            14.740940358588404,
            14.736631684084784,
            14.734693830314278,
            14.73081252817694,
            14.729480322132737,
            14.72634794033489,
            14.725792894333345,
            14.723324660518621,
            14.723191924862597,
            14.72084580237685,
            14.720585032590591,
            14.718002632837788,
            14.717581984535137,
            14.715061511474374,
            14.714979179432198,
            14.712997203130776,
            14.713504164278987,
            14.711971810852077,
            14.712671287901287,
            14.711033564575985,
            14.711414459566043,
            14.709366448934475,
            14.709396896678285,
            14.707130725426566,
            14.707107411308336,
            14.704895137212695,
            14.704981288073071,
            14.702871623776161,
            14.70304263715962,
            14.701002020728467,
            14.701242095343432,
            14.69925897052692,
            14.699506540475156,
            14.697422239193308,
            14.6974104503891,
            14.694903797000634,
            14.694353634754727,
            14.691297742565382,
            14.690299171939898,
            14.686993761383079,
            14.685966852414786,
            14.68281388701918,
            14.682008342801545,
            14.67902622338832,
            14.678240911482213,
            14.675103381258104,
            14.674026017966476,
            14.670561787940166,
            14.66922235076433,
            14.665636161894028,
            14.664314987555876,
            14.660837099197238,
            14.659623369061016,
            14.656182623375337,
            14.654906348184426,
            14.651342649118583,
            14.649952695817227,
            14.646364515132007,
            14.645068383056937,
            14.641669353739672,
            14.640576810408682,
            14.637308793971187,
            14.6362159765131,
            14.6328269202479,
            14.631563615527028,
            14.628061592704391,
            14.626832129415249,
            14.623542619294426,
            14.622665521122045,
            14.619776200524072,
            14.61924764098304,
            14.616592591496492,
            14.616180202698864,
            14.613574413593888,
            14.613212075386208,
            14.610702941160888,
            14.610482002050801,
            14.60810786260133,
            14.607951348465797,
            14.605524789521795,
            14.605209391595764,
            14.602575878367581,
            14.60209753960956,
            14.599415078293,
            14.599030030376326,
            14.596538902646707,
            14.596363152381805,
            14.59400299935188,
            14.593826185855647,
            14.591328604094478,
            14.590936785856712,
            14.588222564350247,
            14.587686095602379,
            14.584921815494852,
            14.584408693289632,
            14.581679479464121,
            14.58114706267395,
            14.578305162015702,
            14.57756568566603,
            14.574466917617293,
            14.573477687915243,
            14.570193702883856,
            14.569104412350107,
            14.565801625273558,
            14.564735459149759,
            14.561465948972831,
            14.560412796689306,
            14.55714371317572,
            14.556091585078924,
            14.552856674668298,
            14.551875576894282,
            14.548743755310738,
            14.547853393293813,
            14.54476599579985,
            14.543835557386991,
            14.540634710492391,
            14.539546885884413,
            14.53621152955435,
            14.535064995283804,
            14.531780355634567,
            14.530780873065531,
            14.527689228017564,
            14.526863988265383,
            14.523871662243089,
            14.523058471829202,
            14.520015242561271,
            14.51915169023308,
            14.516115322455121,
            14.515354873409606,
            14.512503872380499,
            14.511965338350649,
            14.50930164503918,
            14.508861613084626,
            14.506181818383801,
            14.505629785237325,
            14.50278175320144,
            14.502056908308461,
            14.499058095933762,
            14.498216463045992,
            14.49512045986149,
            14.494193805259073,
            14.491026496966498,
            14.490065692295751,
            14.486930703594908,
            14.486087845339092,
            14.48314518799895,
            14.482524361827117,
            14.47976650965603,
            14.479227150731617,
            14.476414196195655,
            14.475689046923712,
            14.472615171771551,
            14.471624423163497,
            14.468352432117342,
            14.46726617293234,
            14.464002170871488,
            14.462988292129879,
            14.459814028054787,
            14.45886160778251,
            14.455704604398314,
            14.454729598711879,
            14.451535914234505,
            14.450534161761816,
            14.447339204773058,
            14.446357842516704,
            14.443192249152517,
            14.442228964048738,
            14.439063511965195,
            14.438081609679706,
            14.434895414117236,
            14.4339040843807,
            14.430731965364622,
            14.429774410402281,
            14.426643465765729,
            14.42571433953703,
            14.422586660689724,
            14.421632233529742,
            14.418466203827663,
            14.41748167208084,
            14.414319613451113,
            14.4133847119464,
            14.410316558458362,
            14.40949963102409,
            14.40654922910641,
            14.405825742682559,
            14.402937472334578,
            14.402248858995492,
            14.399386184776738,
            14.398727415047318,
            14.39590303939137,
            14.395278832746037,
            14.39246155084399,
            14.391795823070119,
            14.388879868793111,
            14.388074512636187,
            14.385012237466036,
            14.38409914867335,
            14.381000242342608,
            14.380135503216906,
            14.377149690752475,
            14.376427040979536,
            14.373564012559562,
            14.372911853501272,
            14.370050138965453,
            14.369338470836105,
            14.366374678696374,
            14.365542123258933,
            14.362452379463214,
            14.361496920581018,
            14.358289989519385,
            14.357228256295762,
            14.353940249145516,
            14.352836110686347,
            14.349559237725003,
            14.348514292723046,
            14.345327406549252,
            14.344365930484315,
            14.341222342566269,
            14.340237819163853,
            14.337008442881626,
            14.335898085456748,
            14.332548399997435,
            14.331361778010347,
            14.328009330183455,
            14.3268905777921,
            14.323656596373873,
            14.322666632691458,
            14.319539746008871,
            14.31861045386298,
            14.315498805998764,
            14.31455072464388,
            14.31140964965276,
            14.310438215142831,
            14.307289639581484,
            14.306324755009577,
            14.303190032441968,
            14.30224045868161,
            14.299121774446192,
            14.298194869804448,
            14.295112237084282,
            14.294238757008635,
            14.29122059383647,
            14.290409458630705,
            14.287431920202913,
            14.286626312493432,
            14.28361484942775,
            14.28274802330678,
            14.2796704101563,
            14.278758717109852,
            14.275675689519474,
            14.27480038108962,
            14.271780367291008,
            14.270967661912614,
            14.26798257900964,
            14.267160618363498,
            14.264124809567328,
            14.263229043764994,
            14.260125253144949,
            14.259189870054122,
            14.256085721056209,
            14.255179660099927,
            14.252114930416148,
            14.251233775903607,
            14.248167363172541,
            14.247257636221484,
            14.244153047007401,
            14.243213584285833,
            14.240103559775832,
            14.23918108290929,
            14.236097782830633,
            14.235188611413129,
            14.232088749807659,
            14.231126759225042,
            14.227949531979675,
            14.226906239131644,
            14.223666614954752,
            14.222593132743228,
            14.219355177027381,
            14.21830315684457,
            14.21509085016006,
            14.21405727160041,
            14.210856915294208,
            14.209836750635148,
            14.206664690973533,
            14.205692133659888,
            14.202582597775375,
            14.201668084548224,
            14.19859103286639,
            14.197663824879186,
            14.194526823003095,
            14.193503788235908,
            14.190263423187112,
            14.1891583200997,
            14.185882230001852,
            14.184794722306421,
            14.181582753467659,
            14.18058385107529,
            14.177462185770523,
            14.176535045785187,
            14.17345918920222,
            14.172553861880182,
            14.169485528249524,
            14.168583209289714,
            14.165518481005108,
            14.164618973631434,
            14.161550079893637,
            14.160633186067557,
            14.157531779382573,
            14.156572093697143,
            14.153427547491361,
            14.152436080572258,
            14.149278168331548,
            14.148292716095746,
            14.14515262217445,
            14.144186545102215,
            14.141057163343994,
            14.140089333959622,
            14.136948291052057,
            14.135966342911743,
            14.132816156377054,
            14.131832158914975,
            14.128683062577942,
            14.127692830596104,
            14.124521788451489,
            14.123488515812149,
            14.120260678749425,
            14.11916845081862,
            14.11589843276218,
            14.114791084538858,
            14.111537589904934,
            14.110467306260858,
            14.107256698129092,
            14.106215786670823,
            14.103012947248878,
            14.101956973511385,
            14.098729548336323,
            14.097653304375513,
            14.094425178575754,
            14.093370866309598,
            14.090184271305887,
            14.089177053046143,
            14.086031641868544,
            14.085048148852579,
            14.08190817552768,
            14.080913852490504,
            14.077754461276818,
            14.076737312407722,
            14.0735552917209,
            14.072516370255755,
            14.069314384096593,
            14.06826007965217,
            14.065053102357986,
            14.064010615615551,
            14.060836123799398,
            14.059844763721962,
            14.056730405504481,
            14.055793654864168,
            14.052712823952398,
            14.051777963425856,
            14.048666189115337,
            14.047675712243425,
            14.044500127054228,
            14.04345462815887,
            14.040247317876954,
            14.03919774399563,
            14.036011109998007,
            14.034994826946104,
            14.03184193737195,
            14.030847565827635,
            14.027700497600023,
            14.026695532196563,
            14.023527661745447,
            14.02249732234337,
            14.0193053708444,
            14.018253462658329,
            14.015043070991112,
            14.013973854349352,
            14.010748657562011,
            14.00966824785013,
            14.006439875127306,
            14.005365661804788,
            14.002152747315812,
            14.00109768145051,
            13.997900228774917,
            13.996848618936781,
            13.993638702480993,
            13.992559430321016,
            13.989314227791262,
            13.988201177834561,
            13.984933250175644,
            13.983811854984225,
            13.980548762301382,
            13.979437769193204,
            13.976183784526391,
            13.975074315314032,
            13.9718156016637,
            13.970698532990184,
            13.96743745854544,
            13.966326626676697,
            13.963081671447803,
            13.96199028498092,
            13.958761400806388,
            13.957674232277348,
            13.95443674753485,
            13.953330017520308,
            13.950071610627397,
            13.948950290763896,
            13.945691577205736,
            13.944584341189156,
            13.94135156414795,
            13.940273989333036,
            13.937068872432725,
            13.936011468747935,
            13.93281916338833,
            13.931768146181803,
            13.928578916684792,
            13.927528746540474,
            13.924338361312692,
            13.92328376972344,
            13.920085634511366,
            13.919020928069266,
            13.915814143031362,
            13.914745622306285,
            13.91154304864186,
            13.910485592889614,
            13.907297039461852,
            13.9062491267794,
            13.903058872509177,
            13.90199345404718,
            13.898770941393373,
            13.897664223225853,
            13.894401454495956,
            13.893265176593772,
            13.889991342122102,
            13.888863559926833,
            13.885614600740574,
            13.88451851551767,
            13.881299380034918,
            13.88022154285656,
            13.877006300899048,
            13.875916587537127,
            13.87267919923,
            13.871560825876585,
            13.868294992657894,
            13.867150325303733,
            13.863863873925766,
            13.862703736268237,
            13.859409462004137,
            13.858248762777272,
            13.854963321590652,
            13.853818859270056,
            13.850555267804296,
            13.849432307470721,
            13.846185020873705,
            13.845067994644744,
            13.841815919838389,
            13.84068535689314,
            13.83741756381567,
            13.836274625376092,
            13.833002789587105,
            13.831863750835325,
            13.828600740676627,
            13.827469159455262,
            13.824207760288417,
            13.823069570250766,
            13.819796160677562,
            13.818645265395418,
            13.815364800978315,
            13.814215396580586,
            13.81094513477894,
            13.809809805414169,
            13.806552292669473,
            13.805422491076321,
            13.802162301028275,
            13.801022331982757,
            13.797750044138446,
            13.796599789742714,
            13.793323378950305,
            13.792174229834302,
            13.788902928904946,
            13.787758103207196,
            13.78448852314525,
            13.783340625501367,
            13.780065268927316,
            13.77891017732997,
            13.775629226527506,
            13.774470245481353,
            13.771187360835455,
            13.77002631616957,
            13.766741089018225,
            13.765576948439424,
            13.762290579593142,
            13.76112882251796,
            13.757850969305991,
            13.756702466079325,
            13.753440259982447,
            13.752303631453913,
            13.749044681094794,
            13.747898116484045,
            13.744616660457424,
            13.743438210029865,
            13.740123406581702,
            13.738917191673849,
            13.73558725417513,
            13.734379839249613,
            13.731061598711207,
            13.729872260397357,
            13.72657303491961,
            13.725397167636011,
            13.722104575611148,
            13.720928004882182,
            13.717631284920628,
            13.716449098935584,
            13.713148376516905,
            13.711962752910168,
            13.708659286891198,
            13.707469135089788,
            13.704160636020426,
            13.702965049021707,
            13.699654476865483,
            13.698460937592927,
            13.695158151188522,
            13.693975174028779,
            13.690683298553907,
            13.689506899942103,
            13.686215986060247,
            13.685034335202708,
            13.681735435311069,
            13.680546104948618,
            13.677243630208416,
            13.676055236611973,
            13.67275728340573,
            13.671573222267199,
            13.668276671832338,
            13.66708870450087,
            13.663784127264329,
            13.662586035949573,
            13.659273256843342,
            13.658070788169432,
            13.654758573629032,
            13.653559130587965,
            13.65024994237858,
            13.649049575660754,
            13.645734693540213,
            13.644523463471621,
            13.641195925276818,
            13.639972607741157,
            13.636637419558255,
            13.635411163059516,
            13.632078302252232,
            13.630856379439301,
            13.627528468562758,
            13.626308601303322,
            13.622980017107302,
            13.62175554132753,
            13.618420590344705,
            13.617187983752501,
            13.61384532611811,
            13.612604944093938,
            13.609256053722078,
            13.608010446407015,
            13.60465931105859,
            13.603414372053884,
            13.60006847919233,
            13.598832104722568,
            13.59549736361312,
            13.594271112955326,
            13.590943023569189,
            13.589716653945736,
            13.586381667532066,
            13.585142365517747,
            13.581792757546978,
            13.580540725283328,
            13.577184949896726,
            13.57593422555059,
            13.572587345099073,
            13.571349038888911,
            13.568014793376612,
            13.566784411027825,
            13.563451969188925,
            13.56221603188687,
            13.558873192047109,
            13.557623709735182,
            13.55426778834731,
            13.553006854521179,
            13.54964338018003,
            13.54837838373188,
            13.545015675987564,
            13.54375510603979,
            13.54040118047405,
            13.539151497581614,
            13.535809726151122,
            13.534569899320054,
            13.531234256990189,
            13.529994205362797,
            13.526652907324802,
            13.525402288299809,
            13.522049246184395,
            13.520787645774092,
            13.51742750572808,
            13.51616243190815,
            13.512802516081805,
            13.51153867908242,
            13.508180022731608,
            13.50691548153008,
            13.50355500033583,
            13.502287597555167,
            13.498925256015859,
            13.497656989600259,
            13.494295467224283,
            13.493027862864686,
            13.489666148901904,
            13.488395321072488,
            13.485027728048365,
            13.48374801170327,
            13.480370948363891,
            13.479082043209807,
            13.475698635064823,
            13.474405954348711,
            13.471022200718473,
            13.469730550310366,
            13.466349063290764,
            13.465058694044885,
            13.461678070357507,
            13.46038693869906,
            13.457005336037312,
            13.455712193499188,
            13.452328808582124,
            13.451033000824033,
            13.447647192329953,
            13.446348347346927,
            13.442960616646175,
            13.441660613004608,
            13.43827417393819,
            13.436976771951755,
            13.433594335994037,
            13.432299708248799,
            13.428917883683738,
            13.4276195917627,
            13.42423064020474,
            13.422922431713623,
            13.41952413261533,
            13.4182092154876,
            13.414809665158458,
            13.413498685508998,
            13.41010774069371,
            13.408806611697145,
            13.405424517583,
            13.404127906648235,
            13.400745671437797,
            13.399443616305362,
            13.396052908251903,
            13.39474023534354,
            13.391339369528076,
            13.39001714482518,
            13.386608945143912,
            13.385280820512136,
            13.38186941959411,
            13.380539855187202,
            13.377129892459763,
            13.375803190864552,
            13.372397691088707,
            13.371074662795394,
            13.367671667420431,
            13.366347905985869,
            13.362941800006531,
            13.361612232151316,
            13.358200179732968,
            13.356865092370576,
            13.35345027046359,
            13.352114457727325,
            13.348701446649223,
            13.347367697295262,
            13.34395666495643,
            13.34262285335852,
            13.339210490727432,
            13.337873664066542,
            13.334458491912066,
            13.333119070875341,
            13.32970286755112,
            13.328362901709141,
            13.324946816930897,
            13.323605849542425,
            13.320187925622811,
            13.31884327150302,
            13.315421269948814,
            13.314072082047502,
            13.310646932698006,
            13.309295520948865,
            13.305869988943407,
            13.30451848914533,
            13.301093363062442,
            13.299741071207805,
            13.296314646881996,
            13.294959633872622,
            13.291530477909973,
            13.290172142599083,
            13.286740394812377,
            13.28537925385745,
            13.281945527030885,
            13.280582222303224,
            13.277147477888924,
            13.275783578766465,
            13.2723500511931,
            13.270988026405384,
            13.26755746557798,
            13.266197371774581,
            13.26276742955205,
            13.261404732899678,
            13.2579697357192,
            13.25659936664055,
            13.25315654932821,
            13.251779103169731,
            13.248332329146905,
            13.246953735912385,
            13.243509092168786,
            13.242133710104362,
            13.238692606684438,
            13.237318730419823,
            13.233877152508,
            13.232499868534958,
            13.229053420448807,
            13.227669858096299,
            13.224217579430082,
            13.222828475581231,
            13.219372363411217,
            13.21798036415887,
            13.214523335846607,
            13.21313120044524,
            13.209675555296108,
            13.208284675700938,
            13.204830501551164,
            13.203439388983185,
            13.199983713537833,
            13.19858847123431,
            13.195127444319262,
            13.193725393660877,
            13.190258408427752,
            13.188851363479642,
            13.185382239674368,
            13.183975014526744,
            13.18050818894708,
            13.179103697506022,
            13.175639909370304,
            13.174236883028357,
            13.17077361532614,
            13.169369397119446,
            13.165904777303496,
            13.164498724231223,
            13.161033129390937,
            13.159625975259225,
            13.156159705201063,
            13.154750824584852,
            13.151282358014363,
            13.149869896893208,
            13.146397851513093,
            13.144981587880274,
            13.14150711070063,
            13.14008920481163,
            13.136614686257822,
            13.135196873254095,
            13.131722826553158,
            13.13030428001764,
            13.126828975227312,
            13.12540769220837,
            13.121929490200074,
            13.12050449304288,
            13.117023071605061,
            13.11559443804299,
            13.112110073136257,
            13.110678216630411,
            13.107191638712962,
            13.105757804600941,
            13.102270800644426,
            13.10083702409134,
            13.09735123344835,
            13.095918081292545,
            13.092432520984481,
            13.090997556959039,
            13.087509013491456,
            13.086069342210259,
            13.082576341424804,
            13.081132570598335,
            13.077637735442927,
            13.076193691169792,
            13.072700764307925,
            13.071258828555564,
            13.067767977904111,
            13.066326023240485,
            13.062833427421232,
            13.061387086598955,
            13.05788900508275,
            13.056436097755338,
            13.052932286190853,
            13.05147433126725,
            13.047967528162737,
            13.046507732440311,
            13.043000994750606,
            13.041541777194965,
            13.038036667748756,
            13.036578626328797,
            13.033074777282607,
            13.031616611253632,
            13.028111920892357,
            13.026650984501451,
            13.023142727974147,
            13.02167677690759,
            13.01816378412358,
            13.016693073530881,
            13.01317703538598,
            13.011704258704071,
            13.00818811181361,
            13.006715620225506,
            13.003200481469712,
            13.00172797990659,
            12.998212419814294,
            12.996738033422844,
            12.993220460209848,
            12.99174345005116,
            12.988224086941322,
            12.986745370628498,
            12.98322526989601,
            12.981745507521516,
            12.978224644859907,
            12.976743190985403,
            12.973220647449004,
            12.971736752777396,
            12.968212261600392,
            12.96672619458451,
            12.96320034938946,
            12.961712667635489,
            12.95818569517683,
            12.956696148038027,
            12.953167434319433,
            12.951675276633914,
            12.948144225180961,
            12.946649170438505,
            12.943115832060755,
            12.941618156994046,
            12.9380829201396,
            12.936583017014357,
            12.933046293262713,
            12.93154460409945,
            12.928006883276652,
            12.926503856705367,
            12.922965374315147,
            12.921460854435011,
            12.917920955673274,
            12.916413885423907,
            12.912871391923012,
            12.91136090522322,
            12.907815668816596,
            12.906302581013122,
            12.902756310589432,
            12.901242862525592,
            12.897697725830199,
            12.896185396172399,
            12.89264170431916,
            12.891129501716868,
            12.887585167518054,
            12.886070437814688,
            12.882522888445827,
            12.881003748963302,
            12.877452175720954,
            12.87592897237245,
            12.872374678880682,
            12.87084925943234,
            12.867294176556726,
            12.865768122012753,
            12.862213188478037,
            12.860686656687719,
            12.857131254769833,
            12.855603001660626,
            12.852045505883872,
            12.850513855056207,
            12.84695292207249,
            12.845417189417724,
            12.841853046454844,
            12.84031436404156,
            12.836748841399391,
            12.835209271530005,
            12.831644123339778,
            12.830104626906227,
            12.826539768756213,
            12.824999292013054,
            12.821433062562335,
            12.819889876544003,
            12.816320973286857,
            12.814774516556994,
            12.811203125756876,
            12.809654110749783,
            12.806081101726782,
            12.804530239894675,
            12.80095599044057,
            12.799403355964373,
            12.795827785162103,
            12.794273335678625,
            12.790696536102253,
            12.789140492665801,
            12.785555708872174,
            12.783954308423539,
            12.780222487989093,
            12.77827193737403,
            12.773883694787969,
            12.770886714233505,
            12.765058330292547,
            12.7603101270144,
            12.752601627270636,
            12.746088759253794,
            12.736978444046798,
            12.72965483595354,
            12.720446940209754,
            12.71380738580794,
            12.706013164666011,
            12.70143493188312,
            12.696195940374892,
            12.694491587198677,
            12.692234681098277,
            12.693373949410862,
            12.693585462447174,
            12.696585494600363,
            12.697933868698335,
            12.701321894934871,
            12.70247398535777,
            12.705324272838183,
            12.705927649239747,
            12.708475107188562,
            12.709171164598231,
            12.712186418447011,
            12.71355405668129,
            12.71721378141892,
            12.718966659733368,
            12.722636630354181,
            12.724018946148277,
            12.727059890110297,
            12.72771051154929,
            12.730073270317298,
            12.730170629998376,
            12.732116214231858,
            12.731871671864255,
            12.73348553279768,
            12.732861076486927,
            12.734022385358095,
            12.732867133170593,
            12.733422593929575,
            12.731593456993686,
            12.73142404154963,
            12.728880653785616,
            12.728106049872117,
            12.725228728282929,
            12.72453041864302,
            12.722247451590995,
            12.722622495658015,
            12.721731007921612,
            12.723511821637182,
            12.723704140397281,
            12.725954046372173,
            12.725867010042407,
            12.727148443443603,
            12.725656197627757,
            12.725455348326143,
            12.722769622868157,
            12.72192864121783,
            12.719251553208025,
            12.718997129391866,
            12.717282168571252,
            12.718131269396139,
            12.71745491394055,
            12.719170867789941,
            12.71917028961795,
            12.721421736009624,
            12.721876586389499,
            12.724529925733918,
            12.72531237257013,
            12.728152090427074,
            12.728921634665845,
            12.731520156114996,
            12.731864968927468,
            12.733953771081687,
            12.733834087185144,
            12.735622326346068,
            12.73542613313166,
            12.737366482660562,
            12.737487178710715,
            12.73983524193332,
            12.74037261364115,
            12.743110485168145,
            12.743984532661983,
            12.747014988529578,
            12.748115194834767,
            12.751289946828734,
            12.75240045707622,
            12.755425104897675,
            12.756212868026843,
            12.758775568311691,
            12.759027794037742,
            12.761051628464784,
            12.76082161873201,
            12.762435781452176,
            12.761859204746763,
            12.763159873262708,
            12.76229573292514,
            12.76335658501307,
            12.762364328681436,
            12.763477421686105,
            12.76276360777117,
            12.764360797673888,
            12.764240753505419,
            12.76638349785545,
            12.766585805119995,
            12.768688861104444,
            12.768437131815233,
            12.769723366363905,
            12.768441447551723,
            12.768689389239746,
            12.766570524808813,
            12.766347859361737,
            12.764208474633286,
            12.764410128028558,
            12.763053812923282,
            12.764254818565092,
            12.763948354880888,
            12.766086220178863,
            12.766473046052361,
            12.76897419203997,
            12.769372631855447,
            12.771564254112526,
            12.771428535742814,
            12.772974591879724,
            12.772225715280925,
            12.773288215590938,
            12.77226406603205,
            12.773257290893696,
            12.77233625591613,
            12.77352858892106,
            12.77283107445188,
            12.774229370277858,
            12.773711437241637,
            12.775304960946428,
            12.775041039897225,
            12.776993418185832,
            12.777184253731022,
            12.779643365328958,
            12.780295986296146,
            12.78307486801031,
            12.783820421738888,
            12.786440517477963,
            12.786804778066085,
            12.78891059945822,
            12.788737100022388,
            12.790396698460768,
            12.78994709402263,
            12.791549984356642,
            12.791264713883557,
            12.793233551320192,
            12.793467274757731,
            12.796045295164532,
            12.796892040858907,
            12.799982847445058,
            12.801127830432442,
            12.804202500740047,
            12.804959641706148,
            12.807291944764934,
            12.80705107975676,
            12.808303004842223,
            12.807102458671054,
            12.807701083525458,
            12.806264566742719,
            12.807057509589185,
            12.806153941793617,
            12.807661595536452,
            12.807474271214929,
            12.809552236676453,
            12.809703757923437,
            12.811872594903193,
            12.811909205939465,
            12.813817601425015,
            12.81351714896379,
            12.815050255074212,
            12.814371573329048,
            12.815536708051887,
            12.814532071910833,
            12.815442426226241,
            12.814295946407839,
            12.815201707752848,
            12.814192025821576,
            12.815346885427537,
            12.814648114690478,
            12.816117448328534,
            12.815694646496233,
            12.817385601053907,
            12.817144155900671,
            12.819004010657416,
            12.818940499182887,
            12.82098554656352,
            12.821080544853459,
            12.823208346899449,
            12.823262580194147,
            12.825214715454976,
            12.824990481929788,
            12.826642264048772,
            12.826195624227331,
            12.827791431906647,
            12.827497059412657,
            12.829430560155835,
            12.82958006239425,
            12.83195113139989,
            12.832428164497124,
            12.83495190615826,
            12.835399014318227,
            12.83775427274741,
            12.837963186714347,
            12.840078394431004,
            12.840081995374504,
            12.842031720108757,
            12.84188477401458,
            12.843675340424355,
            12.843346948499494,
            12.84495686164562,
            12.844484230919427,
            12.8460405600403,
            12.845631354314499,
            12.8473753803083,
            12.847240656025043,
            12.849291310407722,
            12.849429804524732,
            12.85166967665662,
            12.851886879638961,
            12.854093813494579,
            12.854185131714651,
            12.856197334261218,
            12.856050640034923,
            12.857798294585976,
            12.857381183965266,
            12.858868671281186,
            12.858231043485723,
            12.859560505888155,
            12.858852077342533,
            12.860200315568868,
            12.859587192364216,
            12.861070855595997,
            12.860591188998029,
            12.862167922924819,
            12.861723457842125,
            12.863285457478455,
            12.862805932508522,
            12.864352100545936,
            12.86390573494807,
            12.865542985400552,
            12.86522627903782,
            12.866991954125524,
            12.86675836979694,
            12.868530223792604,
            12.868223699546363,
            12.869871739261853,
            12.869443114786712,
            12.871029213851543,
            12.870643501169958,
            12.872392143842461,
            12.872269116634854,
            12.874329673072914,
            12.87450391417547,
            12.876784271968965,
            12.8770583936087,
            12.879304869069266,
            12.879425581308325,
            12.881439475767579,
            12.881298087222866,
            12.88307419767748,
            12.882760740530856,
            12.884457772247096,
            12.884163234446703,
            12.885965655585046,
            12.885832095564012,
            12.887816975690264,
            12.887846506614885,
            12.8899500486298,
            12.89003595134615,
            12.892139055681298,
            12.892182119067115,
            12.894224780005416,
            12.894211155771238,
            12.896212641027077,
            12.896172801371165,
            12.898148209302455,
            12.898064465836036,
            12.899959168067987,
            12.899752433728061,
            12.90148714235152,
            12.901104712721683,
            12.902676190812699,
            12.902172446219602,
            12.9036882045039,
            12.903204098500495,
            12.904811731859184,
            12.904472538898332,
            12.906249453608787,
            12.906068758711498,
            12.907959808088961,
            12.907822380441473,
            12.909674032067386,
            12.909419316278886,
            12.911100353747123,
            12.910659667165667,
            12.91218448177468,
            12.91165845520895,
            12.913193486880985,
            12.91277745607779,
            12.914499370348054,
            12.914308152099188,
            12.91624260949331,
            12.91620908024948,
            12.918217229001385,
            12.918169070894976,
            12.920088129529518,
            12.919907452864628,
            12.921682327810203,
            12.921374757129136,
            12.923055690640894,
            12.922691962823258,
            12.924351934377768,
            12.923995454832678,
            12.925689058007265,
            12.92538965414645,
            12.927166890066516,
            12.926973163193772,
            12.928873333629099,
            12.928804604114,
            12.93081808757077,
            12.930835704391455,
            12.932902287143726,
            12.932939690464764,
            12.935000171603804,
            12.935014429495098,
            12.937041241534523,
            12.937012346724245,
            12.938983867702227,
            12.938884394996052,
            12.940772677444357,
            12.940587709179233,
            12.942405641698208,
            12.942184673455245,
            12.944012272129925,
            12.943845749395905,
            12.945754112018712,
            12.945665823309511,
            12.947617732839944,
            12.947515374099488,
            12.94939100612173,
            12.949164603701767,
            12.950900192361829,
            12.95055227943488,
            12.95221475280124,
            12.95185363940331,
            12.953557889386211,
            12.953272093177787,
            12.95506002293996,
            12.954843638487048,
            12.956676126925693,
            12.95648013640939,
            12.958318214045846,
            12.958124703885069,
            12.959968564387701,
            12.959785512650477,
            12.961637416996915,
            12.96145388666909,
            12.963290392154967,
            12.963078173303074,
            12.964877400934206,
            12.96462755535461,
            12.966394951748626,
            12.966120967838265,
            12.967870515387823,
            12.967581031288994,
            12.969316910740275,
            12.969018207430047,
            12.970757626480768,
            12.970483008573133,
            12.972272562721301,
            12.972070171684969,
            12.973943124591322,
            12.973816891165988,
            12.975742816065932,
            12.975635707686479,
            12.97754960020005,
            12.977411568549037,
            12.979295350346945,
            12.97914523100021,
            12.98104317557447,
            12.980929060215828,
            12.982868092677805,
            12.982779608048311,
            12.984710751624782,
            12.984575252051307,
            12.986428352255814,
            12.98620420537518,
            12.987983574185193,
            12.98772153493696,
            12.989509300177055,
            12.989297028659195,
            12.9911599037642,
            12.991024644642295,
            12.992945953290764,
            12.99283595810099,
            12.994747576730695,
            12.994598725780875,
            12.996456757013348,
            12.99625363333606,
            12.99807001018899,
            12.99784564967645,
            12.999664094520718,
            12.999463726956911,
            13.001322552732631,
            13.001171425114059,
            13.003078474594204,
            13.002964483943636,
            13.00488843636252,
            13.004765718520744,
            13.006655032833613,
            13.0064785606898,
            13.00830626078968,
            13.008074985766818,
            13.009866081756392,
            13.009622859533074,
            13.011423716529698,
            13.011202074756923,
            13.01302211048639,
            13.012804086628506,
            13.014606423001347,
            13.014351538514845,
            13.016111269972491,
            13.015824005152261,
            13.0175798111377,
            13.017325754249633,
            13.019152691471973,
            13.018995366858789,
            13.020925826727982,
            13.020856547273127,
            13.022841254620232,
            13.022782240036513,
            13.02473349845684,
            13.024607416419776,
            13.026474440308391,
            13.026265898004361,
            13.028068377799897,
            13.027824543440701,
            13.029624176682674,
            13.029406719881834,
            13.031252296250571,
            13.03108749425654,
            13.032979328912795,
            13.032842887649842,
            13.034739370809206,
            13.034582744869319,
            13.03644017836946,
            13.036234899471218,
            13.038046228012526,
            13.03780749737134,
            13.039605388595703,
            13.039374360005489,
            13.041198313520312,
            13.041004060781042,
            13.042868014945952,
            13.042709490781384,
            13.04460139942504,
            13.044462024216408,
            13.046366274188912,
            13.0462351973622,
            13.048145549966364,
            13.048019035171812,
            13.049930173289567,
            13.0497983812024,
            13.051694619354073,
            13.051537330162091,
            13.053397840456988,
            13.053198139374715,
            13.055015269400954,
            13.054777803628447,
            13.056570098301648,
            13.056325548613351,
            13.058131622482442,
            13.057920129541557,
            13.059774006590054,
            13.059616353506314,
            13.061520525278745,
            13.061399385565586,
            13.063319915319326,
            13.063191971913952,
            13.065086293614158,
            13.064920118906272,
            13.06677545117563,
            13.066579854514671,
            13.068423192294695,
            13.068235368250647,
            13.070103208834183,
            13.069948962418067,
            13.071849970783198,
            13.071719778430229,
            13.073630359951657,
            13.073494186487054,
            13.075386100804032,
            13.075223943635557,
            13.07708831765769,
            13.076901610260585,
            13.078746985891755,
            13.078547068779251,
            13.080384511379549,
            13.080180244786604,
            13.08201665940689,
            13.081813579324596,
            13.083654276725419,
            13.083457755105428,
            13.085308120710856,
            13.085123412568919,
            13.086988245688971,
            13.086820173540808,
            13.088703860880386,
            13.088556059056565,
            13.090459416855602,
            13.090327762188714,
            13.09223956610738,
            13.09210532908881,
            13.094001600644717,
            13.093840333332317,
            13.095702604144563,
            13.095507581145874,
            13.097343781014231,
            13.097136129405392,
            13.09897472340485,
            13.0987816724898,
            13.10064045954207,
            13.10046510533671,
            13.102332748357249,
            13.102154327161074,
            13.104009433691132,
            13.10381451084639,
            13.105657504911228,
            13.105461053080887,
            13.107317016835381,
            13.107146354361348,
            13.109036266714831,
            13.108899886447233,
            13.110817641721951,
            13.110697332213668,
            13.112618159082004,
            13.112489419678546,
            13.114394617211097,
            13.114247911357019,
            13.116137292446354,
            13.115980054338948,
            13.117865385331207,
            13.117710380352726,
            13.119602423730456,
            13.119455959993886,
            13.121355203416442,
            13.121211121191486,
            13.123105710248723,
            13.122948492980242,
            13.12482318395191,
            13.124642364796024,
            13.12649564007981,
            13.12630085127018,
            13.128152394844896,
            13.12796896132,
            13.129842802345216,
            13.129686236966705,
            13.131584396028664,
            13.131442308533522,
            13.13334197644376,
            13.133188691290783,
            13.135070021678942,
            13.134898427677989,
            13.136769293142748,
            13.136599622217041,
            13.138485129681882,
            13.138338581981635,
            13.140248022889295,
            13.14011820943611,
            13.142030624877812,
            13.141887656455843,
            13.143772564757136,
            13.143593366137537,
            13.14544095594141,
            13.14523076663643,
            13.147059498544273,
            13.146845111200406,
            13.14868414086537,
            13.148491199988406,
            13.150358462913523,
            13.150194746286346,
            13.152087722079742,
            13.15194190404587,
            13.15384344193437,
            13.15369650728232,
            13.15558976229886,
            13.155430891409253,
            13.15731320849929,
            13.157148371764471,
            13.15903221659098,
            13.158876527361038,
            13.160774886215748,
            13.160634999306055,
            13.162546058374822,
            13.162412182129046,
            13.164321401140441,
            13.164178911203422,
            13.166076177581829,
            13.165922309017809,
            13.167812285231385,
            13.167656541591747,
            13.169549338683169,
            13.169398161133898,
            13.17129405959978,
            13.17114145330001,
            13.173030984420542,
            13.172868026639996,
            13.174747193152143,
            13.174577381058377,
            13.176457353938375,
            13.176297149166075,
            13.17819530210204,
            13.17805842971331,
            13.17998085457257,
            13.179864052855145,
            13.181798481117617,
            13.181683066885142,
            13.183608197457453,
            13.18347449662329,
            13.185375914568034,
            13.185217282363531,
            13.187096904801656,
            13.186923029920905,
            13.188795962857206,
            13.188623979868055,
            13.190505708411777,
            13.190346053268925,
            13.192239966415151,
            13.192088529943462,
            13.193984646832533,
            13.193828598226709,
            13.195715041794514,
            13.195546875626839,
            13.197422584509411,
            13.197247848385288,
            13.199123219472277,
            13.198954105185976,
            13.200839787405698,
            13.200682790948498,
            13.202580043368286,
            13.202431783087,
            13.204334504422434,
            13.20418868439696,
            13.206092442036727,
            13.205947704959861,
            13.207853834905094,
            13.207713004335027,
            13.209623733099846,
            13.209486741732839,
            13.21139864955299,
            13.211258783616245,
            13.21316321521509,
            13.213011754351896,
            13.214902417032114,
            13.214737280642815,
            13.216617524284345,
            13.216447279342347,
            13.218329560997198,
            13.218168167790758,
            13.220065090135293,
            13.219921112359536,
            13.221835371728979,
            13.22170515227888,
            13.223627793013321,
            13.223499448111944,
            13.22541868964003,
            13.225283532502445,
            13.22719570959741,
            13.227055656815978,
            13.228967061457013,
            13.22883044106863,
            13.230748487836586,
            13.230619299415245,
            13.232543154599384,
            13.232415844446152,
            13.234336744239243,
            13.234201750455469,
            13.236111883419404,
            13.23596510240867,
            13.237864920861846,
            13.237710950232781,
            13.239607762761601,
            13.239454574481925,
            13.241355062240679,
            13.241206493739355,
            13.243111134422428,
            13.242964565674676,
            13.24486892658058,
            13.244719749166528,
            13.246620808336424,
            13.246468937048718,
            13.248369946320175,
            13.248221530932376,
            13.250129868663784,
            13.249991466697928,
            13.251910574647297,
            13.251780994666603,
            13.25370468231327,
            13.253573818402508,
            13.255490472607534,
            13.255348211192285,
            13.257252041497985,
            13.257098629264917,
            13.258995923399894,
            13.258841979912027,
            13.26074466023249,
            13.260600018676392,
            13.262513104394557,
            13.262376644080454,
            13.26429348863283,
            13.264155128493407,
            13.266065387521792,
            13.265917540386546,
            13.267818638147396,
            13.26766446394845,
            13.269564508445306,
            13.269415033801288,
            13.271325305532862,
            13.27118951800552,
            13.273114795830814,
            13.272992433463237,
            13.27492764950182,
            13.274810104646129,
            13.276744935941359,
            13.276622326148,
            13.278549151684665,
            13.278417487324283,
            13.2803363233728,
            13.280199151665876,
            13.282115719471022,
            13.281979082551302,
            13.283898001378475,
            13.283763753537087,
            13.285683903390044,
            13.285548595786409,
            13.287465832228676,
            13.287326417960074,
            13.289240273105342,
            13.289099423762941,
            13.291015057845094,
            13.290878863219426,
            13.292801222690073,
            13.292671757615771,
            13.294599222769222,
            13.294471598163732,
            13.296397590863776,
            13.296265697633011,
            13.298186610335598,
            13.298050568561308,
            13.299970186131162,
            13.299836268303672,
            13.301761261196603,
            13.301634431988987,
            13.303566374331965,
            13.303444202431692,
            13.305377133941434,
            13.30525153780522,
            13.307177199547404,
            13.307041620726451,
            13.308956632396118,
            13.308811539646612,
            13.310720110722187,
            13.310572544686565,
            13.312483167371205,
            13.31234138371412,
            13.314260555854418,
            13.314128074685222,
            13.316055848730194,
            13.315929469269314,
            13.317860390537021,
            13.317733931360259,
            13.319662717856716,
            13.31953320254376,
            13.321459774562456,
            13.32132982708292,
            13.323258374759106,
            13.323132209981345,
            13.325065412615281,
            13.324943170168957,
            13.326878530310417,
            13.326755855716037,
            13.328688618008599,
            13.328561905062351,
            13.33049074874073,
            13.330361303745747,
            13.33228955460497,
            13.332161473979241,
            13.334092488772349,
            13.333967181283654,
            13.335899951757533,
            13.335774299139572,
            13.337704737069899,
            13.337575039555873,
            13.339501211909138,
            13.33936807272481,
            13.34129321355546,
            13.341161855712166,
            13.343091967155054,
            13.342967829264197,
            13.344906491170214,
            13.34479051154942,
            13.346735738097799,
            13.346623409333986,
            13.348569035765955,
            13.348453777642597,
            13.350394078688538,
            13.350272133985996,
            13.352205958875778,
            13.352078851433973,
            13.354009842624976,
            13.353882274266631,
            13.35581494949733,
            13.355690070559511,
            13.357625538257452,
            13.357502308385634,
            13.359437993485187,
            13.359313328655269,
            13.361246821630786,
            13.361119902920962,
            13.36305233106826,
            13.362925940188,
            13.364860866037304,
            13.364738226210477,
            13.366677522016197,
            13.366558579157584,
            13.368500342952295,
            13.368381988117527,
            13.37032294407485,
            13.370202794592203,
            13.372142184043533,
            13.372021345868703,
            13.373961696957643,
            13.373843307375246,
            13.375787248410276,
            13.375672505680356,
            13.377619234138542,
            13.377505327929619,
            13.379450624904742,
            13.379332885391001,
            13.381272841568993,
            13.381149124975089,
            13.383084037284632,
            13.38295714059987,
            13.384891784820205,
            13.384767435749296,
            13.386707217864227,
            13.38658927783873,
            13.388535667352421,
            13.388422936933836,
            13.390372463282212,
            13.390260151980009,
            13.392207967934318,
            13.392092428046901,
            13.39403695876257,
            13.39391901525942,
            13.395863107145793,
            13.395746753012197,
            13.397694343089668,
            13.397582339593306,
            13.399534229860208,
            13.399425201042938,
            13.401378213008819,
            13.401268012747074,
            13.403218091659312,
            13.403103739716805,
            13.405049627412673,
            13.404931764415878,
            13.406875675919046,
            13.406757394388471,
            13.40870246425144,
            13.408586149017943,
            13.410533574487879,
            13.410419121039098,
            13.412367857838461,
            13.412253847469891,
            13.414202784464557,
            13.41408894208356,
            13.416038825292183,
            13.41592677056665,
            13.417879531420326,
            13.417770844814754,
            13.419727027918434,
            13.41962084772804,
            13.421578199594947,
            13.421471332616264,
            13.423426497848226,
            13.423316288206976,
            13.425268026169434,
            13.425154981654181,
            13.427105400452618,
            13.426992638764716,
            13.428944993768276,
            13.4288350083158,
            13.430790366292662,
            13.430682528860935,
            13.432638798724255,
            13.432530162204756,
            13.434484401989636,
            13.43437285224232,
            13.436324387652704,
            13.436210906791885,
            13.438162171082496,
            13.438050075872582,
            13.440004489273136,
            13.439896510827708,
            13.441855504347942,
            13.441751481453224,
            13.443713397939028,
            13.443610629195916,
            13.445572393338871,
            13.445468185164003,
            13.447428059545778,
            13.447321969287636,
            13.449280715107541,
            13.449174327318161,
            13.451133719459506,
            13.451028355415993,
            13.452988811737214,
            13.452883825834242,
            13.454843905950746,
            13.454737569769314,
            13.45669594020152,
            13.456587859393657,
            13.458545338220858,
            13.458437422933983,
            13.460396517689176,
            13.460291181970732,
            13.462253512671538,
            13.462151116689597,
            13.4641156940163,
            13.464014198641024,
            13.465978556882021,
            13.465875790602198,
            13.467838683972005,
            13.467734675597058,
            13.469697372141916,
            13.469594266903293,
            13.471559158096952,
            13.47145893846428,
            13.47342702539077,
            13.473329420510517,
            13.475299173218765,
            13.475201717791258,
            13.477170280849279,
            13.477070353537734,
            13.479035917046872,
            13.47893289688023,
            13.480896147311888,
            13.480791835979936,
            13.48275526699738,
            13.482652258707056,
            13.484618003178468,
            13.48451752097666,
            13.486485733609193,
            13.486386975284283,
            13.488356278812887,
            13.488257804833644,
            13.490227168973341,
            13.490128677576344,
            13.492098536027349,
            13.492000967516312,
            13.493972314652957,
            13.493876261836206,
            13.495848956374402,
            13.495753469482707,
            13.497725981791348,
            13.497629386660428,
            13.49960042739933,
            13.499502242982501,
            13.501472321013367,
            13.501373933355431,
            13.503344906080542,
            13.50324810747351,
            13.505221160563671,
            13.505126170375298,
            13.507100480462455,
            13.507005637489854,
            13.50897917579924,
            13.508882628588935,
            13.510854257993536,
            13.510755917198203,
            13.512726685506571,
            13.512628540380383,
            13.514600948665816,
            13.514505464441513,
            13.516481381849054,
            13.516389413679185,
            13.51836847950429,
            13.518278534801532,
            13.5202584581641,
            13.520167974912823,
            13.522146492933139,
            13.522054010946377,
            13.524030742300262,
            13.52393697333931,
            13.525913444655252,
            13.525820258364057,
            13.527798147113664,
            13.527706567392137,
            13.529686016218378,
            13.529595324661905,
            13.531575054479688,
            13.531483844338155,
            13.533462784909553,
            13.533370654122969,
            13.535349179777214,
            13.535257150552063,
            13.537236602246892,
            13.537145932502852,
            13.539127131769298,
            13.539038002416802,
            13.541020507127264,
            13.540932044819968,
            13.542914875687288,
            13.542826322342549,
            13.54480917556051,
            13.544720766371192,
            13.54670429607021,
            13.546616873218376,
            13.548601780745948,
            13.548515634216642,
            13.550501622555394,
            13.550415866504032,
            13.552401634103106,
            13.552314843282566,
            13.554299204754777,
            13.554210740741873,
            13.55619380536693,
            13.556104534150492,
            13.558087754764998,
            13.557999388784062,
            13.559984345865033,
            13.55989796641554,
            13.561885007052446,
            13.561800175561707,
            13.563788232610634,
            13.563703569388977,
            13.56569133968624,
            13.565605979108163,
            13.567593252923665,
            13.567507679423287,
            13.569495461542644,
            13.569410892941136,
            13.571400245235942,
            13.571317276020345,
            13.573308157668016,
            13.573226125622824,
            13.575217449206825,
            13.575135147657797,
            13.577125914248953,
            13.577042810769214,
            13.579033056343242,
            13.578949702248678,
            13.580940281068031,
            13.580857553517397,
            13.582849095135735,
            13.582767188547159,
            13.58475942975631,
            13.584677726766103,
            13.586669944366761,
            13.58658787992772,
            13.588579907932647,
            13.588497830725501,
            13.590490490814346,
            13.59040951431205,
            13.592403913732632,
            13.592324838975536,
            13.594321223904963,
            13.594243644079583,
            13.596241020713776,
            13.596163580338633,
            13.598160555341323,
            13.598082158364335,
            13.600078190805078,
            13.59999896514632,
            13.601994787533016,
            13.601915855396143,
            13.603912665682365,
            13.603834979457417,
            13.605833239374142,
            13.605756660120846,
            13.607755690000673,
            13.607679192165065,
            13.609677910040347,
            13.609600645170268,
            13.611598660838695,
            13.611520792949861,
            13.613518773494668,
            13.612218709543129,
            13.610922610988489,
            13.605254239087564,
            13.599806143256814,
            13.591461346286287,
            13.585539028179248,
            13.579118288401972,
            13.57690033761255,
            13.5750322758633,
            13.577026901510074,
            13.57816212910906,
            13.58150608206742,
            13.582454438337564,
            13.584644612776316,
            13.584210236050247,
            13.585500164269732,
            13.585086922444482,
            13.587450071980605,
            13.589033957044286,
            13.594007168124016,
            13.598482395245611,
            13.606288273533401,
            13.613240163890666,
            13.622912754289374,
            13.630871220469125,
            13.640585177766681,
            13.647584771973314,
            13.655587359780768,
            13.660461960726948,
            13.666467966481946,
            13.669893166134322,
            13.675354523496587,
            13.679140407670502,
            13.685719010269729,
            13.690928070740938,
            13.698845904491186,
            13.704866528411536,
            13.712894328537793,
            13.718223603293154,
            13.724887159599376,
            13.728334603657437,
            13.732802101443745,
            13.73392689399973,
            13.73608667723149,
            13.73507772964777,
            13.73540731592312,
            13.733022223265337,
            13.732547693984827,
            13.729980441295112,
            13.729887352652021,
            13.728068579273149,
            13.728752572381083,
            13.727373219034291,
            13.727771720991633,
            13.725226345000728,
            13.723559732320709,
            13.718394383709466,
            13.713974794820885,
            13.70651177687514,
            13.700639803485977,
            13.692814226001182,
            13.687570905681923,
            13.681086801620765,
            13.67747558711114,
            13.67256694000983,
            13.670254688309718,
            13.66637750250866,
            13.664945476178318,
            13.662003511455282,
            13.66165323077501,
            13.659955705979655,
            13.660855738613208,
            13.660244007248231,
            13.661895414872447,
            13.661662749035834,
            13.663415467157108,
            13.663209356263621,
            13.665182281225555,
            13.665601855406756,
            13.66875382377966,
            13.67088795863723,
            13.676181199568205,
            13.680626306647873,
            13.688131182840145,
            13.694355634331352,
            13.702975698968658,
            13.709453532582401,
            13.717454674347252,
            13.722528459312805,
            13.728612941624363,
            13.731587394240158,
            13.735793185621134,
            13.737427056829041,
            13.74107660078397,
            13.742968811516093,
            13.747595709727022,
            13.750876826192858,
            13.756954388741562,
            13.761329879216916,
            13.767837057044893,
            13.771772059344265,
            13.776961136519233,
            13.778857185270418,
            13.781579859087664,
            13.780946583462665,
            13.781421460278438,
            13.779092505561522,
            13.778571535258436,
            13.775961976087203,
            13.775788793212897,
            13.773980791220573,
            13.774851787428403,
            13.774101000139694,
            13.77580857731131,
            13.775491992086408,
            13.77707039557204,
            13.776044428768728,
            13.77636968805087,
            13.773777005723481,
            13.772466811291139,
            13.768518818548309,
            13.766360623262628,
            13.762238211553523,
            13.760529197878661,
            13.757320478228664,
            13.756696497128686,
            13.754467183327968,
            13.75448825895289,
            13.752493234150535,
            13.752393515829112,
            13.750117029236414,
            13.749813681545788,
            13.747653839178703,
            13.747927816873968,
            13.746838507677197,
            13.748556778418084,
            13.74906462121347,
            13.752259809330859,
            13.753855668370406,
            13.757597997193656,
            13.759150794987065,
            13.762412101276517,
            13.763277889207586,
            13.765990942120254,
            13.766724860721155,
            13.76993106922513,
            13.771793539108067,
            13.776614907884728,
            13.780261151705211,
            13.786653675589953,
            13.79128340900408,
            13.7978218527036,
            13.801674745575504,
            13.806651519925396,
            13.808451495474891,
            13.81131062537004,
            13.811336234917789,
            13.813104851369651,
            13.812865757165241,
            13.815150178639342,
            13.815953987136545,
            13.81944913344357,
            13.821239241315261,
            13.825192905708484,
            13.82675847994603,
            13.829836105287832,
            13.83006261103619,
            13.831621988089239,
            13.830450730347415,
            13.830967082859893,
            13.829239132022877,
            13.829687414892305,
            13.82828932846892,
            13.829302646337752,
            13.828536561299991,
            13.830088927279085,
            13.82967213949631,
            13.83132056570215,
            13.830761919842125,
            13.83205241574948,
            13.831003671918644,
            13.83172695766411,
            13.830127017375752,
            13.830365841792222,
            13.828417767363248,
            13.828478903894137,
            13.826560795913025,
            13.826867211833388,
            13.825402810527585,
            13.826331760538295,
            13.825595642389509,
            13.827270562721566,
            13.827205698565777,
            13.82939164742956,
            13.829625695770439,
            13.83188474322531,
            13.832002483295383,
            13.834028712699201,
            13.83389319030384,
            13.83574830496137,
            13.835601423287834,
            13.837662041733907,
            13.837935316313605,
            13.840604433669398,
            13.841586442253508,
            13.844975583789548,
            13.846569138278682,
            13.850381916225018,
            13.852146599358036,
            13.855881995839837,
            13.857359121084137,
            13.860683976527078,
            13.861719944145925,
            13.864658709891962,
            13.865411882225722,
            13.868182406435423,
            13.868852745498373,
            13.871587656862417,
            13.872223946928656,
            13.8749147369982,
            13.875493055360117,
            13.878140843881233,
            13.87870481722851,
            13.881372990485637,
            13.881964957607337,
            13.884613290336809,
            13.885078206651315,
            13.88743124453876,
            13.887421947580037,
            13.889143631187132,
            13.888434171658773,
            13.88949460354231,
            13.888289173759894,
            13.889108298163102,
            13.887959738284245,
            13.88910417589657,
            13.8884633004675,
            13.890168378633227,
            13.89001062580445,
            13.892011929317675,
            13.891912921912969,
            13.893734361278874,
            13.893280274155558,
            13.894654988648384,
            13.89377108144236,
            13.894818251056876,
            13.893781929198326,
            13.894884546781668,
            13.894116579287015,
            13.895671094286733,
            13.895480075408607,
            13.897658509964977,
            13.898045251884959,
            13.900670434665571,
            13.901307658777569,
            13.903962217292474,
            13.904430280209048,
            13.906780625040803,
            13.906903257211567,
            13.90895831599763,
            13.908907482778076,
            13.910939336940224,
            13.910997862557956,
            13.913224242226804,
            13.91349152122828,
            13.915893537453655,
            13.916265160599423,
            13.918715613842295,
            13.919101670312372,
            13.921584630980426,
            13.922050595894149,
            13.924678782643,
            13.925338317353322,
            13.9281688019489,
            13.928987051512173,
            13.931881228621513,
            13.93263387472443,
            13.935324873116336,
            13.935752591800266,
            13.938041545943406,
            13.93804335889606,
            13.939949671083959,
            13.939669175713654,
            13.9414430992177,
            13.941206763425868,
            13.943196614806105,
            13.943314383104479,
            13.94571791796146,
            13.946215983899997,
            13.948850025204834,
            13.94934293713068,
            13.951680383250526,
            13.951604565113634,
            13.953181913173133,
            13.952298040791874,
            13.953184796447395,
            13.951879559509898,
            13.952709069303246,
            13.951724847963142,
            13.953180521849944,
            13.952989348016047,
            13.955234438567373,
            13.95567355924728,
            13.958280956874262,
            13.9587783794588,
            13.961171492321817,
            13.961271334643634,
            13.963195340061688,
            13.962868962645224,
            13.964494575755317,
            13.96404836763135,
            13.965741324075466,
            13.965524096880067,
            13.967560735679584,
            13.967738654337886,
            13.970162587053657,
            13.970661980719186,
            13.973302672474887,
            13.973889777439936,
            13.976488463749085,
            13.976922480543152,
            13.97929309733113,
            13.97946942680013,
            13.981600313597724,
            13.981591848487533,
            13.983619528255105,
            13.983593001650739,
            13.985683577338904,
            13.985777813110246,
            13.988029019630638,
            13.988297229105378,
            13.990719832369479,
            13.991135814400977,
            13.993665854042696,
            13.994128628243821,
            13.996626520629782,
            13.996968113305137,
            13.999257724254818,
            13.999327688404179,
            14.001322491191011,
            14.001128505252112,
            14.002941520152184,
            14.002683787428069,
            14.004558365610237,
            14.004462821507033,
            14.006548987383788,
            14.00665189946767,
            14.008866319851208,
            14.008994524134991,
            14.011127023564029,
            14.01109526401217,
            14.01303264973874,
            14.01282337480896,
            14.014634112924,
            14.014369615585352,
            14.016186410354713,
            14.01597045956705,
            14.017848846603968,
            14.017687187379053,
            14.019604306641767,
            14.019470437973972,
            14.021420628822128,
            14.02134003126428,
            14.023373286100224,
            14.0234027743643,
            14.025556353975489,
            14.025694843700968,
            14.027919663779912,
            14.028077377707575,
            14.030263582518508,
            14.030337184481958,
            14.032416395786385,
            14.032389160599777,
            14.034404290323756,
            14.034368940291252,
            14.036445191134348,
            14.036532594439741,
            14.038780202801128,
            14.039057090266631,
            14.041483273186692,
            14.041894112114953,
            14.044386529095867,
            14.044782886351456,
            14.0471838574312,
            14.04743166697952,
            14.04965917432645,
            14.049746304941706,
            14.051860137705567,
            14.05190059994655,
            14.054038180113928,
            14.054153797652631,
            14.056388341913284,
            14.056584530498654,
            14.058855256583534,
            14.059027107140182,
            14.061218235965853,
            14.061275882400935,
            14.063346994595491,
            14.063307858142892,
            14.065320024655485,
            14.065262556959063,
            14.067280367852447,
            14.067230991849712,
            14.06923605591124,
            14.069140666973077,
            14.071069945986288,
            14.070886134987873,
            14.072743523686931,
            14.072532343245598,
            14.074426632785283,
            14.074320869327366,
            14.076372205189287,
            14.07644682589632,
            14.078660213897663,
            14.078844536156844,
            14.081085918894232,
            14.08120965980337,
            14.083309459135364,
            14.083238553780546,
            14.08512801436158,
            14.084873727374287,
            14.086645822985368,
            14.086368197311742,
            14.088223521110919,
            14.08812855936143,
            14.090239503647716,
            14.090431225346649,
            14.092808019731166,
            14.093194904851416,
            14.095656686025116,
            14.096000882658267,
            14.09830117322901,
            14.098399593077794,
            14.100425198429342,
            14.100280556903492,
            14.102151512354482,
            14.101974406744866,
            14.103945291973723,
            14.103978047697943,
            14.106227558269133,
            14.106550393224488,
            14.109048577640053,
            14.10953449604942,
            14.112088046722882,
            14.112519397347818,
            14.114926204789676,
            14.115149746936638,
            14.117324075165548,
            14.117327119319725,
            14.119322422092736,
            14.119208396216663,
            14.12115808730639,
            14.121067068074879,
            14.123097004402247,
            14.123121665209801,
            14.125278384378234,
            14.125413684521504,
            14.127643100176726,
            14.127798608006117,
            14.129991724960604,
            14.13006260478869,
            14.132138000770851,
            14.132080593874043,
            14.134036823231376,
            14.133887329461338,
            14.135787155202124,
            14.13562015365148,
            14.137537581226972,
            14.137416892494358,
            14.139401426157342,
            14.139360612696883,
            14.141429267301476,
            14.141467883356555,
            14.1436002725898,
            14.143677551609692,
            14.145814418137995,
            14.145860849843977,
            14.14793522615065,
            14.147902089597878,
            14.149897397561489,
            14.149806850006541,
            14.151781438408463,
            14.15171428315611,
            14.153752278525658,
            14.153774546405245,
            14.155909274096842,
            14.15601565571022,
            14.158209325949159,
            14.158343847738621,
            14.160539984120327,
            14.160661473300955,
            14.162841787380543,
            14.162954812524191,
            14.165137971818417,
            14.165263723900594,
            14.167462720508695,
            14.167599526444732,
            14.169799273143738,
            14.169923821638669,
            14.17210270521452,
            14.17220288372721,
            14.17436368893275,
            14.174457357501268,
            14.176628057508353,
            14.176746332951666,
            14.178951751584073,
            14.179106629463682,
            14.181340570543483,
            14.18150710789736,
            14.183728476276407,
            14.183855639757738,
            14.18601296673178,
            14.18605889248014,
            14.188130667087833,
            14.188100886106028,
            14.190122095386208,
            14.190076150973717,
            14.19211929329932,
            14.192126968695298,
            14.19424164850075,
            14.194320186755476,
            14.196485508078794,
            14.196581407650129,
            14.198724429418924,
            14.198764427832039,
            14.200829833825544,
            14.20078916322187,
            14.20278648446397,
            14.202702477953899,
            14.204684296794866,
            14.20460896436299,
            14.206614796723365,
            14.206568710253741,
            14.20860191815003,
            14.208578351030901,
            14.210631162914382,
            14.210628953261896,
            14.212708556368014,
            14.212740473220855,
            14.21485733287566,
            14.214923570851717,
            14.2170622872017,
            14.217131478700857,
            14.219251438812435,
            14.219283614286581,
            14.221358314812157,
            14.221349648605774,
            14.22340265736711,
            14.223401442679744,
            14.22549623744397,
            14.225567624261288,
            14.227755210746558,
            14.22792339112761,
            14.23019280585978,
            14.230411055120804,
            14.232686616513277,
            14.23286356442398,
            14.235056206840326,
            14.235123181792837,
            14.23720054999864,
            14.237169991650006,
            14.239189351641024,
            14.23915307502137,
            14.24122234149499,
            14.241281320254707,
            14.243471649235119,
            14.243650677752846,
            14.245933692592942,
            14.246156994532235,
            14.248425949777406,
            14.248579645064275,
            14.250738420849423,
            14.250764537181858,
            14.252804059718194,
            14.252741788724158,
            14.254738119983088,
            14.254681780121224,
            14.256726731761042,
            14.256747264426075,
            14.258879171633396,
            14.258978394044668,
            14.261166299406625,
            14.26129005728334,
            14.263468451350526,
            14.263552512583445,
            14.265668170542682,
            14.265677663618952,
            14.267717312570326,
            14.267660775604739,
            14.269652335123048,
            14.269571895165214,
            14.27156570363357,
            14.271512118581171,
            14.273552507633859,
            14.27355721173496,
            14.27565885836907,
            14.275718606881803,
            14.27786205899229,
            14.277945897938409,
            14.280094356621753,
            14.280166289467552,
            14.282289693053613,
            14.282329582277015,
            14.284419540867681,
            14.28443079147079,
            14.286501501326825,
            14.286506525673296,
            14.28858593415751,
            14.288614077526404,
            14.290728893999734,
            14.290799539376245,
            14.292958012081222,
            14.293065976121305,
            14.295249510957944,
            14.295366011621311,
            14.297541002544307,
            14.297634815537066,
            14.299778834069379,
            14.299840961513702,
            14.301959401990537,
            14.302006958410601,
            14.304123227303428,
            14.304178967310584,
            14.306309605345774,
            14.30638018058837,
            14.308522254764483,
            14.308597906488558,
            14.310739591029623,
            14.310811163185946,
            14.312948666096545,
            14.31301854197767,
            14.315157830395584,
            14.315232285806253,
            14.317375708379679,
            14.317450704043416,
            14.31958735871789,
            14.31964686730553,
            14.321759605679269,
            14.321789490878842,
            14.323871564591428,
            14.32387477381426,
            14.325939472355635,
            14.3259379320818,
            14.328012086447053,
            14.328032924471316,
            14.33013836908097,
            14.330193727577836,
            14.332329415409752,
            14.332404383144286,
            14.334543462296985,
            14.334603999065912,
            14.336712347419322,
            14.336731678002671,
            14.338796782398624,
            14.338780228846815,
            14.34082522638893,
            14.340809144534049,
            14.342875764062391,
            14.34289801500178,
            14.345011731024577,
            14.345080268993044,
            14.347230432845798,
            14.347319681937904,
            14.349472431355359,
            14.349548322607177,
            14.35167642680041,
            14.351722983798211,
            14.353822997138508,
            14.353847314946755,
            14.355933518260791,
            14.355952813013744,
            14.358042475690134,
            14.35807210537051,
            14.360178293638604,
            14.3602291572156,
            14.36236042349303,
            14.36243821966152,
            14.364595667577007,
            14.364695517102668,
            14.366866936165238,
            14.36696966046646,
            14.369130857202421,
            14.369210778634091,
            14.371339391382044,
            14.371381862677332,
            14.373474725466195,
            14.373489453373274,
            14.375568359627856,
            14.375585863429734,
            14.377684653789458,
            14.377735832734558,
            14.379875911527606,
            14.379967833525257,
            14.382139158624554,
            14.382245478744736,
            14.384409530274723,
            14.38448676182901,
            14.386604119433962,
            14.386625660127798,
            14.38868930373539,
            14.388670245907825,
            14.390715147716868,
            14.390703227503295,
            14.392779613137435,
            14.392816399362331,
            14.39494793631772,
            14.395034199772347,
            14.397199144483437,
            14.39729635836349,
            14.399448675003292,
            14.399513999917737,
            14.401623110828233,
            14.401644019889666,
            14.403716470173649,
            14.403715358645911,
            14.405783075129058,
            14.40579368011992,
            14.407885419647968,
            14.407926420881168,
            14.41004885864838,
            14.410115363612519,
            14.412254749106808,
            14.41232794382713,
            14.414464265370547,
            14.41452654190654,
            14.41664688284466,
            14.416691491428303,
            14.418795365291388,
            14.418827354103385,
            14.42092394260932,
            14.42095465089087,
            14.423055716713428,
            14.423095487493477,
            14.425208965337823,
            14.42526261487918,
            14.42739020613837,
            14.427456605416602,
            14.429594648727857,
            14.429668083403712,
            14.431808917502252,
            14.43188032913568,
            14.434014009226267,
            14.434073803836007,
            14.436192581764196,
            14.436236529594531,
            14.438341095191866,
            14.438375155268275,
            14.440476081875929,
            14.440513282385496,
            14.442623294328328,
            14.442673006767563,
            14.444795960145917,
            14.444855757016441,
            14.446983828220112,
            14.44704293868228,
            14.449165351625147,
            14.449215966471293,
            14.451329462939484,
            14.451373181492535,
            14.453482802150077,
            14.453525848532905,
            14.455636652388812,
            14.455681120227602,
            14.457791977017138,
            14.457834241386323,
            14.459941069352148,
            14.459978611581896,
            14.462082121324116,
            14.462119477619225,
            14.464227158677105,
            14.464273089855787,
            14.466392357112795,
            14.466450775625987,
            14.46858036252091,
            14.468644500310674,
            14.470773147094725,
            14.470829283924012,
            14.472943820192747,
            14.472982142081293,
            14.475078742945975,
            14.475102665649544,
            14.477191999444806,
            14.477217791461214,
            14.47931870664518,
            14.479364089272948,
            14.481489221369237,
            14.481558850107461,
            14.483703331374869,
            14.483783485943611,
            14.485927332251833,
            14.485995876294162,
            14.488119556652691,
            14.488163675610046,
            14.490263821965158,
            14.490290009973599,
            14.492381291013686,
            14.492408855746717,
            14.494510911056572,
            14.494555733843448,
            14.49667774766614,
            14.496741156826396,
            14.4988771357447,
            14.498947877096299,
            14.501083956006205,
            14.501148367077384,
            14.503273211546457,
            14.503323643821574,
            14.505433770138033,
            14.505470666789428,
            14.507569953484811,
            14.50759980474443,
            14.50969668170493,
            14.509728968573434,
            14.511833073386079,
            14.511876522255996,
            14.513994424361485,
            14.514052410909535,
            14.516183337487568,
            14.51625074561008,
            14.518385548281636,
            14.51845040187937,
            14.52057604049481,
            14.520626351443724,
            14.522734107665542,
            14.522766118769944,
            14.524858330506895,
            14.52488043822298,
            14.52697056077924,
            14.52699914687161,
            14.52910363584526,
            14.52915211608159,
            14.53127848776311,
            14.53134667205746,
            14.533486585651232,
            14.53355933673219,
            14.53569372230151,
            14.535751970934633,
            14.537865890183994,
            14.537902162408507,
            14.539997376194272,
            14.540022295325421,
            14.542115931278971,
            14.542149202656546,
            14.54425914845796,
            14.544312895148977,
            14.546443102079493,
            14.546512631284358,
            14.548651309638082,
            14.54872081105362,
            14.550851785313498,
            14.550908237344231,
            14.553023948092665,
            14.553066240834056,
            14.555171373866145,
            14.555208232023396,
            14.557313204823494,
            14.557354313372436,
            14.559466347901044,
            14.55951537101624,
            14.561634575235836,
            14.561688664639789,
            14.563810395988703,
            14.563864426443324,
            14.565984151692298,
            14.566035042416395,
            14.568151326033181,
            14.568199216016488,
            14.57031319009841,
            14.570359581607711,
            14.572472521307681,
            14.572518074741488,
            14.574630081408642,
            14.574674576366206,
            14.576785679156295,
            14.57682979877719,
            14.578941580439242,
            14.578987629607823,
            14.58110252675575,
            14.581152333501919,
            14.583270747205354,
            14.583322923637922,
            14.585441719448703,
            14.585492084474105,
            14.587607072651025,
            14.587652566536299,
            14.589762706203047,
            14.589804573332309,
            14.591913089714886,
            14.591955572559144,
            14.594066627743949,
            14.594112718050503,
            14.596227578806335,
            14.596276802182409,
            14.598393796775177,
            14.598444166178133,
            14.600561758842247,
            14.600612745953448,
            14.602731331888762,
            14.60278383606903,
            14.604904035903601,
            14.60495769853192,
            14.607077830187002,
            14.607129717774335,
            14.609246320379007,
            14.609293341623086,
            14.611404797488014,
            14.6114475237949,
            14.613556851714009,
            14.613600383121302,
            14.615713744395123,
            14.615764026798097,
            14.617885652374014,
            14.61794410049017,
            14.62007192027285,
            14.620133103647525,
            14.622259208636372,
            14.622314204895822,
            14.6244305676532,
            14.624473999291517,
            14.62657931339588,
            14.626614464788076,
            14.628716188227848,
            14.628753285904644,
            14.630862273547088,
            14.630910478349051,
            14.633032088690129,
            14.63309174908909,
            14.635221153328146,
            14.635283339745413,
            14.637409467526268,
            14.63746339798449,
            14.63957804990676,
            14.639619714788864,
            14.641723696423718,
            14.64175821599757,
            14.643859622505197,
            14.643896182592755,
            14.646003436822696,
            14.646048189413598,
            14.648164349998943,
            14.648217146191108,
            14.650339332411633,
            14.650395465638503,
            14.652518115957307,
            14.652572142064628,
            14.654690622797808,
            14.654739219382371,
            14.656851771186425,
            14.656894796206174,
            14.659002857685131,
            14.659043091827549,
            14.661150513799356,
            14.661192399321585,
            14.663303692695663,
            14.663351192093977,
            14.665469159371149,
            14.665523441338237,
            14.667647276387903,
            14.667705562074069,
            14.66983075979143,
            14.669887432266556,
            14.672008105012218,
            14.672057995109967,
            14.674170693508998,
            14.674212820959312,
            14.676319456555817,
            14.676358456137336,
            14.678465705259867,
            14.678509078466647,
            14.680623792761729,
            14.680676285524584,
            14.682799999059725,
            14.682859500658736,
            14.684986787549533,
            14.685045681839654,
            14.687168343374516,
            14.687219643811758,
            14.689333386251882,
            14.689376366097221,
            14.691484046208274,
            14.691524344838712,
            14.693632995749368,
            14.693677379695671,
            14.695792060564344,
            14.695842887288748,
            14.69796301460812,
            14.698017173967997,
            14.700138068794644,
            14.70019053331525,
            14.702307923432379,
            14.702356035697939,
            14.704469177600302,
            14.70451400707531,
            14.706625234453057,
            14.70666965229664,
            14.708781655666513,
            14.708827571854911,
            14.71094124426633,
            14.710988515471975,
            14.713103012061175,
            14.713150511067191,
            14.715264893347218,
            14.71531222595845,
            14.717426745240012,
            14.71747473338349,
            14.719590413733407,
            14.719639896503594,
            14.721756965469055,
            14.721807342869432,
            14.723924401235081,
            14.723973749463575,
            14.726088873226225,
            14.7261357849737,
            14.728248568732383,
            14.728293812561368,
            14.73040609864298,
            14.730452165968018,
            14.732566485903192,
            14.732615342077771,
            14.734732612051012,
            14.734783966130877,
            14.736902804607695,
            14.736954602746685,
            14.739072799503312,
            14.739123182439869,
            14.741239569343414,
            14.741288158006284,
            14.743403051467332,
            14.74345058242632,
            14.745564886463455,
            14.745612197472,
            14.74772662300743,
            14.747774326935364,
            14.749889486053192,
            14.749938287765417,
            14.752054934420869,
            14.752105531843036,
            14.754224036725304,
            14.75427624324815,
            14.756395661005463,
            14.756447754976804,
            14.758565790314726,
            14.758615269367091,
            14.760729764936798,
            14.760775318081087,
            14.762886253158527,
            14.762929313837688,
            14.765039455864773,
            14.76508369776861,
            14.767196922692754,
            14.767245649528945,
            14.769363907932501,
            14.769417215256546,
            14.77153856761469,
            14.77159276078271,
            14.773712445196708,
            14.773762654083733,
            14.775876767424286,
            14.775920936988626,
            14.778029816121453,
            14.778070669450557,
            14.780178894856256,
            14.780221900782806,
            14.782334640431905,
            14.78238355256358,
            14.784502340740552,
            14.784556198855832,
            14.786677853926477,
            14.78673202691828,
            14.788851510392867,
            14.788901633691907,
            14.791016107882967,
            14.791061332406706,
            14.793171940471375,
            14.79321498081903,
            14.795325335772922,
            14.795369908980277,
            14.797483156145674,
            14.797531338946513,
            14.799648285961133,
            14.799699663225795,
            14.801818912014909,
            14.801871472834051,
            14.803990760261904,
            14.804042349175681,
            14.8061598677724,
            14.806209206976725,
            14.808324288647121,
            14.808371331813262,
            14.81048452762154,
            14.810530326346608,
            14.812643091247558,
            14.812689331451082,
            14.814803405002635,
            14.81485165301359,
            14.816968193343449,
            14.817018990685511,
            14.819137750286217,
            14.819190021270515,
            14.821309167662527,
            14.821360581197347,
            14.823477662902143,
            14.823526117711829,
            14.825639843839966,
            14.825685190216262,
            14.82779668207258,
            14.827841149280616,
            14.829953335994077,
            14.829999939333526,
            14.83211527107894,
            14.83216534012223,
            14.834283722308271,
            14.834335765431469,
            14.836454657051924,
            14.836505688817688,
            14.83862233536658,
            14.838670454324124,
            14.840784173811585,
            14.840829997432515,
            14.84294245868201,
            14.84298823272561,
            14.84510169782493,
            14.845149168028072,
            14.847264545319092,
            14.847313664530645,
            14.84943011294206,
            14.849479560220132,
            14.85159568151333,
            14.851644358479113,
            14.853759582221116,
            14.853807538217268,
            14.855922408473837,
            14.85597046590658,
            14.858085783394685,
            14.858134459835213,
            14.860250304842005,
            14.86029920665682,
            14.86241485772193,
            14.862463149734282,
            14.8645779540226,
            14.864625395830707,
            14.8667396592732,
            14.866787085332199,
            14.868901976081382,
            14.868950607614686,
            14.871067044534705,
            14.871117231517204,
            14.873234838123544,
            14.873285520219454,
            14.875402774005956,
            14.87545230701086,
            14.877567840949986,
            14.877615446127528,
            14.879729261011413,
            14.879775697126874,
            14.88188912612329,
            14.881935983197216,
            14.884050520556592,
            14.884098899933228,
            14.886215063485729,
            14.88626487142426,
            14.888382041601517,
            14.888432327854005,
            14.890549428134193,
            14.890599185486394,
            14.892715405255139,
            14.892764081178072,
            14.894879142725905,
            14.894926705797388,
            14.897040813240316,
            14.897087673377833,
            14.89920143805368,
            14.899248375720802,
            14.901362689633267,
            14.90141061554337,
            14.903526259377095,
            14.903575681566842,
            14.905692735545877,
            14.905743230362454,
            14.90786076079332,
            14.907910991579612,
            14.91002747154019,
            14.910075990694942,
            14.912190364834345,
            14.912236754379101,
            14.914349406453375,
            14.914394846312987,
            14.91650758581769,
            14.91655419663742,
            14.918669031062286,
            14.918718286547978,
            14.920835800887552,
            14.920887230540671,
            14.923005941370498,
            14.923057326514552,
            14.925174732102583,
            14.925223816086167,
            14.92733839978866,
            14.92738473527205,
            14.9294972206485,
            14.929542534144716,
            14.931655266114632,
            14.931702001201934,
            14.933816997857804,
            14.933866333589478,
            14.935983725908208,
            14.936034776571745,
            14.938152909236834,
            14.93820365004494,
            14.940320566676121,
            14.940369503917559,
            14.94248442175244,
            14.942531567343558,
            14.944645201189601,
            14.94469175084786,
            14.946805497805826,
            14.946852759781521,
            14.948967625587102,
            14.94901616609095,
            14.951132256072533,
            14.951181778076304,
            14.953298507790706,
            14.953348285232515,
            14.955464907407276,
            14.955514280675779,
            14.95763027351127,
            14.957678889960349,
            14.959794068282854,
            14.959841901641752,
            14.961956396880922,
            14.962003726386378,
            14.964117970225587,
            14.964165352352012,
            14.966279986816083,
            14.96632806518538,
            14.968443627960895,
            14.968492718903406,
            14.97060920240098,
            14.970658935070361,
            14.972775629937004,
            14.97282507712979,
            14.974941016254952,
            14.974989385011526,
            14.977104137975466,
            14.977151474725467,
            14.979265573667028,
            14.979312781121152,
            14.981427299029448,
            14.981475365974738,
            14.983590983233874,
            14.98364012622114,
            14.985756564785959,
            14.985806100049885,
            14.987922454862293,
            14.987971491951924,
            14.990087093862009,
            14.99013533480921,
            14.992250286038825,
            14.992298169005586,
            14.994413089702867,
            14.994461230112883,
            14.996576569152218,
            14.996625136245825,
            14.99874077558691,
            14.998789422278357,
            15.000904923173657,
            15.000953266510386,
            15.00306843015639,
            15.003116530222051,
            15.005231658374875,
            15.005279983319525,
            15.007395561875754,
            15.007444469336178,
            15.009560597297138,
            15.00960986709871,
            15.011726033802425,
            15.011774967323369,
            15.013890463723207,
            15.013938519816172,
            15.01605313463007,
            15.016100508239425,
            15.018214823332038,
            15.018262365960702,
            15.020377304495085,
            15.020425798657868,
            15.022541806696218,
            15.022591255974007,
            15.024707885821229,
            15.024757494757147,
            15.026873786355374,
            15.02692264446192,
            15.029037937396012,
            15.02908576191431,
            15.031200194741409,
            15.031247487055992,
            15.033361799358836,
            15.033409370525895,
            15.035524285358711,
            15.035572648085399,
            15.037688400925227,
            15.037737511986435,
            15.039853821065414,
            15.039903239070853,
            15.0420195818837,
            15.042068782998228,
            15.044184693418146,
            15.04423331282549,
            15.046348560408205,
            15.046396517628153,
            15.04851118918564,
            15.048558733282654,
            15.050673229846112,
            15.050720874865576,
            15.052835764095953,
            15.052884052791967,
            15.054999756520822,
            15.055048907362888,
            15.057165370699252,
            15.0572150366702,
            15.059331648357649,
            15.059381042126056,
            15.061496974927351,
            15.061545385823393,
            15.063660203133011,
            15.06370757641593,
            15.065821650249937,
            15.065868735630879,
            15.06798306151827,
            15.068030905022631,
            15.070146358104495,
            15.070195472589141,
            15.072312078616264,
            15.072361986633616,
            15.074478856596507,
            15.074528445753224,
            15.076644481899557,
            15.076692905061968,
            15.078807688694802,
            15.078855035072387,
            15.080969128894857,
            15.081016295381794,
            15.083130726354796,
            15.0831786443796,
            15.085294061779678,
            15.085342981355524,
            15.08745921783106,
            15.087508625095694,
            15.089624958101204,
            15.089674092969034,
            15.091789879788564,
            15.091838336006553,
            15.093953454521134,
            15.094001382289555,
            15.096116185200138,
            15.096164038834957,
            15.098278980079733,
            15.098327123002953,
            15.100442428835557,
            15.100490933892253,
            15.102606549525667,
            15.102655277083315,
            15.104771027104263,
            15.104819809389802,
            15.106935552534011,
            15.106984282423959,
            15.109099930373432,
            15.10914852621584,
            15.111263993832317,
            15.111312372049788,
            15.113427599714576,
            15.11347575075326,
            15.115590809738165,
            15.11563889368906,
            15.117754023101377,
            15.117802316584786,
            15.119917771937963,
            15.119966445697166,
            15.122082260633277,
            15.122131192765629,
            15.124247105431202,
            15.124295952086847,
            15.126411613540625,
            15.126460105316795,
            15.128575388070992,
            15.128623566849654,
            15.130738665818697,
            15.130786822282417,
            15.132902047778217,
            15.132950429603682,
            15.13506591174825,
            15.13511450665986,
            15.13723011111668,
            15.137278713460915,
            15.13939422983728,
            15.139442690553565,
            15.141558068208198,
            15.141606446528172,
            15.143721823268933,
            15.143770285870715,
            15.145885794812578,
            15.145934389339637,
            15.148049970244884,
            15.14809853402128,
            15.150213968855788,
            15.150262288910987,
            15.1523774419475,
            15.15242551210519,
            15.154540527773968,
            15.154588626340583,
            15.156703855053834,
            15.15675232445031,
            15.158868006543173,
            15.158916915780559,
            15.161032913489272,
            15.161081933725917,
            15.163197793906235,
            15.163246445254423,
            15.165361776869752,
            15.16540985035141,
            15.167524684802956,
            15.167572451144842,
            15.169687242282961,
            15.169735239144373,
            15.171850487204267,
            15.171899068781457,
            15.174014904885233,
            15.174063957743357,
            15.176180055213095,
            15.176229118094959,
            15.178344983900764,
            15.178393635016654,
            15.180508999474732,
            15.18055716225301,
            15.18267214137314,
            15.182720083014146,
            15.184835031601246,
            15.184883119690795,
            15.18699835331686,
            15.187046804066782,
            15.18916241672406,
            15.189211203763307,
            15.191327065933791,
            15.1913759885404,
            15.193491859695996,
            15.193540671599052,
            15.195656326778632,
            15.195704847732145,
            15.197820170995492,
            15.197868361715841,
            15.199983401314029,
            15.20003139611736,
            15.202146364955304,
            15.202194431967762,
            15.204309618802412,
            15.204358023154668,
            15.206473619383317,
            15.206522437548756,
            15.208638375207741,
            15.208687393878456,
            15.210803339948562,
            15.21085216195089,
            15.212967730232016,
            15.213016059654592,
            15.215131113467834,
            15.215179010056815,
            15.217293804495291,
            15.217341672337504,
            15.219456679988944,
            15.219504960488585,
            15.221620495926146,
            15.221669307821166,
            15.223785267511559,
            15.223834309093007,
            15.225950260641305,
            15.225999065912049,
            15.228114610664392,
            15.228162932806079,
            15.230278021466823,
            15.230326009560464,
            15.232440945753737,
            15.232488982142222,
            15.234604140587983,
            15.234652511803873,
            15.236768039806968,
            15.236816735033635,
            15.238932484143746,
            15.238981264532732,
            15.241096967146852,
            15.241145598578797,
            15.24326109750028,
            15.243309523557791,
            15.245424856477946,
            15.245473184473731,
            15.247588489584352,
            15.247636849079946,
            15.249752219037696,
            15.249800649832892,
            15.251916077460805,
            15.251964540530544,
            15.254079980382244,
            15.25412844505324,
            15.256243893590828,
            15.256292384246976,
            15.258407879333745,
            15.258456429272513,
            15.26057197775539,
            15.260620556391942,
            15.262736089863758,
            15.262784605042562,
            15.264900032464325,
            15.264948420226467,
            15.267063727704475,
            15.267112031689784,
            15.26922731439165,
            15.269275658527697,
            15.271391038964893,
            15.271439513638114,
            15.273555027636363,
            15.27360360759679,
            15.275719177022658,
            15.275767754968946,
            15.277883271002239,
            15.277931764488812,
            15.280047187376297,
            15.280095603214775,
            15.282210976336444,
            15.28225937439742,
            15.284374753570688,
            15.284423166996618,
            15.286538557355911,
            15.28658696650482,
            15.288702338898396,
            15.28875072339445,
            15.29086608173531,
            15.290914478578543,
            15.293029886721698,
            15.293078372396181,
            15.295193893918807,
            15.295242495631676,
            15.297358103203763,
            15.297406734112585,
            15.299522294516734,
            15.299570800395749,
            15.301686176951343,
            15.301734474305732,
            15.303849665926592,
            15.303897846016795,
            15.306013024126386,
            15.306061306498364,
            15.308176689568938,
            15.30822524170459,
            15.310340902150678,
            15.310389679678579,
            15.312505459932268,
            15.312554222801324,
            15.314669852370237,
            15.314718358670525,
            15.31683367974518,
            15.316881890668299,
            15.318996992865031,
            15.3190451057188,
            15.321160249898604,
            15.321208531858858,
            15.323323934274221,
            15.32337250748062,
            15.325488174657956,
            15.32553693531549,
            15.327652680572982,
            15.327701402710268,
            15.329817008054562,
            15.329865523701287,
            15.331980898525245,
            15.332029203687014,
            15.334144422376362,
            15.334192647005139,
            15.33630786634528,
            15.336356163316225,
            15.33847150840623,
            15.338519958738765,
            15.340635460588018,
            15.340684048078245,
            15.342799651117694,
            15.34284829340077,
            15.34496389980579,
            15.345012496122102,
            15.347128012050227,
            15.347176485166202,
            15.34929185901219,
            15.349340190110986,
            15.351455442487655,
            15.351503692557962,
            15.3536189218202,
            15.353667214960772,
            15.355782553129075,
            15.355831006370238,
            15.357946531061948,
            15.357995163665677,
            15.360110825197566,
            15.360159522900354,
            15.362275160232095,
            15.362323745848059,
            15.364439202054044,
            15.364487573351532,
            15.366602825380447,
            15.366651045776592,
            15.368766232122795,
            15.368814485791539,
            15.370929796726138,
            15.370978238029629,
            15.373093758903678,
            15.373142386506359,
            15.375258032094877,
            15.37530669862798,
            15.377422294287769,
            15.377470838236896,
            15.379586269891945,
            15.379634647525918,
            15.38174994581324,
            15.381798249831995,
            15.383913543326557,
            15.383961905603805,
            15.386077299890559,
            15.38612577755692,
            15.388241274614067,
            15.388289819964577,
            15.39040534072231,
            15.390453866699744,
            15.39256933863033,
            15.392617804365699,
            15.394733223320635,
            15.394781657766814,
            15.396897071343567,
            15.396945523823447,
            15.39906096647676,
            15.39910944587615,
            15.401224900000415,
            15.401273368499858,
            15.403388790816429,
            15.40343721444782,
            15.405552593794091,
            15.405600989890672,
            15.407716369061482,
            15.407764795415027,
            15.409880230521708,
            15.40992872613542,
            15.412044226490544,
            15.412092767612563,
            15.414208281188671,
            15.414256800275218,
            15.416372260961381,
            15.416420709114163,
            15.418536096967493,
            15.418584486230245,
            15.420699841135416,
            15.420748227701267,
            15.422863608329116,
            15.422912039953793,
            15.425027474160416,
            15.425075956090517,
            15.427191429194728,
            15.427239934583817,
            15.429355415641723,
            15.429403917346676,
            15.4315193865597,
            15.431567872553494,
            15.433683322861476,
            15.433731786803776,
            15.435847210275867,
            15.43589564170636,
            15.438011029167761,
            15.438059424993682,
            15.440174785816808,
            15.44022317180039,
            15.442338547741542,
            15.44238697681039,
            15.44450242091964,
            15.444550933951923,
            15.446666461523122,
            15.44671504004971,
            15.448830597231378,
            15.448879158965312,
            15.450994650739275,
            15.45104310761166,
            15.453158474547294,
            15.453206811553315,
            15.455322090749448,
            15.455370392597217,
            15.45748570031568,
            15.457534090890874,
            15.459649530802821,
            15.459698070097097,
            15.461813643369808,
            15.461862272284073,
            15.4639778714823,
            15.4640264573138,
            15.46614195353957,
            15.4661903989293,
            15.468305747151256,
            15.468354067783274,
            15.47046933952712,
            15.470954252153469,
            15.474187730233346,
            15.476040393880204,
            15.480226165763504,
            15.482214555156133,
            15.485522416958268,
            15.485895502343908,
            15.48729079917868,
            15.486033801264284,
            15.48643390237364,
            15.484933586010378,
            15.485629411799515,
            15.484607224780781,
            15.48560915639004,
            15.484535003906736,
            15.485188121254858,
            15.483686558801232,
            15.48411905874385,
            15.482701832290864,
            15.483429550541295,
            15.482058030051228,
            15.482103864003442,
            15.478747777162646,
            15.475449792727701,
            15.467605785953708,
            15.459603176351159,
            15.447913731934143,
            15.438094302947,
            15.42731637771022,
            15.421067975782883,
            15.415695152642321,
            15.415082323393506,
            15.413887076308207,
            15.414484035788398,
            15.410913988839837,
            15.405814027184448,
            15.394433966082218,
            15.381021050621051,
            15.362462873814437,
            15.34407370214442,
            15.323178615452335,
            15.30471449489081,
            15.285299703947366,
            15.268856996751659,
            15.251226091706933,
            15.235626567678821,
            15.217511611493002,
            15.19979209897685,
            15.177803030783352,
            15.154505340182517,
            15.125590523980442,
            15.094759120431661,
            15.058767008783342,
            15.022572225377687,
            14.983994178137408,
            14.948634456068831,
            14.914159547895828,
            14.885330496814298,
            14.858313681141816,
            14.836226392830604,
            14.81377575791938,
            14.793239020104771,
            14.769292205100967,
            14.744849773308445,
            14.715798139650744,
            14.686197464755118,
            14.65298317827186,
            14.620572319210815,
            14.585945701877627,
            14.553040702442495,
            14.518450376772726,
            14.485753188390298,
            14.451560039759869,
            14.41957974015402,
            14.38661874008961,
            14.356326799626316,
            14.325171496609663,
            14.296223316844596,
            14.265381631058162,
            14.235492608081401,
            14.202725605420312,
            14.170790338533934,
            14.136962357097651,
            14.106023142097165,
            14.075756077041994,
            14.05073853297364,
            14.027778208904117,
            14.010038621930882,
            13.992890846284745,
            13.978492977419506,
            13.961890399327032,
            13.945656322519369,
            13.925731515886461,
            13.905790161249989,
            13.882692156056613,
            13.860661895473292,
            13.836707339644242,
            13.814831754491564,
            13.791739528558999,
            13.771054738230497,
            13.749291496871948,
            13.729881688456665,
            13.709263922357131,
            13.690670889768292,
            13.670348182294262,
            13.651271982112242,
            13.629585224118372,
            13.608371469792608,
            13.58421142217901,
            13.560879122286046,
            13.53575879478882,
            13.51326053978137,
            13.491024393726633,
            13.473159762979357,
            13.456514106230003,
            13.444113491644906,
            13.431758024772229,
            13.421814939274142,
            13.409968478765045,
            13.399051778781981,
            13.385551324183332,
            13.373130162368504,
            13.358848261112001,
            13.346456755123228,
            13.332733427614507,
            13.32084841214705,
            13.307087616063356,
            13.294316275268294,
            13.27889856765924,
            13.264018071660857,
            13.246496846449325,
            13.229879716947849,
            13.211183920103814,
            13.1939127756431,
            13.17496428707043,
            13.157683296957536,
            13.138973780317983,
            13.122256249643144,
            13.104636625495694,
            13.0896046192847,
            13.07423105318668,
            13.061660112286823,
            13.048523750080939,
            13.037414406985683,
            13.024645736036064,
            13.012739784308586,
            12.99836040083158,
            12.984626819235437,
            12.968910024588645,
            12.954856107834445,
            12.939985676000902,
            12.92765045152197,
            12.914684122277073,
            12.903649634058809,
            12.89069985317959,
            12.87814195619925,
            12.862292358829016,
            12.846025110532715,
            12.826326561196588,
            12.80663790899947,
            12.784179649544825,
            12.762312492018062,
            12.73794846379677,
            12.714176996952212,
            12.68782595315701,
            12.662203674735935,
            12.634555295044969,
            12.608598964460775,
            12.581786268562738,
            12.557615348446696,
            12.53300402156227,
            12.510631339343938,
            12.486731451056002,
            12.463532198524383,
            12.437360826904275,
            12.410922033120976,
            12.38137430425806,
            12.35221473453177,
            12.321231612550477,
            12.292086800357112,
            12.262387440185755,
            12.235231140757321,
            12.207613005692835,
            12.18203874280615,
            12.155177594170482,
            12.129432407357982,
            12.101591401751953,
            12.074278304659508,
            12.044502970356447,
            12.015099818333617,
            11.983249035505096,
            11.952013744401867,
            11.918851512459263,
            11.887151782406285,
            11.854655283379095,
            11.824826350994755,
            11.795227265136546,
            11.768781538530156,
            11.742360915690988,
            11.71813778141997,
            11.692538233804733,
            11.667651918605898,
            11.64034418083471,
            11.613424043802354,
            11.584614247261769,
            11.5573344464228,
            11.52956452061462,
            11.504488904801683,
            11.479554374835054,
            11.457271661064091,
            11.434569841425997,
            11.413714229335255,
            11.391718163971184,
            11.371134709179167,
            11.349308653329679,
            11.328995653516714,
            11.307537902951651,
            11.287512121451329,
            11.266013564908882,
            11.245471040713802,
            11.223006354073966,
            11.201314626717384,
            11.177894549906043,
            11.155835382125574,
            11.132854071580368,
            11.11200971586532,
            11.090737120415241,
            11.071635930472283,
            11.051704612527224,
            11.033225060769936,
            11.013168051926137,
            10.99399269785706,
            10.973049210806046,
            10.95313946342214,
            10.931879215209314,
            10.912092661984133,
            10.891286023974338,
            10.872039610787972,
            10.851691866618026,
            10.832724174558585,
            10.812558206875813,
            10.79379205137456,
            10.773995350971049,
            10.755776084204648,
            10.736623884132868,
            10.718953213619386,
            10.700089582531994,
            10.682367062819132,
            10.663193068379726,
            10.645100379507468,
            10.62574530345784,
            10.607825435247427,
            10.589018264596156,
            10.571844241864746,
            10.553702544684732,
            10.536799785921069,
            10.518353838057848,
            10.500557397980586,
            10.480835664568033,
            10.461702959216595,
            10.44094869447116,
            10.421328206052252,
            10.400717564218311,
            10.381730112600238,
            10.361986386738323,
            10.343766091626087,
            10.324450228895081,
            10.306194925058172,
            10.286448111627543,
            10.267539926823943,
            10.24715908753339,
            10.227815895276393,
            10.207293151680304,
            10.188054931402007,
            10.167775506277529,
            10.148760718481306,
            10.128592084253214,
            10.10951282469955,
            10.089128485809262,
            10.069681307867228,
            10.04877842559295,
            10.028588579680466,
            10.006648290924254,
            9.9850747862547,
            9.96145949242326,
            9.938091773032411,
            9.912838187466349,
            9.888281356559204,
            9.86250563466816,
            9.83813522134237,
            9.81310361153679,
            9.789701574806209,
            9.76547293316446,
            9.742350980245014,
            9.71769874839034,
            9.693461954124707,
            9.667235351726077,
            9.641300753920035,
            9.613629772752105,
            9.58677366756995,
            9.55884589333025,
            9.532346808038966,
            9.50523078426815,
            9.479746725273579,
            9.453631866060292,
            9.428951303131285,
            9.40337888602771,
            9.378952819093904,
            9.353408614770288,
            9.328803971889208,
            9.302934108253552,
            9.277849993022798,
            9.251400467688633,
            9.225671552173509,
            9.198630800910628,
            9.172473164742364,
            9.145294982359374,
            9.119347164778986,
            9.092716107812883,
            9.067550952103382,
            9.04179420102583,
            9.017445587677855,
            8.992359550941927,
            8.968516171227698,
            8.943837894242812,
            8.920394863161754,
            8.896206337268502,
            8.873377145072396,
            8.849915590228065,
            8.827861831890985,
            8.805158469333144,
            8.783793089607876,
            8.761701927946113,
            8.740882754886371,
            8.719303472742602,
            8.698950125028311,
            8.677769888504244,
            8.657668325045705,
            8.636542948597764,
            8.616245592318585,
            8.594712194893575,
            8.573865026144816,
            8.551788524221138,
            8.530535883483246,
            8.508313575826854,
            8.487203020770743,
            8.465374229188875,
            8.444781844203114,
            8.423451400535725,
            8.403196260731463,
            8.381975416273221,
            8.361611725916418,
            8.340165192360388,
            8.319594791414296,
            8.2981043832947,
            8.27773191241797,
            8.256695940537803,
            8.236956318031318,
            8.216622487465145,
            8.197518833227534,
            8.177670437689493,
            8.158845406458141,
            8.139085805545939,
            8.120183104277807,
            8.100239626605578,
            8.08107230561938,
            8.060829071910398,
            8.041333283472042,
            8.02077486042743,
            8.00098346911976,
            7.980189765711941,
            7.9602105965524,
            7.93928056755702,
            7.919164104978023,
            7.89806946298183,
            7.877715884558839,
            7.856320832447977,
            7.83562639403759,
            7.813922504539434,
            7.793020738059262,
            7.771286953874984,
            7.750565971901182,
            7.729230638308557,
            7.709077562579104,
            7.688411968496858,
            7.668930600278344,
            7.648849336638548,
            7.6297759830933245,
            7.6098755343126,
            7.590724554728681,
            7.570507137148589,
            7.550835124134856,
            7.529971344896438,
            7.509599601959536,
            7.488076841970873,
            7.467144108084419,
            7.445213586555049,
            7.424021139908305,
            7.40195886358908,
            7.380680789001538,
            7.358498057638094,
            7.336956698046706,
            7.314308109026953,
            7.292063556632662,
            7.268526414998433,
            7.245296969929562,
            7.22083058961136,
            7.196861664852456,
            7.171970139162546,
            7.1479327456412065,
            7.123320582432093,
            7.099819758063674,
            7.07588924722188,
            7.053076856384642,
            7.029735210636055,
            7.007322114755205,
            6.984154617100543,
            6.961673784013918,
            6.938230724966111,
            6.915306534132071,
            6.891334782184238,
            6.867868385327213,
            6.843435518967425,
            6.819644964401071,
            6.795073454359034,
            6.771316253775176,
            6.74692085357232,
            6.723401047695845,
            6.6992362922677415,
            6.675854984103921,
            6.6517010932915355,
            6.6281735602437095,
            6.603746759843162,
            6.579852117242574,
            6.555041479608612,
            6.530808047651291,
            6.505789904689607,
            6.481533512709916,
            6.456737396787595,
            6.432961750931568,
            6.408912566421506,
            6.386101978827988,
            6.363176497259424,
            6.341537391097873,
            6.319723129097447,
            6.299004234824629,
            6.27783038994184,
            6.257407573829518,
            6.236202318416723,
            6.215484770813518,
            6.193857525270815,
            6.17273264545895,
            6.1508574095425885,
            6.12971845099473,
            6.10807976904438,
            6.087351161523451,
            6.066183391290821,
            6.045841154408741,
            6.024872935830793,
            6.004482696185455,
            5.983243125633791,
            5.962425858378154,
            5.9407214704281515,
            5.9195047017707765,
            5.897562594192927,
            5.876306012731483,
            5.854534078044985,
            5.833612010332345,
            5.812290667057468,
            5.791856791345715,
            5.771006605771433,
            5.750963620145598,
            5.730399032957891,
            5.710510584125892,
            5.689985882778849,
            5.670035655018992,
            5.64939771477578,
            5.6293173690834735,
            5.608588805891941,
            5.588478526046522,
            5.567803518925281,
            5.547803612414818,
            5.527264096084778,
            5.507354392789281,
            5.486806448435864,
            5.466734016531362,
            5.445864331887833,
            5.425329736003647,
            5.403930303365819,
            5.382873823042736,
            5.361051665547613,
            5.339719468100924,
            5.317798604678323,
            5.296516810904173,
            5.274762433930874,
            5.253701151508366,
            5.232188581743088,
            5.211353079991305,
            5.1900492671865806,
            5.169390873716509,
            5.1482372787570085,
            5.127680527128788,
            5.10657697023688,
            5.086000511208887,
            5.064825597626488,
            5.044140837573799,
            5.022869814793445,
            5.002128552034179,
            4.980873090671636,
            4.96020223338904,
            4.939043620402707,
            4.918424573633956,
            4.897215547000123,
            4.876385448127202,
            4.854799060659282,
            4.833446656773106,
            4.81126823534229,
            4.789334794648461,
            4.7666786373563355,
            4.744421343557761,
            4.721620487307163,
            4.6993642201081585,
            4.676663256464259,
            4.65453002477858,
            4.631928507626036,
            4.609828661195856,
            4.587199898188729,
            4.565017324247627,
            4.542284749238,
            4.519987287393953,
            4.497151124881782,
            4.474756235207124,
            4.451844665688689,
            4.429397307006852,
            4.406484621233524,
            4.3840939087936235,
            4.361311824504391,
            4.339097854184487,
            4.316508458128659,
            4.294434169718777,
            4.271884905241166,
            4.2497036058408,
            4.226909278617285,
            4.204374039818504,
            4.181196514455117,
            4.158322216644862,
            4.134930174789723,
            4.111999412327478,
            4.088721064195163,
            4.066032980086128,
            4.04307949312355,
            4.020727248081251,
            3.9980782212434463,
            3.975957943398676,
            3.953470679067344,
            3.9314436279351312,
            3.909015342294822,
            3.887030182198565,
            3.86466297996342,
            3.8427686741444944,
            3.8205491068741537,
            3.7988604987565893,
            3.776920698637994,
            3.7555714267621383,
            3.7340224462064313,
            3.7130712685061624,
            3.6918903633450952,
            3.671216968464435,
            3.65019255800226,
            3.6295284702319677,
            3.608390956725451,
            3.587528447910465,
            3.5661812562622757,
            3.545154024130632,
            3.523741699239025,
            3.5027543940337225,
            3.481475912371124,
            3.460664883614676,
            3.439562998229974,
            3.4188812975012155,
            3.397851911827999,
            3.377184364567107,
            3.356142564581276,
            3.3354560607566697,
            3.3144188803184065,
            3.2937590864612716,
            3.2727731448459423,
            3.252164485218593,
            3.2312234969207125,
            3.2106351198450227,
            3.1897001965536944,
            3.1691026834907987,
            3.1481643029885475,
            3.1275667240154306,
            3.10664042277363,
            3.086047601305708,
            3.065112912699931,
            3.044474377777938,
            3.023458398326291,
            3.002697100810508,
            2.9815402476520916,
            2.9606312864051816,
            2.939348684359821,
            2.9183392039185136,
            2.89699162021428,
            2.8759354439610547,
            2.854555334938226,
            2.833461038566881,
            2.812042579943032,
            2.7909058365925716,
            2.76946030691731,
            2.748312959238582,
            2.72688591656798,
            2.705771769874346,
            2.6843883772119312,
            2.663303600862065,
            2.641932040274945,
            2.6208283231569,
            2.599420921758629,
            2.578265957531819,
            2.556812925952812,
            2.535616596092801,
            2.5141377396950517,
            2.492918445506625,
            2.4714229584143936,
            2.4501796055931777,
            2.4286600500712225,
            2.4073849341613567,
            2.3858363376059515,
            2.364525064259716,
            2.342936177547699,
            2.321561526880828,
            2.299883347213232,
            2.2783764329037837,
            2.2565319599216593,
            2.2348273497654816,
            2.2127852240589405,
            2.1909033731462415,
            2.16874204202761,
            2.146809861320264,
            2.1246803773419956,
            2.1028398747535277,
            2.080842486089118,
            2.059129777291801,
            2.037231083935012,
            2.0155559121556976,
            1.9936348623763607,
            1.9718756619398548,
            1.949835747167512,
            1.9279352280988604,
            1.9057602917574812,
            1.883736421624505,
            1.8614686209367122,
            1.8393798662714502,
            1.8170897734148994,
            1.7950164205537078,
            1.772789345352649,
            1.7508117595357788,
            1.7287077607485912,
            1.7068490787437227,
            1.684842715117064,
            1.6630284834173281,
            1.6410097430592643,
            1.619119851104827,
            1.5969895232132671,
            1.5749734544106815,
            1.5527464349062257,
            1.5306853106928244,
            1.5084939511725395,
            1.4865447288717704,
            1.4645393546887249,
            1.4428175608397638,
            1.421059671206649,
            1.3995660298899821,
            1.378001051948047,
            1.3566410422920967,
            1.3351552376567,
            1.3138177291475372,
            1.2923215242928663,
            1.270952367387089,
            1.2494343197946662,
            1.2280653631467402,
            1.2065940966059614,
            1.18531774069303,
            1.1639906538703215,
            1.1428875107302048,
            1.1217474937127108,
            1.100808254067175,
            1.0797905048700756,
            1.05890558526211,
            1.037878928647899,
            1.0169255991897828,
            0.9958040794275362,
            0.9747511358190764,
            0.9535605779108707,
            0.9324772112561348,
            0.911305777777649,
            0.8902725491057595,
            0.8691728780279888,
            0.8482059959571799,
            0.8271615937721535,
            0.8062241475977885,
            0.7851922592312732,
            0.764246901160341,
            0.743200466495793,
            0.7222292692095706,
            0.7011552091236837,
            0.6801461592781806,
            0.6590327254917909,
            0.6379769508239619,
            0.6168223203264205,
            0.5957280638450655,
            0.5745498745180058,
            0.5534389697671216,
            0.5322546960433812,
            0.5111312423567114,
            0.489925689837321,
            0.4687552371470076,
            0.44748164178362515,
            0.4262175127767662,
            0.4048435322120909,
            0.3834792045275961,
            0.3620289148326563,
            0.3406151371410928,
            0.3191543659764591,
            0.2977561797096584,
            0.27633392402909607,
            0.25497392585499057,
            0.23358337042353838,
            0.21222955874841176,
            0.19082271474496082,
            0.1694222524141793,
            0.1479517662545078,
            0.12647093788267227,
            0.10492234247105614,
            0.08336920853999885,
            0.06177383201321618,
            0.040200377878718996,
            0.01862392222378162,
            -0.002901966201477535,
            -0.024404063588271185,
            -0.045853877209346194,
            -0.06728998963463084,
            -0.08871058950380473,
            -0.11015766112772951,
            -0.13163910174110072,
            -0.15317918391706087,
            -0.1747762499188994,
            -0.19642503645814458,
            -0.21811332938486316,
            -0.23981611076875708,
            -0.26152802046406265,
            -0.28322392021722465,
            -0.30492146709723755,
            -0.32660366169087496,
            -0.3483096958717269,
            -0.3700205875407647,
            -0.39178185993812065,
            -0.413557060068932,
            -0.43538681300840665,
            -0.45721309496301643,
            -0.47907513056310336,
            -0.5009025374663523,
            -0.5227446727468177,
            -0.5445291821798932,
            -0.5663223364678274,
            -0.5880523940765698,
            -0.6098017984003619,
            -0.6314970298450575,
            -0.6532339022008031,
            -0.6749341515319927,
            -0.69670303321994,
            -0.7184516441524238,
            -0.7402865529751992,
            -0.762099117180469,
            -0.783989724450123,
            -0.8058272505133175,
            -0.8277100383315386,
            -0.8494957553654245,
            -0.8712966913259521,
            -0.8929760507307449,
            -0.914672734096925,
            -0.9362606997265388,
            -0.9579015943619069,
            -0.9794685313146161,
            -1.0011294985277175,
            -1.0227398289645677,
            -1.0444600786195721,
            -1.0661200116892928,
            -1.087871909459217,
            -1.1095256468540242,
            -1.1312356608560208,
            -1.1528048027052975,
            -1.1744025204603687,
            -1.195835403165951,
            -1.2172951425244705,
            -1.2385950102673107,
            -1.2599474540663493,
            -1.2811669347664676,
            -1.3024778426607497,
            -1.3236850112456793,
            -1.3450134273494712,
            -1.3662486009946733,
            -1.3876100411690402,
            -1.4088633236019632,
            -1.4302278236676074,
            -1.45145960003223,
            -1.4727906921624552,
            -1.4939793171937268,
            -1.5152771532008416,
            -1.5364448987784414,
            -1.557747500513706,
            -1.5789375888797892,
            -1.6002821545884771,
            -1.621517673787828,
            -1.6429103027139362,
            -1.664182926298139,
            -1.6856069032300454,
            -1.706898274154888,
            -1.7283384364863892,
            -1.7496382441477465,
            -1.771087958191643,
            -1.7923907151526137,
            -1.8138436913232212,
            -1.8351421333768982,
            -1.856592009849642,
            -1.8778836697595551,
            -1.8993345599202343,
            -1.920631197201395,
            -1.942101264978433,
            -1.9634242284770878,
            -1.9849337933902902,
            -2.0062985880786286,
            -2.0278561383915203,
            -2.0492642070408635,
            -2.07086602938152,
            -2.092311416505005,
            -2.113951964475376,
            -2.1354309424150273,
            -2.1571079315500867,
            -2.178617993927702,
            -2.2003266124402714,
            -2.2218595004249266,
            -2.2435885491721876,
            -2.265132436852042,
            -2.2868726936619552,
            -2.3084237972516135,
            -2.3301781041051726,
            -2.3517447323150975,
            -2.3735237881068656,
            -2.395114923731505,
            -2.4169224261269235,
            -2.4385342451696985,
            -2.4603585640354524,
            -2.4819728028182766,
            -2.503791226246598,
            -2.525383333524516,
            -2.5471723829585002,
            -2.5687233245783005,
            -2.590472238231605,
            -2.6119834478933726,
            -2.6337088140046916,
            -2.6552126517317234,
            -2.676959737771611,
            -2.698507715122588,
            -2.7203248205424515,
            -2.7419519143077267,
            -2.763852618978291,
            -2.7855474491768177,
            -2.807497530466371,
            -2.8292106371521086,
            -2.851156469821973,
            -2.8728419044255347,
            -2.894754678838936,
            -2.9164056656574786,
            -2.938299890566398,
            -2.959946381008976,
            -2.9818583286547806,
            -3.0035329922947938,
            -3.0254835901162878,
            -3.0471909694873247,
            -3.0691680217385695,
            -3.0908825384324388,
            -3.1128528745131305,
            -3.1345403174791784,
            -3.156474547091186,
            -3.1781147711853706,
            -3.2000045933899592,
            -3.2216022089641214,
            -3.2434646306252546,
            -3.2650471059893356,
            -3.286916386772724,
            -3.3085195474594506,
            -3.330426664683422,
            -3.3520703167007255,
            -3.374019096835692,
            -3.3956894501747037,
            -3.4176506915513265,
            -3.4393090748302093,
            -3.4612427591414203,
            -3.4828561401543503,
            -3.504742469636277,
            -3.5263070778292835,
            -3.5481571165254735,
            -3.569694465637429,
            -3.5915339467819294,
            -3.6130676584987853,
            -3.6349129748006987,
            -3.6564491683911875,
            -3.678295377459687,
            -3.6998192470411695,
            -3.72164442608884,
            -3.7431306211554123,
            -3.764910229301652,
            -3.786339271397299,
            -3.8080627595950247,
            -3.8294359418943955,
            -3.851117807636623,
            -3.8724621633541396,
            -3.894138899057097,
            -3.9154951995945737,
            -3.9372051707548756,
            -3.9586027312918652,
            -3.980361007803655,
            -4.001798647069492,
            -4.023589547148372,
            -4.045042515429632,
            -4.066839791903071,
            -4.08828791894841,
            -4.110082814916737,
            -4.131530216682965,
            -4.153337136076942,
            -4.174802870130794,
            -4.196638957009778,
            -4.218132971362618,
            -4.239998507606401,
            -4.261512279766233,
            -4.283393229623027,
            -4.304911538531655,
            -4.326795171785694,
            -4.348309850109366,
            -4.370192851457681,
            -4.391704532871831,
            -4.413590364396516,
            -4.435104728853478,
            -4.457001449629978,
            -4.478529488775973,
            -4.500451214437298,
            -4.5220093251719256,
            -4.543972515332463,
            -4.565574045398261,
            -4.587585611849878,
            -4.609228836300133,
            -4.631278161858425,
            -4.65294575699761,
            -4.675012866429466,
            -4.6966870545142285,
            -4.718760465109856,
            -4.7404380597313,
            -4.762522213394426,
            -4.784212131383761,
            -4.806316038144885,
            -4.828023220731062,
            -4.850145295420926,
            -4.871861523126341,
            -4.893988992334034,
            -4.915700208282054,
            -4.937820943866157,
            -4.959519027363381,
            -4.9816294932297325,
            -5.003314797116239,
            -5.02541804869594,
            -5.047095330032366,
            -5.069197419433614,
            -5.090874042003787,
            -5.112983596111466,
            -5.134668855763913,
            -5.1567945032893405,
            -5.1784946805212435,
            -5.200638958321893,
            -5.2223525642989195,
            -5.2445110717496455,
            -5.266233177236867,
            -5.288403219523705,
            -5.310135464099737,
            -5.332323470635139,
            -5.354075444816946,
            -5.376290844965535,
            -5.398067737373182,
            -5.420308075607462,
            -5.442098270485978,
            -5.464343821693017,
            -5.486123041880347,
            -5.508350001847589,
            -5.530100092855818,
            -5.552299672786678,
            -5.5740225311934,
            -5.596205916386477,
            -5.617918546297268,
            -5.640104183752797,
            -5.661822586519673,
            -5.684021580096193,
            -5.705751404040271,
            -5.727964803800152,
            -5.749704136819243,
            -5.771928461892983,
            -5.793673069251639,
            -5.815903397451095,
            -5.837647571643977,
            -5.859877565125704,
            -5.881615231312644,
            -5.903840499753642,
            -5.925570510005226,
            -5.947794023522764,
            -5.969523163299755,
            -5.991753826143906,
            -6.013490412511864,
            -6.035733026991242,
            -6.057476088509102,
            -6.079723080453789,
            -6.101459327983228,
            -6.123694079235278,
            -6.145406834009844,
            -6.167615857996218,
            -6.189297293506005,
            -6.211479526712569,
            -6.233134968756893,
            -6.255300512234353,
            -6.276942574191516,
            -6.29910425933862,
            -6.320744294629748,
            -6.342911127425921,
            -6.3645558293794835,
            -6.386732780467792,
            -6.4083862221619725,
            -6.430577133397055,
            -6.452243280469542,
            -6.474452256006149,
            -6.4961351597966335,
            -6.518365891751113,
            -6.540068560855595,
            -6.562322952609094,
            -6.584045701770403,
            -6.606321912624551,
            -6.62806033728349,
            -6.650351371127037,
            -6.672096508451492,
            -6.694392773372286,
            -6.716136241679543,
            -6.738432471248679,
            -6.760173492876497,
            -6.782473777582286,
            -6.804220471692073,
            -6.826535067733744,
            -6.848297384593877,
            -6.870633572327691,
            -6.892414536548905,
            -6.91477059170877,
            -6.936564560371409,
            -6.958932682423434,
            -6.9807320688182095,
            -7.003107134794423,
            -7.024910945951582,
            -7.047296753613509,
            -7.069113073916871,
            -7.091520534981971,
            -7.113360963514349,
            -7.135800119542996,
            -7.157671220979282,
            -7.180143929850747,
            -7.202042522274802,
            -7.22454100393427,
            -7.246455850361436,
            -7.268966900365012,
            -7.290884495866603,
            -7.313395904559854,
            -7.335306656869122,
            -7.357812392068375,
            -7.379714153612277,
            -7.402215681852695,
            -7.424112587607208,
            -7.446615346430576,
            -7.468512593491155,
            -7.491020211745383,
            -7.512919080018861,
            -7.535430407304304,
            -7.557327996922908,
            -7.579839556131425,
            -7.601733276922847,
            -7.624244679524576,
            -7.646137293203722,
            -7.668654753518812,
            -7.690555473063672,
            -7.713090022864524,
            -7.7350098634232545,
            -7.757570390871777,
            -7.779514076029663,
            -7.802099731817044,
            -7.824060477466098,
            -7.846659440299813,
            -7.870462072424868,
            -7.89797846403124,
            -7.928215780651037,
            -7.961787458128466,
            -7.996106101761971,
            -8.031061784803924,
            -8.064310093581064,
            -8.09679493781482,
            -8.127453026033429,
            -8.158266960401363,
            -8.188562694565068,
            -8.220077766803538,
            -8.251491282361485,
            -8.283914878271148,
            -8.31573026030767,
            -8.348208248498128,
            -8.380157099699435,
            -8.413262183147559,
            -8.446379642896709,
            -8.48080478167676,
            -8.51463466931203,
            -8.548423605791974,
            -8.579865884145335,
            -8.60973950471498,
            -8.636546376348953,
            -8.662206791575272,
            -8.686289884090087,
            -8.711318193516334,
            -8.736828838306167,
            -8.764726695019132,
            -8.793639199128044,
            -8.824620604476905,
            -8.855779650275217,
            -8.888082024648327,
            -8.919854013049314,
            -8.952361518038433,
            -8.984078645010431,
            -9.016171799992783,
            -9.04682294026523,
            -9.076927515933601,
            -9.104612658536787,
            -9.131093657806947,
            -9.15511560901573,
            -9.178636104715398,
            -9.200957489630937,
            -9.224180069296924,
            -9.247252322317568,
            -9.271527505288542,
            -9.295119801233554,
            -9.31876829419561,
            -9.340466096892445,
            -9.361373033046057,
            -9.38028317589184,
            -9.399250890099012,
            -9.41766287842994,
            -9.437696224938353,
            -9.458263519705337,
            -9.48073884973591,
            -9.50312851192787,
            -9.52620488792006,
            -9.547844797288704,
            -9.569222731505977,
            -9.588978801191502,
            -9.609119528943808,
            -9.62889591498638,
            -9.650505420527317,
            -9.672907330934528,
            -9.697686198941874,
            -9.723021737978662,
            -9.749865900255976,
            -9.77600245333904,
            -9.802363664830924,
            -9.826983252032274,
            -9.851237026288874,
            -9.873638253736196,
            -9.895970142775525,
            -9.917040325523438,
            -9.93878397542695,
            -9.96007512581884,
            -9.982830188539602,
            -10.005853054727606,
            -10.03091849295193,
            -10.056597972290696,
            -10.084356068474332,
            -10.11238478520458,
            -10.141799994788467,
            -10.17054441599005,
            -10.199690745942792,
            -10.227369040371826,
            -10.255042858402621,
            -10.281320642657967,
            -10.308088134283437,
            -10.334158971025612,
            -10.361348564957481,
            -10.388116402251327,
            -10.415786553175977,
            -10.442348900116489,
            -10.468870030347922,
            -10.493399394363717,
            -10.51736913443862,
            -10.53939326874286,
            -10.561474104731289,
            -10.58261529496653,
            -10.604923225218766,
            -10.62718442914036,
            -10.651098481680911,
            -10.67496584243414,
            -10.700121697119588,
            -10.724668982542049,
            -10.749962022267667,
            -10.774229033717958,
            -10.79899144161648,
            -10.822568110085545,
            -10.846514816153125,
            -10.86912723408663,
            -10.892017409614937,
            -10.913621280767135,
            -10.935854643578928,
            -10.957471756968005,
            -10.980665575979202,
            -11.004215711825331,
            -11.03006893087105,
            -11.056467223025557,
            -11.084696702259777,
            -11.11241122478657,
            -11.140590742473485,
            -11.16698339215515,
            -11.193049527981124,
            -11.217234335901288,
            -11.24169978490458,
            -11.265327191465914,
            -11.290356456750796,
            -11.315346240464716,
            -11.341997749367646,
            -11.368305415534174,
            -11.395606687931725,
            -11.421853197922477,
            -11.448639932058146,
            -11.474363771147612,
            -11.501052596916,
            -11.52735466783836,
            -11.555289819478773,
            -11.583225659330129,
            -11.612775790129067,
            -11.641869957867332,
            -11.671828320815031,
            -11.700455881153005,
            -11.729143996964691,
            -11.755898100637179,
            -11.782370048352348,
            -11.806844650086767,
            -11.83123004934155,
            -11.85405734486514,
            -11.877452256740735,
            -11.900114185534203,
            -11.92423838022274,
            -11.948428957369561,
            -11.974598816865786,
            -12.000889297006818,
            -12.028672405958318,
            -12.05559412667207,
            -12.08274224188975,
            -12.107773832473239,
            -12.132127219988561,
            -12.15403144383875,
            -12.175597821613028,
            -12.195589483830396,
            -12.21642018800732,
            -12.236800026494471,
            -12.258842248088225,
            -12.280778468727267,
            -12.304284081112435,
            -12.32728209899392,
            -12.351372939756477,
            -12.374581008557644,
            -12.398726537099325,
            -12.422030184339395,
            -12.446432480485377,
            -12.470131648744385,
            -12.494975503258367,
            -12.519025098528893,
            -12.544058078756962,
            -12.568136187695398,
            -12.59312785832105,
            -12.61721321129157,
            -12.642354407625444,
            -12.666754144866307,
            -12.692318141828554,
            -12.71713922081296,
            -12.743022583737549,
            -12.768002148479226,
            -12.79391580328905,
            -12.818880799354183,
            -12.844858053075896,
            -12.87004480682263,
            -12.896421727230479,
            -12.922114176803785,
            -12.948974652375188,
            -12.974981160828609,
            -13.001878255314974,
            -13.027604780977985,
            -13.053952766124151,
            -13.078962726478608,
            -13.104561838993106,
            -13.12890181678662,
            -13.153994222388178,
            -13.178024559686577,
            -13.203017273478835,
            -13.227154448014744,
            -13.252456272096765,
            -13.277092210986883,
            -13.303041516510433,
            -13.328389093043057,
            -13.35498073613952,
            -13.380733384555352,
            -13.407343014566276,
            -13.432624933976282,
            -13.45829150590783,
            -13.48226797961878,
            -13.50648904990063,
            -13.529112018761051,
            -13.552294083905142,
            -13.574298897249435,
            -13.597297274936768,
            -13.61944235584971,
            -13.642763216563523,
            -13.665260444849679,
            -13.68888969739347,
            -13.71164162603231,
            -13.735543350682786,
            -13.758662133434584,
            -13.78308551207067,
            -13.80685757890928,
            -13.83198329519081,
            -13.856361932421358,
            -13.881875349314551,
            -13.906339494383904,
            -13.931663486269276,
            -13.955759615329193,
            -13.980709000545215,
            -14.004573477183918,
            -14.02954627767344,
            -14.053697291048774,
            -14.0791537538821,
            -14.103861077575559,
            -14.129825387298943,
            -14.154915477081566,
            -14.181128307884176,
            -14.206377814002163,
            -14.232731337774034,
            -14.258139861463988,
            -14.284666024752283,
            -14.310182377972684,
            -14.336660981947205,
            -14.361885270858163,
            -14.387815594837427,
            -14.412301938540093,
            -14.437454102972836,
            -14.461306823468483,
            -14.486130466158148,
            -14.510048305802243,
            -14.535312663805044,
            -14.559932263535842,
            -14.585985786294707,
            -14.61129451414121,
            -14.637797377537773,
            -14.663233435139894,
            -14.689542529232686,
            -14.714504574277598,
            -14.74013923043309,
            -14.764297966133931,
            -14.789079326092502,
            -14.812399827387114,
            -14.836441768826138,
            -14.859197438946648,
            -14.882934669084175,
            -14.90568137052237,
            -14.929701441402678,
            -14.952924392817923,
            -14.977470864400157,
            -15.001082045917116,
            -15.025735569065294,
            -15.049101341026518,
            -15.073215937595961,
            -15.095909205128109,
            -15.119454733501762,
            -15.141895041756925,
            -15.165645875943408,
            -15.188734144472761,
            -15.213438274297815,
            -15.237527621606802,
            -15.263025343169407,
            -15.287494387207754,
            -15.312898230239895,
            -15.336875670125107,
            -15.361593823700506,
            -15.384932686329755,
            -15.409278884071696,
            -15.432623836375974,
            -15.457356933079407,
            -15.481349475538522,
            -15.506827091683302,
            -15.531481683714947,
            -15.55742258499071,
            -15.582289269133714,
            -15.60821705152409,
            -15.632911938503305,
            -15.658592418893925,
            -15.683031332749923,
            -15.708493452281846,
            -15.732769891040405,
            -15.758140207095401,
            -15.782397971065535,
            -15.807834860639584,
            -15.83223734988973,
            -15.857880283273985,
            -15.882500724421423,
            -15.908308372529767,
            -15.932970256019019,
            -15.958647696324558,
            -15.983003163095727,
            -16.00824575948423,
            -16.032124821710084,
            -16.056957924251865,
            -16.08057146434253,
            -16.10532581965209,
            -16.129007261089,
            -16.15390417724497,
            -16.177683354712034,
            -16.202548447887988,
            -16.2261096608486,
            -16.25059341621228,
            -16.27367934679624,
            -16.29770731689292,
            -16.320461933264262,
            -16.344364901084884,
            -16.367221036331507,
            -16.391431423800174,
            -16.414724638580815,
            -16.439423750414164,
            -16.463163203542084,
            -16.48820857316925,
            -16.51214260907436,
            -16.537221147007227,
            -16.561022111239822,
            -16.585831585915397,
            -16.609261928322972,
            -16.633667414377925,
            -16.656729121187325,
            -16.68088995873888,
            -16.703893351238218,
            -16.728228061407396,
            -16.751622405271505,
            -16.776511129432993,
            -16.80051305861098,
            -16.825946156531717,
            -16.850313851508123,
            -16.875873519652252,
            -16.90011977275064,
            -16.925377704303834,
            -16.94924450276537,
            -16.97417679870219,
            -16.99787105194202,
            -17.022848442107946,
            -17.046797265122592,
            -17.072184503278752,
            -17.09659950329149,
            -17.122406815558556,
            -17.147107017352955,
            -17.173013282204746,
            -17.197616232283362,
            -17.223258452977095,
            -17.24748424100267,
            -17.272706318956526,
            -17.29653052328101,
            -17.32142803978633,
            -17.345031647758425,
            -17.369828089816078,
            -17.39342731371539,
            -17.418283624400342,
            -17.44194801003873,
            -17.46682323011807,
            -17.49041080437099,
            -17.51509842880092,
            -17.538396470708285,
            -17.562745475681883,
            -17.585717805109134,
            -17.6098342032107,
            -17.632712135840258,
            -17.656900182832416,
            -17.679983460730686,
            -17.7044606615526,
            -17.727833209818527,
            -17.752536915848253,
            -17.776023713861843,
            -17.800729816109516,
            -17.824131172141655,
            -17.84872139025279,
            -17.872021739748995,
            -17.896567643076743,
            -17.91987906889897,
            -17.94448005610358,
            -17.96784855051042,
            -17.992484651603185,
            -18.01584334392514,
            -18.040437897312568,
            -18.063741407218636,
            -18.088303721268417,
            -18.111615732953826,
            -18.136239965164688,
            -18.159650727464477,
            -18.184395231108912,
            -18.20792099938024,
            -18.232772289955818,
            -18.256395887824418,
            -18.281358744654717,
            -18.30511776128601,
            -18.33024979055357,
            -18.354190908876856,
            -18.37948982447018,
            -18.403537192388416,
            -18.428854050076062,
            -18.452817499311923,
            -18.47797318690126,
            -18.501740597287984,
            -18.52672644633639,
            -18.550396257643722,
            -18.575383719885345,
            -18.599141496488734,
            -18.624265503775533,
            -18.648148410317795,
            -18.673334889098363,
            -18.697178997970845,
            -18.722224134499093,
            -18.745840196376744,
            -18.770614716737576,
            -18.79395078443703,
            -18.818472592872318,
            -18.84159042652739,
            -18.865936007871277,
            -18.88891014215314,
            -18.913150634449675,
            -18.936062608725862,
            -18.960395101688622,
            -18.983762655758273,
            -19.0091260270782,
            -19.034196491175916,
            -19.06186327659005,
            -19.089611752552035,
            -19.119967783676504,
            -19.150047210902144,
            -19.182011833518743,
            -19.21278320618987,
            -19.244436475765347,
            -19.274066421849874,
            -19.304026771884853,
            -19.33187820408302,
            -19.36038847899556,
            -19.387470382614552,
            -19.415959627533315,
            -19.443587830165907,
            -19.47271437569248,
            -19.500522841922937,
            -19.528856819317898,
            -19.55471029477197,
            -19.580054866930567,
            -19.602436515442918,
            -19.6245286838294,
            -19.644626410067623,
            -19.665864554611183,
            -19.686645009564156,
            -19.709768283207126,
            -19.73299132578658,
            -19.758346063878328,
            -19.78291357738845,
            -19.808343379434007,
            -19.83172046253283,
            -19.85506411792946,
            -19.876105129520198,
            -19.89755289625911,
            -19.917747281413515,
            -19.939685276895297,
            -19.961711371839648,
            -19.986458119718208,
            -20.011768649964473,
            -20.039659053324613,
            -20.0674949890268,
            -20.09692223485265,
            -20.125178974274128,
            -20.15389455294511,
            -20.180473607924384,
            -20.20675001417527,
            -20.23046995974331,
            -20.253817556235347,
            -20.27497851328568,
            -20.296497603230634,
            -20.31685704293029,
            -20.338658446773156,
            -20.36025403167423,
            -20.383867315933436,
            -20.407405286828677,
            -20.432625529474564,
            -20.45714403344269,
            -20.48259773655267,
            -20.506707295720243,
            -20.53131963373506,
            -20.554427240123815,
            -20.578092426096525,
            -20.600471434082834,
            -20.623705632755915,
            -20.646020239164034,
            -20.66958814604505,
            -20.692695541819795,
            -20.71749796412206,
            -20.74224425164529,
            -20.768895816261832,
            -20.795473843035143,
            -20.823606233790354,
            -20.851065787242362,
            -20.879295196250904,
            -20.90610247320629,
            -20.93311441699502,
            -20.958509322114686,
            -20.98430354846908,
            -21.009044185104816,
            -21.03491278047332,
            -21.0604463929866,
            -21.08755729001581,
            -21.114436353925225,
            -21.142581936017454,
            -21.169940950611114,
            -21.197903898329137,
            -21.224565872469903,
            -21.25156434801898,
            -21.277324352639905,
            -21.30371498807002,
            -21.329292651168863,
            -21.355885692334155,
            -21.381939711420635,
            -21.409109303411977,
            -21.43573552542344,
            -21.463391754212417,
            -21.49044213284092,
            -21.518459940982375,
            -21.545848641555324,
            -21.57414053309209,
            -21.6017146498565,
            -21.630032380157807,
            -21.65746070572277,
            -21.685456837480608,
            -21.712462248923657,
            -21.740005015353653,
            -21.766645169390387,
            -21.79397327154198,
            -21.820626708720397,
            -21.848183364542948,
            -21.875280782449682,
            -21.903405722794957,
            -21.931140427161658,
            -21.959846711345286,
            -21.988048933826132,
            -22.0170118777611,
            -22.045249313483456,
            -22.073995594985014,
            -22.10181906625069,
            -22.129990044702957,
            -22.157185106434305,
            -22.184751249515536,
            -22.21148802536942,
            -22.238799369447378,
            -22.265542103076214,
            -22.293070672658306,
            -22.320171132041786,
            -22.348036918772408,
            -22.375332417333368,
            -22.40312897601831,
            -22.430099763225684,
            -22.457380960135804,
            -22.483832596273167,
            -22.510762297391096,
            -22.537201796540337,
            -22.56449740773977,
            -22.591639379558366,
            -22.61979392163768,
            -22.647760475909983,
            -22.67648719451798,
            -22.704677004753382,
            -22.733233816744733,
            -22.7609801402982,
            -22.78894703097175,
            -22.81617400271809,
            -22.843812072249165,
            -22.871019972571343,
            -22.898921413471836,
            -22.926631101844215,
            -22.955125358692463,
            -22.983410166537546,
            -23.012327483787594,
            -23.040840136421092,
            -23.0697527636844,
            -23.098077234706455,
            -23.12664376190686,
            -23.15454069379198,
            -23.18262124527044,
            -23.2100385712693,
            -23.23766598476535,
            -23.264729358315115,
            -23.292138659601513,
            -23.31919167134979,
            -23.346806577933172,
            -23.374291307582684,
            -23.402488689133804,
            -23.430645475602336,
            -23.45948657569737,
            -23.488209398619496,
            -23.517471155664293,
            -23.54649388961472,
            -23.575931387405767,
            -23.605066341780265,
            -23.63455202532635,
            -23.663712523831627,
            -23.693179325523424,
            -23.72231062508208,
            -23.751724440130708,
            -23.780831356462997,
            -23.81024361821944,
            -23.83941337773009,
            -23.868914044418958,
            -23.898193235590366,
            -23.92775205072013,
            -23.957020307432078,
            -23.986457366634074,
            -24.0155312472969,
            -24.04473609594075,
            -24.07364054082064,
            -24.102801861817234,
            -24.131868271963015,
            -24.161386555965485,
            -24.190983833615938,
            -24.22109020445691,
            -24.2512450672293,
            -24.281751331634368,
            -24.312120445450255,
            -24.3426374640136,
            -24.37290912516285,
            -24.40329819791585,
            -24.433538330476832,
            -24.464028895557536,
            -24.494534804984156,
            -24.525378348004192,
            -24.556272244492575,
            -24.587434980212393,
            -24.618565219490712,
            -24.649857234077697,
            -24.681077910288437,
            -24.712448570597562,
            -24.74380139980343,
            -24.775338259079607,
            -24.80688692410056,
            -24.83857470185166,
            -24.870205985565754,
            -24.901859670016417,
            -24.9333767968782,
            -24.96485484035749,
            -24.996224917963954,
            -25.027633306057652,
            -25.059093038702034,
            -25.090816338631456,
            -25.122844115349572,
            -25.155366565905428,
            -25.188345815004492,
            -25.22185049661085,
            -25.255701588602236,
            -25.289847141862296,
            -25.32404525010892,
            -25.3582685408833,
            -25.392389435409754,
            -25.426559765263406,
            -25.460844041344746,
            -25.495537928879955,
            -25.530750406028126,
            -25.566699788040104,
            -25.603312833959734,
            -25.6405713282294,
            -25.678181881709655,
            -25.715987953452263,
            -25.75368107859851,
            -25.79121462941892,
            -25.82848023344743,
            -25.865658830144255,
            -25.902831456709553,
            -25.940277136648714,
            -25.978064751250827,
            -26.016362500223458,
            -26.05507322225945,
            -26.094194288641,
            -26.133501926987407,
            -26.17293539438292,
            -26.212284370086685,
            -26.251550389830463,
            -26.290604411413174,
            -26.329516698684973,
            -26.368198221104905,
            -26.406727016638094,
            -26.445002915035836,
            -26.483091087137897,
            -26.52089580418183,
            -26.558512599606964,
            -26.595902142327162,
            -26.633228725823074,
            -26.67051431203706,
            -26.707952163558325,
            -26.745541701790568,
            -26.783393722549206,
            -26.821375199480478,
            -26.859443922042956,
            -26.897336251075025,
            -26.93494773870115,
            -26.97205124823224,
            -27.00868147069077,
            -27.04482074931356,
            -27.080726068654176,
            -27.116545604899855,
            -27.152593408349627,
            -27.188945724724768,
            -27.22574097479047,
            -27.262833469547264,
            -27.300167995972334,
            -27.337492313698213,
            -27.374761612458457,
            -27.411835734698776,
            -27.448840021951508,
            -27.4858002158078,
            -27.52295341166576,
            -27.56035329833948,
            -27.598184958197695,
            -27.63639496585525,
            -27.67504487717539,
            -27.713975245073655,
            -27.75318208895416,
            -27.792486824660767,
            -27.831906305744813,
            -27.871308118134195,
            -27.910764929014427,
            -27.95019633973167,
            -27.98971448376134,
            -28.029261932598864,
            -28.068957373529035,
            -28.108737564641526,
            -28.14870873633231,
            -28.18879592213774,
            -28.229099055712528,
            -28.269544566747424,
            -28.310237029364757,
            -28.351103709018755,
            -28.39223546188388,
            -28.433525785668145,
            -28.475011054943863,
            -28.516521051367736,
            -28.558036399702132,
            -28.599361425059506,
            -28.64049669494605,
            -28.681316279068646,
            -28.721926518967816,
            -28.762316677261296,
            -28.802683278093728,
            -28.843052942475136,
            -28.883593259456724,
            -28.924244960142648,
            -28.965059387258027,
            -29.005868147890705,
            -29.046652670428806,
            -29.087231940206436,
            -29.12762865420749,
            -29.167736714097177,
            -29.20765881394275,
            -29.247348750387907,
            -29.286936434992718,
            -29.326371624331074,
            -29.365762115918514,
            -29.405032771148893,
            -29.444275923819493,
            -29.4834132414829,
            -29.52254273138511,
            -29.56159261269332,
            -29.60066302491927,
            -29.63967751574743,
            -29.6787283584407,
            -29.71773182222299,
            -29.756778690034192,
            -29.79578974096684,
            -29.83486625549522,
            -29.873941184843442,
            -29.913127268391953,
            -29.952363491250757,
            -29.991760818639623,
            -30.03124467918151,
            -30.07090000493328,
            -30.110614776307656,
            -30.150432321418247,
            -30.190205755129387,
            -30.22996404517931,
            -30.269576559230856,
            -30.309121564218678,
            -30.348541427928566,
            -30.38799193140256,
            -30.427473488370527,
            -30.46716043498828,
            -30.507023937914674,
            -30.547168452502866,
            -30.587476012606466,
            -30.62797015195685,
            -30.66848517526055,
            -30.709042092996263,
            -30.749514889435723,
            -30.789987901345732,
            -30.83039801349843,
            -30.870869073265435,
            -30.911343421395447,
            -30.95191858347272,
            -30.99249465299509,
            -31.033130933230197,
            -31.07371112268565,
            -31.114306454413516,
            -31.154835769514484,
            -31.195412565466853,
            -31.235986931237388,
            -31.27667779715235,
            -31.317411470297316,
            -31.358260718257455,
            -31.39909961775865,
            -31.4399600802874,
            -31.48070065278622,
            -31.521367807281795,
            -31.56186030874552,
            -31.602278785553356,
            -31.642575321012696,
            -31.68288954498971,
            -31.723188922208003,
            -31.763601475194154,
            -31.804058720988778,
            -31.84463679299646,
            -31.885211929422205,
            -31.92581667758454,
            -31.966308765526964,
            -32.006736012718655,
            -32.04700386486613,
            -32.0872293231494,
            -32.127387553223926,
            -32.167643330201486,
            -32.207978879597775,
            -32.24852023452909,
            -32.28917432292635,
            -32.329979043388924,
            -32.3707684231325,
            -32.411547223458186,
            -32.45216611693633,
            -32.49269018136144,
            -32.53305246323375,
            -32.57339532381175,
            -32.613699511705846,
            -32.654113605537475,
            -32.694585363620355,
            -32.73520692838368,
            -32.77586707963331,
            -32.8166160847936,
            -32.85732847901086,
            -32.89806804870045,
            -32.93874088934509,
            -32.979446018804786,
            -33.020114739825,
            -33.060852697987926,
            -33.1015785335769,
            -33.142371948351006,
            -33.183123285831606,
            -33.22389270421602,
            -33.26456820358323,
            -33.30522701201239,
            -33.345789539395156,
            -33.38637076408647,
            -33.42692188351007,
            -33.467570162411654,
            -33.508254471238395,
            -33.549065940924805,
            -33.58989281510547,
            -33.63077540826333,
            -33.67156751867308,
            -33.712303434711615,
            -33.752863983356505,
            -33.79333707545,
            -33.83366874819004,
            -33.87400342669706,
            -33.91431685091787,
            -33.95474603605296,
            -33.99522413488193,
            -34.035824113590984,
            -34.07641486193189,
            -34.11702627382829,
            -34.15751944087817,
            -34.19795348542501,
            -34.23824478776547,
            -34.27851423501979,
            -34.31872562258122,
            -34.35901811193783,
            -34.39934077332166,
            -34.439792596004935,
            -34.48027211786191,
            -34.520834396414855,
            -34.561352833446335,
            -34.60188097523156,
            -34.64231044574336,
            -34.68272403484175,
            -34.72304289085418,
            -34.763371586668,
            -34.803641042613044,
            -34.84395413430544,
            -34.884232021546346,
            -34.92456508046775,
            -34.96486415651202,
            -35.005215570591254,
            -35.045533885055676,
            -35.08591611641231,
            -35.12629037135354,
            -35.166764197655304,
            -35.20726644640176,
            -35.247891312192635,
            -35.28854005326865,
            -35.32927099741039,
            -35.369951945165035,
            -35.41062277803064,
            -35.451157540123674,
            -35.491629598463874,
            -35.53196705640756,
            -35.57230306376323,
            -35.61261298528465,
            -35.65304887988974,
            -35.693569468850875,
            -35.734278500744324,
            -35.775069136996734,
            -35.81598220173002,
            -35.85686945559953,
            -35.89776329465618,
            -35.93854058407739,
            -35.979282116351314,
            -36.01991966505928,
            -36.060577624522615,
            -36.10120778294754,
            -36.1419270610473,
            -36.1826581336179,
            -36.22347903050418,
            -36.26427786936593,
            -36.30511323484128,
            -36.345873684071805,
            -36.386635688636446,
            -36.427315361643714,
            -36.46801637032211,
            -36.50867290662445,
            -36.54939272546782,
            -36.59010017273645,
            -36.630883632841176,
            -36.671645519596495,
            -36.712456974353735,
            -36.75321312009374,
            -36.79398969413609,
            -36.834601130770594,
            -36.874959765876575,
            -36.914726096809844,
            -36.9537301774979,
            -36.9916003379541,
            -37.0281413247022,
            -37.062906451095586,
            -37.0955573058072,
            -37.12549174776608,
            -37.15230227911165,
            -37.17552771814156,
            -37.19517834362337,
            -37.211471918995834,
            -37.225239703700126,
            -37.237484229009965,
            -37.249604680436576,
            -37.26283635720146,
            -37.27844293509783,
            -37.29720410401182,
            -37.31968943735474,
            -37.34583161617582,
            -37.375261068877535,
            -37.40694719532026,
            -37.4396231851526,
            -37.47158338144157,
            -37.501288345203626,
            -37.52733276261254,
            -37.549095711184336,
            -37.56659286333498,
            -37.58081581382848,
            -37.59317533704976,
            -37.60544618899878,
            -37.61898910479094,
            -37.63473277948781,
            -37.65268943879338,
            -37.67239242908576,
            -37.69284772365301,
            -37.713253964255436,
            -37.732962900206076,
            -37.75198618374647,
            -37.77059191946877,
            -37.78947530234549,
            -37.809150125995245,
            -37.830110610542725,
            -37.852378281367415,
            -37.875889717425444,
            -37.90024439671183,
            -37.92519086667548,
            -37.95036484418518,
            -37.975693744963415,
            -38.00103730144636,
            -38.026531994467376,
            -38.05220676173175,
            -38.07832930376978,
            -38.105005646970326,
            -38.13248389909119,
            -38.160696693443214,
            -38.18952939399093,
            -38.21840171937394,
            -38.24665289493463,
            -38.273307065207035,
            -38.297630651056586,
            -38.318996513184416,
            -38.33740314057664,
            -38.35317522010651,
            -38.36722924220337,
            -38.38053388151274,
            -38.39421228437323,
            -38.40898582706002,
            -38.42539102329264,
            -38.44342182818001,
            -38.46296469931392,
            -38.483583908701604,
            -38.50502060373914,
            -38.52691976656224,
            -38.549228801929125,
            -38.57178923647751,
            -38.59464574355634,
            -38.61759566185291,
            -38.64051500737997,
            -38.66296939470498,
            -38.68460996623651,
            -38.70486091388537,
            -38.723367192269905,
            -38.73971845041741,
            -38.75390156682717,
            -38.76599347267859,
            -38.77654227684532,
            -38.78614478813737,
            -38.79569808692481,
            -38.8058623121137,
            -38.817264993989504,
            -38.83001307035399,
            -38.84404244010103,
            -38.85883775843844,
            -38.87397162957544,
            -38.88893774408832,
            -38.903663727384036,
            -38.918203842408296,
            -38.9330324340853,
            -38.948542154090916,
            -38.965225871623474,
            -38.9831969707498,
            -39.002497369695206,
            -39.0227918545541,
            -39.04382029718572,
            -39.065151823075055,
            -39.08660308291602,
            -39.10789445143302,
            -39.12896611848361,
            -39.14957339046731,
            -39.1696117770604,
            -39.18877032168782,
            -39.20693220049151,
            -39.22387401958078,
            -39.239662303191295,
            -39.2543029933401,
            -39.26806391205739,
            -39.281061734768414,
            -39.29355712232536,
            -39.30555261200104,
            -39.317140084467994,
            -39.32816158665646,
            -39.338625644897924,
            -39.34840879748296,
            -39.357690214949585,
            -39.366630180105865,
            -39.37574922973689,
            -39.385521859210236,
            -39.396649825055846,
            -39.40956531710766,
            -39.4246393224259,
            -39.44169920393816,
            -39.46032220982775,
            -39.479525748685994,
            -39.49826641714224,
            -39.515324623912996,
            -39.52969243149847,
            -39.540350042776055,
            -39.54681485034291,
            -39.549003658280604,
            -39.54768872793222,
            -39.54407854890936,
            -39.53988648777315,
            -39.53657607546715,
            -39.53529622320095,
            -39.53626816528263,
            -39.53910927629408,
            -39.54270595561496,
            -39.54595779687829,
            -39.54783915722291,
            -39.548054470533785,
            -39.54677233367157,
            -39.544854417579074,
            -39.543219472963955,
            -39.54288232609173,
            -39.544358858029945,
            -39.5479271626872,
            -39.55334303327815,
            -39.56036103595157,
            -39.56857715433851,
            -39.57789749971098,
            -39.58819568621965,
            -39.599553764221575,
            -39.6117547466151,
            -39.6245102722336,
            -39.63709469992495,
            -39.64882152062603,
            -39.658912946435805,
            -39.66708833740006,
            -39.67335229137386,
            -39.67832324278164,
            -39.68268315480505,
            -39.68722960949511,
            -39.692237129010735,
            -39.69765819775835,
            -39.7028207553373,
            -39.70701908385295,
            -39.70949247593557,
            -39.71007671645401,
            -39.70898758666898,
            -39.7071171811625,
            -39.70542687797051,
            -39.70499553068757,
            -39.70637148652165,
            -39.70981258154889,
            -39.71495297951199,
            -39.72135769091418,
            -39.7283799195634,
            -39.73570913195627,
            -39.743061388386465,
            -39.75047102017669,
            -39.75777288937216,
            -39.764820399546096,
            -39.77107291165647,
            -39.77604717016081,
            -39.779161529365446,
            -39.78033925626868,
            -39.779815331097176,
            -39.77849941557695,
            -39.77742495322132,
            -39.777772926155,
            -39.7801506900511,
            -39.784697220694184,
            -39.79068721090384,
            -39.7970876022781,
            -39.802574656058,
            -39.80629877725305,
            -39.807833395916866,
            -39.80761529588899,
            -39.806451246581126,
            -39.80555894817386,
            -39.80586533153045,
            -39.808084652388835,
            -39.81225788981347,
            -39.81816245828887,
            -39.82513975727123,
            -39.83265474123307,
            -39.840110835658464,
            -39.847276574539265,
            -39.85392863456799,
            -39.860144069672785,
            -39.86588495581723,
            -39.871305956803596,
            -39.87639007724683,
            -39.88130128178544,
            -39.886035363242584,
            -39.89075485427218,
            -39.895414833594984,
            -39.90008629451742,
            -39.90460292759485,
            -39.9089300976604,
            -39.912864294840425,
            -39.91643393730895,
            -39.919593322772144,
            -39.92257907753711,
            -39.92553642677266,
            -39.92881514336584,
            -39.932563783709554,
            -39.93704020785604,
            -39.94225360312012,
            -39.94833431114005,
            -39.95521187319219,
            -39.96297446097418,
            -39.97149220491337,
            -39.98070321489274,
            -39.99019288389497,
            -39.999506788869255,
            -40.007842029962255,
            -40.014532345769624,
            -40.01890309344207,
            -40.020835535450196,
            -40.02055484182422,
            -40.01897756375851,
            -40.01718962070498,
            -40.016496712059855,
            -40.01773174955681,
            -40.02133930625111,
            -40.02692288121531,
            -40.033706372433116,
            -40.040462892320164,
            -40.046236065229124,
            -40.05031166502973,
            -40.05275516586155,
            -40.05403746218536,
            -40.05518515783087,
            -40.0571102410818,
            -40.060649367872315,
            -40.06599718187034,
            -40.073017048386184,
            -40.081011721173645,
            -40.08931810193591,
            -40.097210885966234,
            -40.10444229472714,
            -40.11093171179385,
            -40.11702305490119,
            -40.12293486170137,
            -40.128914243130204,
            -40.134758853260514,
            -40.140181558715376,
            -40.14459678607194,
            -40.14768537341978,
            -40.149237272952234,
            -40.149597679915715,
            -40.149266925173954,
            -40.14907597763223,
            -40.14959781783776,
            -40.15129290084472,
            -40.154056313106814,
            -40.15761220259181,
            -40.16132129122589,
            -40.16475320706725,
            -40.167525485942875,
            -40.169762836658606,
            -40.171726365637575,
            -40.174050452434436,
            -40.17720978459157,
            -40.18170311251399,
            -40.187578144558174,
            -40.19475170324759,
            -40.20269985327769,
            -40.21091803443791,
            -40.21869695221468,
            -40.22559850651233,
            -40.23119017430561,
            -40.23544216711584,
            -40.23836968649202,
            -40.24034622305424,
            -40.24168130200527,
            -40.24289459242431,
            -40.24428215940735,
            -40.246203802165134,
            -40.248689883523504,
            -40.25178841588286,
            -40.255246031427795,
            -40.25892443070626,
            -40.26252852230468,
            -40.26602888900588,
            -40.269348754626286,
            -40.27270745812339,
            -40.27621806080967,
            -40.280163484085556,
            -40.284579375931415,
            -40.2895722677744,
            -40.29498752295543,
            -40.3008127491583,
            -40.30689417823106,
            -40.313322076069895,
            -40.320071121357756,
            -40.32728445714183,
            -40.33483956987367,
            -40.34262736161143,
            -40.350195108624646,
            -40.35716136389652,
            -40.3629972076054,
            -40.36752139200968,
            -40.37066197639576,
            -40.372828471796225,
            -40.374488729170004,
            -40.37635893662795,
            -40.37887153122676,
            -40.38237020326522,
            -40.386698368784764,
            -40.39158934264819,
            -40.396455581929786,
            -40.40091776298928,
            -40.40462198205237,
            -40.40768081176964,
            -40.41031602190815,
            -40.41310332587135,
            -40.41646142510115,
            -40.42083953346411,
            -40.42626002762473,
            -40.43264745522811,
            -40.43954784134176,
            -40.44660291491785,
            -40.453336458668815,
            -40.45959640866701,
            -40.46523286307426,
            -40.47040371119972,
            -40.47514383673321,
            -40.47963296304655,
            -40.483802852496694,
            -40.48769825421006,
            -40.49118086523274,
            -40.49434835250676,
            -40.49722809741395,
            -40.500125481206275,
            -40.50321726257134,
            -40.50681699543316,
            -40.510939211055245,
            -40.515606129390406,
            -40.520507060749175,
            -40.52542094141545,
            -40.5299661146418,
            -40.53405645553764,
            -40.53761407833005,
            -40.54093177028956,
            -40.54426674543295,
            -40.54809840511882,
            -40.55266443292094,
            -40.55822387777755,
            -40.56465705915475,
            -40.571827541559784,
            -40.57928512152763,
            -40.586703755727406,
            -40.59361637468099,
            -40.59983641849617,
            -40.60514228296017,
            -40.609632789193796,
            -40.613352263690196,
            -40.61660303965317,
            -40.6195500793213,
            -40.62252796015953,
            -40.62565212268777,
            -40.629138235252555,
            -40.63293470430228,
            -40.63707205329913,
            -40.64133435791092,
            -40.64564808254996,
            -40.649781425871254,
            -40.65373697081685,
            -40.65742560564956,
            -40.66101090821185,
            -40.66452926514587,
            -40.66819570154522,
            -40.672016283301886,
            -40.67611878036814,
            -40.68040991906736,
            -40.68494867796765,
            -40.68962399137671,
            -40.69451630957786,
            -40.6995394068855,
            -40.704760543892554,
            -40.71001992092542,
            -40.715262456739055,
            -40.72020264408207,
            -40.724719197130696,
            -40.72857241623753,
            -40.731816289680104,
            -40.734484631330254,
            -40.736928623653114,
            -40.7394093419881,
            -40.74235406450682,
            -40.74591247149543,
            -40.75023607886584,
            -40.75511469993858,
            -40.7603667738124,
            -40.765581889659046,
            -40.770574505629,
            -40.77512536253355,
            -40.77936871941534,
            -40.7834250149566,
            -40.78767518125922,
            -40.79231533481475,
            -40.79761400423564,
            -40.803513844643845,
            -40.80997891755179,
            -40.81669538549474,
            -40.82348970894093,
            -40.83005140292535,
            -40.83632179900188,
            -40.842155404099046,
            -40.84764340279595,
            -40.85273242514042,
            -40.857541565205146,
            -40.86200642696903,
            -40.86623618778495,
            -40.87019004566399,
            -40.87404270988556,
            -40.87784107464282,
            -40.881830826292955,
            -40.886072697190514,
            -40.89074618272206,
            -40.895771300803474,
            -40.901147771490216,
            -40.90662980853557,
            -40.91211889046318,
            -40.91737265334437,
            -40.92240044451101,
            -40.92714081992243,
            -40.93180188512721,
            -40.93647681169973,
            -40.941436542573236,
            -40.946726281772094,
            -40.952473771206805,
            -40.95852863797042,
            -40.96482582501696,
            -40.97107403676581,
            -40.97714835761963,
            -40.98278257099066,
            -40.987944747603635,
            -40.99250130213733,
            -40.99656449235742,
            -41.00013467112192,
            -41.003433999300796,
            -41.006539443759635,
            -41.009708711138316,
            -41.01300640058753,
            -41.016627343647144,
            -41.02052955048563,
            -41.02477698466254,
            -41.0292020330944,
            -41.03378097926135,
            -41.03832019428413,
            -41.042838367228704,
            -41.04723772713702,
            -41.051654884863346,
            -41.05609454503419,
            -41.060749218834296,
            -41.06561875506056,
            -41.07083485575347,
            -41.076301909271976,
            -41.08204880587487,
            -41.087894700741295,
            -41.0938148447957,
            -41.099608903003585,
            -41.105259862123845,
            -41.11059315250788,
            -41.11562893693131,
            -41.120241130793815,
            -41.12451320189707,
            -41.12840083233261,
            -41.13208327848665,
            -41.135612131562034,
            -41.139238157185886,
            -41.14303445487789,
            -41.14720505816047,
            -41.15170897111309,
            -41.156591809940714,
            -41.161651743677396,
            -41.16681882969168,
            -41.17185803223167,
            -41.17676048624172,
            -41.18142748119557,
            -41.186017153474374,
            -41.190574028737664,
            -41.19533032343409,
            -41.200315371335165,
            -41.20566714267865,
            -41.21127719319641,
            -41.21714725846019,
            -41.22307283402453,
            -41.229018433218506,
            -41.23479735508792,
            -41.240426070485086,
            -41.245777960270324,
            -41.25091866867741,
            -41.255753978707766,
            -41.26037299171627,
            -41.26470978914145,
            -41.268897604866076,
            -41.27293073068085,
            -41.27700560427027,
            -41.28116084869958,
            -41.2855957311791,
            -41.290297681372834,
            -41.295365060487505,
            -41.30065736351786,
            -41.30615332573677,
            -41.31163755153978,
            -41.31708371366731,
            -41.322344608152,
            -41.32751491685297,
            -41.33258240156215,
            -41.337746406999266,
            -41.343034478268656,
            -41.34860769210057,
            -41.3543901958593,
            -41.360407746010864,
            -41.36645951884972,
            -41.37249239297336,
            -41.378291799309565,
            -41.3838532558559,
            -41.38905316507429,
            -41.39399194430839,
            -41.39863849427642,
            -41.40315709894444,
            -41.40754729350874,
            -41.411976133390226,
            -41.416427035909614,
            -41.42104044780382,
            -41.42576713649902,
            -41.43071018383138,
            -41.43577863083048,
            -41.441031746580585,
            -41.44633810699881,
            -41.45172797421756,
            -41.45706033771473,
            -41.46238026575289,
            -41.4675849154398,
            -41.47277343692608,
            -41.4779000718836,
            -41.48310925298263,
            -41.48837589787973,
            -41.493833562989934,
            -41.49941577180227,
            -41.505192731306074,
            -41.51102665581351,
            -41.51692365347844,
            -41.52270224414131,
            -41.52835341437673,
            -41.533712070851344,
            -41.53881494211414,
            -41.54356635251721,
            -41.548087187476725,
            -41.5523691128261,
            -41.556609097249435,
            -41.56084820474874,
            -41.565292343363936,
            -41.569944020657886,
            -41.57492662340787,
            -41.5801324234688,
            -41.585572996020595,
            -41.59105658313135,
            -41.59656163866914,
            -41.6019229326201,
            -41.60719548843922,
            -41.61231555102614,
            -41.617431803758095,
            -41.62253767519696,
            -41.62778686383155,
            -41.63312840491739,
            -41.63864035183793,
            -41.64419196365937,
            -41.64980229009413,
            -41.655317794908434,
            -41.66077169493139,
            -41.66605032473729,
            -41.67123431394008,
            -41.67624836936274,
            -41.68119334733707,
            -41.68599739333232,
            -41.69075750778459,
            -41.6954033222041,
            -41.70004708929427,
            -41.704647722973654,
            -41.709350696947595,
            -41.714136428549914,
            -41.71914454824136,
            -41.724315182520684,
            -41.72971856128707,
            -41.735214571605916,
            -41.74080758592213,
            -41.746329401660084,
            -41.7518062420936,
            -41.75713728936944,
            -41.76244105848746,
            -41.76770392168916,
            -41.77309723937677,
            -41.77860781835465,
            -41.78435409021612,
            -41.790232980382044,
            -41.796263661177974,
            -41.80226397960987,
            -41.808216063798604,
            -41.81395102659698,
            -41.819507848618414,
            -41.824800146648414,
            -41.829952448642004,
            -41.83494665216213,
            -41.83994576222174,
            -41.84493738045992,
            -41.85006327545412,
            -41.855273747239835,
            -41.860669056963104,
            -41.86616288035495,
            -41.87182818446159,
            -41.877560650109785,
            -41.88342181441679,
            -41.88929952169542,
            -41.89524984804973,
            -41.90115869619752,
            -41.90708633826961,
            -41.912931179732325,
            -41.918774043953384,
            -41.92453843682656,
            -41.9303285631103,
            -41.93608275604017,
            -41.94190627491105,
            -41.94772333933574,
            -41.95361262975438,
            -41.959465528289634,
            -41.96532936778335,
            -41.971073117993726,
            -41.976736308218506,
            -41.982197766165704,
            -41.98752468337218,
            -41.99263836348966,
            -41.99765704770275,
            -42.00255256173747,
            -42.00748221012907,
            -42.012435163059024,
            -42.01755762105208,
            -42.02279908698751,
            -42.02824520731288,
            -42.03377850146602,
            -42.03942868667858,
            -42.04504861220029,
            -42.050672509282805,
            -42.05618960698084,
            -42.06169023819691,
            -42.06712137926994,
            -42.072614393174725,
            -42.07812820320436,
            -42.08377412380566,
            -42.08946676818608,
            -42.09526370262267,
            -42.101033821902575,
            -42.1068104270718,
            -42.11246560987645,
            -42.118059567290565,
            -42.12350426077116,
            -42.12889873211048,
            -42.1341814268939,
            -42.139460424207456,
            -42.144668719482794,
            -42.14990305597839,
            -42.1550896101495,
            -42.16032936306667,
            -42.16556386838772,
            -42.17091302463698,
            -42.17632963612729,
            -42.18192659475763,
            -42.187627491769355,
            -42.19349847362412,
            -42.19941183399793,
            -42.20539429800906,
            -42.21130466851915,
            -42.21718802184623,
            -42.22294880026939,
            -42.22869093675802,
            -42.23437247739323,
            -42.24012861298311,
            -42.24591680795831,
            -42.25184027008058,
            -42.25780363604149,
            -42.263852783669265,
            -42.26984794157617,
            -42.27581609788739,
            -42.281628873400145,
            -42.28735057260488,
            -42.29290479224695,
            -42.29840796838497,
            -42.30382283516774,
            -42.309283808309246,
            -42.314749134574356,
            -42.320331188396814,
            -42.325957557636855,
            -42.331710646979154,
            -42.33749581161116,
            -42.34338367282175,
            -42.34927710059627,
            -42.355249707455755,
            -42.36120871945014,
            -42.36723068140467,
            -42.37322368424766,
            -42.37926418231901,
            -42.38526094866558,
            -42.39129308797019,
            -42.397273986904914,
            -42.40328806848703,
            -42.40925298316633,
            -42.41525461648421,
            -42.421208458518926,
            -42.42719464559346,
            -42.433120556551614,
            -42.439057792659014,
            -42.444907432123195,
            -42.45073977380401,
            -42.45646198536314,
            -42.46215892082296,
            -42.46775974612493,
            -42.47337515115143,
            -42.47895817005276,
            -42.48463460763867,
            -42.49035817355269,
            -42.49623825182025,
            -42.50219696407486,
            -42.5083033212474,
            -42.51443989392953,
            -42.52064696598455,
            -42.526796847014715,
            -42.53294065230798,
            -42.53897950036159,
            -42.545002890054384,
            -42.55094893348717,
            -42.55693211596513,
            -42.56289684646054,
            -42.5689441297874,
            -42.57499030740734,
            -42.58110303944817,
            -42.58717081136011,
            -42.59324712924675,
            -42.59922350215868,
            -42.605171063231616,
            -42.611006626708274,
            -42.61682555339392,
            -42.62256091698042,
            -42.62831350437687,
            -42.63401306831555,
            -42.639753578889334,
            -42.645460473759655,
            -42.65122931468592,
            -42.656992622991694,
            -42.662854020272945,
            -42.668748985994725,
            -42.674773827538765,
            -42.68084513397597,
            -42.68703202687934,
            -42.693222877104034,
            -42.69946606398197,
            -42.70564360556673,
            -42.71181438687499,
            -42.71788517603028,
            -42.72394647275972,
            -42.72993430818921,
            -42.73595740548875,
            -42.741954241635256,
            -42.74802014920421,
            -42.75406959576572,
            -42.76017128046861,
            -42.766219246069525,
            -42.772274194040776,
            -42.778236946825416,
            -42.784187199299375,
            -42.79005107317751,
            -42.79593232845695,
            -42.801773604309254,
            -42.80768400685298,
            -42.81360056146188,
            -42.819618764788885,
            -42.82565882041573,
            -42.8318004392218,
            -42.83795215081987,
            -42.844186869775214,
            -42.850410663466825,
            -42.856696713695236,
            -42.86295278681367,
            -42.86925429608975,
            -42.875511656480334,
            -42.88180345399481,
            -42.88804397431123,
            -42.89431611710244,
            -42.90053844654304,
            -42.906797246458325,
            -42.9130128889969,
            -42.919271228717406,
            -42.92548989699796,
            -42.931749944920924,
            -42.93796315587887,
            -42.94420509206867,
            -42.950384291431824,
            -42.95657699993858,
            -42.962697517847424,
            -42.968832830558064,
            -42.974911462094944,
            -42.981035198489444,
            -42.987144340129056,
            -42.99334589083973,
            -42.99957652345267,
            -43.00593033492548,
            -43.01232375803162,
            -43.018827166442826,
            -43.025334910256426,
            -43.031901863973864,
            -43.03841714229371,
            -43.044941751251066,
            -43.05138066516684,
            -43.05781613799442,
            -43.06417419866504,
            -43.07055242927503,
            -43.07688296156963,
            -43.083259513427215,
            -43.08960288730909,
            -43.09599246221567,
            -43.10233681837142,
            -43.10870891594652,
            -43.11501809724072,
            -43.1213438345219,
            -43.12760461958045,
            -43.13388813103434,
            -43.140117803462985,
            -43.14638248604376,
            -43.15260450327051,
            -43.15887150856213,
            -43.165106542010385,
            -43.17140018875333,
            -43.17767941722586,
            -43.184037029219056,
            -43.190397959355494,
            -43.19684717188444,
            -43.203296674511755,
            -43.20981610289672,
            -43.2163039646142,
            -43.22282231068319,
            -43.22927081367709,
            -43.23572156746866,
            -43.24209080626292,
            -43.24846899600319,
            -43.25478748473875,
            -43.261144199210634,
            -43.26746860890556,
            -43.27384838084834,
            -43.280198211306,
            -43.28659136468113,
            -43.292933327771664,
            -43.299296046159895,
            -43.30559185623188,
            -43.31190525125624,
            -43.31816300290478,
            -43.32446175501864,
            -43.3307352961274,
            -43.33708092160988,
            -43.34342754379379,
            -43.34986386367599,
            -43.356308934465694,
            -43.36284210115248,
            -43.36937484418706,
            -43.3759809244784,
            -43.38256823531859,
            -43.38920857796402,
            -43.39580952176813,
            -43.40244416304958,
            -43.40902323678933,
            -43.41562477794589,
            -43.42216599897089,
            -43.428732066007655,
            -43.43524695825236,
            -43.44180080829105,
            -43.44831973936058,
            -43.454892406083516,
            -43.46144007333096,
            -43.468044013527084,
            -43.47461743679902,
            -43.481234869387904,
            -43.487806108746064,
            -43.49440670717176,
            -43.50095211927375,
            -43.507527008575714,
            -43.51405743475658,
            -43.52063755149695,
            -43.52719949731494,
            -43.53383831294933,
            -43.54048133847261,
            -43.547213719303464,
            -43.55394973822157,
            -43.560760885590184,
            -43.56755017997722,
            -43.57438262877435,
            -43.58116104937179,
            -43.58795637888646,
            -43.59468197341374,
            -43.60142109727581,
            -43.60809818316686,
            -43.61480365983614,
            -43.62146399909355,
            -43.62816677754641,
            -43.634832518259586,
            -43.641542078799866,
            -43.64821083060962,
            -43.654917312043295,
            -43.6615776325171,
            -43.668273139477094,
            -43.67492350193227,
            -43.68161305460489,
            -43.688263343782225,
            -43.69495952850003,
            -43.70162364240166,
            -43.708341553544074,
            -43.715036527348694,
            -43.72179559317652,
            -43.72854216041936,
            -43.735361069872155,
            -43.74217056621945,
            -43.749047444109586,
            -43.755900489100775,
            -43.76279782416949,
            -43.76964306025189,
            -43.77650458444849,
            -43.78329252519249,
            -43.79008684439539,
            -43.79681172657246,
            -43.80355992687881,
            -43.81026386526467,
            -43.81701768477567,
            -43.82374831075979,
            -43.83053925576613,
            -43.83730511757323,
            -43.844118928890644,
            -43.85088965651693,
            -43.85769069781264,
            -43.86443690256158,
            -43.871210871470154,
            -43.877937313919425,
            -43.88470665547932,
            -43.89144783794642,
            -43.898251330570645,
            -43.90504266158934,
            -43.91190657462865,
            -43.91876212906423,
            -43.92568789514975,
            -43.932597891331156,
            -43.939566880793734,
            -43.94650637699279,
            -43.95348969211278,
            -43.960428052598296,
            -43.967395695475695,
            -43.974306350630904,
            -43.98123834886322,
            -43.9881110295674,
            -43.99500904144095,
            -44.001857781614206,
            -44.008746246048645,
            -44.01560148635386,
            -44.022510763514155,
            -44.02939643052404,
            -44.03633908607457,
            -44.04325430590774,
            -44.050217510083726,
            -44.05714223387011,
            -44.06410548307092,
            -44.07102571725103,
            -44.07798680335932,
            -44.0849142725365,
            -44.091897239624835,
            -44.09886326061293,
            -44.10589938773953,
            -44.11292736908153,
            -44.120025745079275,
            -44.12710702398843,
            -44.13424178558336,
            -44.141337848608174,
            -44.14846539430769,
            -44.1555363153034,
            -44.16262819095644,
            -44.169661865360354,
            -44.176723125838464,
            -44.183738496063555,
            -44.19079574451942,
            -44.197819785351314,
            -44.20489406307128,
            -44.21193813171484,
            -44.219030561006804,
            -44.22608782518009,
            -44.233187582813514,
            -44.24024742885069,
            -44.247347318302346,
            -44.25440752373433,
            -44.2615102490876,
            -44.2685773641019,
            -44.27569199404619,
            -44.282776647630115,
            -44.289914964903936,
            -44.297029939379854,
            -44.3042051934204,
            -44.31136268884119,
            -44.31858330682681,
            -44.32578446047856,
            -44.33304102737195,
            -44.34026424184971,
            -44.347524177943164,
            -44.35473039373407,
            -44.361955349869156,
            -44.369115145232236,
            -44.376291578669054,
            -44.38341081203214,
            -44.39056278048645,
            -44.39767788501991,
            -44.40484528099807,
            -44.41199009949108,
            -44.41919329275663,
            -44.42637137465583,
            -44.43359853558907,
            -44.44078816413635,
            -44.4480153649843,
            -44.45519791613535,
            -44.46241710056999,
            -44.469596867380446,
            -44.476822856564795,
            -44.4840206773034,
            -44.491274663778015,
            -44.49850693358548,
            -44.50579714267036,
            -44.51306290851779,
            -44.52038037906155,
            -44.52766525511725,
            -44.53499317085641,
            -44.5422804369096,
            -44.54960377692827,
            -44.55688081887309,
            -44.56418959425489,
            -44.57144928534204,
            -44.57873980498597,
            -44.585982763054,
            -44.593260717045524,
            -44.60049779747858,
            -44.60777817105753,
            -44.61502624868861,
            -44.622324754830906,
            -44.629595293266235,
            -44.636916943968416,
            -44.64420791189887,
            -44.65154496081956,
            -44.658845879697004,
            -44.66618900464636,
            -44.67349544564179,
            -44.68084762652664,
            -44.68817047714288,
            -44.695548685235394,
            -44.702907163138235,
            -44.7103278772169,
            -44.71773084596336,
            -44.72519186806689,
            -44.732625091327535,
            -44.74010207492992,
            -44.747535592559736,
            -44.75499897869376,
            -44.76240965991847,
            -44.769847262871934,
            -44.777235757626535,
            -44.7846599498226,
            -44.792046674840144,
            -44.7994807753504,
            -44.80688675684448,
            -44.814345547966695,
            -44.82177745439989,
            -44.829259880963235,
            -44.83671113563905,
            -44.844208232114255,
            -44.85167053631642,
            -44.859176834141174,
            -44.86664840372958,
            -44.87416542356212,
            -44.881649922568826,
            -44.88918215613289,
            -44.896683962001646,
            -44.90423532480726,
            -44.911757985323135,
            -44.91933176084775,
            -44.92687793839549,
            -44.9344751105321,
            -44.94204252283784,
            -44.94965600909339,
            -44.957232080259736,
            -44.96484462263441,
            -44.972409936973165,
            -44.98000377857783,
            -44.98754636844273,
            -44.99511852872436,
            -45.00264559235392,
            -45.010212110532265,
            -45.017744910388934,
            -45.025327335429644,
            -45.03288282871606,
            -45.040490069790145,
            -45.04806800434752,
            -45.05569209201709,
            -45.06328024160761,
            -45.07090906681084,
            -45.07849941183055,
            -45.08613148449275,
            -45.09372935506917,
            -45.10137501105518,
            -45.108992495650796,
            -45.11666191903202,
            -45.12430432192602,
            -45.13199642414746,
            -45.13965649593699,
            -45.147359576322515,
            -45.1550236911275,
            -45.162724749469014,
            -45.170382456265315,
            -45.178074574173735,
            -45.185722582867704,
            -45.19340563000728,
            -45.201046336758125,
            -45.208724728229356,
            -45.21636427145419,
            -45.22404565825675,
            -45.2316928575462,
            -45.23938655689142,
            -45.24705019190323,
            -45.25476319758668,
            -45.26244731869036,
            -45.270180036667135,
            -45.277881449740946,
            -45.28562799832078,
            -45.29333979029296,
            -45.30109427181144,
            -45.308813478028405,
            -45.31657709540232,
            -45.32430921137942,
            -45.332090605414294,
            -45.3398451937574,
            -45.34765207415444,
            -45.35543240820382,
            -45.36326196287671,
            -45.37105895592028,
            -45.37889723018927,
            -45.38669475090272,
            -45.39452674361233,
            -45.40231400113059,
            -45.41013522105288,
            -45.417914640216225,
            -45.42573349886332,
            -45.43351733154135,
            -45.44134717667874,
            -45.44914724606082,
            -45.45699650144478,
            -45.46481706766112,
            -45.47268620117677,
            -45.48052515537271,
            -45.488411046272226,
            -45.496265633892676,
            -45.50416669125464,
            -45.512036555800464,
            -45.51995314325108,
            -45.52783860848441,
            -45.53577039433696,
            -45.54367027570734,
            -45.55161548374643,
            -45.5595279402075,
            -45.56748512062255,
            -45.57540917136768,
            -45.58337738558924,
            -45.591311335622024,
            -45.599287318967384,
            -45.60722593833344,
            -45.61520284682657,
            -45.62313884068076,
            -45.63111065245046,
            -45.639041056330754,
            -45.64700911990852,
            -45.654939855079995,
            -45.66291374299285,
            -45.67085610941201,
            -45.67884641834449,
            -45.68680803797932,
            -45.6948179390491,
            -45.70279725797032,
            -45.71082145575567,
            -45.71881136073394,
            -45.726843199759905,
            -45.73483944145849,
            -45.74287814407651,
            -45.75088333613104,
            -45.758933779444945,
            -45.7669533034387,
            -45.7750195560715,
            -45.78305483585709,
            -45.791135162836845,
            -45.79918165508707,
            -45.80726969621998,
            -45.815320481325955,
            -45.8234099041144,
            -45.830466863922446,
            -45.83586717257541,
            -45.83930006214334,
            -45.84108145287305,
            -45.841710715628565,
            -45.841946049954394,
            -45.84230409582576,
            -45.84324850749228,
            -45.84490544835679,
            -45.84745454477519,
            -45.850920261788204,
            -45.85547984331792,
            -45.8610659327192,
            -45.867505589139334,
            -45.87409178175017,
            -45.879895735004766,
            -45.88366622077518,
            -45.88448567965455,
            -45.88186917312434,
            -45.87632297547857,
            -45.86902228173549,
            -45.86178629032645,
            -45.85624107012133,
            -45.85356599122026,
            -45.85382221267661,
            -45.85620595892081,
            -45.859039814958464,
            -45.860598648439726,
            -45.85938492339484,
            -45.85486168992876,
            -45.84731095268903,
            -45.837996717845144,
            -45.82849301164782,
            -45.820532966624604,
            -45.81529651801807,
            -45.81348063863619,
            -45.814955564391425,
            -45.81922025765383,
            -45.825337723306035,
            -45.832502505547815,
            -45.83991783263115,
            -45.84718806997135,
            -45.853983670872964,
            -45.860257565739005,
            -45.86583224287331,
            -45.87063072417328,
            -45.87435963846589,
            -45.87685483692737,
            -45.877868455586935,
            -45.877448145911444,
            -45.87568905852311,
            -45.87301366141043,
            -45.869810396396765,
            -45.86662105142889,
            -45.86375118378008,
            -45.86149530994338,
            -45.85984188967766,
            -45.85881173505526,
            -45.85825475165345,
            -45.85822937018598,
            -45.85877002788148,
            -45.86018297037448,
            -45.86269721598158,
            -45.86665520280065,
            -45.87210568649351,
            -45.87900518630253,
            -45.88689633520134,
            -45.895238526269566,
            -45.90322653852127,
            -45.91022035625268,
            -45.91559611308731,
            -45.91913072902106,
            -45.920747488121,
            -45.92077773062141,
            -45.91959128198876,
            -45.91779447643658,
            -45.915831297058375,
            -45.91420071335976,
            -45.91308631645542,
            -45.91262202121837,
            -45.912575447679195,
            -45.91268846528215,
            -45.912449971097416,
            -45.9115263234017,
            -45.909591147732506,
            -45.90674496755908,
            -45.903249065407785,
            -45.899777385613845,
            -45.89696285236807,
            -45.89550826511667,
            -45.89569939781383,
            -45.89761078084276,
            -45.90081420838257,
            -45.90480729168357,
            -45.90889126631666,
            -45.91264711964192,
            -45.91573262860337,
            -45.91818240108,
            -45.92001534314175,
            -45.92140713386005,
            -45.922280214997166,
            -45.9225688908758,
            -45.92196293830121,
            -45.9203167853725,
            -45.91746704691931,
            -45.913611367237536,
            -45.90901159645985,
            -45.904217819437704,
            -45.89964334311242,
            -45.89573557315541,
            -45.8925906996512,
            -45.89024259393723,
            -45.88842172460613,
            -45.88696650244022,
            -45.88563147871037,
            -45.88446664705483,
            -45.883522131509864,
            -45.88309724052881,
            -45.883336562002995,
            -45.884429374670894,
            -45.88623551216631,
            -45.88857529816565,
            -45.890978331639076,
            -45.89308134905204,
            -45.89443632283848,
            -45.89490452710319,
            -45.894398270673655,
            -45.89317867581114,
            -45.89149194893562,
            -45.889791418965075,
            -45.88833588308544,
            -45.88742152827573,
            -45.88702940868718,
            -45.88712879705249,
            -45.88740822126661,
            -45.88764694324081,
            -45.887494843591746,
            -45.886849736970085,
            -45.88560869448831,
            -45.883977887003155,
            -45.88214371340734,
            -45.88050591736798,
            -45.87930220092206,
            -45.87883698797442,
            -45.87914274901257,
            -45.88027361062413,
            -45.882035040515376,
            -45.88432755454786,
            -45.8868963458421,
            -45.88966146193894,
            -45.892435504411,
            -45.89521517991651,
            -45.89787112024457,
            -45.90042718741257,
            -45.90275385831053,
            -45.904861897570086,
            -45.90661230188615,
            -45.90802582283537,
            -45.90900122450483,
            -45.90962733143046,
            -45.90989228660078,
            -45.90997862733756,
            -45.90994677094642,
            -45.91000418231771,
            -45.9101714088305,
            -45.91055253998712,
            -45.91102564021794,
            -45.911557532128626,
            -45.91194345032792,
            -45.91215951116322,
            -45.91210928944629,
            -45.91194802293322,
            -45.91177055191838,
            -45.9118672754754,
            -45.91235817249576,
            -45.91343032989387,
            -45.914997309519705,
            -45.91699806409767,
            -45.91913284580546,
            -45.92122712472939,
            -45.922998237900075,
            -45.924406444554705,
            -45.925369547945905,
            -45.92604366044838,
            -45.926472823555976,
            -45.926834088044636,
            -45.9270912532301,
            -45.927280430055156,
            -45.92722516237056,
            -45.92687908607468,
            -45.92607517128287,
            -45.92486607160412,
            -45.9232389218961,
            -45.921403449831246,
            -45.91945633877045,
            -45.91764135948684,
            -45.91601290294596,
            -45.91472333824654,
            -45.9137239828733,
            -45.91308715804165,
            -45.91272390875703,
            -45.912701650862815,
            -45.91294220834019,
            -45.91351424386721,
            -45.914314256928066,
            -45.91535533791856,
            -45.91645984740231,
            -45.91756889403485,
            -45.91845707367603,
            -45.91905882823423,
            -45.919189645921094,
            -45.91886949025388,
            -45.91803118435322,
            -45.91682533678998,
            -45.91530616442122,
            -45.9137133485796,
            -45.912139330761825,
            -45.910800444555676,
            -45.90970738936468,
            -45.90895295758031,
            -45.908411344697754,
            -45.90805903828188,
            -45.90770315882326,
            -45.90731815932111,
            -45.90677301342335,
            -45.90614927933693,
            -45.90543968283023,
            -45.90483417762975,
            -45.90439372119908,
            -45.904322222656496,
            -45.904640738928215,
            -45.90547053087698,
            -45.906726334509045,
            -45.90842008966078,
            -45.9103726910544,
            -45.91253043626751,
            -45.91468229862395,
            -45.916774991104255,
            -45.91862387783827,
            -45.9202188924053,
            -45.921427518780405,
            -45.922294608527224,
            -45.92274347783685,
            -45.92287513070781,
            -45.922669283416354,
            -45.92228068147251,
            -45.921733751071386,
            -45.9212102757459,
            -45.920735122240444,
            -45.92045980478211,
            -45.92035029719034,
            -45.92048165115675,
            -45.92074250967063,
            -45.92114904428413,
            -45.92156514737412,
            -45.92202347599975,
            -45.922441276750746,
            -45.922925363041884,
            -45.92346440742662,
            -45.92420906743089,
            -45.925145804926366,
            -45.92637148548636,
            -45.92777679054928,
            -45.92934488583244,
            -45.93086532534838,
            -45.93226241513464,
            -45.93332698122005,
            -45.93404687840414,
            -45.93432317423388,
            -45.934273275197626,
            -45.93391594077819,
            -45.933448602221944,
            -45.93291865919928,
            -45.93250097615839,
            -45.93218128736783,
            -45.93205229004566,
            -45.93201653697425,
            -45.932098635101184,
            -45.932158544210544,
            -45.93220872451999,
            -45.93212718865343,
            -45.93197026918911,
            -45.9316774255676,
            -45.93137213098237,
            -45.93105308628755,
            -45.93088133592308,
            -45.93086165692105,
            -45.931126016444544,
            -45.93161922094227,
            -45.932393991540884,
            -45.93331205358915,
            -45.93435542915153,
            -45.93533962734651,
            -45.93623161434395,
            -45.93686289725282,
            -45.93724252758081,
            -45.93726198055071,
            -45.93699902166151,
            -45.93641387585981,
            -45.93564541914344,
            -45.93470095737823,
            -45.93374741184227,
            -45.93279765679311,
            -45.93200089075418,
            -45.9313309380415,
            -45.93088256471394,
            -45.93056873808384,
            -45.93042832719569,
            -45.930334730378334,
            -45.93031226296739,
            -45.930248557152275,
            -45.930207526859064,
            -45.93013202031539,
            -45.930141668609735,
            -45.930219721382024,
            -45.93049779885051,
            -45.93093702273636,
            -45.931615882636635,
            -45.93242327166858,
            -45.93336374074716,
            -45.934269060804695,
            -45.93511789657056,
            -45.93575432483923,
            -45.936204771490864,
            -45.93638562754221,
            -45.93640329583293,
            -45.93624398570106,
            -45.936058619764694,
            -45.93584442468584,
            -45.935729795630145,
            -45.935664197571334,
            -45.93571708707644,
            -45.935783986541026,
            -45.93589935594456,
            -45.93595080302505,
            -45.93599230026332,
            -45.935951438937906,
            -45.935930600173506,
            -45.93590102106515,
            -45.93599310909873,
            -45.93618462706388,
            -45.93659084040084,
            -45.93715703743513,
            -45.93795567897162,
            -45.938886108006656,
            -45.93997789120648,
            -45.94109498793113,
            -45.942242362472555,
            -45.94327251564082,
            -45.94419400287063,
            -45.94487882140129,
            -45.945370266535576,
            -45.94558721974496,
            -45.945626493841566,
            -45.94545954577841,
            -45.94522657019891,
            -45.944925749393455,
            -45.944702356566445,
            -45.94453664187397,
            -45.944535770796534,
            -45.94462857068312,
            -45.94486734413387,
            -45.94513372681947,
            -45.94545072840655,
            -45.945695335918046,
            -45.94591216083825,
            -45.94602133380082,
            -45.94612192918062,
            -45.9461861628601,
            -45.946348920052344,
            -45.94659161995142,
            -45.947027718363145,
            -45.94759041447329,
            -45.9483289972773,
            -45.94911177898547,
            -45.949938205763154,
            -45.95065371077646,
            -45.95126714603987,
            -45.95166247066461,
            -45.951906121398075,
            -45.95194390973862,
            -45.95189363999644,
            -45.95173069477715,
            -45.95157614437699,
            -45.951385142520216,
            -45.95124398284368,
            -45.95107055545046,
            -45.95092268586285,
            -45.95070615109098,
            -45.95048481706429,
            -45.95018509849802,
            -45.94989881631732,
            -45.94957925147528,
            -45.94933720021383,
            -45.94913304274109,
            -45.94907248256236,
            -45.94910069798898,
            -45.9493016921334,
            -45.9495959785212,
            -45.950042703653196,
            -45.950539303349075,
            -45.951124853453706,
            -45.951681243964366,
            -45.952238123096045,
            -45.9526763454465,
            -45.95303476911823,
            -45.95321479498925,
            -45.95328629376184,
            -45.95318885100837,
            -45.95303206325907,
            -45.95278941587305,
            -45.952591265699596,
            -45.9524131583766,
            -45.95236695496386,
            -45.95239208338579,
            -45.95255406802684,
            -45.95274650091885,
            -45.953000533966076,
            -45.95319569744105,
            -45.95337299185056,
            -45.953443526387815,
            -45.95349353309494,
            -45.95348158720713,
            -45.953531540659185,
            -45.95362033030249,
            -45.95386643066386,
            -45.95421904432569,
            -45.9547532329601,
            -45.95536911814396,
            -45.956097757638595,
            -45.956809258208175,
            -45.95752376865378,
            -45.95812013057525,
            -45.9586431645375,
            -45.959005682034174,
            -45.959288144216444,
            -45.95943382508689,
            -45.959543943576236,
            -45.95957111204006,
            -45.95961548444345,
            -45.95962105879668,
            -45.959675423574474,
            -45.95970942925267,
            -45.95979937761485,
            -45.95986806688643,
            -45.959987486754045,
            -45.96007973584083,
            -45.96021944419121,
            -45.96033408122289,
            -45.960505670723094,
            -45.96066978996888,
            -45.96091555787167,
            -45.96118244957983,
            -45.96155809503918,
            -45.96197359810502,
            -45.962500997879985,
            -45.963050156589894,
            -45.96366949271163,
            -45.96424765254499,
            -45.964819414939,
            -45.96527165039457,
            -45.965651421631634,
            -45.96587088228187,
            -45.96601121679412,
            -45.96602063530925,
            -45.96601059224049,
            -45.96594690667682,
            -45.96594203806643,
            -45.96594622023542,
            -45.966043809958926,
            -45.96615156899229,
            -45.9663232336768,
            -45.96645509941182,
            -45.966595029376776,
            -45.96664873622071,
            -45.96668580540805,
            -45.96664022300248,
            -45.96660963124239,
            -45.96654951209817,
            -45.96656814960424,
            -45.966619050442496,
            -45.9667969359282,
            -45.96703327943196,
            -45.96739667197042,
            -45.96779293834136,
            -45.968269425896075,
            -45.96871783821459,
            -45.96917984663036,
            -45.96954993483885,
            -45.96988005138009,
            -45.9700807778287,
            -45.97022392286469,
            -45.97024134388619,
            -45.97022504770652,
            -45.97012353371909,
            -45.97003961840535,
            -45.9699252026239,
            -45.969878483098974,
            -45.969839547603584,
            -45.969889751192866,
            -45.969950635254875,
            -45.970087055044544,
            -45.97020949043454,
            -45.970379343195816,
            -45.97051165960378,
            -45.970678880735264,
            -45.97081049492281,
            -45.970992801916694,
            -45.971164838086864,
            -45.9714153692214,
            -45.971677960533356,
            -45.97202896532866,
            -45.97238543917117,
            -45.972806889555144,
            -45.97319705891074,
            -45.97360865213066,
            -45.97394647539555,
            -45.974271758428365,
            -45.974503163268466,
            -45.974718056944596,
            -45.974850165252704,
            -45.97498809868178,
            -45.975071351072486,
            -45.97518846162844,
            -45.9752739399708,
            -45.97540811934658,
            -45.9755162797957,
            -45.97567054246613,
            -45.97579066619495,
            -45.97594692399689,
            -45.97606108441797,
            -45.97620877727434,
            -45.97631925026458,
            -45.97647617166706,
            -45.97661559971018,
            -45.97682518487535,
            -45.97704095501485,
            -45.977345957117485,
            -45.97766731058461,
            -45.97807584170288,
            -45.978484875951374,
            -45.978952010964704,
            -45.979380198815306,
            -45.97982154174399,
            -45.98017969556385,
            -45.980514035626115,
            -45.98074119045778,
            -45.98093727222664,
            -45.98103661435916,
            -45.981130943880665,
            -45.98116540074613,
            -45.98123592050372,
            -45.98128481002721,
            -45.98139909095451,
            -45.98150821842344,
            -45.981685251597,
            -45.98184740448702,
            -45.98205952106419,
            -45.98223585635364,
            -45.98244364449224,
            -45.982603804377234,
            -45.98279267439823,
            -45.982940516059344,
            -45.983131159058324,
            -45.98329896492211,
            -45.98352766039052,
            -45.98374738912235,
            -45.984034369533674,
            -45.984309339335844,
            -45.984638914301854,
            -45.98493566098873,
            -45.985260904185324,
            -45.98552565410897,
            -45.98579377814576,
            -45.985982518424564,
            -45.9861647176484,
            -45.986267859275955,
            -45.98637457604708,
            -45.98642006426802,
            -45.98649129519389,
            -45.98652387390264,
            -45.986601439752604,
            -45.986653560187,
            -45.98675670152087,
            -45.986833894514696,
            -45.9869572751813,
            -45.98704867036552,
            -45.98718228330231,
            -45.98728451672508,
            -45.9874352728217,
            -45.98756605796902,
            -45.9877596615522,
            -45.987947177291005,
            -45.988207303615795,
            -45.98846392499709,
            -45.98878662918936,
            -45.98909005559643,
            -45.98943619210732,
            -45.98973524719605,
            -45.99004882828148,
            -45.99029092220957,
            -45.990530436733785,
            -45.99069092359913,
            -45.99085157396395,
            -45.99094534341786,
            -45.99105860169392,
            -45.99112833385489,
            -45.99124135889887,
            -45.991331671524286,
            -45.99148024404184,
            -45.99161341597498,
            -45.99180397930759,
            -45.99197100255563,
            -45.99218222680511,
            -45.99235486743295,
            -45.992558434124504,
            -45.99271524342889,
            -45.99290224383438,
            -45.993049956598476,
            -45.9932424457907,
            -45.99341452907597,
            -45.993650510112346,
            -45.9938810023447,
            -45.99418222653714,
            -45.99447430634535,
            -45.99482264312419,
            -45.995138432007764,
            -45.99548193842833,
            -45.995764104596645,
            -45.9960499137392,
            -45.99625900285037,
            -45.996467238277475,
            -45.99660514097573,
            -45.99675738914654,
            -45.99685976151929,
            -45.996998012106744,
            -45.99710515448156,
            -45.99726144049619,
            -45.99739321780169,
            -45.99757452008147,
            -45.997727208016144,
            -45.997923276941705,
            -45.99808503329284,
            -45.998286880434016,
            -45.99845456719099,
            -45.998665943463315,
            -45.998849281124684,
            -45.999083399376275,
            -45.999295734053106,
            -45.99956256423651,
            -45.999807496220605,
            -46.00010227875299,
            -46.00036598470234,
            -46.00066652699012,
            -46.000920476988156,
            -46.00119511162997,
            -46.00140853101978,
            -46.00163176251273,
            -46.00178852889771,
            -46.00195666276203,
            -46.00206680498422,
            -46.002202600719514,
            -46.00229821353891,
            -46.002437695405554,
            -46.002552260752296,
            -46.002720146430164,
            -46.00286506770651,
            -46.0030577244994,
            -46.00321600432617,
            -46.00340790736799,
            -46.003552473427106,
            -46.003722521528175,
            -46.00384449339818,
            -46.003999445936515,
            -46.0041208951417,
            -46.00429403454058,
            -46.00445246056481,
            -46.00467719819488,
            -46.00489420109962,
            -46.00517493184377,
            -46.005435821956,
            -46.00574076335921,
            -46.00600201074019,
            -46.00628335159287,
            -46.00650084282638,
            -46.00672506136391,
            -46.00688045181374,
            -46.00704602826945,
            -46.00715336021602,
            -46.00728630131726,
            -46.00737852907883,
            -46.00751331129541,
            -46.007621495232904,
            -46.00778196936322,
            -46.007920471181905,
            -46.008110863777055,
            -46.0082746717766,
            -46.00848293929992,
            -46.00865613584985,
            -46.00886612998693,
            -46.00903591136319,
            -46.00924106500014,
            -46.00940873845987,
            -46.00961818198062,
            -46.00979881841912,
            -46.01003007542307,
            -46.01023918357657,
            -46.010501245643695,
            -46.01073782138275,
            -46.01101818221152,
            -46.011259223580595,
            -46.01152789421835,
            -46.01174178886127,
            -46.011971609937476,
            -46.01214105574554,
            -46.01232802705336,
            -46.01246297283426,
            -46.01262865365511,
            -46.01275749757823,
            -46.01293104616593,
            -46.013077762325025,
            -46.013273531018676,
            -46.01344089271727,
            -46.013650945053044,
            -46.01382364896884,
            -46.01403021488373,
            -46.01419322865662,
            -46.01438827917246,
            -46.01454294422982,
            -46.01473720674704,
            -46.01490141294653,
            -46.015116079770635,
            -46.0153097443668,
            -46.015559146309045,
            -46.01578781500683,
            -46.0160671615418,
            -46.016315978682805,
            -46.01660227743734,
            -46.01684328228022,
            -46.01710746761982,
            -46.017314461406244,
            -46.017536746286986,
            -46.01769901087468,
            -46.017879168784134,
            -46.018006940692196,
            -46.018164137700154,
            -46.0182826251976,
            -46.0184442406931,
            -46.01857872297458,
            -46.01876398612191,
            -46.0189247551757,
            -46.01913379840069,
            -46.01931157807778,
            -46.019528350906384,
            -46.019704325976946,
            -46.01991178823997,
            -46.020074763686395,
            -46.02027023413784,
            -46.02042668266968,
            -46.02062423317159,
            -46.02079242848788,
            -46.02101008738984,
            -46.021203356011355,
            -46.02144632294524,
            -46.02166012112274,
            -46.02191464327543,
            -46.02212851896512,
            -46.02237131157987,
            -46.02256346957464,
            -46.022778055750095,
            -46.022939902949645,
            -46.02312644063861,
            -46.0232660374776,
            -46.02343826646906,
            -46.023572038349485,
            -46.02374598547629,
            -46.02388700210915,
            -46.02407116856549,
            -46.02422287033597,
            -46.02441620025789,
            -46.024574397264644,
            -46.02477137363293,
            -46.02493108270943,
            -46.02512882798513,
            -46.025290292895725,
            -46.025492464421674,
            -46.02566227549492,
            -46.02587719613618,
            -46.02606366874707,
            -46.0262976412603,
            -46.0265031610914,
            -46.02675324714826,
            -46.026969000215956,
            -46.02722105746611,
            -46.02742925224603,
            -46.02766445344201,
            -46.027848330273265,
            -46.0280549796185,
            -46.02821015576519,
            -46.02839215881926,
            -46.02853025435614,
            -46.02870487366833,
            -46.02884562099732,
            -46.02903143329307,
            -46.02918894341474,
            -46.02939329702504,
            -46.02956734305624,
            -46.029783242094524,
            -46.02996225176234,
            -46.0301765975061,
            -46.03034914795066,
            -46.030554844940376,
            -46.03071971889106,
            -46.03092159947796,
            -46.031088508458964,
            -46.031298967711805,
            -46.03148028153991,
            -46.03170901470588,
            -46.03190967993045,
            -46.032155745158356,
            -46.03236887625463,
            -46.03262042139043,
            -46.032830978944226,
            -46.03307202779014,
            -46.033265438947936,
            -46.03348489029851,
            -46.03365502248908,
            -46.03385242884417,
            -46.03400436937922,
            -46.03418936644324,
            -46.03433564266793,
            -46.034521591262006,
            -46.03467428673885,
            -46.03487020321779,
            -46.03503412237225,
            -46.03524032130237,
            -46.035411921982444,
            -46.035622412782885,
            -46.0357951221106,
            -46.03600464776406,
            -46.03617600983219,
            -46.0363856242641,
            -46.03655995700828,
            -46.03677608270345,
            -46.036960116599374,
            -46.037187790358075,
            -46.03738315793241,
            -46.03761962014334,
            -46.03781916229417,
            -46.038053857216255,
            -46.03824541531029,
            -46.03846677358,
            -46.03864147118095,
            -46.03884487735305,
            -46.039003076167425,
            -46.03919361640286,
            -46.03934400621009,
            -46.03953225315264,
            -46.03968535079374,
            -46.039879993568604,
            -46.04004138309505,
            -46.0402443139469,
            -46.04041235069927,
            -46.04061919665867,
            -46.040788042045705,
            -46.04099296264964,
            -46.04115816475932,
            -46.04135917506879,
            -46.04152179784624,
            -46.041722993891284,
            -46.04188954116705,
            -46.0420986860918,
            -46.04227668694358,
            -46.042499483812726,
            -46.04269141621014,
            -46.0429261945808,
            -46.04312601383789,
            -46.04336293591177,
            -46.04355835282401,
            -46.04378457755967,
            -46.043964317066695,
            -46.04417206414102,
            -46.04433318786453,
            -46.044524838337225,
            -46.04467454452869,
            -46.04486072651681,
            -46.04501108980486,
            -46.04520315985657,
            -46.04536292257225,
            -46.04556576160459,
            -46.04573556910839,
            -46.04594611068196,
            -46.04612042906428,
            -46.04633231275024,
            -46.046505600544045,
            -46.04671538961633,
            -46.04688698635845,
            -46.04709675398093,
            -46.047270779178824,
            -46.04748555870251,
            -46.04766666135204,
            -46.04788953831971,
            -46.04807841350045,
            -46.04830735973442,
            -46.04849944838067,
            -46.048728030400824,
            -46.04891600447657,
            -46.04913712800432,
            -46.04931521436908,
            -46.049525303296626,
            -46.04969265365153,
            -46.04989368682732,
            -46.050054756638815,
            -46.05025290875674,
            -46.05041454623607,
            -46.05061617644593,
            -46.050783182101824,
            -46.050990765555156,
            -46.05116298982389,
            -46.0513740055651,
            -46.0515473288668,
            -46.05175720502017,
            -46.05192787635054,
            -46.05213479193405,
            -46.0523035931408,
            -46.05251098242063,
            -46.052683380866284,
            -46.05289756476137,
            -46.05307924701084,
            -46.05330381471534,
            -46.053495175760375,
            -46.05372686280909,
            -46.053921269143004,
            -46.05415107513806,
            -46.05433866722379,
            -46.05455757447515,
            -46.05473172003525,
            -46.0549365634604,
            -46.05509798866175,
            -46.05529310088202,
            -46.055448847217164,
            -46.05564267541773,
            -46.05580115716151,
            -46.05600077624973,
            -46.05616677200179,
            -46.056374187083236,
            -46.05654696305815,
            -46.056759191733285,
            -46.05693433811347,
            -46.05714653416861,
            -46.05731975671741,
            -46.05752900462129,
            -46.05769930481142,
            -46.05790668845642,
            -46.058076998142994,
            -46.05828669420522,
            -46.058461558777,
            -46.05867748160365,
            -46.0588592452667,
            -46.0590814823215,
            -46.05926769729032,
            -46.059491484560155,
            -46.05967577490304,
            -46.05989419900543,
            -46.06007035309678,
            -46.06027905326169,
            -46.06044537503514,
            -46.060645615179624,
            -46.060806037728554,
            -46.06100360297758,
            -46.061164603030036,
            -46.06136541705524,
            -46.06153131186743,
            -46.06173745027896,
            -46.06190797736035,
            -46.06211727560152,
            -46.06228920240443,
            -46.062498373239976,
            -46.06266929854205,
            -46.06287747523228,
            -46.0630482857105,
            -46.06325786788217,
            -46.06343185737447,
            -46.063646194970836,
            -46.0638259119157,
            -46.06404606180338,
            -46.064230687672044,
            -46.06445394357174,
            -46.064639229519884,
            -46.06486042614847,
            -46.06504107504207,
            -46.06525559140988,
            -46.06542835898122,
            -46.06563481641994,
            -46.0658003971123,
            -46.066001459166614,
            -46.066164084336236,
            -46.0663649046378,
            -46.066529854400684,
            -46.06673501465233,
            -46.066905456007625,
            -46.06711623179338,
            -46.06729141060839,
            -46.067505262300195,
            -46.06768144980916,
            -46.06789430341958,
            -46.068068005258056,
            -46.06827775615735,
            -46.068448770571614,
            -46.06865720988828,
            -46.06882895282165,
            -46.0690403632172,
            -46.069216996581424,
            -46.06943442075104,
            -46.06961708310035,
            -46.0698393639808,
            -46.07002469414411,
            -46.07024682259983,
            -46.07042906081933,
            -46.07064556941195,
            -46.07082050783244,
            -46.07102914373425,
            -46.071196781945964,
            -46.071399660928876,
            -46.07156372062552,
            -46.07176541619351,
            -46.07193049333223,
            -46.07213488473625,
            -46.07230362108443,
            -46.072511881218865,
            -46.072684043597384,
            -46.07289484166284,
            -46.073068467435434,
            -46.07327972980741,
            -46.07345311139633,
            -46.07366384954116,
            -46.0738368952009,
            -46.07404789384503,
            -46.07422205737346,
            -46.074435081468025,
            -46.07461199406162,
            -46.07482808930454,
            -46.0750078404301,
            -46.075225933240844,
            -46.07540630092839,
            -46.075623279327246,
            -46.07580073387756,
            -46.07601325985216,
            -46.07618528437568,
            -46.07639217872617,
            -46.07655921658291,
            -46.076762520472656,
            -46.07692786580679,
            -46.07713152053325,
            -46.07729901911149,
            -46.077506053612545,
            -46.07767737646357,
            -46.077887863214045,
            -46.078061595498625,
            -46.07827306729742,
            -46.078446343678365,
            -46.07865625868485,
            -46.07882748377784,
            -46.079035578871576,
            -46.079205889639525,
            -46.07941444498641,
            -46.079586749944255,
            -46.07979864866795,
            -46.0799751573416,
            -46.08019142684017,
            -46.080371713659275,
            -46.08059048610185,
            -46.08077151887497,
            -46.0809890804185,
            -46.08116705540891,
            -46.08138010753534,
            -46.08155273114294,
            -46.081760314043755,
            -46.08192807466993,
            -46.08213201510771,
            -46.08229776832532,
            -46.08250149272094,
            -46.08266870297268,
            -46.08287519032634,
            -46.083045921738815,
            -46.08325605845468,
            -46.083429969543786,
            -46.08364236014619,
            -46.08381736800632,
            -46.08402973170017,
            -46.08420387186486,
            -46.08441499139657,
            -46.08458804786732,
            -46.08479872660264,
            -46.08497229781046,
            -46.08518451007804,
            -46.08536042685653,
            -46.085575360186866,
            -46.08575380341376,
            -46.08597049259782,
            -46.08614946975081,
            -46.086365247865515,
            -46.08654192482748,
            -46.08675433892494,
            -46.08692711212406,
            -46.087135696112995,
            -46.087305289170516,
            -46.08751177045934,
            -46.08768054209463,
            -46.08788743909824,
            -46.08805760120756,
            -46.0882664530171,
            -46.088438672192574,
            -46.08864926635739,
            -46.08882262179745,
            -46.08903362844711,
            -46.089206738158595,
            -46.08941706391309,
            -46.08958938191366,
            -46.08979916015846,
            -46.08997148472327,
            -46.09018202359843,
            -46.090355907392194,
            -46.09056867493586,
            -46.090745167134486,
            -46.09096051451175,
            -46.091139098787686,
            -46.09135562166196,
            -46.09153414947333,
            -46.091749250756685,
            -46.09192508039053,
            -46.09213651837241,
            -46.0923082107626,
            -46.092515628758576,
            -46.09268400432491,
            -46.09288928091683,
            -46.09305695882603,
            -46.09326299430175,
            -46.09343264453243,
            -46.09364141820821,
            -46.09381401451404,
            -46.09402538895497,
            -46.09419980455891,
            -46.09441198179545,
            -46.094586187988526,
            -46.094797372630765,
            -46.09497019399813,
            -46.09518005958738,
            -46.09535204789951,
            -46.095561857185956,
            -46.095734668506665,
            -46.09594607808208,
            -46.096120988455006,
            -46.09633460295911,
            -46.09651139911801,
            -46.09672620683492,
            -46.09690325057505,
            -46.09711727074316,
            -46.097292575957965,
            -46.09750414499101,
            -46.097676633173705,
            -46.097885414136655,
            -46.09805552054663,
            -46.09826262591191,
            -46.09843194064955,
            -46.09863916902532,
            -46.09880940660167,
            -46.09901812136947,
            -46.099190097884545,
            -46.09940047757662,
            -46.09957376582774,
            -46.09978492693317,
            -46.09995842519602,
            -46.10016932707976,
            -46.10034231715056,
            -46.10055274885663,
            -46.100725591197964,
            -46.10093640807259,
            -46.10111024823288,
            -46.101322595183454,
            -46.1014982656237,
            -46.10171240255016,
            -46.10188944577864,
            -46.10210420766601,
            -46.10228091956515,
            -46.10249435855719,
            -46.102668907553,
            -46.10287965642236,
            -46.103051400952396,
            -46.103259663511224,
            -46.10342960781737,
            -46.103636991605114,
            -46.103807042303856,
            -46.10401540639846,
            -46.1041870569587,
            -46.104397299822864,
            -46.10457075160964,
            -46.104782413235604,
            -46.10495670105805,
            -46.105168549443746,
            -46.10534244412085,
            -46.10555350232089,
            -46.10572646430498,
            -46.10593672194376,
            -46.10610925706025,
            -46.10631962467014,
            -46.10649286037657,
            -46.10670445151959,
            -46.10687925383185,
            -46.107092491369656,
            -46.107268718125724,
            -46.10748287190144,
            -46.107659289640694,
            -46.107872805828436,
            -46.10804779268889,
            -46.108259259360324,
            -46.10843186518,
            -46.1086409695249,
            -46.10881158122093,
            -46.109019342895685,
            -46.10918942741253,
            -46.10939749242361,
            -46.10956857833383,
            -46.10977809432298,
            -46.109950771930215,
            -46.11016171774891,
            -46.110335429695596,
            -46.11054689505958,
            -46.110720623922205,
            -46.11093173470996,
            -46.111104948051846,
            -46.11131561721077,
            -46.111488663887826,
            -46.11169956119442,
            -46.11187324338211,
            -46.11208508759772,
            -46.11225984765464,
            -46.11247267649892,
            -46.11264810909973,
            -46.11286113045119,
            -46.1130361917469,
            -46.113248294137364,
            -46.11342200022159,
            -46.113632496958346,
            -46.1138045729444,
            -46.114013642734136,
            -46.11418468608238,
            -46.11439324191322,
            -46.11456432906564,
            -46.11477343546599,
            -46.11494544974532,
            -46.11515567350443,
            -46.11532878680595,
            -46.11553989810949,
            -46.115713546065635,
            -46.11592477710329,
            -46.11609816020008,
            -46.11630885983552,
            -46.11648162713128,
            -46.11669183484255,
            -46.11686442250569,
            -46.11707488738996,
            -46.11724819751208,
            -46.11745976976658,
            -46.11763439421032,
            -46.1178472452036,
            -46.11802285483315,
            -46.118236178180624,
            -46.118411614199374,
            -46.11862410121057,
            -46.11879814350006,
            -46.11900888746001,
            -46.119181107409965,
            -46.119390229362125,
            -46.119561263900096,
            -46.11976978767574,
            -46.1199408532668,
            -46.120149969902364,
            -46.120322034296166,
            -46.12053234729494,
            -46.120705587971756,
            -46.1209168711402,
            -46.12109075243396,
            -46.12130230222409,
            -46.12147611046099,
            -46.12168734624703,
            -46.12186073750096,
            -46.12207160055719,
            -46.122244790359396,
            -46.12245570570584,
            -46.12262922457508,
            -46.122840704859456,
            -46.123014927367144,
            -46.123227113872936,
            -46.12340189537552,
            -46.123614358852564,
            -46.123789042507404,
            -46.12400100360993,
            -46.12417482298064,
            -46.12438566932487,
            -46.12455828537494,
            -46.124768023357234,
            -46.12493979607484,
            -46.12514907864929,
            -46.12532083491982,
            -46.12553050847947,
            -46.125702956539016,
            -46.12591346402272,
            -46.126086712520774,
            -46.12629783271766,
            -46.12647140663087,
            -46.12668254067133,
            -46.12685587055215,
            -46.12706661953794,
            -46.127239573571174,
            -46.12745010304564,
            -46.12762310238845,
            -46.12783398592015,
            -46.12800761664256,
            -46.12821930808994,
            -46.128393774637516,
            -46.12860616427302,
            -46.128781043136584,
            -46.12899345783185,
            -46.12916793952798,
            -46.12937957255292,
            -46.12955299076559,
            -46.12976342747713,
            -46.12993568536211,
            -46.13014515820292,
            -46.130316774870266,
            -46.13052600200406,
            -46.13069777820117,
            -46.13090751712037,
            -46.13108005239252,
            -46.13129065928487,
            -46.13146402378766,
            -46.131675289712,
            -46.1318490506172,
            -46.13206041306377,
            -46.13223399462161,
            -46.132444981858725,
            -46.13261811177645,
            -46.132828704945275,
            -46.13300161837702,
            -46.133212252078756,
            -46.13338548348706,
            -46.13359666755986,
            -46.13377057920008,
            -46.13398243400173,
            -46.13415686006295,
            -46.13436895044771,
            -46.13454326171922,
            -46.13475488263866,
            -46.134928434095315,
            -46.135139124901514,
            -46.13531172685619,
            -46.1355215999281,
            -46.13569363760866,
            -46.13590326957361,
            -46.136075396676375,
            -46.136285396260575,
            -46.136458072293316,
            -46.136668683366615,
            -46.13684191847479,
            -46.13705294753416,
            -46.13722641236638,
            -46.13743748281733,
            -46.13761084304744,
            -46.13782173516482,
            -46.13799492767143,
            -46.1382057403331,
            -46.1383789961236,
            -46.13859003473395,
            -46.13876366030297,
            -46.138975157682964,
            -46.13914925007504,
            -46.13936112975612,
            -46.13953543313336,
            -46.13974728843654,
            -46.13992130448637,
            -46.14013262641175,
            -46.14030592431742,
            -46.140516440956404,
            -46.140688964424484,
            -46.140898855265256,
            -46.14107099715366,
            -46.14128080526631,
            -46.14145316559201,
            -46.141663441825656,
            -46.14183642439437,
            -46.14204735607072,
            -46.142220905548314,
            -46.14243221780714,
            -46.14260590749864,
            -46.1428171197084,
            -46.14299052186867,
            -46.143201351780746,
            -46.14337438810856,
            -46.14358497345438,
            -46.14375796171917,
            -46.14396872498908,
            -46.14414209501182,
            -46.144353375276516,
            -46.14452729744381,
            -46.14473905433935,
            -46.14491327879412,
            -46.14512509586558,
            -46.145299113957876,
            -46.14551048070315,
            -46.145683868605,
            -46.145894518448515,
            -46.14606720779379,
            -46.146277276274425,
            -46.14644957800924,
            -46.146659495353695,
            -46.14683188613226,
            -46.14704209863314,
            -46.14721492649868,
            -46.14742563586904,
            -46.14759893520756,
            -46.1478100175295,
            -46.147983542823425,
            -46.1481946884623,
            -46.14836813332696,
            -46.14857910346933,
            -46.14875234523957,
            -46.14896315602288,
            -46.14913634133593,
            -46.149347231658155,
            -46.14952063124415,
            -46.14973183383075,
            -46.14990557863093,
            -46.15011707968518,
            -46.150290999477996,
            -46.150502495840016,
            -46.15067620893312,
            -46.15088731454654,
            -46.15106050839641,
            -46.151271048800375,
            -46.15144372414273,
            -46.151653876797624,
            -46.15182635375123,
            -46.15203651935701,
            -46.15220920287786,
            -46.15241971629621,
            -46.15259281412567,
            -46.152803727200876,
            -46.152977139160576,
            -46.15318823366884,
            -46.15336167880007,
            -46.153572675338125,
            -46.15374593555491,
            -46.15395672105145,
            -46.15412980824064,
            -46.154340513076235,
            -46.15451364575644,
            -46.154724528916454,
            -46.15489795102182,
            -46.155109188300926,
            -46.15528296646383,
            -46.15549449375823,
            -46.155668435062736,
            -46.15587995632111,
            -46.156053707111866,
            -46.15626486918075,
            -46.15643813756333,
            -46.15664876238143,
            -46.156821518575676,
            -46.15703173377154,
            -46.15720424396491,
            -46.15741440995587,
            -46.157587066774546,
            -46.15779754026499,
            -46.15797060353375,
            -46.15818150589332,
            -46.15835494467785,
            -46.15856610925901,
            -46.15873966434567,
            -46.15895079956886,
            -46.159124211061915,
            -46.15933514274473,
            -46.15950835481455,
            -46.15971915025994,
            -46.159892330256405,
            -46.16010321196234,
            -46.160276581578216,
            -46.160487716140004,
            -46.16066134604371,
            -46.16087268921852,
            -46.161046426268086,
            -46.16125774484876,
            -46.16143132045372,
            -46.161642361342565,
            -46.16181558459807,
            -46.16202625279833,
            -46.162199139693115,
            -46.16240955675616,
            -46.162582310662735,
            -46.16279272482711,
            -46.16296559592402,
            -46.163176218088374,
            -46.16334934553335,
            -46.163560224712256,
            -46.16373356574372,
            -46.16394458253725,
            -46.16411796998442,
            -46.16432894675726,
            -46.164502231192515,
            -46.164713079273376,
            -46.16488625256802,
            -46.165097046869334,
            -46.165270251057095,
            -46.16548116887732,
            -46.16565457490136,
            -46.16586573798806,
            -46.16603938372526,
            -46.16625072770894,
            -46.1664244493678,
            -46.166635735611315,
            -46.16680926165424,
            -46.167020236767286,
            -46.16719338146639,
            -46.167403964868285,
            -46.167576770197144,
            -46.16778711993699,
            -46.16795983107318,
            -46.16817023413507,
            -46.16834312773549,
            -46.16855380215469,
            -46.16872700271549,
            -46.168937964251036,
            -46.169111385264046,
            -46.169322470761344,
            -46.16949591089353,
            -46.169706923799026,
            -46.169880230017,
            -46.170091088147586,
            -46.170264260589875,
            -46.17047504086614,
            -46.170648212840625,
            -46.17085907432174,
            -46.17103239596754,
            -46.17124344765292,
            -46.171416962814874,
            -46.171628171757796,
            -46.17180177334483,
            -46.17201297482924,
            -46.172186468021,
            -46.17239747094719,
            -46.17257070252262,
            -46.17278141981303,
            -46.1729543858586,
            -46.173164898956244,
            -46.173337752851765,
            -46.17354826014202,
            -46.17372120982987,
            -46.17393189169374,
            -46.17410505863997,
            -46.1743159585101,
            -46.174489305148406,
            -46.17470031825136,
            -46.174873699974924,
            -46.17508467673002,
            -46.17525797348697,
            -46.17546884980303,
            -46.175642066018916,
            -46.17585291086701,
            -46.17602616081243,
            -46.17623710385794,
            -46.176410499084625,
            -46.17662160430939,
            -46.17679514241974,
            -46.17700633694871,
            -46.17717988585687,
            -46.17739100242041,
            -46.17756439113059,
            -46.177775287338676,
            -46.17794842875145,
            -46.17815908880854,
            -46.17833204109636,
            -46.178542586429074,
            -46.17871551271843,
            -46.178926120010956,
            -46.17909918109058,
            -46.17930996960111,
            -46.17948322566346,
            -46.179694189815294,
            -46.179867574455805,
            -46.18007860253052,
            -46.18025198189571,
            -46.18046294462358,
            -46.18063621943178,
            -46.18084706691165,
            -46.18102024626732,
            -46.18123104435847,
            -46.18140423688287,
            -46.181615113622954,
            -46.18178843852006,
            -46.181999476767814,
            -46.182172959553824,
            -46.182384117696856,
            -46.18255765352769,
            -46.182768780770715,
            -46.18294220031939,
            -46.183153140890184,
            -46.18332633207352,
            -46.1835370394613,
            -46.18371003043249,
            -46.18392060190314,
            -46.184093540199804,
            -46.184304145526056,
            -46.18447719191286,
            -46.184687954842644,
            -46.18486117677644,
            -46.185072101369634,
            -46.185245445237555,
            -46.18545643678403,
            -46.1856297900576,
            -46.185840743018204,
            -46.18601402835627,
            -46.186224907194514,
            -46.18639813472757,
            -46.18660898925066,
            -46.1867822345022,
            -46.18699314721273,
            -46.18716648007927,
            -46.18737749164141,
            -46.187550912958244,
            -46.187761981712065,
            -46.18793541297267,
            -46.18814643654078,
            -46.18831976945215,
            -46.18853065339472,
            -46.18870382534921,
            -46.18891455168813,
            -46.18908759439776,
            -46.18929824056018,
            -46.189471264597486,
            -46.18968195518052,
            -46.189855077024056,
            -46.19006589948593,
            -46.19023916214392,
            -46.19045010837356,
            -46.19062345622673,
            -46.190834436425874,
            -46.191007765796385,
            -46.191218685408785,
            -46.191391931578586,
            -46.19160276962584,
            -46.19177595938682,
            -46.19198678368443,
            -46.192160009885114,
            -46.192370916610024,
            -46.192544256152026,
            -46.19275528435449,
            -46.19292872787507,
            -46.19313981941766,
            -46.19331326977371,
            -46.19352430624963,
            -46.19369764570446,
            -46.19390853173044,
            -46.19408170446261,
            -46.194292433386096,
            -46.194465482430004,
            -46.194676138681935,
            -46.19484917469409,
            -46.19505987610715,
            -46.19523300470841,
            -46.19544382831831,
            -46.19561708725187,
            -46.19582802803783,
            -46.19600137354148,
            -46.19621235956009,
            -46.19638570654082,
            -46.19659665630427,
            -46.19676994231517,
            -46.19698082371356,
            -46.19715405205589,
            -46.197364901643304,
            -46.19753813312103,
            -46.19774902179662,
            -46.19792232091022,
            -46.198133291326485,
            -46.19830666775293,
            -46.198517692324984,
            -46.19869108486677,
            -46.198902079839755,
            -46.19907539844074,
            -46.19928628555105,
            -46.19945947982318,
            -46.19967024715322,
            -46.19984334648034,
            -46.20005405915065,
            -46.20022715168844,
            -46.20043790379951,
            -46.20061107181125,
            -46.20082191905165,
            -46.200995182927976,
            -46.20120610927105,
            -46.20301955778633,
            -46.20746058313771,
            -46.214283074937015,
            -46.22224428327842,
            -46.22917237259709,
            -46.23295455059895,
            -46.23196863325755,
            -46.22598108185872,
            -46.21602616107568,
            -46.204465385358034,
            -46.194010807850276,
            -46.18719091828198,
            -46.18527094563703,
            -46.188142628412066,
            -46.19408104818412,
            -46.20060412905356,
            -46.20500034424363,
            -46.205501537202295,
            -46.201540970063995,
            -46.19418232668791,
            -46.18541212918006,
            -46.177722658304795,
            -46.172975385739036,
            -46.17208651581151,
            -46.17449150537196,
            -46.17866783437359,
            -46.18240634414002,
            -46.18381720668958,
            -46.18164919646702,
            -46.17592039466695,
            -46.16760215844947,
            -46.15857562820104,
            -46.15080034521096,
            -46.146049769921646,
            -46.14516925973554,
            -46.148156100145556,
            -46.15390696476517,
            -46.16081041698368,
            -46.166908357660425,
            -46.170714616425386,
            -46.17134486491546,
            -46.16904250311924,
            -46.164807826336265,
            -46.16034390329478,
            -46.157199249814866,
            -46.156487530003346,
            -46.158166648245924,
            -46.16124775338507,
            -46.163768402570135,
            -46.1636809676682,
            -46.15923545877486,
            -46.14985569790236,
            -46.13606953606309,
            -46.1196378319952,
            -46.10271686911407,
            -46.08746071728238,
            -46.075108615216564,
            -46.065970927954176,
            -46.05922341964577,
            -46.05364947996456,
            -46.04795566558172,
            -46.0416158413447,
            -46.034833355770644,
            -46.02872810703315,
            -46.024591798558596,
            -46.02358752587875,
            -46.02592642964373,
            -46.03091596427802,
            -46.03679399894242,
            -46.041491582152226,
            -46.04299417602803,
            -46.0402493607157,
            -46.033248776174446,
            -46.02332310769245,
            -46.01248250804756,
            -46.00308328551423,
            -45.99684207632788,
            -45.99458557267145,
            -45.99571096252561,
            -45.99862633576585,
            -46.00092522489294,
            -46.00037285446077,
            -45.99528799122403,
            -45.98534327631074,
            -45.97141534730867,
            -45.95565800140457,
            -45.940649408495766,
            -45.92898928967378,
            -45.922349344965994,
            -45.92137694216004,
            -45.925354033646485,
            -45.93282071248418,
            -45.94181782767046,
            -45.95078912910787,
            -45.95870082313252,
            -45.96549817496398,
            -45.97161832053659,
            -45.977909408037696,
            -45.98486246838743,
            -45.99258856704457,
            -46.000412209839396,
            -46.007356931194465,
            -46.01220444832872,
            -46.014232230045394,
            -46.01322693990868,
            -46.00990506311306,
            -46.005451088908,
            -46.0014708844266,
            -45.999220232851265,
            -45.99950690382356,
            -46.00213713535715,
            -46.00624524625904,
            -46.01024334838569,
            -46.01259127036619,
            -46.011978710302465,
            -46.00804988464773,
            -46.00125640819108,
            -45.993055114444196,
            -45.985193470903425,
            -45.979468929505224,
            -45.97686351650239,
            -45.97749726737226,
            -45.98026429410277,
            -45.983443556531526,
            -45.984932488865915,
            -45.983198987994214,
            -45.9774642309238,
            -45.96822720306893,
            -45.95677341243019,
            -45.94501169402611,
            -45.934521147329775,
            -45.9263118400103,
            -45.92021592037996,
            -45.91528425630932,
            -45.909885694783796,
            -45.90262524576536,
            -45.892598453161796,
            -45.88004026553238,
            -45.86599176397215,
            -45.85225096799669,
            -45.840486752091465,
            -45.83197070705361,
            -45.82687796048034,
            -45.824536362024716,
            -45.82338212540482,
            -45.821778420605035,
            -45.818257962107396,
            -45.812270150160174,
            -45.80403045608507,
            -45.79470168912617,
            -45.785699489648685,
            -45.778520012284126,
            -45.773988402980216,
            -45.77231635266669,
            -45.772785349252814,
            -45.774292530671,
            -45.775427853397225,
            -45.775204870949196,
            -45.77306557237135,
            -45.7693152679001,
            -45.76470161167059,
            -45.76043031025355,
            -45.75746285652636,
            -45.75647911906279,
            -45.757370455808186,
            -45.75958280882158,
            -45.762050406624994,
            -45.76388793034498,
            -45.76445462278596,
            -45.76390677341397,
            -45.76289043189947,
            -45.762618738798295,
            -45.764152010228806,
            -45.76827706026668,
            -45.77487985929083,
            -45.78318783849231,
            -45.79165019527393,
            -45.79866949409871,
            -45.80277491557318,
            -45.80336248795445,
            -45.80057630637181,
            -45.79556138522901,
            -45.78981317250789,
            -45.78502721553019,
            -45.78229835900818,
            -45.782113211283765,
            -45.78393707290658,
            -45.78671216045406,
            -45.78891044807183,
            -45.78931782695129,
            -45.78710516458788,
            -45.7823695766002,
            -45.775775652611905,
            -45.76862638649733,
            -45.76213522000637,
            -45.75735083356798,
            -45.75454273721543,
            -45.75346141925975,
            -45.7531637831798,
            -45.75267216784446,
            -45.7510237362492,
            -45.74790473133787,
            -45.743439600832616,
            -45.73841860428345,
            -45.733681550647155,
            -45.73008037999311,
            -45.72783703912162,
            -45.72672779884964,
            -45.72583307504524,
            -45.72414592012162,
            -45.72062147887298,
            -45.71485444024963,
            -45.70693531638717,
            -45.69774114529676,
            -45.68835023635023,
            -45.67999057622878,
            -45.67334093549985,
            -45.6686244664492,
            -45.66526968857495,
            -45.66243867991109,
            -45.65905057783952,
            -45.65447050202256,
            -45.64844359755667,
            -45.64148583256209,
            -45.63441654746079,
            -45.62839053532877,
            -45.62422493722134,
            -45.62244418781297,
            -45.62281742726735,
            -45.62473625091593,
            -45.627096807951546,
            -45.62892701371057,
            -45.629357114211444,
            -45.62815327081155,
            -45.62545240073757,
            -45.62198925431295,
            -45.61854661631944,
            -45.61600171169706,
            -45.61474854376986,
            -45.61488003114171,
            -45.6158625870271,
            -45.61701745854163,
            -45.61744047636367,
            -45.61660441870738,
            -45.614227676338615,
            -45.61067395271029,
            -45.60652888673093,
            -45.60271593797769,
            -45.59989489131385,
            -45.59856174283959,
            -45.59860199415135,
            -45.59965734732984,
            -45.60096606599916,
            -45.60193749359906,
            -45.602047763092735,
            -45.60130621862708,
            -45.59991611225057,
            -45.59847145999448,
            -45.59740482262753,
            -45.597106708990445,
            -45.59745411925853,
            -45.59813839409515,
            -45.598455028625814,
            -45.597850144456814,
            -45.595811602413086,
            -45.59236130398277,
            -45.587757646719126,
            -45.58272903988858,
            -45.577936328158174,
            -45.5740684259024,
            -45.571312984500345,
            -45.56960669292478,
            -45.56835110119397,
            -45.56692143441444,
            -45.56456551026492,
            -45.56096506626482,
            -45.55603747474567,
            -45.55028495593057,
            -45.544336612500054,
            -45.539073761606076,
            -45.53505519540634,
            -45.53266745646527,
            -45.53170889788045,
            -45.531778926026796,
            -45.53210455960465,
            -45.532097200590435,
            -45.53121767926084,
            -45.529434040484915,
            -45.52688403144885,
            -45.52410056689007,
            -45.52149033677175,
            -45.51948788833335,
            -45.51809599848883,
            -45.5172074920226,
            -45.51635638847329,
            -45.51521366022132,
            -45.51341560807012,
            -45.51101435022461,
            -45.50816083265359,
            -45.5053668790106,
            -45.50302500827432,
            -45.50159082467819,
            -45.50112710989416,
            -45.501602658243016,
            -45.502596478551574,
            -45.503747584857166,
            -45.50455005803472,
            -45.504812351447434,
            -45.504382079244486,
            -45.50348507099883,
            -45.50231850543818,
            -45.50128769497599,
            -45.500553805298495,
            -45.50029261768282,
            -45.50032236134625,
            -45.50047578320637,
            -45.50033950819533,
            -45.49970314535843,
            -45.49831441009824,
            -45.49627920347959,
            -45.49371315402756,
            -45.49101929557033,
            -45.488435817594926,
            -45.4862668251005,
            -45.484458197997924,
            -45.48292499762365,
            -45.48126310510471,
            -45.47920435830025,
            -45.476403680722285,
            -45.47288802369021,
            -45.46875395687309,
            -45.46447282101374,
            -45.46043641669544,
            -45.45715681177106,
            -45.45478802384894,
            -45.453395500650714,
            -45.45261638355434,
            -45.4520915851695,
            -45.45125667443142,
            -45.449829610688404,
            -45.44756528656314,
            -45.44462985800779,
            -45.44120644680082,
            -45.4377368530416,
            -45.434454904879495,
            -45.43163640071497,
            -45.429212472874184,
            -45.42713809053353,
            -45.42511833795855,
            -45.42304596295056,
            -45.420732548258954,
            -45.418291512886356,
            -45.41577897273991,
            -45.41348557268557,
            -45.41151649361586,
            -45.41007146796326,
            -45.409063038803986,
            -45.408468528204224,
            -45.40802870785305,
            -45.40766052921644,
            -45.407176891518546,
            -45.406673906229955,
            -45.40618588771741,
            -45.40599106335174,
            -45.40619409896116,
            -45.40699565748284,
            -45.40828818739237,
            -45.40998724807744,
            -45.41171817753757,
            -45.41323776777026,
            -45.41417907429498,
            -45.41447899557579,
            -45.41407176143337,
            -45.41322708913598,
            -45.412142794365636,
            -45.41120773447361,
            -45.410564970186364,
            -45.41040221712737,
            -45.41058440268763,
            -45.411033316173246,
            -45.411437514987874,
            -45.41167639919972,
            -45.41152948878258,
            -45.41106122479445,
            -45.41026619734757,
            -45.40938867262602,
            -45.4085179389077,
            -45.40788842505448,
            -45.40748599480857,
            -45.40738572342708,
            -45.40740756592004,
            -45.407502332311,
            -45.40743903200808,
            -45.407199458882815,
            -45.40664807601962,
            -45.405890742041976,
            -45.40490093344173,
            -45.403841841203956,
            -45.40267498815053,
            -45.401489476018476,
            -45.4001412296325,
            -45.398625403450076,
            -45.39675688805609,
            -45.39456687859254,
            -45.39198008437022,
            -45.38918093083943,
            -45.38624118769942,
            -45.38343552313131,
            -45.3808346180667,
            -45.37861648491858,
            -45.376688872744,
            -45.37505365284689,
            -45.37348883373073,
            -45.371956009893594,
            -45.37029393819669,
            -45.368600225877756,
            -45.36687155234033,
            -45.3653244433655,
            -45.36398950376348,
            -45.36301913484629,
            -45.36230535335172,
            -45.36183866709913,
            -45.36138446187226,
            -45.36088597247025,
            -45.36015497161923,
            -45.359255807861175,
            -45.35815282214739,
            -45.35704431738081,
            -45.35597011118221,
            -45.355128981446015,
            -45.354494452800374,
            -45.35416019206267,
            -45.35399091499285,
            -45.353999240796625,
            -45.35401511321764,
            -45.35406636893663,
            -45.3540374077769,
            -45.35403130901225,
            -45.35400599577063,
            -45.35411771756773,
            -45.35434411706382,
            -45.35482466782167,
            -45.35548927628558,
            -45.356412295916186,
            -45.357457836154275,
            -45.35864992033646,
            -45.35982746496785,
            -45.36101700453674,
            -45.36208086538642,
            -45.363079587518996,
            -45.36390758913899,
            -45.364648173973436,
            -45.365206371561044,
            -45.36566788553375,
            -45.36593820511237,
            -45.36610835162402,
            -45.366096994069245,
            -45.366015415620346,
            -45.365804207539696,
            -45.36559179452185,
            -45.365324544394305,
            -45.365122579818724,
            -45.364910473854906,
            -45.36477827392914,
            -45.36461942652811,
            -45.364499889269695,
            -45.364301996258995,
            -45.36409639015946,
            -45.36378397096752,
            -45.36346267060526,
            -45.36306126315134,
            -45.362698306021365,
            -45.362309549794674,
            -45.36200408551171,
            -45.361693310838454,
            -45.36145228384538,
            -45.36115727914259,
            -45.36085634168407,
            -45.360415096586614,
            -45.35989206832822,
            -45.35918373950662,
            -45.35839406652235,
            -45.35746855823596,
            -45.35655199636792,
            -45.355612215888904,
            -45.354793342973856,
            -45.354041926930606,
            -45.353468341711235,
            -45.35298407950231,
            -45.35267254114507,
            -45.352431258509114,
            -45.35234190719084,
            -45.35230761073356,
            -45.35241759670343,
            -45.352580806707856,
            -45.35289069344147,
            -45.353260293180384,
            -45.35378839474338,
            -45.35439227912773,
            -45.35516908873187,
            -45.356022362672775,
            -45.35702130619533,
            -45.35803111165157,
            -45.35908371867209,
            -45.36002263634397,
            -45.360886210289145,
            -45.36155608986723,
            -45.36213276809543,
            -45.362566184095016,
            -45.36301000330373,
            -45.36343483462761,
            -45.36397715743584,
            -45.36455958080871,
            -45.36525876789233,
            -45.36594662465647,
            -45.366675738859826,
            -45.367325951748846,
            -45.36798360474951,
            -45.368572182476825,
            -45.36921346906133,
            -45.36984449137253,
            -45.37057480727031,
            -45.3713095555612,
            -45.372120833372925,
            -45.37288542569558,
            -45.37366745004473,
            -45.37435762281346,
            -45.37504953251556,
            -45.37566524661802,
            -45.37631801829252,
            -45.37692806020749,
            -45.377584498500056,
            -45.37816870741261,
            -45.378730632575326,
            -45.37912733618177,
            -45.379410888452995,
            -45.37947009137058,
            -45.37941254154223,
            -45.379192748748906,
            -45.378977153144085,
            -45.378756440344574,
            -45.37870060385921,
            -45.378769554125256,
            -45.3790756387696,
            -45.37950836122346,
            -45.3801149065044,
            -45.38074122819434,
            -45.38142367376304,
            -45.38203200235494,
            -45.382653137840556,
            -45.38321841392704,
            -45.38386784855267,
            -45.38456055900914,
            -45.38542999684914,
            -45.38639637519486,
            -45.387534696324174,
            -45.388705944663656,
            -45.38994441776853,
            -45.39110113849321,
            -45.39223353881524,
            -45.39323988271313,
            -45.394233068973094,
            -45.39515725779411,
            -45.39614857415967,
            -45.3971467296648,
            -45.39826049952414,
            -45.3993908178151,
            -45.400611199350365,
            -45.401803122819445,
            -45.40304334827892,
            -45.40423757578189,
            -45.4054990653008,
            -45.40676836485766,
            -45.408178188805024,
            -45.4096632476982,
            -45.4113239619822,
            -45.4130437234461,
            -45.41486840231725,
            -45.41664125008773,
            -45.41839750017611,
            -45.42000434006173,
            -45.42154947040213,
            -45.422963822156774,
            -45.42438845126766,
            -45.42577782115539,
            -45.42725781750829,
            -45.42873344618478,
            -45.430264663834045,
            -45.43169787265995,
            -45.433064483480635,
            -45.434224205991455,
            -45.43526151616736,
            -45.43611207122707,
            -45.436934611072026,
            -45.4377126279964,
            -45.43861094320504,
            -45.43957576374021,
            -45.440704686328914,
            -45.44186932975916,
            -45.44311017313426,
            -45.444276713844246,
            -45.44542774634306,
            -45.44646263138596,
            -45.447502680512144,
            -45.44849985507348,
            -45.44960029678948,
            -45.45074526190591,
            -45.452039608350006,
            -45.45336738744707,
            -45.45477989424489,
            -45.45612815945955,
            -45.45746068106156,
            -45.45865513904806,
            -45.459806554889695,
            -45.46084400858412,
            -45.46190364001829,
            -45.46293452099397,
            -45.46406801133602,
            -45.46522754280587,
            -45.466508058574284,
            -45.46779828711859,
            -45.46917196531979,
            -45.47051678491525,
            -45.471925935768915,
            -45.47331977856055,
            -45.474825369233706,
            -45.476384404023044,
            -45.4781227074736,
            -45.47995513386338,
            -45.48196156256782,
            -45.48400555411354,
            -45.48612801242381,
            -45.4881800560312,
            -45.49022324422905,
            -45.49215701599327,
            -45.494104016699325,
            -45.49601673459283,
            -45.49804448103842,
            -45.500129584732306,
            -45.502376899917294,
            -45.50466372437802,
            -45.507031008661755,
            -45.50931431368671,
            -45.51154974806065,
            -45.51360705001524,
            -45.51558569709512,
            -45.51742823384088,
            -45.51929429517191,
            -45.521155551152546,
            -45.523161934276864,
            -45.52524060788111,
            -45.527477653841345,
            -45.52973751709891,
            -45.5320646338178,
            -45.53431451087797,
            -45.5365562018433,
            -45.53869232952773,
            -45.54084367684808,
            -45.542949935004586,
            -45.545141251737846,
            -45.54733583999022,
            -45.54962011031076,
            -45.55186245930372,
            -45.55411231430707,
            -45.55622774171711,
            -45.55827934872331,
            -45.560171120748805,
            -45.56202915155663,
            -45.56380359136045,
            -45.56564186624169,
            -45.567483529959155,
            -45.56943761613186,
            -45.571391086671234,
            -45.573405028364036,
            -45.57534010747645,
            -45.57726270764635,
            -45.57906897508146,
            -45.5808793480187,
            -45.58264395040568,
            -45.584518459518456,
            -45.58645666532317,
            -45.588584225209146,
            -45.59080014823637,
            -45.593167847881,
            -45.59553605085081,
            -45.59794537238359,
            -45.600255377879776,
            -45.60254675186051,
            -45.6047346136533,
            -45.6069529435305,
            -45.60915126548836,
            -45.61146934488215,
            -45.61383297335839,
            -45.61633730188474,
            -45.61885691016177,
            -45.62144559201076,
            -45.62395906594972,
            -45.626460949702974,
            -45.628842396794866,
            -45.631217609916106,
            -45.63352783726052,
            -45.635921615579896,
            -45.638347836479625,
            -45.640933798082514,
            -45.64358483431093,
            -45.64637678184401,
            -45.64917203345286,
            -45.65202624795526,
            -45.65481005753182,
            -45.65761224733892,
            -45.66034841591889,
            -45.663147557548236,
            -45.66594525905167,
            -45.66886273972721,
            -45.67180216719445,
            -45.674837828060205,
            -45.6778282273952,
            -45.68082371439303,
            -45.68368767616599,
            -45.68650369528669,
            -45.68918569288191,
            -45.691868406509144,
            -45.69449997688088,
            -45.69722118431706,
            -45.699955979648784,
            -45.7027996011025,
            -45.7056248085491,
            -45.70848813714648,
            -45.71124944854808,
            -45.71398312550905,
            -45.716591599951926,
            -45.71920255127399,
            -45.7217644594962,
            -45.72442865400429,
            -45.727136892580106,
            -45.730005728925306,
            -45.732925101996635,
            -45.735959204873424,
            -45.73896090089596,
            -45.74198343436406,
            -45.744896702158954,
            -45.74779245875436,
            -45.750587370363434,
            -45.753413519866164,
            -45.75620923025994,
            -45.75910415130088,
            -45.76201226025427,
            -45.76502626600263,
            -45.76802330567955,
            -45.77107181216054,
            -45.77404488292032,
            -45.777028233950944,
            -45.779927240851286,
            -45.782863961799514,
            -45.78577174400861,
            -45.78878311889311,
            -45.79182102855248,
            -45.794990814484336,
            -45.798180831509406,
            -45.801466520179055,
            -45.80472080319824,
            -45.80802307939583,
            -45.81126725422095,
            -45.814562841146724,
            -45.81783165764342,
            -45.82119885307113,
            -45.824583537067525,
            -45.82809043725489,
            -45.831606856381995,
            -45.83520495789205,
            -45.838749286580295,
            -45.842307040018746,
            -45.84575740579144,
            -45.84919795677385,
            -45.85254449453411,
            -45.8559264282731,
            -45.85927647234004,
            -45.86272106675562,
            -45.86617099184393,
            -45.869719329539194,
            -45.87324297431598,
            -45.87681219832736,
            -45.88029968643188,
            -45.88379189338574,
            -45.88719246245641,
            -45.890623391025656,
            -45.894016101163146,
            -45.89750333350196,
            -45.90100620223843,
            -45.904629676038056,
            -45.90825858345097,
            -45.91196524018409,
            -45.915615683293574,
            -45.91928308094593,
            -45.92285257963282,
            -45.92642769296949,
            -45.92992427968526,
            -45.93346685123245,
            -45.93697595585547,
            -45.940564252582355,
            -45.94412912159641,
            -45.947758106779844,
            -45.95133080457406,
            -45.954930968159886,
            -45.95844934612247,
            -45.96199167958933,
            -45.965473209002866,
            -45.96901804084002,
            -45.97254708269009,
            -45.976175911375144,
            -45.979805967185406,
            -45.98352975349715,
            -45.98723004954383,
            -45.990991598856844,
            -45.99470241460571,
            -45.99846331496133,
            -46.00218300220741,
            -46.00598033293379,
            -46.009772752417305,
            -46.013675493816564,
            -46.01759059409069,
            -46.02161084106689,
            -46.02561537848969,
            -46.02968083178256,
            -46.03368173879406,
            -46.03770351478716,
            -46.0416403427927,
            -46.04560277641999,
            -46.04950814297848,
            -46.053481628708866,
            -46.057442294243856,
            -46.06150413759512,
            -46.06556570594362,
            -46.0697180693008,
            -46.073841622418485,
            -46.07801999157742,
            -46.08213868501035,
            -46.08629705412568,
            -46.090401003203226,
            -46.094568022896816,
            -46.09871345939369,
            -46.1029527151726,
            -46.10718827250604,
            -46.11151676887991,
            -46.11582232127978,
            -46.12018998130482,
            -46.12450242200285,
            -46.12885354154927,
            -46.133141237901164,
            -46.13747541403707,
            -46.141764590346874,
            -46.14612028615126,
            -46.15044294238953,
            -46.15482966622763,
            -46.15916552325373,
            -46.16353757298098,
            -46.167830277917076,
            -46.17214076349467,
            -46.17637121870797,
            -46.18063870122414,
            -46.18486070085589,
            -46.18915989293466,
            -46.193447472420615,
            -46.197830021172074,
            -46.202197925858655,
            -46.20663920225499,
            -46.21103375544559,
            -46.215470580700455,
            -46.219841209645324,
            -46.2242528927371,
            -46.228615555082506,
            -46.23304891637676,
            -46.23746511119692,
            -46.24197530245118,
            -46.24647502118047,
            -46.251056438562266,
            -46.25559973382671,
            -46.26019041188509,
            -46.26471247673409,
            -46.26926442735849,
            -46.27374786493722,
            -46.27827794296684,
            -46.282766649110826,
            -46.287330606490976,
            -46.29182238705036,
            -46.296153261831265,
            -46.299816064343624,
            -46.30233800090621,
            -46.30304631701115,
            -46.301731937560525,
            -46.29846511267838,
            -46.29405290961192,
            -46.28944745198978,
            -46.28576861095843,
            -46.283552836341876,
            -46.28285820664528,
            -46.282908504675554,
            -46.28264447462899,
            -46.2807731130012,
            -46.27651394630654,
            -46.26959430301942,
            -46.26076153592598,
            -46.25138369044787,
            -46.243529710095075,
            -46.2391215838929,
            -46.23971647446739,
            -46.24560687862943,
            -46.25592887836409,
            -46.26845122288341,
            -46.280543146230244,
            -46.289687611079785,
            -46.2946719547085,
            -46.29566496251563,
            -46.29439961645755,
            -46.29308018496764,
            -46.29373826340782,
            -46.29706478949446,
            -46.302491691961144,
            -46.308247324033786,
            -46.31255785338293,
            -46.3142117644316,
            -46.31337362633185,
            -46.311104890865195,
            -46.30895623490869,
            -46.30773646083416,
            -46.30718143273828,
            -46.30561059687518,
            -46.3008739318073,
            -46.291050563073675,
            -46.27571964936854,
            -46.256105105702666,
            -46.235151953605516,
            -46.21637589385625,
            -46.2030543729508,
            -46.19697044834043,
            -46.19823657080302,
            -46.20513868893485,
            -46.215052594349636,
            -46.225003445026275,
            -46.232706900006534,
            -46.236730270023756,
            -46.23683067802144,
            -46.233420487706056,
            -46.2274471708884,
            -46.219749501969176,
            -46.211116523440985,
            -46.20197298114342,
            -46.192713636124175,
            -46.18351628807265,
            -46.17460752050146,
            -46.165924240894896,
            -46.15726946985536,
            -46.14802675598531,
            -46.13754849136238,
            -46.12518247737934,
            -46.11086721462534,
            -46.0951142858451,
            -46.0792360236072,
            -46.06478474097565,
            -46.05326755888929,
            -46.045399169240774,
            -46.04105345631142,
            -46.0391451058906,
            -46.038296495582294,
            -46.03722362800695,
            -46.03541072195851,
            -46.03302317522322,
            -46.03081931150841,
            -46.029398638477225,
            -46.028860520581276,
            -46.02834986633582,
            -46.02641712627894,
            -46.0213362951121,
            -46.0119483145269,
            -45.99794292707611,
            -45.98018985454543,
            -45.96025172959357,
            -45.940046665293195,
            -45.92104072499768,
            -45.904049169926665,
            -45.88890933594817,
            -45.874893433023345,
            -45.8608794367256,
            -45.84600314217974,
            -45.82977635433676,
            -45.81245548402779,
            -45.79476589589421,
            -45.777875342107905,
            -45.76281773891422,
            -45.75033346757083,
            -45.740357261792376,
            -45.73213335379145,
            -45.72411945724465,
            -45.714551866140624,
            -45.701677649350124,
            -45.68439812600478,
            -45.662286585248644,
            -45.63579394593788,
            -45.60577894616266,
            -45.5733642819073,
            -45.53939527974099,
            -45.50449634022788,
            -45.46889410386043,
            -45.43280430907219,
            -45.396401897394014,
            -45.36011242993912,
            -45.32431770785947,
            -45.28937314809614,
            -45.25518278997631,
            -45.221315373048334,
            -45.1868666085538,
            -45.15092755467977,
            -45.11270287027705,
            -45.07202253924911,
            -45.02927063092496,
            -44.98553411479663,
            -44.94213935516588,
            -44.90049818044596,
            -44.86154171547571,
            -44.82566954943182,
            -44.792460834900886,
            -44.76096827776257,
            -44.72974804728358,
            -44.69735473520111,
            -44.66242472551626,
            -44.62409093567123,
            -44.581907807866514,
            -44.53609725784112,
            -44.48733573975632,
            -44.436894350298196,
            -44.38632715002366,
            -44.33747274192407,
            -44.29197824233349,
            -44.25114731129072,
            -44.21543170491188,
            -44.18444328014311,
            -44.15683337606541,
            -44.13082040967081,
            -44.10453392525635,
            -44.076747072287105,
            -44.047042865683366,
            -44.01601510922508,
            -43.98474645630644,
            -43.9544494939548,
            -43.92576077888948,
            -43.89865801941683,
            -43.87237184519543,
            -43.845974498472984,
            -43.818713917809966,
            -43.79057685817113,
            -43.76217582204686,
            -43.7346540464901,
            -43.70901994781505,
            -43.685853211180515,
            -43.664878660004845,
            -43.64522654969371,
            -43.62561493763572,
            -43.605012211361576,
            -43.5828507151199,
            -43.55937475749098,
            -43.53534435072802,
            -43.51190560535543,
            -43.490022615632284,
            -43.470354201483815,
            -43.4529226944993,
            -43.437332232764646,
            -43.42275411043266,
            -43.40833707495557,
            -43.39324008358337,
            -43.37696301831818,
            -43.35923213483581,
            -43.34016799865395,
            -43.32002931707933,
            -43.299289577397744,
            -43.2783377219027,
            -43.25756646755142,
            -43.237121063041144,
            -43.217061239488814,
            -43.19718855596283,
            -43.17727925485281,
            -43.156964914061504,
            -43.13600005746609,
            -43.114154534186845,
            -43.091466658780924,
            -43.068086248155716,
            -43.04444325266463,
            -43.02098227655493,
            -42.998230107976,
            -42.97647285281437,
            -42.95584332480755,
            -42.93609688782444,
            -42.91684929424821,
            -42.89749871072262,
            -42.877551010399785,
            -42.85653972700296,
            -42.834267637116504,
            -42.8106061204406,
            -42.78562967791527,
            -42.75936639153897,
            -42.73194264291222,
            -42.70172228766684,
            -42.66776021781746,
            -42.63001053962901,
            -42.589572893048434,
            -42.5482080784909,
            -42.50796790953788,
            -42.470376539199385,
            -42.43613471630188,
            -42.40474833862099,
            -42.37491075188835,
            -42.344793194329405,
            -42.31285103192352,
            -42.278148317209265,
            -42.24080489241343,
            -42.20170694992485,
            -42.162306219322076,
            -42.12389263861161,
            -42.08730332930243,
            -42.05248460771041,
            -42.01872960841548,
            -41.984813447304454,
            -41.94962125065822,
            -41.912363021277415,
            -41.87296072305031,
            -41.83181578376979,
            -41.789738578750494,
            -41.7474207635793,
            -41.705340435383036,
            -41.66346218514472,
            -41.62150265318034,
            -41.578968576498816,
            -41.53558790421412,
            -41.4913026994722,
            -41.44647454376416,
            -41.40160057426327,
            -41.35730941519545,
            -41.31401891714305,
            -41.27202213718173,
            -41.23131032478084,
            -41.19180490088586,
            -41.15323684603339,
            -41.11534572941052,
            -41.07769296832988,
            -41.03984176835694,
            -41.001244703796324,
            -40.96156406487199,
            -40.92068354236889,
            -40.879019941113405,
            -40.83734699871059,
            -40.79676380101054,
            -40.75816739794857,
            -40.72202705167246,
            -40.68796037859345,
            -40.654915881021125,
            -40.621329171135514,
            -40.58582590760773,
            -40.54759985346859,
            -40.50691835125312,
            -40.46492887239879,
            -40.42343613627409,
            -40.38411697115789,
            -40.34808618507001,
            -40.31537705788644,
            -40.28513748408879,
            -40.25585474804299,
            -40.226103245576155,
            -40.194919290118456,
            -40.162252017201325,
            -40.12873748249424,
            -40.09550602649924,
            -40.06352665234121,
            -40.0333631388515,
            -40.00482973585376,
            -39.977274979190014,
            -39.949743977782404,
            -39.92154850495443,
            -39.89239579117898,
            -39.86264233397555,
            -39.83297523824832,
            -39.80426954466429,
            -39.77707892488266,
            -39.751560458797826,
            -39.727246732805504,
            -39.703341464965916,
            -39.6788117310946,
            -39.65284727274967,
            -39.624922098572114,
            -39.59506659768374,
            -39.56366286971037,
            -39.53146828697148,
            -39.49924350087291,
            -39.46772326112548,
            -39.43729526665193,
            -39.40809288744014,
            -39.3798310669129,
            -39.352052396156076,
            -39.324092257614176,
            -39.29540386281562,
            -39.26553993360923,
            -39.23442071621971,
            -39.202190065064634,
            -39.16931793546235,
            -39.136291136742464,
            -39.10360920776762,
            -39.07146223493704,
            -39.039824729786204,
            -39.00831047580863,
            -38.97646659641393,
            -38.943779951801716,
            -38.91001910492082,
            -38.87516918841324,
            -38.83960413850849,
            -38.80381757059096,
            -38.76841956319934,
            -38.73378308429606,
            -38.70006676801296,
            -38.66699103299773,
            -38.63405281582523,
            -38.60050018671503,
            -38.56569834159311,
            -38.529162253443474,
            -38.49086818137154,
            -38.45112613786657,
            -38.410662883734595,
            -38.37026419053717,
            -38.3306965877666,
            -38.29232359914087,
            -38.255154670449386,
            -38.21871541807175,
            -38.18238838895748,
            -38.145508488529124,
            -38.10776457862896,
            -38.06916017994244,
            -38.03012795666678,
            -37.99116529093905,
            -37.95272473263097,
            -37.914828165919005,
            -37.877160748005096,
            -37.83903380044684,
            -37.79982607006538,
            -37.75913902344359,
            -37.717178222812166,
            -37.674612259631196,
            -37.63252970246498,
            -37.591925188715976,
            -37.55348525880735,
            -37.51718651863519,
            -37.482432187757404,
            -37.44810615254891,
            -37.41309125728811,
            -37.37648777565262,
            -37.338025278953594,
            -37.29795742587791,
            -37.25706821422171,
            -37.21623469717538,
            -37.17628810955215,
            -37.13765059380742,
            -37.100429754460315,
            -37.06434229411264,
            -37.02902848473576,
            -36.9940650753785,
            -36.95922639452981,
            -36.92435980065048,
            -36.889498065129644,
            -36.85464205345048,
            -36.81985978180752,
            -36.785116602584,
            -36.750439635889805,
            -36.71578818524206,
            -36.681217594632564,
            -36.64671985827131,
            -36.612359980078224,
            -36.57811694356948,
            -36.544051160185724,
            -36.510186112123755,
            -36.47668807100015,
            -36.443711436487305,
            -36.411494466616446,
            -36.38011611490547,
            -36.34954904821084,
            -36.319463098231815,
            -36.289414924897955,
            -36.258830342043105,
            -36.227339284401694,
            -36.19479123913045,
            -36.16148013113967,
            -36.1279321318371,
            -36.094870314683924,
            -36.06281694281111,
            -36.03202786088548,
            -36.00224518857845,
            -35.97290696946594,
            -35.94319913244557,
            -35.912469262768994,
            -35.88031136110353,
            -35.84682898230013,
            -35.812446208780024,
            -35.777879481358944,
            -35.7437451972855,
            -35.71048755495985,
            -35.67810611323771,
            -35.64631843957365,
            -35.61454632963105,
            -35.58227211991654,
            -35.5490911693281,
            -35.51499107220984,
            -35.4802182561478,
            -35.445325549452946,
            -35.41084184187022,
            -35.37721764727118,
            -35.34452279734092,
            -35.3125386336825,
            -35.2806758407957,
            -35.248288285043515,
            -35.214740889729924,
            -35.17975016889082,
            -35.14334232994973,
            -35.105981917171604,
            -35.068285552168064,
            -35.03095703536614,
            -34.99442733030395,
            -34.95885985902256,
            -34.92398322754814,
            -34.88933884403411,
            -34.85432316926848,
            -34.818534053007944,
            -34.78177236407327,
            -34.744225386003706,
            -34.706248880024894,
            -34.66835541136826,
            -34.63089534428918,
            -34.59406861983768,
            -34.557737199265986,
            -34.52162026948038,
            -34.48527374401138,
            -34.448376619674676,
            -34.41070372266285,
            -34.37231803351298,
            -34.33340744591145,
            -34.29434727854998,
            -34.25545685181065,
            -34.21704481698782,
            -34.179206940730026,
            -34.141944292177776,
            -34.105042348594765,
            -34.06825765778128,
            -34.031246031627795,
            -33.99377558470234,
            -33.955658042234056,
            -33.91693634984341,
            -33.87775913641047,
            -33.83848158584497,
            -33.79944320577277,
            -33.760990280411434,
            -33.7232321541234,
            -33.68611832526231,
            -33.64932341995902,
            -33.61248533063594,
            -33.57522474255995,
            -33.53742877476864,
            -33.499197697673395,
            -33.46095231314083,
            -33.423165413832166,
            -33.386300318046516,
            -33.35049576922326,
            -33.315607278004144,
            -33.28111311077465,
            -33.24640906578704,
            -33.21090155712034,
            -33.174343933933166,
            -33.13680925376947,
            -33.098787980298205,
            -33.06089903013928,
            -33.023800710284384,
            -32.987859033469476,
            -32.953167373440046,
            -32.919425964339055,
            -32.88618933117514,
            -32.85290708976022,
            -32.81921487752453,
            -32.78490124586654,
            -32.75004871539517,
            -32.71484088089477,
            -32.67958997257941,
            -32.64450924372222,
            -32.60977879721452,
            -32.57540132698283,
            -32.54135459516662,
            -32.50750779375237,
            -32.47379275764807,
            -32.44010435269628,
            -32.406436061094816,
            -32.37274466586229,
            -32.339061559397464,
            -32.30534895705246,
            -32.271615072063554,
            -32.23778229895339,
            -32.203817229546644,
            -32.169615784279294,
            -32.13514861078837,
            -32.10035821331074,
            -32.065305607528316,
            -32.03005432333463,
            -31.994786660813784,
            -31.95964725311927,
            -31.924820398549322,
            -31.890353662709312,
            -31.85624568372079,
            -31.822314413779996,
            -31.78835193841944,
            -31.754061716373478,
            -31.719258351797357,
            -31.683808697877403,
            -31.647788874927635,
            -31.6113502089545,
            -31.57479166904515,
            -31.538361526673345,
            -31.502304154701427,
            -31.46668278485234,
            -31.431482672465968,
            -31.396507344317136,
            -31.361548018953417,
            -31.326323107904663,
            -31.29065850285752,
            -31.254408951228932,
            -31.21759815672447,
            -31.1802910495667,
            -31.142685263721447,
            -31.10494706589897,
            -31.06728426308422,
            -31.029787849823588,
            -30.992532107169225,
            -30.955460088902942,
            -30.91852856450478,
            -30.881625933429408,
            -30.84472217386528,
            -30.807764122993326,
            -30.77078263272465,
            -30.733746938407478,
            -30.69665203137522,
            -30.659388700582767,
            -30.62187619798718,
            -30.583988601123743,
            -30.545724233383535,
            -30.507128108282753,
            -30.468408992097963,
            -30.429780670523073,
            -30.391500404622366,
            -30.353672949125876,
            -30.31631190022317,
            -30.27922502965813,
            -30.24218274421898,
            -30.20489546233751,
            -30.16721835653231,
            -30.129095736201528,
            -30.09067470532789,
            -30.05213983892085,
            -30.01374106638508,
            -29.975601634545953,
            -29.937783861131372,
            -29.900181979133063,
            -29.862680039542358,
            -29.82510859209401,
            -29.787412837190146,
            -29.749569785838226,
            -29.711686642202082,
            -29.673852301187196,
            -29.63619845320668,
            -29.59875521531735,
            -29.561547835680912,
            -29.524500959877436,
            -29.48757276361395,
            -29.450673728263236,
            -29.413790067979548,
            -29.376879478066154,
            -29.339972040011048,
            -29.303056206864902,
            -29.266181717514367,
            -29.22935413011745,
            -29.192640417402224,
            -29.156057023517178,
            -29.11965999891835,
            -29.083421408303074,
            -29.04732092050648,
            -29.01124462364587,
            -28.975112608752795,
            -28.938813553281562,
            -28.902347358446782,
            -28.86574311351817,
            -28.829153370327752,
            -28.792710625204258,
            -28.756571276113036,
            -28.72075868597598,
            -28.68523861479353,
            -28.6498312929031,
            -28.6143649027344,
            -28.578644817575494,
            -28.542616706658862,
            -28.506294497705543,
            -28.469844934514526,
            -28.433432553761786,
            -28.397247674392464,
            -28.36134434523722,
            -28.32571074534396,
            -28.290182699737336,
            -28.254591973685756,
            -28.218733152834638,
            -28.182521962044362,
            -28.145930186946565,
            -28.109082394217186,
            -28.072124064453945,
            -28.035265760368777,
            -27.998629497835996,
            -27.962303375417083,
            -27.926227050924325,
            -27.89029946221327,
            -27.854318635299038,
            -27.818128828061,
            -27.78157645142538,
            -27.74464350219085,
            -27.70736438559424,
            -27.669903228137954,
            -27.632415240889223,
            -27.59508491659477,
            -27.557980246379685,
            -27.52111781398089,
            -27.48437266479133,
            -27.44760729158088,
            -27.410633885890537,
            -27.373363056168014,
            -27.335748280579708,
            -27.2978835366848,
            -27.259884248654465,
            -27.22192986104598,
            -27.18411928830436,
            -27.146523176254526,
            -27.109080575805052,
            -27.07170568614378,
            -27.034234660784193,
            -26.99656007728607,
            -26.95857872038949,
            -26.920301370997652,
            -26.881763516876823,
            -26.84309611912395,
            -26.80440832719728,
            -26.765843935388936,
            -26.727466165763374,
            -26.689326981636345,
            -26.651373954043123,
            -26.61354466419336,
            -26.575700218678026,
            -26.5377410681796,
            -26.49955339579324,
            -26.46112167524422,
            -26.422455451154917,
            -26.383666343407796,
            -26.34485515129743,
            -26.306156025406118,
            -26.26761355705295,
            -26.229243946529564,
            -26.19095516663397,
            -26.152660215610826,
            -26.114240494690357,
            -26.075672481787468,
            -26.036969170475814,
            -25.998253862934497,
            -25.959640178408108,
            -25.92125910537938,
            -25.88312956463069,
            -25.845217075894887,
            -25.807367800629983,
            -25.769435324542236,
            -25.73126207973568,
            -25.692810927214914,
            -25.654109052997875,
            -25.615312295384584,
            -25.576581062936455,
            -25.538099596570113,
            -25.49994765500264,
            -25.462152930409918,
            -25.424619877649253,
            -25.3872380657645,
            -25.349848058201864,
            -25.312356022234816,
            -25.274680549487393,
            -25.23683287204907,
            -25.198831133622658,
            -25.16075808785046,
            -25.1226684078885,
            -25.084648907216327,
            -25.046733977247385,
            -25.00897217775611,
            -24.971347778254803,
            -24.933852899488535,
            -24.896419038568567,
            -24.85900125183032,
            -24.82152242663382,
            -24.78396276164909,
            -24.7462994729219,
            -24.70857913096051,
            -24.670835091612943,
            -24.633138869886313,
            -24.59550901374519,
            -24.557968263637584,
            -24.520472718388504,
            -24.48299324904614,
            -24.44546487749334,
            -24.407873859037977,
            -24.370198467514584,
            -24.332475419129224,
            -24.29471946516489,
            -24.25697517056338,
            -24.219236319514685,
            -24.181509100720984,
            -24.143750734862337,
            -24.105948744537557,
            -24.068067734197843,
            -24.03012375320356,
            -23.992118240614452,
            -23.95409554847155,
            -23.91606567056793,
            -23.878058323677315,
            -23.840052967567907,
            -23.802044888294745,
            -23.76398886405649,
            -23.725872997279026,
            -23.687664185339703,
            -23.649375907499632,
            -23.61100516829421,
            -23.572590385581442,
            -23.53414233119556,
            -23.495698637469587,
            -23.457256355173335,
            -23.418829672602882,
            -23.38038892803537,
            -23.341924560487737,
            -23.3033936006934,
            -23.264788072967338,
            -23.226083461119764,
            -23.187302448876085,
            -23.148454772681216,
            -23.109588247934987,
            -23.070718852893087,
            -23.031877099222008,
            -22.99304396947403,
            -22.954210016302543,
            -22.9153285008464,
            -22.876386294176427,
            -22.837359937846404,
            -22.798275967566333,
            -22.759149329963588,
            -22.720024442322025,
            -22.680904382309738,
            -22.6417955413214,
            -22.602654899795986,
            -22.563457118815467,
            -22.524160543069748,
            -22.484777539694328,
            -22.44532804159084,
            -22.405883875911854,
            -22.36649624617572,
            -22.327223106453047,
            -22.288059095033418,
            -22.24898187229691,
            -22.209912315184567,
            -22.17078761699849,
            -22.131536531050784,
            -22.09214793112391,
            -22.052627189914578,
            -22.013037352524805,
            -21.973432887306156,
            -21.93388816906791,
            -21.894433666936216,
            -21.855096088518735,
            -21.815851749586955,
            -21.776680369281838,
            -21.737527726419522,
            -21.698361550295175,
            -21.65913400351153,
            -21.619834675454918,
            -21.58045089671325,
            -21.541015470873774,
            -21.5015597997825,
            -21.46214963370899,
            -21.422826713320212,
            -21.383635650571435,
            -21.34456707702348,
            -21.305596104040646,
            -21.26664760295185,
            -21.227657705327623,
            -21.18855655273427,
            -21.149331231974077,
            -21.10999418101726,
            -21.070617580143843,
            -21.031271757950243,
            -20.992037227590615,
            -20.952939882055908,
            -20.913978283128895,
            -20.87508939677697,
            -20.836207550059115,
            -20.797253259624945,
            -20.75819554465381,
            -20.719026168679697,
            -20.679793204318308,
            -20.640546444494195,
            -20.601350574617854,
            -20.562228164025477,
            -20.523185636768055,
            -20.48418060239149,
            -20.445171364975483,
            -20.406100816410266,
            -20.366947978839235,
            -20.32770268421301,
            -20.28839880146935,
            -20.249071092065932,
            -20.209774298675924,
            -20.170535640986138,
            -20.131376751708146,
            -20.092276887455327,
            -20.053207468052157,
            -20.014109301893473,
            -19.974936962680275,
            -19.935642198050157,
            -19.896216441010665,
            -19.8566665986141,
            -19.817042558972588,
            -19.77739667693099,
            -19.73779579155199,
            -19.69827404954175,
            -19.65884777560314,
            -19.619483446818066,
            -19.58013313767383,
            -19.54072423588493,
            -19.501207442189912,
            -19.461547704438942,
            -19.421758830064377,
            -19.3818738442564,
            -19.34195663970946,
            -19.30205769505761,
            -19.26222151961024,
            -19.22245180161284,
            -19.182735070238774,
            -19.143025209921973,
            -19.103280509369583,
            -19.063454660314374,
            -19.02353002301357,
            -18.98349993291436,
            -18.943389198581144,
            -18.903226075103518,
            -18.863054276400714,
            -18.82290218321997,
            -18.78279492150485,
            -18.742728926215236,
            -18.702691063532892,
            -18.662643649149373,
            -18.622552542599426,
            -18.582379928368162,
            -18.54211332057696,
            -18.50175383756789,
            -18.461332990128348,
            -18.42088724464905,
            -18.380461602523113,
            -18.34007933256934,
            -18.299748868563537,
            -18.259447097101432,
            -18.219142595356658,
            -18.178794499271643,
            -18.138381636450386,
            -18.097897779091298,
            -18.0573662446128,
            -18.016818215068625,
            -17.97629213685813,
            -17.935807388430444,
            -17.895368585705274,
            -17.85495410351595,
            -17.814536138673773,
            -17.774082057885092,
            -17.733576649523176,
            -17.693017409562774,
            -17.65242295616795,
            -17.61181562580262,
            -17.57122089818378,
            -17.530650577992066,
            -17.490108458018124,
            -17.449584493484128,
            -17.40906832119488,
            -17.368547684494775,
            -17.328018915001785,
            -17.287480234096076,
            -17.246935558116874,
            -17.20638564151252,
            -17.165832156452037,
            -17.12527322984514,
            -17.084710262525252,
            -17.044145209421966,
            -17.003584417626872,
            -16.96303264101763,
            -16.922492930589748,
            -16.881961346063132,
            -16.841429720925976,
            -16.800886839853632,
            -16.760325196241677,
            -16.719743939347257,
            -16.679151097012983,
            -16.638560204809167,
            -16.597984663535673,
            -16.557431566448688,
            -16.516897230693132,
            -16.476368595200217,
            -16.43582664095867,
            -16.39525510689199,
            -16.35464460160879,
            -16.313997853151236,
            -16.273325164294064,
            -16.232642520123566,
            -16.191961818503167,
            -16.151290432547167,
            -16.11062571284336,
            -16.069962015810635,
            -16.029289540705534,
            -15.988603516626878,
            -15.947899773830887,
            -15.907180109233192,
            -15.866443023340715,
            -15.825688450503563,
            -15.784909547069407,
            -15.744102098960198,
            -15.703259299789526,
            -15.662383500169856,
            -15.621478612562044,
            -15.580558544919654,
            -15.539634034851353,
            -15.498718497501514,
            -15.457813555873777,
            -15.416918146863278,
            -15.376017704350048,
            -15.335098766402918,
            -15.294140815534195,
            -15.253133002642464,
            -15.212064380461598,
            -15.170939051696106,
            -15.12976243216469,
            -15.088553818387137,
            -15.04732869281531,
            -15.006109497590554,
            -14.964905659782442,
            -14.923725442796165,
            -14.88255776574486,
            -14.841389697807458,
            -14.800193617221417,
            -14.75895110122083,
            -14.717642194609247,
            -14.67626876260826,
            -14.634837210690673,
            -14.593374096404993,
            -14.551899644455617,
            -14.510439112531376,
            -14.468995928694987,
            -14.427569825264662,
            -14.38613850007803,
            -14.344685681753123,
            -14.303187349825308,
            -14.261640245013673,
            -14.22004152260072,
            -14.178409501053697,
            -14.136754671809559,
            -14.095097224729784,
            -14.053438258679172,
            -14.01178320085683,
            -13.970118800149663,
            -13.928442551953431,
            -13.8867407445729,
            -13.845017063392518,
            -13.803266021420512,
            -13.761498547137364,
            -13.719712357429387,
            -13.677918303612259,
            -13.636111351101828,
            -13.594299420153572,
            -13.552474458716368,
            -13.510642069845002,
            -13.468791437273076,
            -13.426926063275705,
            -13.385034183069159,
            -13.343122172764343,
            -13.301185192195565,
            -13.259240414410911,
            -13.217293300294301,
            -13.175366607713464,
            -13.133461457094686,
            -13.091585917082927,
            -13.049718553765196,
            -13.007845205391238,
            -12.965930575655953,
            -12.923962611365472,
            -12.881924749335735,
            -12.839836136378576,
[truncated: 821,918 more chars]
