# Supplementary material for: Optimization and control of actuator networks in variable geometry truss systems using genetic algorithms
Source: Nat Commun. 2025 Sep 30;16:8432. doi: 10.1038/s41467-025-63373-7 (PMC12484673; doi:10.1038/s41467-025-63373-7)
Supplement: Supplementary file 9 — Source Data [file 41467_2025_63373_MOESM9_ESM.zip › fig_8g_joint_6_repeating.json]

{
    "simulation_trajectory": {
        "x": [
            0.0,
            0.0018352696244789968,
            0.0009236708775262059,
            0.0027589095499251926,
            0.0018472602148875694,
            0.003682486764077453,
            0.0027708283320748706,
            0.004606070337601409,
            0.0036944489819177306,
            0.005529715105510036,
            0.004618131765298017,
            0.006453401634942679,
            0.005541807162401824,
            0.0073770511622370805,
            0.0064653933443850065,
            0.008300597822199052,
            0.007388862524194906,
            0.009224032733882837,
            0.008312236484769642,
            0.010147381963008684,
            0.00923554083853162,
            0.011070666816067387,
            0.01015878677741,
            0.011993898056104513,
            0.011081987270358695,
            0.012917090798708841,
            0.012005162944987546,
            0.013840262158538508,
            0.01292832338022265,
            0.014763414052652024,
            0.01385145607919469,
            0.015686531480724852,
            0.014774542634114596,
            0.016609601717632927,
            0.01569758152874101,
            0.0175326312372448,
            0.016620594077963347,
            0.018455645713771673,
            0.01754361431903817,
            0.019378677780508724,
            0.018466671424377523,
            0.020301749191702356,
            0.019389770597712186,
            0.02122485580784428,
            0.020312889459489725,
            0.022147973999508963,
            0.021236006423521303,
            0.023071093950747468,
            0.022159138319295835,
            0.023994245258805336,
            0.023082335423850964,
            0.024917473863609985,
            0.024005626471890196,
            0.02584078836076742,
            0.024928979500060677,
            0.026764144310575944,
            0.025852335595530462,
            0.02768749396747694,
            0.026775677943874143,
            0.02861084158156757,
            0.027699048260544146,
            0.029534234383376656,
            0.02862249253074367,
            0.030457704418239473,
            0.029546009797741135,
            0.03138123668544779,
            0.030469563159130075,
            0.032304793825943534,
            0.03139312214642587,
            0.03322835114954614,
            0.032316674900584985,
            0.03415189743174096,
            0.03324020911890102,
            0.03507541883904253,
            0.03416370761640053,
            0.03599890354868762,
            0.035087169767678006,
            0.0369223604897968,
            0.036010620690333894,
            0.037845816654197506,
            0.036934086593419124,
            0.03876928902002419,
            0.03785756555915043,
            0.03969276486485285,
            0.03878102774520187,
            0.04061621120851555,
            0.039704438360885774,
            0.04153959768348159,
            0.0406277769661898,
            0.042462911666760306,
            0.04155104550667943,
            0.04338616373813409,
            0.04247426995593173,
            0.04430938538203577,
            0.043397489454363836,
            0.04523261216837682,
            0.04432072882866578,
            0.046155856748995916,
            0.045243976832139765,
            0.04707909804770338,
            0.04616719847604145,
            0.04800230373706427,
            0.04709037230328761,
            0.04892546401617892,
            0.04801351116569208,
            0.04984859976461564,
            0.048936646422873764,
            0.050771740708512425,
            0.049859800534051146,
            0.05169490351589445,
            0.05078297931733289,
            0.05261809090147551,
            0.05170618199959165,
            0.053541301693286414,
            0.052629408031251046,
            0.054464534741384796,
            0.053552655182159015,
            0.05538778724609017,
            0.054475919404268325,
            0.05631105626356714,
            0.0553991994017764,
            0.05723434228275437,
            0.05632249821728408,
            0.05815764877939955,
            0.057245820055371155,
            0.05908097929702194,
            0.05816916824495877,
            0.06000433646846659,
            0.059092544531097246,
            0.06092772063810514,
            0.06001594532007459,
            0.06185112606506493,
            0.060939359752438804,
            0.06277454203066668,
            0.06186277857092648,
            0.06369796335857814,
            0.06278620589098693,
            0.06462139729363514,
            0.06370965356013869,
            0.06554485163334789,
            0.06463311873891087,
            0.06646831522715502,
            0.06555657486225641,
            0.06739175974493605,
            0.066479994874868,
            0.06831516717647901,
            0.06740338112673783,
            0.06923854999294576,
            0.06832676225444345,
            0.0701619361624779,
            0.06925015893936859,
            0.0710853363366084,
            0.07017356107724027,
            0.07200873316382683,
            0.07109694178015502,
            0.0729321020137661,
            0.07202028534764793,
            0.07385543355010782,
            0.07294359484744461,
            0.07477873377726496,
            0.07386687927308344,
            0.07570201135266075,
            0.0747901449937558,
            0.07662527323969925,
            0.07571340007504546,
            0.07754852889996755,
            0.07663665643696049,
            0.0784717887201225,
            0.07755992094382691,
            0.07939505486747578,
            0.07848318732465032,
            0.08031831772353826,
            0.07940644138616904,
            0.08124156440709385,
            0.0803296741142816,
            0.08216479043150571,
            0.08125288947952924,
            0.08308800409679407,
            0.082176102943194,
            0.08401122279661877,
            0.0830993343197548,
            0.08493446476575173,
            0.08402259751424879,
            0.0858577388581665,
            0.08494589106476269,
            0.08678103807959303,
            0.08586919861079423,
            0.08770434490465107,
            0.08679250303724473,
            0.08862764681531132,
            0.08771580206713736,
            0.0895509472644136,
            0.08863910865665048,
            0.0904742604382136,
            0.08956243662026964,
            0.09139759667510816,
            0.09048578860439704,
            0.09232095490702363,
            0.09140915765509305,
            0.09324432729384569,
            0.09233253578260303,
            0.0941677068359752,
            0.09325591826699053,
            0.09509108975129266,
            0.09417930270187469,
            0.09601447423968068,
            0.0951026879714334,
            0.09693785968148916,
            0.09602607393007645,
            0.09786124578040756,
            0.09694945967787305,
            0.09878463081254552,
            0.09787284234741378,
            0.09970801163302667,
            0.09879621923134607,
            0.10063138631892343,
            0.09971959011495812,
            0.10155475514810064,
            0.1006429551876522,
            0.10247811758854652,
            0.1015663116828307,
            0.10340147037774727,
            0.10248965600149518,
            0.10432481106009561,
            0.1034129889895894,
            0.10524814164971019,
            0.10433631474607807,
            0.10617146496272767,
            0.1052596326044295,
            0.10709477789941957,
            0.10618293495667785,
            0.10801807345592351,
            0.10710621752873806,
            0.10894135173512609,
            0.10802948939212342,
            0.10986462497795912,
            0.108952766965146,
            0.11078790713024489,
            0.10987605714871052,
            0.11171119939891128,
            0.11079935055849433,
            0.11263448989916469,
            0.11172263326507448,
            0.11355776768075998,
            0.11264590202344493,
            0.11448103392751818,
            0.1135691657783724,
            0.11540429900402671,
            0.11449243552192456,
            0.11632757243687308,
            0.11541571683792995,
            0.1172508582072993,
            0.11633901091691712,
            0.11817415677127485,
            0.11726231744360405,
            0.11909746697899948,
            0.11818563406080784,
            0.12002078538371563,
            0.11910895561042878,
            0.12094410675079814,
            0.12003227709355713,
            0.12186742760599145,
            0.12095559793576172,
            0.12279074936664358,
            0.12187892286048907,
            0.1237140776884047,
            0.12280225871103312,
            0.12463741868766931,
            0.12372560980720948,
            0.12556077460972404,
            0.124648974265682,
            0.12648414119497886,
            0.1255723435979661,
            0.12740750899567388,
            0.12649570746434335,
            0.1283308692991625,
            0.12741906118591828,
            0.12925422051840485,
            0.12834240893127458,
            0.1301775685188744,
            0.12926575853710176,
            0.13110091992649586,
            0.13018911325005433,
            0.13202427547456352,
            0.13111246924766817,
            0.13294763017239575,
            0.13203582038592288,
            0.1338709786598713,
            0.13295916342690361,
            0.13479431895822813,
            0.13388249855124457,
            0.13571765179239037,
            0.1348058270438628,
            0.13664097844289813,
            0.13572914998265162,
            0.13756429985762963,
            0.13665246805837228,
            0.13848761641725105,
            0.13757578113748536,
            0.13941092765682583,
            0.13849908844021286,
            0.14033423303853,
            0.13942239027052494,
            0.14125753364184845,
            0.14034568905545086,
            0.14218083219846278,
            0.14126898742097183,
            0.14310413066672822,
            0.14219228565313813,
            0.14402742864940876,
            0.14311558252977363,
            0.1449507252109754,
            0.1440388783849471,
            0.14587402131641625,
            0.1449621753781969,
            0.14679731887933656,
            0.14588547437183763,
            0.1477206180158106,
            0.14680877390838987,
            0.1486439176024561,
            0.1477320739827377,
            0.14956721912675164,
            0.1486553790774252,
            0.15049052762566362,
            0.14957869456209494,
            0.15141384670593538,
            0.15050201999822832,
            0.15233717351630105,
            0.15142534840943256,
            0.15326050083064047,
            0.15234867334596913,
            0.1541838244330762,
            0.15327199540537606,
            0.15510714712559093,
            0.15419532081205034,
            0.15603047516836455,
            0.15511865470587338,
            0.15695381206059267,
            0.15604199705501287,
            0.157877156324858,
            0.1569653441315353,
            0.15880050388389577,
            0.15788869188924082,
            0.1597238510117478,
            0.1588120375590023,
            0.1606471953948727,
            0.15973537967448692,
            0.16157053610180583,
            0.16065871810315002,
            0.16249387357665057,
            0.16158205410587811,
            0.16341720940494042,
            0.16250538969168815,
            0.16434054543117327,
            0.1634287263640175,
            0.1652638825471655,
            0.16435206390168844,
            0.1661872197262113,
            0.16527539980280892,
            0.16711055394179652,
            0.16619873022376908,
            0.1680338816876059,
            0.16712205264730073,
            0.16895720168793105,
            0.1680453683461849,
            0.16988051639950186,
            0.16896868169770585,
            0.17080383015087364,
            0.16989199632236307,
            0.17172714531734812,
            0.17081531201799294,
            0.17265046060356326,
            0.17173862586865596,
            0.17357377322481682,
            0.17266193591413526,
            0.17449708216352633,
            0.17358524298334999,
            0.1754203888498722,
            0.1745085492573395,
            0.17634369531883465,
            0.1754318562051651,
            0.17726700266186413,
            0.17635516425262665,
            0.1781903111345997,
            0.1772784734897357,
            0.17911362077819604,
            0.17820178393658637,
            0.18003693159521106,
            0.1791250956175503,
            0.18096024378291986,
            0.18004840910118958,
            0.18188355819705748,
            0.18097172564672803,
            0.1828068760434718,
            0.1818950460645823,
            0.18373019760853992,
            0.1828183695714074,
            0.1846535216927947,
            0.1837416945103172,
            0.18557684684597575,
            0.184665020188703,
            0.1865001728621678,
            0.18558834725983786,
            0.1874235004825806,
            0.18651167625895937,
            0.1883468299749751,
            0.18743500678164082,
            0.18927016093967097,
            0.18835833861238882,
            0.19019349350551806,
            0.18928167264370188,
            0.1911168285169964,
            0.19020500943595664,
            0.19204016575315563,
            0.19112834713254756,
            0.19296350266792217,
            0.1920516821471523,
            0.19388683607935775,
            0.19297501251780602,
            0.19481016527448958,
            0.1938983399523977,
            0.1957334927530212,
            0.19482166797338607,
            0.19665682158999687,
            0.1957449983111843,
            0.1975801524045835,
            0.19666832947108048,
            0.19850348303280896,
            0.19759165844617144,
            0.1994268106708148,
            0.1985149832321298,
            0.20035013397708212,
            0.1994383038328067,
            0.20127345349808934,
            0.20036162161328264,
            0.20219677077399467,
            0.20128493815629156,
            0.20312008726105546,
            0.20220825452321378,
            0.20404340377821484,
            0.20313157113119473,
            0.2049667205376693,
            0.20405488796930626,
            0.2058900373847763,
            0.2049782047000832,
            0.20681335385319244,
            0.2059015205862238,
            0.20773666917612843,
            0.20682483480189262,
            0.20865998279596454,
            0.2077481473920102,
            0.20958329526973785,
            0.2086714599198558,
            0.210506608442401,
            0.2095947745879272,
            0.21142992416706363,
            0.2105180923502985,
            0.21235324269581213,
            0.21144141214038825,
            0.21327656264222128,
            0.21236473224726637,
            0.2141998826573399,
            0.21328805221871505,
            0.2151232028332828,
            0.21421137306758453,
            0.21604652428588622,
            0.21513469584246536,
            0.2169698477344042,
            0.21605802055215406,
            0.21789317290368615,
            0.21698134652008605,
            0.21881649912648982,
            0.2179046732323684,
            0.2197398260175163,
            0.2188280005469636,
            0.22066315350149068,
            0.21975132845741996,
            0.22158648161479277,
            0.22067465704625988,
            0.22250981047676532,
            0.2215979864512576,
            0.22343314012607607,
            0.2225213164563371,
            0.22435647011100457,
            0.22344464619851578,
            0.22527979946954702,
            0.22436797470021475,
            0.2262031274485139,
            0.22529130176003775,
            0.22712645416704902,
            0.22621462801036785,
            0.22804978031660994,
            0.22713795404132497,
            0.22897310629463163,
            0.2280612798080881,
            0.22989643192551057,
            0.2289846050004627,
            0.23081975693706624,
            0.22990792952907668,
            0.2317430812225183,
            0.23083125323641696,
            0.23266640444873588,
            0.2317545754233663,
            0.23358972586369475,
            0.23267789531816163,
            0.23451304502310677,
            0.23360121319767302,
            0.23543636267314128,
            0.23452453063144674,
            0.236359680475843,
            0.23544784924033024,
            0.2372829996174346,
            0.23637116925044666,
            0.23820631978233564,
            0.23729448942066256,
            0.23912963958635203,
            0.2382178083355626,
            0.24005295794140125,
            0.23914112568023427,
            0.24097627498451857,
            0.24006444239637403,
            0.24189959186681165,
            0.24098775984336385,
            0.2428229098189547,
            0.24191107884499274,
            0.24374622936916523,
            0.2428343993555302,
            0.24466955025889092,
            0.24375772084027858,
            0.2455928719417244,
            0.2446810428656505,
            0.24651619408314218,
            0.2456043652989166,
            0.24743951660248342,
            0.24652768807121106,
            0.24836283942580906,
            0.24745101104591072,
            0.24928616248026003,
            0.24837433431046918,
            0.25020948599967596,
            0.24929765841056906,
            0.2511328105604065,
            0.25022098391687564,
            0.2520561365081164,
            0.2511443106612745,
            0.25297946338386623,
            0.2520676376661726,
            0.25390279018908757,
            0.25299096403075794,
            0.2548261163082941,
            0.25391428974791097,
            0.25574944199021843,
            0.25483761545859807,
            0.25667276782337467,
            0.2557609415240023,
            0.25759609392693505,
            0.2566842676034753,
            0.25851941984264215,
            0.25760759312335324,
            0.25944274509865295,
            0.25853091787314497,
            0.26036606963110387,
            0.2594542420305146,
            0.2612893936563552,
            0.26037756581767724,
            0.26221271735573737,
            0.2613008893149953,
            0.2631360407623333,
            0.26222421247550187,
            0.26405936377494754,
            0.2631475351112016,
            0.2649826861537292,
            0.2640708569222028,
            0.26590600763240957,
            0.26499417776425105,
            0.2668293282137171,
            0.265917497931369,
            0.2677526483209931,
            0.266840818016405,
            0.2686759685127811,
            0.26776413841795943,
            0.26959928903174557,
            0.2686874590759203,
            0.27048555325322354,
            0.26939968394573555,
            0.27093357695611076,
            0.2691427771614485,
            0.27009922995664226,
            0.266920318303022,
            0.2669416889361145,
            0.26168928051771445,
            0.2599587316702099,
            0.2519714644921578,
            0.24696575285858557,
            0.235697390046667,
            0.22774901567065342,
            0.21455845625717984,
            0.20539636621981572,
            0.19197229151103556,
            0.18275531786825638,
            0.1694329438902713,
            0.16005877332273144,
            0.1463489482765965,
            0.13653030720875847,
            0.12237490421107111,
            0.11206270010407593,
            0.09733883244570052,
            0.08583399670405356,
            0.06930822054958696,
            0.05510290121787875,
            0.03518969576853692,
            0.017279150694079703,
            -0.006367311569974277,
            -0.027572032864540574,
            -0.05401409957947578,
            -0.07740268710293208,
            -0.10562960533167143,
            -0.13039590273528745,
            -0.1597810133052633,
            -0.18534518936984767,
            -0.21523227971236025,
            -0.241024440127525,
            -0.27100432623539206,
            -0.2971167297452979,
            -0.32785483719311515,
            -0.3553895630544872,
            -0.38822041058393353,
            -0.4181415101738395,
            -0.4534000563831455,
            -0.48510092474992916,
            -0.5212893916953192,
            -0.5526947597612377,
            -0.5874873198717552,
            -0.6165283125131751,
            -0.648393593666647,
            -0.6743168992050101,
            -0.7033045495400145,
            -0.7268516312638198,
            -0.754164733112539,
            -0.7766760378915407,
            -0.8034365550704266,
            -0.8255730965397134,
            -0.8517600900688436,
            -0.8729480128220928,
            -0.8975579961086382,
            -0.9167256152741174,
            -0.9389151933789321,
            -0.9555380981008099,
            -0.9752064565651537,
            -0.9892974747887919,
            -1.0065004075263886,
            -1.017978352863409,
            -1.0325173831346035,
            -1.0413459741855604,
            -1.0534007986269671,
            -1.0602254056468823,
            -1.0707877000345363,
            -1.0766888991940675,
            -1.0868003842451515,
            -1.0924593273166892,
            -1.1024896966301796,
            -1.108117982174548,
            -1.1181346515667059,
            -1.1238811665803397,
            -1.133977834478742,
            -1.1397944222852274,
            -1.149661970644189,
            -1.1549794282104315,
            -1.1638526717039852,
            -1.1680884210345255,
            -1.1757122792669605,
            -1.1791893249021328,
            -1.1864734972247533,
            -1.1902569677420942,
            -1.1984103652136753,
            -1.2032578831648877,
            -1.2126374098268116,
            -1.2185501599372657,
            -1.2287671014139576,
            -1.2353951939525345,
            -1.2460928695946478,
            -1.2532836776232088,
            -1.2645289760582443,
            -1.2724253053471557,
            -1.2845060618172255,
            -1.2932734491307158,
            -1.3063087169556695,
            -1.3158814694801393,
            -1.3296599871538248,
            -1.3398034994262957,
            -1.354079611242497,
            -1.3648030471060721,
            -1.3798291252320922,
            -1.3916810030305058,
            -1.408219694113562,
            -1.42187320581111,
            -1.4403792347426077,
            -1.4557884612113128,
            -1.4756958640180144,
            -1.4918963037793844,
            -1.5120182432884448,
            -1.5279282920328043,
            -1.5474857191521139,
            -1.5627075459496353,
            -1.5817101476146718,
            -1.5964703327875966,
            -1.6152953977430897,
            -1.6300159783110715,
            -1.6490862731648548,
            -1.6642298898093202,
            -1.6839574733213354,
            -1.6998194152318362,
            -1.7202343768530568,
            -1.736470610365295,
            -1.756826879257737,
            -1.7724455618498638,
            -1.7916853972511362,
            -1.805897511472736,
            -1.8236655427808657,
            -1.8366223664589967,
            -1.8535033013412345,
            -1.8659289719240775,
            -1.8826213863886352,
            -1.894958418750008,
            -1.9116164936254592,
            -1.9238373677006422,
            -1.9403120378903438,
            -1.952322423840677,
            -1.9685943588747747,
            -1.9804242962325915,
            -1.9965410856104455,
            -2.0081338143915204,
            -2.0239036249133093,
            -2.034928644104113,
            -2.049850836051597,
            -2.0597931369037283,
            -2.0732988030110633,
            -2.081769304550029,
            -2.093635470050998,
            -2.100743817520218,
            -2.111425184572255,
            -2.11787985416219,
            -2.1283498549280395,
            -2.135037773748202,
            -2.146123715930557,
            -2.15352246560483,
            -2.165394768123413,
            -2.1733738198673365,
            -2.185631062033636,
            -2.1936893690824064,
            -2.2057468970727356,
            -2.21337780748172,
            -2.224824841414346,
            -2.231853160406004,
            -2.242772452723628,
            -2.2495931467045764,
            -2.2606765202310086,
            -2.268081091700367,
            -2.2801603111148268,
            -2.288698819796828,
            -2.30199662536824,
            -2.311520228244312,
            -2.325539679596723,
            -2.335497308025822,
            -2.349708256256555,
            -2.3598277392487077,
            -2.374229273854077,
            -2.384680743515922,
            -2.3995432996164254,
            -2.4104786234430975,
            -2.42579080257849,
            -2.43703785776934,
            -2.4524928210648866,
            -2.463786602302605,
            -2.4791974933831042,
            -2.4905154056872973,
            -2.506031520021459,
            -2.5176183683986793,
            -2.53358444152218,
            -2.545754195123969,
            -2.562457083499787,
            -2.5753583405885863,
            -2.592785909487347,
            -2.6061999371872346,
            -2.623911707003124,
            -2.6372641256898888,
            -2.6546011229743343,
            -2.667331518814528,
            -2.6839091714283825,
            -2.6959070862117827,
            -2.7119001123773714,
            -2.7235365385487,
            -2.7394508249230043,
            -2.7512041453353078,
            -2.767426180428714,
            -2.7795107110970037,
            -2.796047753172651,
            -2.8082865335930123,
            -2.824778815814767,
            -2.8367160075320257,
            -2.852666093989896,
            -2.863875007501207,
            -2.879004338135431,
            -2.889395866809025,
            -2.9038205202865797,
            -2.913616950493065,
            -2.92760178492464,
            -2.937003222687231,
            -2.950621915231409,
            -2.9596455731957008,
            -2.9728456566999455,
            -2.981529158401216,
            -2.9944328828682387,
            -3.002981828419152,
            -3.015853899119392,
            -3.024427662523401,
            -3.0373241619439355,
            -3.045801260010343,
            -3.058474447290507,
            -3.066595722471533,
            -3.078818238239336,
            -3.086516277763117,
            -3.0983636390859175,
            -3.1058517723032324,
            -3.1176318210776373,
            -3.125232249753374,
            -3.137263414161083,
            -3.145231972660447,
            -3.15770386772045,
            -3.166129972071566,
            -3.1790231576481958,
            -3.187774058849044,
            -3.200847886869937,
            -3.2096362722328564,
            -3.222587050701584,
            -3.231186052225631,
            -3.243887677585839,
            -3.2523056509049653,
            -3.264896050922168,
            -3.2733482686168642,
            -3.2861085413783115,
            -3.2948563936468673,
            -3.3080301333369064,
            -3.317227859456345,
            -3.330886851638539,
            -3.340498153219535,
            -3.3545075459255287,
            -3.3643487284470694,
            -3.378494451604034,
            -3.388405573981835,
            -3.4025907690318107,
            -3.4125528985059717,
            -3.426816453919379,
            -3.4368597951411815,
            -3.451204138478843,
            -3.461275598687614,
            -3.475614056807345,
            -3.4856518236225256,
            -3.499985609943735,
            -3.5100762562125993,
            -3.5245764861162314,
            -3.5348852482176554,
            -3.549677985344168,
            -3.5602118948432278,
            -3.5751703543438964,
            -3.585722963440233,
            -3.600572270431499,
            -3.610910814933085,
            -3.62546230447073,
            -3.6354748242752564,
            -3.6496815019837854,
            -3.6593542280242133,
            -3.6732411151022433,
            -3.6826267151381273,
            -3.6962927936312866,
            -3.7055338201864245,
            -3.7191599400725224,
            -3.7284275178178774,
            -3.7421474919084545,
            -3.7514888682108705,
            -3.765250161061843,
            -3.7745406394938428,
            -3.788155578567526,
            -3.7972239384817996,
            -3.8105440849110153,
            -3.8193093192011673,
            -3.832314204399914,
            -3.8408003078168775,
            -3.8535528265173227,
            -3.861825431438014,
            -3.8743946812914274,
            -3.88250958089683,
            -3.894935905178997,
            -3.9029328239115415,
            -3.915250530409317,
            -3.9231852775159695,
            -3.935469426612002,
            -3.943427231621037,
            -3.955770027292324,
            -3.9637925722172156,
            -3.9761832495017515,
            -3.984174904873015,
            -3.9964462236044582,
            -4.004227229226601,
            -4.016211055670368,
            -4.023715115501702,
            -4.03545176929638,
            -4.042829871629259,
            -4.054557579321248,
            -4.062051868688982,
            -4.073995903037442,
            -4.08175203739399,
            -4.093980519373154,
            -4.10199308489365,
            -4.114440088235476,
            -4.122604694594678,
            -4.135140377260633,
            -4.143318007266345,
            -4.155811804834521,
            -4.163910687125892,
            -4.176325923412726,
            -4.184386281545592,
            -4.1968331069423,
            -4.205001116294177,
            -4.21763285993363,
            -4.226010938121128,
            -4.238860457343236,
            -4.247410594597639,
            -4.260377722399909,
            -4.26899219898214,
            -4.281979029021485,
            -4.290600759409223,
            -4.303595768751798,
            -4.312233051305114,
            -4.325260967868957,
            -4.333919561481096,
            -4.346966718843113,
            -4.355610812832786,
            -4.368619479424474,
            -4.377192211384717,
            -4.390105317361112,
            -4.398573888141797,
            -4.411383421482078,
            -4.419768354377659,
            -4.432518590420557,
            -4.440857787230009,
            -4.4535616007317955,
            -4.461810321903286,
            -4.474343288285773,
            -4.48232306163699,
            -4.494442712138408,
            -4.50193170384194,
            -4.513431813145964,
            -4.520306230787703,
            -4.531129635907796,
            -4.537398677815496,
            -4.547602802457959,
            -4.553342105880404,
            -4.563016916954851,
            -4.5683140862217755,
            -4.577547349973123,
            -4.582473944206136,
            -4.5913161165909315,
            -4.595881666239528,
            -4.6042965392263895,
            -4.608436858695448,
            -4.616336339785633,
            -4.6199960538110645,
            -4.627358206833598,
            -4.630574093164249,
            -4.637483347769312,
            -4.640347977102934,
            -4.646899607814198,
            -4.649468526207805,
            -4.655691090137303,
            -4.657972950672786,
            -4.6638697923208525,
            -4.665883152850945,
            -4.671488359511692,
            -4.673272291423352,
            -4.678624473184605,
            -4.680198599388035,
            -4.685299089407096,
            -4.686654429661189,
            -4.691485364315163,
            -4.692614527707498,
            -4.697174084344795,
            -4.698086155684493,
            -4.702389739385737,
            -4.703103922617196,
            -4.70717746474967,
            -4.707724872333323,
            -4.711611526582587,
            -4.712037474933773,
            -4.715791666825247,
            -4.716140231326314,
            -4.719805204922466,
            -4.720102026712752,
            -4.723697351528166,
            -4.723944299765201,
            -4.727462093667,
            -4.727634219170611,
            -4.731037079846651,
            -4.731092818301541,
            -4.734341576315359,
            -4.734264106831134,
            -4.73737067307826,
            -4.73719742256646,
            -4.740225434518528,
            -4.740008033681029,
            -4.742997174742982,
            -4.742735807569055,
            -4.745654105563297,
            -4.745303652872913,
            -4.748101000091047,
            -4.747636129856836,
            -4.750310199938532,
            -4.749744275206581,
            -4.752318355465583,
            -4.7516600047770865,
            -4.75413036025094,
            -4.753367416678877,
            -4.755718605307095,
            -4.754854094718148,
            -4.757103510863402,
            -4.756168163817222,
            -4.758351410633665,
            -4.757367704075207,
            -4.759493720137975,
            -4.758456017884384,
            -4.76051018186498,
            -4.759408010154374,
            -4.761385066446742,
            -4.760220145641895,
            -4.762124702529235,
            -4.760898458880341,
            -4.762726071137813,
            -4.761433849509508,
            -4.76317843065641,
            -4.761824138580913,
            -4.763496225168964,
            -4.762095914542222,
            -4.763714668256647,
            -4.762280356298859,
            -4.7638542195713,
            -4.762385424399362,
            -4.763911886016643,
            -4.7624037812112405,
            -4.763880525761628,
            -4.762332591398398,
            -4.763764326529952,
            -4.762185460312523,
            -4.7635899388673835,
            -4.762001385398051,
            -4.763407792595949,
            -4.761831839934615,
            -4.763259434502899,
            -4.761699606500848,
            -4.763142777994723,
            -4.761588405987631,
            -4.763039514823539,
            -4.761493729838087,
            -4.762969785469522,
            -4.761452410156437,
            -4.762973801973608,
            -4.761488700420827,
            -4.763041660145184,
            -4.761565476776447,
            -4.763118108234259,
            -4.761636016229488,
            -4.763188430669949,
            -4.7617201100575315,
            -4.763306861193286,
            -4.761879920081498,
            -4.763520749366279,
            -4.762134127725595,
            -4.763809044161171,
            -4.762437640825453,
            -4.7641131853249234,
            -4.76273545919932,
            -4.7643930924141245,
            -4.763002000504478,
            -4.764640165268254,
            -4.763240019092386,
            -4.764870369996018,
            -4.763475981272542,
            -4.765121327280809,
            -4.763751815136345,
            -4.765432003597844,
            -4.764095979395584,
            -4.7658129192929195,
            -4.764504972554391,
            -4.766249429798336,
            -4.764962666369648,
            -4.766729219449239,
            -4.765460420018307,
            -4.767243928781191,
            -4.765983819721079,
            -4.767767996976943,
            -4.76649782564656,
            -4.768260270472403,
            -4.766962346015141,
            -4.768687972672659,
            -4.7673535542989285,
            -4.769037795685911,
            -4.767666918817085,
            -4.769314449992152,
            -4.767916172697468,
            -4.7695405463090665,
            -4.768127653674362,
            -4.7697381983416705,
            -4.768309680405743,
            -4.769891901712789,
            -4.768425639501338,
            -4.769949393821683,
            -4.768425220719685,
            -4.769880938902084,
            -4.768307271555557,
            -4.769721184835298,
            -4.768127665429326,
            -4.769534945300762,
            -4.767944605102784,
            -4.769362091456067,
            -4.767782456688408,
            -4.769213034937366,
            -4.767646309751136,
            -4.7690909545215305,
            -4.767536293972881,
            -4.768990258113746,
            -4.76743897735826,
            -4.7688905310877985,
            -4.767333815011206,
            -4.768779247587439,
            -4.76722139450392,
            -4.768673389429061,
            -4.767128751415321,
            -4.768603200117234,
            -4.7670818518222475,
            -4.7685843305827404,
            -4.7670877183783205,
            -4.768616613064275,
            -4.767143310569487,
            -4.768696510451598,
            -4.767244041140259,
            -4.768817434873455,
            -4.767380019359969,
            -4.768965627658915,
            -4.76753509918904,
            -4.769123084695593,
            -4.767690249381417,
            -4.769268894328384,
            -4.767823127180364,
            -4.76938012736057,
            -4.767913851987139,
            -4.7694451764422325,
            -4.767961069459382,
            -4.769475604827285,
            -4.767982844701578,
            -4.769490441633394,
            -4.767991316305803,
            -4.769488846617122,
            -4.767974697986283,
            -4.769449939962946,
            -4.767910964231731,
            -4.7693556314073575,
            -4.767788601509189,
            -4.76920243643719,
            -4.76761046112383,
            -4.769000503131672,
            -4.767393878772275,
            -4.768776665380827,
            -4.767172152073691,
            -4.768566825457924,
            -4.766974762212946,
            -4.768383459161271,
            -4.766794570849697,
            -4.768196728047272,
            -4.766591464117759,
            -4.7679671694904115,
            -4.766339127684525,
            -4.767691601362493,
            -4.766052731826662,
            -4.767399186353735,
            -4.765761689306139,
            -4.767109819918495,
            -4.765473264438754,
            -4.766817597895702,
            -4.765176265991592,
            -4.766512450674867,
            -4.764866219084489,
            -4.766197896142437,
            -4.764551519583264,
            -4.765884302708898,
            -4.764241308359125,
            -4.765577032516525,
            -4.7639371965305415,
            -4.765273373902083,
            -4.763632963215436,
            -4.764964184541327,
            -4.763317916080382,
            -4.7646396725563065,
            -4.7629850451146325,
            -4.76429814558918,
            -4.762637169627517,
            -4.7639456061846985,
            -4.762280174993407,
            -4.763584028895373,
            -4.761911678313979,
            -4.763205770271142,
            -4.761521946650838,
            -4.762800918177291,
            -4.761102224636623,
            -4.762362418919359,
            -4.760645792434133,
            -4.761883793169993,
            -4.760146950260825,
            -4.761362406317538,
            -4.759607772962596,
            -4.760806566965748,
            -4.759040493491106,
            -4.760229129640891,
            -4.7584548945110186,
            -4.75963321776981,
            -4.757849266358242,
            -4.75901440281266,
            -4.7572209397654674,
            -4.75837537811703,
            -4.75657652876329,
            -4.7577248013769236,
            -4.755921545301213,
            -4.75706136239711,
            -4.755248658493258,
            -4.7563739672674075,
            -4.754549109232244,
            -4.755661615809437,
            -4.753830813401059,
            -4.754941225798419,
            -4.753114123683986,
            -4.754231768589882,
            -4.752413054671848,
            -4.753539942608612,
            -4.751729072536222,
            -4.752863644412038,
            -4.751058951300415,
            -4.752199848355033,
            -4.750399708262229,
            -4.751545250159289,
            -4.7497475992234826,
            -4.750895464857642,
            -4.749098413412057,
            -4.750246291374815,
            -4.748448010790632,
            -4.7495929431398665,
            -4.747790876944265,
            -4.748929509305874,
            -4.747121483027897,
            -4.74825213069235,
            -4.746437123120479,
            -4.74755856914598,
            -4.745733772659655,
            -4.746840756748455,
            -4.7449996131008945,
            -4.746083765381471,
            -4.74422066074407,
            -4.745278298375226,
            -4.743394228742048,
            -4.744429620575872,
            -4.742529996313088,
            -4.743549079777331,
            -4.741637307779918,
            -4.742642104344881,
            -4.740718482872062,
            -4.741709216559407,
            -4.739774152183408,
            -4.740752050237795,
            -4.738806312681156,
            -4.739771682844612,
            -4.737814597788969,
            -4.738765991346675,
            -4.736796966784134,
            -4.737734712143947,
            -4.7357558680842615,
            -4.736683519451162,
            -4.7346982129955535,
            -4.735619126556138,
            -4.733629042627527,
            -4.734544534531651,
            -4.732550433497735,
            -4.733462013535842,
            -4.7314655886138866,
            -4.732375397102913,
            -4.730377832369413,
            -4.7312857445066285,
            -4.729285849473968,
            -4.730189297597818,
            -4.728185420239932,
            -4.729083272307982,
            -4.727076115360596,
            -4.727970524374214,
            -4.725962514996702,
            -4.726856494213173,
            -4.724849348821202,
            -4.725744245092223,
            -4.723737901295834,
            -4.724632702908231,
            -4.722625122911111,
            -4.723516280082784,
            -4.721503747501629,
            -4.722386542008373,
            -4.720365869178835,
            -4.721237901210614,
            -4.719208734331225,
            -4.720071086859853,
            -4.718034546921302,
            -4.718888365726713,
            -4.716844074243838,
            -4.717688409565412,
            -4.715635386429838,
            -4.716470308185279,
            -4.714410227576224,
            -4.715239093455338,
            -4.713175286896046,
            -4.714000718504877,
            -4.711933446132413,
            -4.712752818377126,
            -4.710678102823444,
            -4.71148566286454,
            -4.7093991958052825,
            -4.710191245685628,
            -4.708091440230369,
            -4.708867740103848,
            -4.706755319107451,
            -4.707517638389909,
            -4.705394776264896,
            -4.706146203268162,
            -4.704015965917627,
            -4.704759553057691,
            -4.702623660087966,
            -4.703359447165326,
            -4.701216326232959,
            -4.701941158646761,
            -4.699788042795632,
            -4.70049990256453,
            -4.698336652674406,
            -4.699037521908622,
            -4.696866647544354,
            -4.697559866590609,
            -4.69538335837823,
            -4.696070241782827,
            -4.693888524293833,
            -4.6945692495876585,
            -4.692383097270081,
            -4.69305921605838,
            -4.690870647212314,
            -4.691544709544864,
            -4.689355331599572,
            -4.690028355889439,
            -4.687837504011021,
            -4.688507443544339,
            -4.686311965397671,
            -4.686974349244011,
            -4.684770210087791,
            -4.685420841478738,
            -4.683205996729448,
            -4.683844327617685,
            -4.681620581340688,
            -4.682250219819672,
            -4.680021417813343,
            -4.680646302753502,
            -4.678414431561883,
            -4.679035075931694,
            -4.676799005412718,
            -4.677413214594743,
            -4.6751708405194705,
            -4.675776457730699,
            -4.673526231618922,
            -4.674121516320653,
            -4.671861943479648,
            -4.672444984920098,
            -4.670174999156686,
            -4.670745351179619,
            -4.668466018523482,
            -4.669026193368083,
            -4.666740290021949,
            -4.667293501612512,
            -4.665002591114536,
            -4.665549471229625,
            -4.6632526765640065,
            -4.663791690930168,
            -4.66148763312917,
            -4.662017752121713,
            -4.659706156991852,
            -4.660227442666347,
            -4.657908545191127,
            -4.6584211313657065,
            -4.656095193475338,
            -4.656599634112922,
            -4.654267687728726,
            -4.654765785477657,
            -4.652429531166696,
            -4.652923188069025,
            -4.650583488358066,
            -4.651072913479986,
            -4.648729157144004,
            -4.649213086956266,
            -4.646864182001956,
            -4.647341278162756,
            -4.644986419400254,
            -4.645455652342818,
            -4.643094095060391,
            -4.643554465943971,
            -4.641185433608861,
            -4.6416362180311594,
            -4.639259246490198,
            -4.639700294195293,
            -4.637315364868201,
            -4.637747050034655,
            -4.635354701657818,
            -4.635778104009098,
            -4.633379618047478,
            -4.633796362885533,
            -4.6313929609071565,
            -4.631803659071366,
            -4.6293949109294275,
            -4.629797891947817,
            -4.6273817665206,
            -4.6277746819900045,
            -4.625349863481034,
            -4.6257325134617915,
            -4.623299845068821,
            -4.623674125045632,
            -4.621235117216962,
            -4.621602288366901,
            -4.619157167226717,
            -4.619516650038129,
            -4.61706471353672,
            -4.617415621790165,
            -4.614956631035632,
            -4.615298969856774,
            -4.612833143265256,
            -4.613167056449321,
            -4.610694146352863,
            -4.611019059101267,
            -4.608538250228548,
            -4.608853235898714,
            -4.606363829431736,
            -4.6066683822038,
            -4.604170387440526,
            -4.6044649735048395,
            -4.601959469475062,
            -4.602245819414769,
            -4.599734772463641,
            -4.600015159452575,
            -4.597500135339573,
            -4.597775550302984,
            -4.595256311501004,
            -4.595525553435699,
            -4.593000385779511,
            -4.593261430780707,
            -4.590728884595464,
            -4.590980762631787,
            -4.58844064889508,
            -4.588683725443055,
            -4.586136744334674,
            -4.586372041100546,
            -4.583819274130768,
            -4.584048140658631,
            -4.581490762841362,
            -4.5817144259285385,
            -4.579153025825278,
            -4.5793716692751545,
            -4.576805738449011,
            -4.577018420564023,
            -4.57444700147159,
            -4.574652786693562,
            -4.572075408612584,
            -4.572273927206844,
            -4.569690397300697,
            -4.569881133912297,
            -4.567290904723954,
            -4.5674730040875815,
            -4.564875612571562,
            -4.565048934384436,
            -4.56244478491017,
            -4.562610242631806,
            -4.560000064448573,
            -4.560158229958077,
            -4.557541800824815,
            -4.557691757421871,
            -4.555067816913798,
            -4.555207897453677,
            -4.552575286489237,
            -4.552704493988109,
            -4.550062938517385,
            -4.550181385954417,
            -4.547531360203216,
            -4.547639890202596,
            -4.544982205333447,
            -4.545081908893266,
            -4.5424173284118226,
            -4.5425090225273905,
            -4.539837909784268,
            -4.539921819362306,
            -4.5372441868430755,
            -4.537320270221073,
            -4.534636206723064,
            -4.53470460160726,
            -4.532014325045623,
            -4.532075116464334,
            -4.529378544258414,
            -4.529431388807907,
            -4.526728122895328,
            -4.526772662441147,
            -4.524062592370889,
            -4.524099095000217,
            -4.5213826485006265,
            -4.521411786106405,
            -4.518689455837915,
            -4.5187116084594265,
            -4.515983567300523,
            -4.5159986889881765,
            -4.513264895468197,
            -4.5132727855637,
            -4.5105330788621885,
            -4.510533440255898,
            -4.507787528646496,
            -4.507780085095803,
            -4.505027827520841,
            -4.5050127130216,
            -4.502254378252388,
            -4.502232070953518,
            -4.49946796669348,
            -4.499438596297352,
            -4.49666858516288,
            -4.496631744755021,
            -4.493855520521365,
            -4.493810962893463,
            -4.491028562426898,
            -4.490976479621537,
            -4.488187982040451,
            -4.48812827143486,
            -4.485333178850773,
            -4.485265062361826,
            -4.482462606621567,
            -4.482385469649138,
            -4.479575523956932,
            -4.479489698501659,
            -4.476672899186717,
            -4.476579197465583,
            -4.473756170489814,
            -4.473654988015149,
            -4.470825838242639,
            -4.470717015920556,
            -4.467881493857249,
            -4.467764672398253,
            -4.464922416819206,
            -4.46479717657445,
            -4.461947789276863,
            -4.461813715620508,
            -4.458956937742528,
            -4.458813862539245,
            -4.45594975621983,
            -4.455797848589441,
            -4.4529266947568615,
            -4.45276626675583,
            -4.449888364138701,
            -4.4497197528569,
            -4.446835379673814,
            -4.446658943020616,
            -4.443768292921391,
            -4.44358421011956,
            -4.440687203767851,
            -4.4404952694734945,
            -4.437591596245063,
            -4.4373914567556625,
            -4.434480945067534,
            -4.434272555742858,
            -4.431355420941308,
            -4.43113917724618,
            -4.428215926642778,
            -4.427992498702245,
            -4.42506374179662,
            -4.42483385335332,
            -4.4219000515591205,
            -4.421664047730694,
            -4.418725086288482,
            -4.418482426366708,
            -4.41553746216028,
            -4.415286936557607,
            -4.412335038006724,
            -4.412075821592204,
            -4.409116804059778,
            -4.408849094261377,
            -4.40588345247717,
            -4.405607856435992,
            -4.40263593313589,
            -4.40235256173699,
            -4.399374150652001,
            -4.39908263937744,
            -4.3960974032967,
            -4.395797520630339,
            -4.392805403495522,
            -4.3924972160358,
            -4.389498320074502,
            -4.389181875162542,
            -4.386176196720356,
            -4.38585135897862,
            -4.382838773330413,
            -4.382505358436838,
            -4.379485746511058,
            -4.379143697840242,
            -4.376117077624855,
            -4.375766598475195,
            -4.372733219018848,
            -4.372374757192588,
            -4.369334978132002,
            -4.368968900248106,
            -4.36592286371684,
            -4.365549116827445,
            -4.362496649099199,
            -4.362114932443028,
            -4.359055872933467,
            -4.358666124150702,
            -4.355600591800545,
            -4.355203069410749,
            -4.352131284133449,
            -4.351726209352144,
            -4.348648243906794,
            -4.348235652379202,
            -4.345151522882688,
            -4.344731467140882,
            -4.341641290193117,
            -4.341213886410813,
            -4.338117757311508,
            -4.337682974066858,
            -4.334580801933896,
            -4.334138422369335,
            -4.331030011735457,
            -4.330579823449227,
            -4.327464998977099,
            -4.327006838415983,
            -4.323885407701333,
            -4.323419067224478,
            -4.320290835192964,
            -4.31981616885065,
            -4.316681125431842,
            -4.316198257077289,
            -4.313056636998205,
            -4.312565874524395,
            -4.309417920908167,
            -4.308919439991762,
            -4.3057651711567715,
            -4.305258885336762,
            -4.302098124196554,
            -4.301583821491448,
            -4.298416363067609,
            -4.297893871341138,
            -4.29471961218961,
            -4.294188897355724,
            -4.291007905361788,
            -4.290469104799975,
            -4.2872815800736745,
            -4.286734893059936,
            -4.283540997631334,
            -4.28298650728992,
            -4.279786253307428,
            -4.27922391851434,
            -4.276017240673546,
            -4.275447004499689,
            -4.272233809689105,
            -4.2716555346794465,
            -4.268435601147274,
            -4.267848945065424,
            -4.264621961215596,
            -4.264026606375651,
            -4.260792507906423,
            -4.2601885954132115,
            -4.256947765205929,
            -4.25633587804176,
            -4.253088830638774,
            -4.252469452485357,
            -4.249216377652708,
            -4.248589533737217,
            -4.245330270089596,
            -4.244699181988416,
            -4.241450095806613,
            -4.240851074929786,
            -4.23762775438405,
            -4.236988243976647,
            -4.233534125033771,
            -4.232300523634663,
            -4.227924627367727,
            -4.225258916299509,
            -4.219419136063216,
            -4.215161558582608,
            -4.208204587234199,
            -4.203192004524773,
            -4.1959884822818765,
            -4.1910114829222636,
            -4.183886415471051,
            -4.178896491192354,
            -4.171660454528983,
            -4.166571364081811,
            -4.159517130124641,
            -4.155009015560317,
            -4.148862418692225,
            -4.145508414362652,
            -4.140277064347686,
            -4.137535285827099,
            -4.1324481922409575,
            -4.129542100469827,
            -4.124392138117933,
            -4.121720308393314,
            -4.117338086834465,
            -4.116065688198276,
            -4.113244866577709,
            -4.113940833459985,
            -4.112721262082857,
            -4.115222327086109,
            -4.115390157735405,
            -4.1195168305583465,
            -4.120872682510225,
            -4.126300381787026,
            -4.128226510362865,
            -4.134019630977285,
            -4.135571148370843,
            -4.140726160010274,
            -4.141497641200083,
            -4.14589653495684,
            -4.146385728057609,
            -4.150778412522769,
            -4.151768562328648,
            -4.156965027654927,
            -4.15902073012375,
            -4.165472644549617,
            -4.168807220647707,
            -4.17652445499823,
            -4.180947486410389,
            -4.1895789290613195,
            -4.19474951286098,
            -4.204071979320041,
            -4.209994729755195,
            -4.2202829672679485,
            -4.227301886197679,
            -4.238879350705332,
            -4.247068904794823,
            -4.25969302541187,
            -4.268648014433872,
            -4.281793549634941,
            -4.291171101467313,
            -4.304690208760881,
            -4.314511552909252,
            -4.328501682426804,
            -4.338720981018064,
            -4.352974272776393,
            -4.3632522134875344,
            -4.377430685059217,
            -4.387597046871214,
            -4.401776966241691,
            -4.412038374468565,
            -4.426495112731963,
            -4.436928044397327,
            -4.4515459546085765,
            -4.461871708245454,
            -4.476354924875238,
            -4.486485658546357,
            -4.501011751677034,
            -4.511370830658215,
            -4.526474789346928,
            -4.537503198919126,
            -4.553400796890649,
            -4.565094851118076,
            -4.581566223814143,
            -4.593684348546056,
            -4.610507315014878,
            -4.62292150514002,
            -4.640050983025482,
            -4.652738513951682,
            -4.670160801223496,
            -4.683103383540889,
            -4.700788587657847,
            -4.713974826991198,
            -4.731854014251873,
            -4.745169805633616,
            -4.762971844196365,
            -4.776074796465437,
            -4.793353802340825,
            -4.805861492923334,
            -4.822336119615954,
            -4.8341264126262615,
            -4.849858803512959,
            -4.861072597087997,
            -4.876324700695982,
            -4.887240142265753,
            -4.902403666892425,
            -4.91343944208824,
            -4.929015900459014,
            -4.940561127931488,
            -4.956790726182668,
            -4.968777021824081,
            -4.985275957399331,
            -4.997145409321227,
            -5.013272227970482,
            -5.024582507559359,
            -5.040139128146777,
            -5.0509662643988165,
            -5.0662038249348385,
            -5.0767862707896825,
            -5.091843320204518,
            -5.102195447109985,
            -5.117010120235648,
            -5.127146841856202,
            -5.141871548806314,
            -5.152072085874835,
            -5.167076527738502,
            -5.17761477729119,
            -5.193038093738885,
            -5.203890115258986,
            -5.2195730484629195,
            -5.230610373308508,
            -5.246449276915797,
            -5.257676838488038,
            -5.273679314287818,
            -5.285066652177875,
            -5.301074002858577,
            -5.312383076382368,
            -5.328101387396352,
            -5.339132951467363,
            -5.3545128735515775,
            -5.365404167978284,
            -5.380764445166257,
            -5.391880271858845,
            -5.407611385333226,
            -5.419218788427578,
            -5.435481947967467,
            -5.447575628491464,
            -5.4642314645086,
            -5.476556477043374,
            -5.49327065069955,
            -5.505496103760926,
            -5.521987848930202,
            -5.533961230556301,
            -5.550216655246821,
            -5.562032214241874,
            -5.578196668716991,
            -5.589969550377127,
            -5.60607864697981,
            -5.617793239184721,
            -5.633803183452088,
            -5.645474071532298,
            -5.6614915256229,
            -5.6732649921907665,
            -5.689460654344195,
            -5.701388386968738,
            -5.717699045219959,
            -5.729605648227221,
            -5.745814464354652,
            -5.757566164330306,
            -5.773658092218859,
            -5.785353018590918,
            -5.801468391164725,
            -5.813162560049747,
            -5.829206052899508,
            -5.8406729263188595,
            -5.8563248009368465,
            -5.867327720198233,
            -5.882492996022513,
            -5.893123190098905,
            -5.908055462471012,
            -5.918567642223607,
            -5.933483230977728,
            -5.943946351164001,
            -5.95879979171692,
            -5.969121824688635,
            -5.983825248601917,
            -5.993991003227421,
            -6.008593275223525,
            -6.0186750297801055,
            -6.033235769475958,
            -6.0432451322644525,
            -6.057715839008871,
            -6.067595895123169,
            -6.081898817527119,
            -6.091621223736389,
            -6.105742261951278,
            -6.115339071345012,
            -6.129334532132951,
            -6.138887888162735,
            -6.1528759149584005,
            -6.162503930245904,
            -6.176617237982754,
            -6.186405888295695,
            -6.2006973835518195,
            -6.210647711226315,
            -6.225092986444764,
            -6.2351832371769405,
            -6.24977291748678,
            -6.260002768986851,
            -6.274708244585597,
            -6.285000055870796,
            -6.29965584547859,
            -6.309821338300161,
            -6.3242293522675155,
            -6.334169825769187,
            -6.348356775836152,
            -6.358205396989959,
            -6.3723966898213575,
            -6.382329061551523,
            -6.396638688974065,
            -6.406648971320351,
            -6.420992992790062,
            -6.430997104925339,
            -6.445336788772316,
            -6.455375021316108,
            -6.469814536527828,
            -6.479973919847943,
            -6.494545865193011,
            -6.5047645058994945,
            -6.51931842013181,
            -6.529437759111737,
            -6.543832346099315,
            -6.553802415915634,
            -6.5680698284947,
            -6.577984480440193,
            -6.592253822358323,
            -6.602236930708592,
            -6.616623509139707,
            -6.626778048095289,
            -6.641377519758514,
            -6.65177958113177,
            -6.666640166908309,
            -6.677279573217568,
            -6.692332792779688,
            -6.703087503348954,
            -6.7181784003914515,
            -6.728898300566733,
            -6.743892804208421,
            -6.75448197824101,
            -6.769311642902117,
            -6.779739030216611,
            -6.794404382258556,
            -6.804715771996463,
            -6.819311760287285,
            -6.829627807814482,
            -6.844293138313979,
            -6.854702546893883,
            -6.869471424855391,
            -6.879925758584903,
            -6.894697464243102,
            -6.905087713474217,
            -6.919785033001062,
            -6.930088398537357,
            -6.944741657169288,
            -6.954995564110753,
            -6.969620796222962,
            -6.979799417045733,
            -6.9943232475084685,
            -7.0043659827837885,
            -7.018749007563542,
            -7.0286847713499725,
            -7.043005454940875,
            -7.05292895665292,
            -7.067267134049175,
            -7.077207687823503,
            -7.09154259046673,
            -7.101456342964902,
            -7.115742404592915,
            -7.125609918856988,
            -7.139856611612309,
            -7.14969271242051,
            -7.163910808822692,
            -7.173700563699207,
            -7.187856215854836,
            -7.19756905469324,
            -7.211645056824111,
            -7.221299122671297,
            -7.235335421275863,
            -7.2449840090017545,
            -7.259023011743253,
            -7.268692421678196,
            -7.2827349844589975,
            -7.292413257568505,
            -7.30643614612454,
            -7.316093648923129,
            -7.330064615058035,
            -7.339665299993911,
            -7.3535603898967,
            -7.363100932621364,
            -7.376961503232167,
            -7.386518060440892,
            -7.4004616255949,
            -7.410145576827908,
            -7.4242643736617,
            -7.4341183711344385,
            -7.448397866931344,
            -7.458380650052575,
            -7.472753895295689,
            -7.48281467553921,
            -7.497237977554491,
            -7.507342161535405,
            -7.521778169923756,
            -7.531882195889914,
            -7.546291400020628,
            -7.556381576289546,
            -7.570796881433971,
            -7.5809496265386045,
            -7.595489939953438,
            -7.605810529181568,
            -7.620552926426683,
            -7.631051152996179,
            -7.6459418725945625,
            -7.656529537101186,
            -7.671461087471101,
            -7.682052388141855,
            -7.696956907191634,
            -7.7074993100699345,
            -7.722324333341668,
            -7.73275513212041,
            -7.747431864615571,
            -7.757695750185761,
            -7.772200605637295,
            -7.782316547445909,
            -7.796715463066846,
            -7.806764809236064,
            -7.8211488969388085,
            -7.831196893443021,
            -7.845610811117844,
            -7.855678517685384,
            -7.870128434338511,
            -7.880215655519173,
            -7.894687995447796,
            -7.9047694456731605,
            -7.9192122456927265,
            -7.9292238386523195,
            -7.94355587692052,
            -7.953431124194381,
            -7.967601696764504,
            -7.977326718667307,
            -7.991355174859315,
            -8.000980881378467,
            -8.014945671932914,
            -8.02456463738914,
            -8.03857160239388,
            -8.048278364536593,
            -8.062406687253826,
            -8.072235880520282,
            -8.086471906639325,
            -8.09636110021841,
            -8.11060205576274,
            -8.120445378529894,
            -8.134595529789785,
            -8.144336570979377,
            -8.158377358925584,
            -8.168026625012999,
            -8.181985736820536,
            -8.19157480802236,
            -8.205485153610233,
            -8.21505605286221,
            -8.22897261342328,
            -8.238589958270758,
            -8.252582110744136,
            -8.262289612021782,
            -8.276370647696659,
            -8.286138662544644,
            -8.300248759530248,
            -8.310014837983168,
            -8.324106575380732,
            -8.333857277769333,
            -8.347949119910666,
            -8.35771381417105,
            -8.371831758459336,
            -8.3816151250969,
            -8.395740780169156,
            -8.40552138985366,
            -8.419638191889085,
            -8.429426478834074,
            -8.44356901490962,
            -8.453411303253041,
            -8.46762581089071,
            -8.477546327551238,
            -8.491831635422066,
            -8.501806423347283,
            -8.516121560431614,
            -8.526108270301442,
            -8.540413406089826,
            -8.550380155445232,
            -8.564653336099234,
            -8.574585146048705,
            -8.588822797886579,
            -8.598723228334407,
            -8.61293746469046,
            -8.622820576260771,
            -8.637022099685936,
            -8.646892808720523,
            -8.661076322127904,
            -8.670926868659059,
            -8.685082774193859,
            -8.694906722112798,
            -8.70903240450049,
            -8.71882378754821,
            -8.732911875001818,
            -8.74265784966338,
            -8.756699737019439,
            -8.766402372301442,
            -8.780420951358359,
            -8.790119417917694,
            -8.80416667710989,
            -8.813904595294069,
            -8.828003542914203,
            -8.837778784447217,
            -8.85189747268987,
            -8.861675022482771,
            -8.875777411509773,
            -8.885541706975623,
            -8.899628648475549,
            -8.909387064770705,
            -8.923465509695504,
            -8.933210628515347,
            -8.947262741908702,
            -8.956974355935053,
            -8.970988843657125,
            -8.980672959436745,
            -8.994676355104893,
            -9.004365458684383,
            -9.018391365738267,
            -9.028101930833003,
            -9.04214855367124,
            -9.051862927066594,
            -9.065899741955683,
            -9.075587576692165,
            -9.089583777879419,
            -9.099220319679965,
            -9.11315430386665,
            -9.122724659539259,
            -9.136588634139642,
            -9.146096841034499,
            -9.159907575019012,
            -9.169380715377478,
            -9.183173619516978,
            -9.19264567158622,
            -9.206453033479228,
            -9.215948130795645,
            -9.229789241296146,
            -9.239319193926846,
            -9.25319875275897,
            -9.262757986557268,
            -9.27665622827896,
            -9.28621607093136,
            -9.300094411517009,
            -9.30962491328863,
            -9.323463976301937,
            -9.332968352448098,
            -9.346790409887682,
            -9.35629991938162,
            -9.370137650994849,
            -9.379672521649582,
            -9.393533348046596,
            -9.40309146282484,
            -9.416970746779981,
            -9.426552497893795,
            -9.440458314786817,
            -9.450072256411431,
            -9.464009667008462,
            -9.473647451139811,
            -9.487593863419,
            -9.49722512007314,
            -9.511147025772907,
            -9.52074814388093,
            -9.534633913078146,
            -9.544205647751873,
            -9.558066106556481,
            -9.567620971996163,
            -9.581470033156663,
            -9.591019456586338,
            -9.604868874933985,
            -9.614423927404573,
            -9.62828540102737,
            -9.637854382612502,
            -9.651732949202326,
            -9.661314883778388,
            -9.675205764319912,
            -9.684793568415508,
            -9.69868962424534,
            -9.708277058201368,
            -9.722172203236788,
            -9.73175390877789,
            -9.745641977462597,
            -9.755215623733832,
            -9.76909713694942,
            -9.778669615243992,
            -9.79255420646831,
            -9.802133707858886,
            -9.816022853865583,
            -9.8256010777095,
            -9.83947661273043,
            -9.84903296026512,
            -9.862877327522469,
            -9.872403683342114,
            -9.886221325695097,
            -9.895726468283208,
            -9.909529281987083,
            -9.919016724682919,
            -9.932800800257645,
            -9.942261726556055,
            -9.956017039142026,
            -9.965449039692857,
            -9.979179813556122,
            -9.988592376547032,
            -10.0023072208715,
            -10.01170246532849,
            -10.025394217208536,
            -10.034760718303971,
            -10.048416673210738,
            -10.057750163105311,
            -10.071376508335774,
            -10.080692471219486,
            -10.094312440657028,
            -10.103632325409194,
            -10.117265084747359,
            -10.126601237883605,
            -10.140253912431959,
            -10.149610195682541,
            -10.163282976127768,
            -10.172657834098736,
            -10.186344757045575,
            -10.195729736568381,
            -10.209418642013837,
            -10.218801921641877,
            -10.232481650010335,
            -10.241855633341821,
            -10.255521623595001,
            -10.264884803029325,
            -10.278538227977805,
            -10.287894349873497,
            -10.301543020908923,
            -10.310902605915196,
            -10.324561003645336,
            -10.333936585948031,
            -10.34761468798228,
            -10.357008115561058,
            -10.37069962187995,
            -10.380098414072258,
            -10.393786325746504,
            -10.4031745494,
            -10.416844438773175,
            -10.42621060690891,
            -10.439852632627108,
            -10.449188719422814,
            -10.462797115975782,
            -10.472103513445369,
            -10.485687063478188,
            -10.494981718258344,
            -10.508567461679064,
            -10.517877402365528,
            -10.531490140284369,
            -10.540828240100197,
            -10.554469183906946,
            -10.563826451909598,
            -10.577479200216239,
            -10.58683961055955,
            -10.600489034261322,
            -10.6098417630039,
            -10.623478984313358,
            -10.63281756509943,
            -10.646437240165596,
            -10.655760475681511,
            -10.669365609991338,
            -10.678682153821775,
            -10.692285389732163,
            -10.7016071862434,
            -10.715217543595628,
            -10.724546138430213,
            -10.738158748287503,
            -10.74748456075448,
            -10.761088413147142,
            -10.770401997062642,
            -10.783990547308655,
            -10.79328694369461,
            -10.806856409569505,
            -10.816130991618088,
            -10.829676802169836,
            -10.838926185435788,
            -10.852447806830561,
            -10.861675261396854,
            -10.875179597001505,
            -10.884393916415547,
            -10.897890187810724,
            -10.90709971843993,
            -10.920594550524193,
            -10.929804841635146,
            -10.94330200901917,
            -10.952515266830154,
            -10.966014295266959,
            -10.975227342058488,
            -10.98872242961614,
            -10.997928756209795,
            -11.011414401623334,
            -11.020611280639436,
            -11.034088602425555,
            -11.043279602851392,
            -11.05675399173159,
            -11.065944363460297,
            -11.07941998197574,
            -11.088613466351283,
            -11.102092572940208,
            -11.111290792486983,
            -11.124772284504573,
            -11.133970690419304,
            -11.147445119120313,
            -11.156631018773147,
            -11.17008408103564,
            -11.179246371389041,
            -11.192673123126688,
            -11.201813978447134,
            -11.215224294071206,
            -11.224355501718343,
            -11.23776178934257,
            -11.246891564354286,
            -11.260297700822818,
            -11.269427304895942,
            -11.282832517408622,
            -11.291962168634981,
            -11.305366605715264,
            -11.314495755469615,
            -11.327896538541772,
            -11.337019588639983,
            -11.350408927001055,
            -11.35951907696544,
            -11.372893054353703,
            -11.381991463285068,
            -11.395356920733398,
            -11.40445343278411,
            -11.417822748818104,
            -11.426928211149225,
            -11.440310862197244,
            -11.449431808406523,
            -11.46283168356966,
            -11.471969230724177,
            -11.485383949377436,
            -11.494532528697853,
            -11.50795244194559,
            -11.517100590913344,
            -11.530512364613955,
            -11.539648563460034,
            -11.553042498686096,
            -11.562160972305591,
            -11.575534881275992,
            -11.584636702147193,
            -11.597995289661327,
            -11.607086982393788,
            -11.620439716244668,
            -11.629530110039902,
            -11.642885728186116,
            -11.651979148292078,
            -11.665337657776782,
            -11.674428868764224,
            -11.687780743485938,
            -11.696859581407281,
            -11.710195165723675,
            -11.719255775331419,
            -11.732572534746971,
            -11.741615261113154,
            -11.754914993786414,
            -11.763942112040695,
            -11.777227383067547,
            -11.786242866519459,
            -11.799519804987206,
            -11.808532037056409,
            -11.821810955064514,
            -11.83082919312195,
            -11.844117039105143,
            -11.85314376364785,
            -11.866438100219497,
            -11.87546780420162,
            -11.888760408101412,
            -11.897785288085274,
            -11.911068720609194,
            -11.92008292074582,
            -11.933352603208938,
            -11.942352966519316,
            -11.955607360379432,
            -11.964594206148377,
            -11.977835646955874,
            -11.986812689395627,
            -12.000045786445128,
            -12.009017129584166,
            -12.02224510465642,
            -12.031212607560853,
            -12.044436204544795,
            -12.053399735518823,
            -12.066618127369438,
            -12.075575818494599,
            -12.088786118401437,
            -12.097734089824968,
            -12.11093217135258,
            -12.11986753893018,
            -12.133052825153804,
            -12.141978102683069,
            -12.155155989938969,
            -12.16407771924311,
            -12.177254567124756,
            -12.18617729323222,
            -12.199355226504288,
            -12.20827974769621,
            -12.221458652283957,
            -12.230385434137759,
            -12.243566383636647,
            -12.252496157622858,
            -12.265679136904566,
            -12.274609758493078,
            -12.287791028945172,
            -12.296718154388962,
            -12.309894045087546,
            -12.318816247855764,
            -12.331987832140193,
            -12.340907968787725,
            -12.354078787788879,
            -12.362999360206324,
            -12.376169855517652,
            -12.385089344305719,
            -12.398255801215711,
            -12.407169945254616,
            -12.420327590798628,
            -12.429232291357032,
            -12.442377828620934,
            -12.45127074392277,
            -12.464403274691144,
            -12.47328441604084,
            -12.486405477435916,
            -12.49527682586018,
            -12.508389262493495,
            -12.517253486337474,
            -12.530360181000795,
            -12.539219908492726,
            -12.55232351709472,
            -12.561180915889096,
            -12.574282828020891,
            -12.58313784162614,
            -12.596236002388181,
            -12.605085387667202,
            -12.618175389968577,
            -12.627016111298296,
            -12.640096593265248,
            -12.64893023904743,
            -12.662005300222638,
            -12.670836746826097,
            -12.683911227218069,
            -12.69274330353528,
            -12.705818134126254,
            -12.714650320155663,
            -12.727724332846506,
            -12.736555828764693,
            -12.749628620834606,
            -12.75845866147688,
            -12.771528325961569,
            -12.780353156054375,
            -12.793413871061766,
            -12.80222735586274,
            -12.815273241298812,
            -12.824072084235858,
            -12.837102666697774,
            -12.84588893473449,
            -12.858908506687264,
            -12.867686438107874,
            -12.880699217987065,
            -12.889471542072819,
            -12.90247932691512,
            -12.911246903681125,
            -12.924249933364052,
            -12.93301269036921,
            -12.946010427532052,
            -12.954767649087977,
            -12.967759012830712,
            -12.976509824218368,
            -12.989494019301404,
            -12.998238300736773,
            -13.01121564660221,
            -13.019954435520859,
            -13.032926498183244,
            -13.041661841748457,
            -13.054631109484816,
            -13.063365440710434,
            -13.076334140693064,
            -13.08506877679114,
            -13.098037077907144,
            -13.106771113143118,
            -13.119737100769605,
            -13.12846858477689,
            -13.141430532105908,
            -13.15015834760895,
            -13.163115688601522,
            -13.171839027585087,
            -13.184790497007498,
            -13.19350733869716,
            -13.206450358646201,
            -13.215158723743002,
            -13.228092237914609,
            -13.236792828311934,
            -13.24971897866137,
            -13.258414464105456,
            -13.271335744831937,
            -13.280027300395105,
            -13.292943464039766,
            -13.301629746336076,
            -13.31453895286581,
            -13.323218431558146,
            -13.336120032507601,
            -13.344792668882299,
            -13.357687562248515,
            -13.366354367185366,
            -13.379244027771513,
            -13.387906651165466,
            -13.400793070116983,
            -13.409453749504152,
            -13.422339033438675,
            -13.43099937327549,
            -13.4438840803724,
            -13.452543609339024,
            -13.465426108759615,
            -13.474082806872076,
            -13.48696082566589,
            -13.495612875901855,
            -13.508485052744405,
            -13.517131656987438,
            -13.529997735472662,
            -13.538639061650379,
            -13.551499762661258,
            -13.560136848606604,
            -13.572993524461445,
            -13.581627425261708,
            -13.59448057450539,
            -13.60311074033109,
            -13.61595864655191,
            -13.624582566284836,
            -13.637422129086112,
            -13.646036942532405,
            -13.65886570753976,
            -13.66746973880528,
            -13.680286772010696,
            -13.688879794568173,
            -13.701685639563884,
            -13.71026895354747,
            -13.72306589689017,
            -13.731642426495107,
            -13.744434118255349,
            -13.75300726230487,
            -13.765796759933366,
            -13.774368423358453,
            -13.787156462061823,
            -13.7957263525754,
            -13.808511614641091,
            -13.817078143930118,
            -13.829858555524304,
            -13.838419936625137,
            -13.851193697634415,
            -13.85974884329407,
            -13.872515456636584,
            -13.881064875995847,
            -13.893825808000848,
            -13.902371476623983,
            -13.915129099228857,
            -13.923672799963462,
            -13.936428350373617,
            -13.94497029941438,
            -13.957723258704576,
            -13.966262411334533,
            -13.979011351117116,
            -13.987546104308684,
            -14.000289050852466,
            -14.008817246345643,
            -14.021551709974581,
            -14.030071179558654,
            -14.042795462942017,
            -14.051305636670484,
            -14.064020417630488,
            -14.072522928554278,
            -14.085230676352303,
            -14.093727882540897,
            -14.106430787039656,
            -14.114924246777399,
            -14.127623404096482,
            -14.136113902115717,
            -14.148809884962816,
            -14.157297789547343,
            -14.169990664170307,
            -14.178475539046339,
            -14.19116437905948,
            -14.199644968130542,
            -14.212328439730861,
            -14.220803781201802,
            -14.233481489224637,
            -14.24195188661593,
            -14.254624769842216,
            -14.263091523527159,
            -14.27576104245199,
            -14.284225487505026,
            -14.29689261497461,
            -14.305355261600276,
            -14.318019795276292,
            -14.326479849291061,
            -14.339140293199733,
            -14.347595938422394,
            -14.360250294063995,
            -14.368699731762781,
            -14.381346601182138,
            -14.389788834995954,
            -14.402427699937995,
            -14.41086246451858,
            -14.423493356944931,
            -14.431920948406322,
            -14.444544509952713,
            -14.452965909323218,
            -14.465583416885238,
            -14.47399982595455,
            -14.486612229505319,
            -14.495023950884821,
            -14.50763089576504,
            -14.516037095878225,
            -14.528637533367231,
            -14.537037416729369,
            -14.549631048362386,
            -14.558024845460501,
            -14.570612463949637,
            -14.579001186544993,
            -14.591583995054116,
            -14.599968879815066,
            -14.612548132138777,
            -14.620930451444181,
            -14.63350727999471,
            -14.641887850875499,
            -14.654462474746694,
            -14.662840822298946,
            -14.675411916299126,
            -14.683786292406104,
            -14.696351714115735,
            -14.704720264591735,
            -14.71727847887599,
            -14.72564030779995,
            -14.73819104668317,
            -14.746546356861337,
            -14.75909035295895,
            -14.76744002051474,
            -14.779978390741135,
            -14.78832330387786,
            -14.800856732415781,
            -14.80919703337431,
            -14.821725133022184,
            -14.830060022075877,
            -14.842581654400519,
            -14.850910129976725,
            -14.863424430074453,
            -14.871746096979628,
            -14.884252976546314,
            -14.892568080978279,
            -14.905067994917815,
            -14.91337718544304,
            -14.92587106166716,
            -14.934175489381502,
            -14.946664853091399,
            -14.954966056128647,
            -14.967452486651986,
            -14.975751586501012,
            -14.988235715749212,
            -14.996532736298292,
            -15.00901398916102,
            -15.017308094579477,
            -15.029785351297242,
            -15.038075523425839,
            -15.050547762373029,
            -15.05883318416656,
            -15.071299716475849,
            -15.079579932118563,
            -15.092040552282732,
            -15.100315595374823,
            -15.112770606824,
            -15.12104087193255,
            -15.133490755311541,
            -15.141756617380977,
            -15.154201631274532,
            -15.162463173143166,
            -15.17490319658718,
            -15.18316010116721,
            -15.195594572473752,
            -15.203846089379851,
            -15.216274104026965,
            -15.224519365069789,
            -15.236940250247734,
            -15.245178943127002,
            -15.257592877217128,
            -15.265825516695052,
            -15.278233345531397,
            -15.286460769971534,
            -15.298863306868142,
            -15.307086200997723,
            -15.319484066941563,
            -15.32770308346052,
            -15.340096982734778,
            -15.348312769909299,
            -15.360703197410139,
            -15.368915839871754,
            -15.381302430543371,
            -15.38951118223769,
            -15.40189293427914,
            -15.4100969452658,
            -15.422473254693777,
            -15.43067239056439,
            -15.443043468728604,
            -15.451238139970592,
            -15.46360437224299,
            -15.47179480550853,
            -15.48415613688234,
            -15.492342111890373,
            -15.50469813936909,
            -15.51287921571545,
            -15.525229468544097,
            -15.533405130588719,
            -15.545749095092866,
            -15.553918777281382,
            -15.56625595070674,
            -15.574419246441693,
            -15.586749438643821,
            -15.594906416530044,
            -15.607230009738814,
            -15.615381284148427,
            -15.627699106580359,
            -15.635845498528155,
            -15.648158299162773,
            -15.656300279802856,
            -15.668608197205081,
            -15.67674562156062,
            -15.689048246087395,
            -15.697180763318954,
            -15.709477858921005,
            -15.717605591879526,
            -15.72989761549136,
            -15.73802122702076,
            -15.750308946246435,
            -15.758429031016462,
            -15.770712841725114,
            -15.778829549097466,
            -15.79110944149491,
            -15.799222703876111,
            -15.811498596018055,
            -15.819608263376558,
            -15.831879858315787,
            -15.839985395634194,
            -15.852251847131718,
            -15.860352312500972,
            -15.872612599200643,
            -15.880707286903096,
            -15.892961023325611,
            -15.901049967147337,
            -15.91329753826713,
            -15.92138120479185,
            -15.933623131354224,
            -15.941701845502884,
            -15.953938346637997,
            -15.962012192818136,
            -15.974243323423615,
            -15.982312346805529,
            -15.994538156441273,
            -16.002602370116335,
            -16.014822795898368,
            -16.022882079570664,
            -16.035096926365966,
            -16.04315114196534,
            -16.05536033977024,
            -16.06340958974407,
            -16.075613437638467,
            -16.08365816031813,
            -16.09585727224181,
            -16.1038980586381,
            -16.116093031790406,
            -16.124130290297686,
            -16.136321347478983,
            -16.144355085587513,
            -16.156542011197324,
            -16.164571940606663,
            -16.17675435501704,
            -16.18478015261563,
            -16.1969577295949,
            -16.2049790795593,
            -16.21715143860866,
            -16.225109262410086,
            -16.237000936818532,
            -16.244336758909164,
            -16.255070024050724,
            -16.260860095178373,
            -16.269585501337914,
            -16.273328030219922,
            -16.28000521315073,
            -16.28201680776339,
            -16.287404153966897,
            -16.28834754632713,
            -16.293294421904534,
            -16.293430865978245,
            -16.298249520731652,
            -16.297641363545324,
            -16.30240256255869,
            -16.302280998923806,
            -16.307917098714356,
            -16.308448124546167,
            -16.31461963323416,
            -16.31550009116281,
            -16.32162864333258,
            -16.322166207338803,
            -16.32761580220152,
            -16.327252047848567,
            -16.33163863082531,
            -16.330607976220897,
            -16.334151208413566,
            -16.332814536368048,
            -16.33567797679548,
            -16.333921658869336,
            -16.335959477865174,
            -16.33396839435474,
            -16.33560373625366,
            -16.333660359693937,
            -16.335406416921906,
            -16.33359476938066,
            -16.33549001968254,
            -16.33359998115585,
            -16.335145121177092,
            -16.33288931175833,
            -16.333571628342078,
            -16.330876519131714,
            -16.33068623683929,
            -16.32773280615165,
            -16.327110696608756,
            -16.324142159773388,
            -16.323569035838965,
            -16.320753601394387,
            -16.32054687970762,
            -16.317990021985615,
            -16.318352282987874,
            -16.316098863306372,
            -16.31709028257712,
            -16.315078824141096,
            -16.316542979288073,
            -16.314652141468798,
            -16.316359935007277,
            -16.31453389266609,
            -16.316414169445437,
            -16.31468128055375,
            -16.316789852836727,
            -16.31515605695381,
            -16.317459003586976,
            -16.31585775854049,
            -16.31818857336765,
            -16.316549379992452,
            -16.318768496102052,
            -16.31707717294144,
            -16.319168385501335,
            -16.317447983783715,
            -16.319465991118726,
            -16.317733400153223,
            -16.319716169621913,
            -16.31795218237078,
            -16.31985443261287,
            -16.317992180642605,
            -16.31967431173812,
            -16.317641019985857,
            -16.31898260972786,
            -16.316778988680504,
            -16.317826165876845,
            -16.31553724856964,
            -16.316470413011416,
            -16.314182225128754,
            -16.315137923881288,
            -16.312883793628565,
            -16.31389715974327,
            -16.311692925479285,
            -16.31279038378605,
            -16.310649270970465,
            -16.31184218540797,
            -16.30971327188918,
            -16.310864558887978,
            -16.30861760645236,
            -16.30946277313165,
            -16.306997282020333,
            -16.30739093682729,
            -16.304741150333847,
            -16.30481751054276,
            -16.302116405680422,
            -16.302156940288157,
            -16.299518041139507,
            -16.299718493218876,
            -16.29717776617324,
            -16.29757813526779,
            -16.295125013835765,
            -16.295699268752017,
            -16.293322535456497,
            -16.294058881389475,
            -16.291750202785423,
            -16.29262971476404,
            -16.29035511014024,
            -16.291286069188146,
            -16.28898164810151,
            -16.289819653157238,
            -16.287448070624336,
            -16.288138607418126,
            -16.285750109574877,
            -16.286428794224037,
            -16.284127758981143,
            -16.285001973441005,
            -16.282835646247683,
            -16.283960288559854,
            -16.281870107146474,
            -16.283105131251695,
            -16.280998164331912,
            -16.28217814177617,
            -16.28000507707405,
            -16.281058740775826,
            -16.27880558369,
            -16.279709389688854,
            -16.277369011905414,
            -16.27811193422216,
            -16.275711160748216,
            -16.276367785137445,
            -16.273989770750973,
            -16.274737095028144,
            -16.27246552910158,
            -16.273444524052387,
            -16.2712912525566,
            -16.272486170776283,
            -16.270399538485663,
            -16.271694134023882,
            -16.26962291638654,
            -16.27092770510999,
            -16.26884699805361,
            -16.270121787227197,
            -16.26800668384425,
            -16.269197333846492,
            -16.267008780883373,
            -16.268036617229868,
            -16.265752060377274,
            -16.266591015623604,
            -16.264240901799923,
            -16.264979909759035,
            -16.262636446463624,
            -16.26342777613236,
            -16.26114334272276,
            -16.262065604005002,
            -16.25982143386731,
            -16.26080120088917,
            -16.25852741441247,
            -16.25941584445119,
            -16.25706101338414,
            -16.25777406177275,
            -16.255339102529426,
            -16.255893045350767,
            -16.253402121524033,
            -16.253842086846483,
            -16.25131732164376,
            -16.251688955925445,
            -16.249170009044157,
            -16.249569426090034,
            -16.247120491252083,
            -16.247681783788444,
            -16.24533837234086,
            -16.246107756234032,
            -16.243825848085322,
            -16.244686585723628,
            -16.242375716423766,
            -16.243152162327192,
            -16.24076038450569,
            -16.241383264076795,
            -16.238933107073535,
            -16.239472794575278,
            -16.237019902145796,
            -16.23758199739153,
            -16.235161607477878,
            -16.235794792800128,
            -16.233413166217368,
            -16.23411677707339,
            -16.231775023320573,
            -16.23255189734207,
            -16.23025739185166,
            -16.231122917341978,
            -16.228872341402088,
            -16.229810776476427,
            -16.227572773006656,
            -16.228512319433804,
            -16.226242590307272,
            -16.2271013684816,
            -16.224778914199902,
            -16.225534096299633,
            -16.223173454377758,
            -16.2238664126399,
            -16.221493857235643,
            -16.222176821168205,
            -16.21981098135369,
            -16.220522293003242,
            -16.218182296205264,
            -16.21896644215306,
            -16.21667284277799,
            -16.2175641943063,
            -16.21530937057853,
            -16.21626651023783,
            -16.214000126901944,
            -16.214903406892894,
            -16.212576079999124,
            -16.2133397672738,
            -16.210959397747715,
            -16.211628057329612,
            -16.2092515449773,
            -16.20994720971209,
            -16.20761641105225,
            -16.20840445658871,
            -16.206109759407298,
            -16.20695395356821,
            -16.204662172933944,
            -16.20549949139391,
            -16.203193899908385,
            -16.204002312853675,
            -16.20168109047426,
            -16.202458062368223,
            -16.20010929217665,
            -16.200825839456776,
            -16.198428865982905,
            -16.199049194998288,
            -16.196604799097358,
            -16.19714668360222,
            -16.194689141082094,
            -16.1952273269603,
            -16.19279398665816,
            -16.193387545024926,
            -16.190984223002623,
            -16.19162452862357,
            -16.189234221425743,
            -16.18988610010218,
            -16.187504952866902,
            -16.18817429638822,
            -16.185816716814273,
            -16.186535468963264,
            -16.184199967165824,
            -16.184952087132025,
            -16.182606559443947,
            -16.183322262483983,
            -16.180940749286968,
            -16.18158478393856,
            -16.17918423458437,
            -16.17981001968201,
            -16.177430246682427,
            -16.178115191603247,
            -16.17576964995594,
            -16.17652313549207,
            -16.174188703447335,
            -16.174955939836494,
            -16.172606975682108,
            -16.173342072019167,
            -16.170973573623677,
            -16.17167001428094,
            -16.169286094611387,
            -16.169947284499862,
            -16.167549213832658,
            -16.168176350278003,
            -16.165773560321256,
            -16.16639380555977,
            -16.16401133001304,
            -16.164680177188046,
            -16.16233714025247,
            -16.163084101312734,
            -16.160767903333976,
            -16.16155496706086,
            -16.159231078934454,
            -16.159991191132598,
            -16.15764076433245,
            -16.15835309833991,
            -16.15598960461606,
            -16.15669236371818,
            -16.154336081520228,
            -16.15506251812066,
            -16.15271037917909,
            -16.153440918255612,
            -16.151074578516756,
            -16.15177210819484,
            -16.149390250018115,
            -16.15006255600875,
            -16.147687715385473,
            -16.148382114794934,
            -16.146031385070465,
            -16.146770033273647,
            -16.144433238556154,
            -16.145185211179417,
            -16.142840711874683,
            -16.14356642975764,
            -16.141207266903024,
            -16.14190248514513,
            -16.13953507889547,
            -16.140214707354126,
            -16.13784023926943,
            -16.13850373743383,
            -16.13611705863601,
            -16.136757509276876,
            -16.134363173551776,
            -16.134998015199024,
            -16.132611664556805,
            -16.133272953430613,
            -16.130901003432065,
            -16.13159177528361,
            -16.12921985570331,
            -16.129903175579045,
            -16.12751260002726,
            -16.128154137476344,
            -16.125744726877564,
            -16.126352285454516,
            -16.123941805463694,
            -16.124552197807404,
            -16.122156066649467,
            -16.122793312133375,
            -16.12041238261783,
            -16.121072763184536,
            -16.118700984743384,
            -16.119374248865796,
            -16.11700971877407,
            -16.117696368743637,
            -16.11533896248588,
            -16.11603901809854,
            -16.11368175026081,
            -16.11437948112676,
            -16.112010906631177,
            -16.112685888634246,
            -16.110302202369645,
            -16.110952618144296,
            -16.108561048531655,
            -16.109202826075524,
            -16.10681082626821,
            -16.10745386857635,
            -16.105061381633313,
            -16.10570152705626,
            -16.10330845003432,
            -16.103947793035218,
            -16.10156290992878,
            -16.102222150914585,
            -16.09985591822673,
            -16.100552228743062,
            -16.098201843386093,
            -16.098921904187243,
            -16.09657159393877,
            -16.09728222303029,
            -16.09492061915406,
            -16.095606222175462,
            -16.09323791707906,
            -16.093915281271194,
            -16.091552096819,
            -16.092245272353225,
            -16.08989047749664,
            -16.090601594097144,
            -16.08824738752658,
            -16.088958847494204,
            -16.086597159372175,
            -16.08729484941246,
            -16.084924858479624,
            -16.085608316483352,
            -16.083232271435243,
            -16.083903364624028,
            -16.08152022748908,
            -16.08217392894246,
            -16.079781822503726,
            -16.080415350171116,
            -16.07801839968569,
            -16.07864296741368,
            -16.07625015291366,
            -16.076883353056324,
            -16.074499145355354,
            -16.075146060087448,
            -16.072766212386966,
            -16.073416793391132,
            -16.071035577695397,
            -16.071682035362684,
            -16.069299651183684,
            -16.069946584823562,
            -16.067565494617334,
            -16.068217438274218,
            -16.065834538621253,
            -16.066482522791254,
            -16.064091057267945,
            -16.06472199618743,
            -16.062321310999764,
            -16.06293728495597,
            -16.06053543499094,
            -16.061153329545668,
            -16.058758219174088,
            -16.059390014543283,
            -16.057001886414476,
            -16.057644192527945,
            -16.055259138137274,
            -16.055904147666382,
            -16.0535212677622,
            -16.05416892276896,
            -16.051789933226793,
            -16.052443339645095,
            -16.050067111021676,
            -16.050722672821898,
            -16.048345336414116,
            -16.048996915513477,
            -16.04661815933151,
            -16.04726944380961,
            -16.04489424816733,
            -16.04555718717996,
            -16.043188400893023,
            -16.04386586233531,
            -16.04149790311495,
            -16.042175320006343,
            -16.03979942302938,
            -16.040460348658456,
            -16.038075311458314,
            -16.038721169096377,
            -16.03633470172437,
            -16.03698132236247,
            -16.034600117116916,
            -16.035256464193687,
            -16.032879165077745,
            -16.033538744390576,
            -16.03116095891371,
            -16.03181607562081,
            -16.02943837366376,
            -16.030093282084948,
            -16.027719749625007,
            -16.028382901670476,
            -16.02601343861589,
            -16.02668262439041,
            -16.024311470715446,
            -16.024975086867308,
            -16.022597338725006,
            -16.023248162132703,
            -16.020863875098044,
            -16.02150375771062,
            -16.01911459933862,
            -16.01974605883791,
            -16.01735177527484,
            -16.017973422394,
            -16.015574223439494,
            -16.016187449980187,
            -16.013787181577612,
            -16.014400360135213,
            -16.012003578661897,
            -16.01262367043725,
            -16.010230199147557,
            -16.01085359187305,
            -16.008459232038803,
            -16.009077066487905,
            -16.006680181686974,
            -16.007291870704734,
            -16.00489645999192,
            -16.005512103036118,
            -16.003122915538476,
            -16.003751179979147,
            -16.001367931304493,
            -16.002006680544504,
            -15.999625237120412,
            -16.000266912193915,
            -15.997884712500479,
            -15.99852635601112,
            -15.996143737898102,
            -15.996786524483788,
            -15.994403041007871,
            -15.995044482213977,
            -15.992657372244665,
            -15.99329100816636,
            -15.990898956278258,
            -15.991523195999626,
            -15.989129347532419,
            -15.98975127857625,
            -15.987360267666432,
            -15.987987695547332,
            -15.985600863633188,
            -15.98623434199942,
            -15.983850043511922,
            -15.984486243932864,
            -15.982103943170038,
            -15.98274351870564,
            -15.98036467250077,
            -15.981011310176676,
            -15.978635698974074,
            -15.979287985380665,
            -15.976911682301903,
            -15.977561199016641,
            -15.975179882336654,
            -15.97581940243527,
            -15.973432600513341,
            -15.974063168040423,
            -15.97167383103006,
            -15.97230166438942,
            -15.969912252487475,
            -15.97054089640833,
            -15.968151365870398,
            -15.968779396481423,
            -15.966388741011144,
            -15.967013686016529,
            -15.964621729115315,
            -15.965242919357777,
            -15.962849945800237,
            -15.963467302533822,
            -15.961073196078658,
            -15.961686309819214,
            -15.959291288273178,
            -15.959901558290483,
            -15.957507216469118,
            -15.958119068683075,
            -15.955727294339184,
            -15.956344664518916,
            -15.953955282595004,
            -15.954577076328142,
            -15.952187568858491,
            -15.952808580345945,
            -15.950416612670956,
            -15.951033147910337,
            -15.948638625935907,
            -15.949251420619518,
            -15.946855552817993,
            -15.947466719761252,
            -15.945069947071957,
            -15.945679342388445,
            -15.94328134202022,
            -15.9438878485335,
            -15.94148930269138,
            -15.942094510551748,
            -15.939697593467336,
            -15.940305808607533,
            -15.937912420330264,
            -15.938526732064545,
            -15.93613687877339,
            -15.936756709414674,
            -15.9343690320486,
            -15.934991936616242,
            -15.932605253998297,
            -15.933229647051057,
            -15.93084333294911,
            -15.93146842564353,
            -15.929081621409686,
            -15.92970577309407,
            -15.927317217393707,
            -15.927938197804004,
            -15.925547264510264,
            -15.92616447348749,
            -15.92377187989355,
            -15.92438702851117,
            -15.9219939241976,
            -15.92260859923914,
            -15.920215101767205,
            -15.920828350495931,
            -15.91843359192822,
            -15.919043131809218,
            -15.916646871925167,
            -15.917252614948332,
            -15.91485621099848,
            -15.915461357886926,
            -15.913066677751573,
            -15.913674793501343,
            -15.911282454980416,
            -15.91189428920152,
            -15.909503389885849,
            -15.910117140177618,
            -15.90772643181252,
            -15.90834017107477,
            -15.905948857506921,
            -15.90656151444427,
            -15.904168949953323,
            -15.90477939349286,
            -15.902384800555431,
            -15.902991563226358,
            -15.900594538272308,
            -15.901196988341091,
            -15.898797946589212,
            -15.899396836618301,
            -15.896996549957677,
            -15.897592887339016,
            -15.89519183353822,
            -15.89578602533787,
            -15.893384633226887,
            -15.893977495154907,
            -15.8915767978919,
            -15.892170640692882,
            -15.88977193174371,
            -15.890369225836238,
            -15.887972771449121,
            -15.888573556463498,
            -15.886178140045537,
            -15.886779891111509,
            -15.884384107271373,
            -15.884984776427842,
            -15.882588523490888,
            -15.883188869896607,
            -15.880793049598559,
            -15.881395072328928,
            -15.878999949961305,
            -15.879603620581435,
            -15.877208153578643,
            -15.877810964049559,
            -15.875413948443558,
            -15.876013653392548,
            -15.87361496695027,
            -15.874211530255522,
            -15.87181187172412,
            -15.872406386785272,
            -15.870006298376758,
            -15.870599338930397,
            -15.86819912902125,
            -15.868791205857548,
            -15.866391573276665,
            -15.866984311676475,
            -15.864586208523228,
            -15.865181527220983,
            -15.862785162131452,
            -15.863383240126012,
            -15.86098773132722,
            -15.861586863635914,
            -15.859191154244336,
            -15.859789777484707,
            -15.85739348095916,
            -15.857991314819586,
            -15.85559434274765,
            -15.856191164103478,
            -15.853792970544319,
            -15.854387388351753,
            -15.851987232411425,
            -15.852577753359931,
            -15.850175679019237,
            -15.850762596975677,
            -15.848359627914306,
            -15.848944891508346,
            -15.846542111041167,
            -15.84712738783221,
            -15.844725198267888,
            -15.845310896105929,
            -15.842909309317221,
            -15.843495481644915,
            -15.841094636950288,
            -15.841681717567596,
            -15.839281652189918,
            -15.839869656288066,
            -15.837469826740772,
            -15.838057633878478,
            -15.835657255146721,
            -15.836243702796324,
            -15.833842615305379,
            -15.834428031238133,
            -15.83202675866417,
            -15.832612409139458,
            -15.830211185025327,
            -15.830797136590405,
            -15.828395302006683,
            -15.828979786055065,
            -15.82657649604765,
            -15.827157826010527,
            -15.824753093613047,
            -15.82533151990991,
            -15.82292618623704,
            -15.823503325935597,
            -15.821098165218928,
            -15.821675220449308,
            -15.819270510457862,
            -15.819847846882695,
            -15.817443772129117,
            -15.818021876575557,
            -15.815618813231715,
            -15.816198568442132,
            -15.813796681845083,
            -15.814378381427012,
            -15.811977220921207,
            -15.812559982436468,
            -15.810158782561281,
            -15.810741343429754,
            -15.80833960267136,
            -15.808921256788025,
            -15.806518783992878,
            -15.807099155151874,
            -15.804695702927198,
            -15.805274088356754,
            -15.802869346376283,
            -15.80344504552825,
            -15.80103909952507,
            -15.801612396682565,
            -15.79920590477446,
            -15.799778115928184,
            -15.79737181436915,
            -15.797944117873826,
            -15.795538274854472,
            -15.79611086880822,
            -15.793705377346797,
            -15.794278000581663,
            -15.791872850062994,
            -15.792445694347343,
            -15.790041067194046,
            -15.790614681670029,
            -15.788210586413776,
            -15.788785038012449,
            -15.786381105679823,
            -15.786955727668818,
            -15.784551479003305,
            -15.785125481479483,
            -15.782720625665846,
            -15.783293532224008,
            -15.780887894257027,
            -15.781459270804277,
            -15.779052619526702,
            -15.779621859329772,
            -15.777214059058267,
            -15.777780863549886,
            -15.775372168612613,
            -15.775937074546611,
            -15.773528059132573,
            -15.774092104599632,
            -15.771683232440395,
            -15.772247104369747,
            -15.769838487524595,
            -15.77040227699532,
            -15.767993895684,
            -15.76855767796637,
            -15.766149665188422,
            -15.766713921188241,
            -15.764306457661206,
            -15.764871642421824,
            -15.762464608903535,
            -15.76303045267234,
            -15.760623349499589,
            -15.761188872803082,
            -15.758781154437813,
            -15.75934541518538,
            -15.756936854664588,
            -15.757499544869454,
            -15.755090253957597,
            -15.755651581369108,
            -15.75324176995094,
            -15.753801989808359,
            -15.751391800115975,
            -15.75195102362698,
            -15.749540562387168,
            -15.750098906864295,
            -15.747688317473283,
            -15.748246027269836,
            -15.745835477204068,
            -15.74639286750596,
            -15.743982516834294,
            -15.744539932714474,
            -15.742129947689271,
            -15.742687798723779,
            -15.740278321310313,
            -15.740836962275722,
            -15.738427965315026,
            -15.738987359200408,
            -15.736578530670364,
            -15.737138064993843,
            -15.734728920694714,
            -15.735287710735257,
            -15.732877877294797,
            -15.733435304619995,
            -15.731024683142557,
            -15.731580595469346,
            -15.729169259482646,
            -15.729723700843643,
            -15.72731172019104,
            -15.727864669330813,
            -15.725452113610999,
            -15.726003624803923,
            -15.723590704483776,
            -15.7241412006085,
            -15.721728281937771,
            -15.72227848493187,
            -15.719865888778465,
            -15.720416374046302,
            -15.718004183135825,
            -15.718555077633205,
            -15.716143168523672,
            -15.716694295006157,
            -15.714282496003833,
            -15.714833634707439,
            -15.712421766476119,
            -15.712972621828868,
            -15.710560418526121,
            -15.711110456117602,
            -15.708697599573753,
            -15.709246216603717,
            -15.706832549120406,
            -15.707379530570172,
            -15.704965188605144,
            -15.705510857408598,
            -15.70309611732823,
            -15.703640920258863,
            -15.701225936610243,
            -15.701769989211925,
            -15.699354756353074,
            -15.699897928832172,
            -15.697482474466476,
            -15.698024833301822,
            -15.695609339653714,
            -15.69615130459232,
            -15.693735999294418,
            -15.694278055010749,
            -15.69186305543736,
            -15.69240546898201,
            -15.68999077544045,
            -15.69053361404206,
            -15.688119169836241,
            -15.688662372246512,
            -15.686248030041803,
            -15.68679129120548,
            -15.684376757178313,
            -15.684919467556647,
            -15.682504407821334,
            -15.68304594393451,
            -15.680630201012946,
            -15.68117032186084,
            -15.678753978489667,
            -15.679292833720602,
            -15.676876049977572,
            -15.677413831905277,
            -15.674996703009029,
            -15.675533489337703,
            -15.673116117411212,
            -15.673652118627693,
            -15.67123473396628,
            -15.67177047281207,
            -15.669353344001188,
            -15.669889350583396,
            -15.667472553592937,
            -15.668008909477138,
            -15.665592269143652,
            -15.666128613773864,
            -15.663711897689247,
            -15.664247865072092,
            -15.66183095594284,
            -15.662366422343496,
            -15.659949261142742,
            -15.660484136221726,
            -15.658066591268323,
            -15.658600587307795,
            -15.656182491147014,
            -15.656715271124853,
            -15.654296570726402,
            -15.654828033271258,
            -15.652408817720804,
            -15.652939086040234,
            -15.650519467382288,
            -15.651048667209636,
            -15.648628723112644,
            -15.649156961908687,
            -15.64673681933018,
            -15.647264383777355,
            -15.644844260611372,
            -15.645371621309131,
            -15.642951694471627,
            -15.643479182796398,
            -15.641059439431181,
            -15.64158700547435,
            -15.639167287994425,
            -15.639694669844786,
            -15.637274848386113,
            -15.637801887222665,
            -15.635381917032639,
            -15.635908569492102,
            -15.633488385184037,
            -15.634014484851534,
            -15.631593935979197,
            -15.632119143041386,
            -15.629698097789216,
            -15.630222163187256,
            -15.627800638271147,
            -15.628323616655152,
            -15.625901754148032,
            -15.626423890620003,
            -15.624001833727704,
            -15.624523336156528,
            -15.622101180118193,
            -15.62262219525568,
            -15.620200033145572,
            -15.620720757073904,
            -15.618298684705266,
            -15.618819327103367,
            -15.616397367262813,
            -15.616917979930385,
            -15.614496051477204,
            -15.615016501646913,
            -15.612594502390372,
            -15.61311465157717,
            -15.610692535502274,
            -15.611212339805263,
            -15.608790067945009,
            -15.609309431001577,
            -15.606886877478644,
            -15.607405496858,
            -15.604982477484612,
            -15.605499973603834,
            -15.603076390503489,
            -15.603592601033156,
            -15.601168524383105,
            -15.60168360160506,
            -15.599259194602311,
            -15.599773417184352,
            -15.597348816304056,
            -15.597862393024876,
            -15.595437682259828,
            -15.595950760299921,
            -15.593526015725303,
            -15.594038768243259,
            -15.591614059424096,
            -15.592126645163297,
            -15.589701978554054,
            -15.590214415985372,
            -15.587789712666407,
            -15.588301863315856,
            -15.585877011985062,
            -15.586388697236508,
            -15.5839636101109,
            -15.584474690332748,
            -15.582049297247998,
            -15.58255962938756,
            -15.580133851911533,
            -15.580643252557685,
            -15.578217030275965,
            -15.578725363557055,
            -15.576298714272781,
            -15.57680601689551,
            -15.574379047752025,
            -15.574885525274631,
            -15.572458372455088,
            -15.572964266963204,
            -15.570537031950892,
            -15.571042515249808,
            -15.568615254312128,
            -15.56912042916138,
            -15.566693171506678,
            -15.567198105400202,
            -15.564770852402901,
            -15.565275564123212,
            -15.56284827750357,
            -15.563352715519748,
            -15.56092533265555,
            -15.561429410534046,
            -15.559001879303992,
            -15.559505527997992,
            -15.557077812178413,
            -15.55758096112001,
            -15.555153006627478,
            -15.555655513188185,
            -15.553227231363891,
            -15.553728882172855,
            -15.551300194737614,
            -15.55180082850486,
            -15.549371735864028,
            -15.549871370713767,
            -15.547441964766314,
            -15.547940786351582,
            -15.545511190633597,
            -15.546009417324633,
            -15.54357972061711,
            -15.544077498004476,
            -15.541647743252753,
            -15.542145155871907,
            -15.539715366937173,
            -15.540212490466423,
            -15.537782677170284,
            -15.538279558500932,
            -15.535849688031057,
            -15.536346269867614,
            -15.533916253300085,
            -15.534412358037962,
            -15.531982085349505,
            -15.532477500939187,
            -15.530046892931878,
            -15.53054147310872,
            -15.52811050019529,
            -15.528604188061479,
            -15.526172854785017,
            -15.526665649667727,
            -15.524233981996126,
            -15.524725922872626,
            -15.522293970968782,
            -15.522785144335046,
            -15.52035297660234,
            -15.520843499581034,
            -15.518411177802967,
            -15.518901153732891,
            -15.516468716814678,
            -15.516958220568526,
            -15.514525696032152,
            -15.515014803600863,
            -15.512582219661809,
            -15.513071013618429,
            -15.51063837871127,
            -15.511126885622062,
            -15.50869415584556,
            -15.50918228555264,
            -15.50674937235037,
            -15.507236954788489,
            -15.504803777563303,
            -15.505290670906994,
            -15.502857196592899,
            -15.503343342808755,
            -15.500909571765277,
            -15.501394952372678,
            -15.49896088481514,
            -15.499445470936067,
            -15.497011109392837,
            -15.497494894669813,
            -15.495060275300474,
            -15.49554333960397,
            -15.493108536328712,
            -15.493591030753834,
            -15.491156115342676,
            -15.491638171616117,
            -15.489203177073144,
            -15.489684850539994,
            -15.487249775824964,
            -15.487731071354084,
            -15.48529590298299,
            -15.485776811422582,
            -15.483341522653113,
            -15.483822003543096,
            -15.481386542245211,
            -15.481866499013478,
            -15.479430801664599,
            -15.479910117826627,
            -15.477474143785564,
            -15.477952746057802,
            -15.475516486889305,
            -15.47599434860723,
            -15.473557801667013,
            -15.474034891898008,
            -15.47159804375029,
            -15.472074317726396,
            -15.469637169031266,
            -15.470112632729844,
            -15.467675229754157,
            -15.468149988304916,
            -15.465712410083349,
            -15.466186619826864,
            -15.463748930426462,
            -15.464222705609721,
            -15.461784926522299,
            -15.462258305368216,
            -15.45982042833348,
            -15.460293406565661,
            -15.457855411355261,
            -15.458327962877632,
            -15.455889812751622,
            -15.456361868184594,
            -15.453923505432641,
            -15.45439495078007,
            -15.451956319690169,
            -15.452427052781857,
            -15.449988130108188,
            -15.450458113698609,
            -15.448018907876111,
            -15.448488152343415,
            -15.446048676439474,
            -15.446517187577527,
            -15.444077448422284,
            -15.444545224607658,
            -15.442105241891205,
            -15.442572322281073,
            -15.44013214233312,
            -15.440598624517314,
            -15.438158300929139,
            -15.438624291133998,
            -15.436183854381277,
            -15.436649411186501,
            -15.434208862978835,
            -15.43467399531189,
            -15.432233323493833,
            -15.432698017168356,
            -15.430257200836614,
            -15.43072141852727,
            -15.428280419874952,
            -15.428744085530873,
            -15.4263028552094,
            -15.426765875162936,
            -15.424324378574845,
            -15.424786694486485,
            -15.422344928681206,
            -15.422806536651684,
            -15.420364515234752,
            -15.420825426616155,
            -15.418383154975231,
            -15.418843359321187,
            -15.416400835798918,
            -15.416860322888724,
            -15.414417562209636,
            -15.414876370894405,
            -15.41243341318502,
            -15.412891633434363,
            -15.41044852317409,
            -15.410906242874127,
            -15.408460855987585,
            -15.408901855565382,
            -15.406408958903235,
            -15.40668938804275,
            -15.404004244097528,
            -15.40380468312344,
            -15.400816478147995,
            -15.400014790940055,
            -15.396871100488063,
            -15.395883891518821,
            -15.392850366035972,
            -15.392142950150344,
            -15.389202684668668,
            -15.38858203841118,
            -15.385475013520946,
            -15.384457298039791,
            -15.381162466086117,
            -15.379893793338766,
            -15.376709516091992,
            -15.375803225922262,
            -15.3728656998317,
            -15.37242080980009,
            -15.369525859683321,
            -15.369085650456825,
            -15.366116645982913,
            -15.36559202502584,
            -15.362756464281496,
            -15.362612994905724,
            -15.360074965083228,
            -15.360483412105253,
            -15.35805436615626,
            -15.358507135605933,
            -15.355890778111451,
            -15.355861325051876,
            -15.353014555420444,
            -15.352558093540559,
            -15.349667026293993,
            -15.34920182334168,
            -15.346413513502448,
            -15.346165773192723,
            -15.343427654320294,
            -15.343197116003203,
            -15.340326768018755,
            -15.339739917061188,
            -15.336667975899985,
            -15.335712098609129,
            -15.332657363003378,
            -15.331901950928895,
            -15.329184259745645,
            -15.32922096446962,
            -15.326866427249975,
            -15.327566245110631,
            -15.325264592416914,
            -15.325936267661952,
            -15.323451658683027,
            -15.323736314945009,
            -15.321182567795859,
            -15.321420130466848,
            -15.319056987450168,
            -15.319755318694902,
            -15.317690596490237,
            -15.319007256320269,
            -15.317171368139022,
            -15.318931253483584,
            -15.317167786317839,
            -15.319017875314074,
            -15.317126201881429,
            -15.31864916960356,
            -15.316505385913644,
            -15.31753068212744,
            -15.315243374049857,
            -15.31608800956218,
            -15.313898330232696,
            -15.315016627858434,
            -15.312987218074099,
            -15.314365465204453,
            -15.312284105852484,
            -15.313421122793741,
            -15.311051877827431,
            -15.311540407360553,
            -15.308873833094765,
            -15.308808154868544,
            -15.306035437731069,
            -15.305845227691385,
            -15.303150765335218,
            -15.303154912222702,
            -15.300541206263432,
            -15.300645294867856,
            -15.297929783054713,
            -15.297721226744684,
            -15.29473496175924,
            -15.293949290117041,
            -15.290754826622113,
            -15.289639818503879,
            -15.286491322840234,
            -15.285585003544291,
            -15.282663831457086,
            -15.282248888145048,
            -15.279524044446454,
            -15.279464214091071,
            -15.276813661833572,
            -15.276855194393526,
            -15.274201580472436,
            -15.274196824733203,
            -15.271499092401982,
            -15.27137089038618,
            -15.268614234851881,
            -15.26837299831952,
            -15.2656269470315,
            -15.265464854323525,
            -15.262856674727793,
            -15.263020401749579,
            -15.260596767115373,
            -15.26111572343315,
            -15.25879005820375,
            -15.259453789858,
            -15.257109608065505,
            -15.257706535445628,
            -15.255295867730013,
            -15.255769541025728,
            -15.253312247440327,
            -15.253731321306347,
            -15.251283642853863,
            -15.251775081867443,
            -15.249398657337352,
            -15.250068249521306,
            -15.247775025608334,
            -15.248598164351975,
            -15.246330688427854,
            -15.247164643845203,
            -15.244870474781209,
            -15.245637649143,
            -15.243342858558648,
            -15.2441366837582,
            -15.241905184971571,
            -15.242852620399312,
            -15.240690216242207,
            -15.241761972566607,
            -15.239589374165192,
            -15.24058614269169,
            -15.238292740162919,
            -15.238985544866424,
            -15.236507220380425,
            -15.236807252466512,
            -15.234184320870277,
            -15.234235696356684,
            -15.231590154937706,
            -15.231659421137827,
            -15.229069233041265,
            -15.22926054626982,
            -15.226660661558391,
            -15.226779025075167,
            -15.22403800995847,
            -15.22382408488344,
            -15.220915440923129,
            -15.220376594706465,
            -15.217423072047865,
            -15.216844454625296,
            -15.213996008492543,
            -15.213664519803288,
            -15.210978410584026,
            -15.21097363227824,
            -15.208404526731066,
            -15.208608471213012,
            -15.20606621796167,
            -15.206290726224616,
            -15.203712623367984,
            -15.203855394166006,
            -15.201264622029214,
            -15.201413650088469,
            -15.19890264568739,
            -15.199255416762114,
            -15.196879562132409,
            -15.197508450502788,
            -15.195207014416383,
            -15.195946130501966,
            -15.19359746269221,
            -15.194205955403831,
            -15.191749105584108,
            -15.192145859600558,
            -15.189624408591982,
            -15.189927448284521,
            -15.187428385228124,
            -15.187806661776591,
            -15.185379275032084,
            -15.185902438210043,
            -15.183527482627852,
            -15.184132294938763,
            -15.181752185367941,
            -15.18232445789021,
            -15.17990281800379,
            -15.180392537154866,
            -15.177944743069212,
            -15.17839993557618,
            -15.175965323321051,
            -15.176461269982724,
            -15.174061921824276,
            -15.17463336550442,
            -15.172268614039645,
            -15.17291002055886,
            -15.170561561073377,
            -15.17122432431885,
            -15.168841251087883,
            -15.169402911660967,
            -15.1669121486865,
            -15.167228509807714,
            -15.164602998445815,
            -15.164657329144106,
            -15.161962296685772,
            -15.161916819637618,
            -15.159252222785092,
            -15.159291500605057,
            -15.156692463490494,
            -15.156842813027453,
            -15.154260832470925,
            -15.154403039666335,
            -15.15177562239036,
            -15.15180140343395,
            -15.149116132168153,
            -15.149033741485624,
            -15.146332704451908,
            -15.146250124791933,
            -15.14359531908957,
            -15.143639023698356,
            -15.141069895725742,
            -15.14129935469549,
            -15.138804683361755,
            -15.139170287410153,
            -15.136698726875174,
            -15.13708632064992,
            -15.134593422123494,
            -15.134928650566778,
            -15.132416906839296,
            -15.132731222813142,
            -15.130245067230462,
            -15.13064109774814,
            -15.1282231613553,
            -15.128772252707165,
            -15.126417816136438,
            -15.127077073802091,
            -15.124727906790511,
            -15.125358854311393,
            -15.122953224591193,
            -15.12344803138675,
            -15.120984055756487,
            -15.121377927759148,
            -15.118914135939555,
            -15.119342325101002,
            -15.116927083748529,
            -15.11746608950449,
            -15.115083994235256,
            -15.115675214283279,
            -15.113275528409758,
            -15.113814638613853,
            -15.111371278340734,
            -15.111820386806755,
            -15.109341891223032,
            -15.10972465569612,
            -15.107221287099122,
            -15.107555189319875,
            -15.10502543924109,
            -15.1053085452562,
            -15.102756186914299,
            -15.103001274324356,
            -15.100442835735294,
            -15.100680344605195,
            -15.09812904666947,
            -15.098373670740138,
            -15.095826790910586,
            -15.096064821132614,
            -15.093512014917323,
            -15.09372724859896,
            -15.091166090413026,
            -15.09136582102635,
            -15.088804004822848,
            -15.08901011100074,
            -15.086451820113787,
            -15.086667097207389,
            -15.08410223005776,
            -15.084297961819097,
            -15.081713396622462,
            -15.081865594637257,
            -15.079268049853866,
            -15.07940162216503,
            -15.076818417785518,
            -15.07699313141223,
            -15.074444251697521,
            -15.074692876812186,
            -15.072171654933655,
            -15.072473151500894,
            -15.069961172273317,
            -15.0702794499651,
            -15.067770261422801,
            -15.068095015570599,
            -15.065595306324525,
            -15.065938293192367,
            -15.063457336718315,
            -15.06383758359079,
            -15.061386431073828,
            -15.061832272009582,
            -15.059421873234633,
            -15.059956854421927,
            -15.057580945543023,
            -15.058182382080041,
            -15.055807766815619,
            -15.056399109316814,
            -15.053989481125242,
            -15.054503141544323,
            -15.052054432744818,
            -15.05249744091384,
            -15.050038632664112,
            -15.050474610685043,
            -15.048029840860607,
            -15.048495322551275,
            -15.046052755894067,
            -15.046509024003576,
            -15.044033532726303,
            -15.044410340922333,
            -15.04188452391326,
            -15.042162281845577,
            -15.039607645420034,
            -15.03984142091442,
            -15.03729549531004,
            -15.037555042599223,
            -15.035032941043234,
            -15.035333606158758,
            -15.032819709826349,
            -15.0331245126264,
            -15.030598615705216,
            -15.030875036759845,
            -15.02833432919963,
            -15.028585450480506,
            -15.026038758496732,
            -15.026282810931264,
            -15.023736823101316,
            -15.023984870918106,
            -15.021444025364367,
            -15.021704910974982,
            -15.01917398081131,
            -15.019454851511135,
            -15.01693020229812,
            -15.017216649000844,
            -15.014681609839755,
            -15.01493750438447,
            -15.012379118963203,
            -15.012587373204312,
            -15.010016699599802,
            -15.010211419701463,
            -15.007657688985468,
            -15.007898394312598,
            -15.005381690152042,
            -15.005697908350285,
            -15.003213117456696,
            -15.003584783379367,
            -15.001112136697841,
            -15.001499937299577,
            -14.999024856322734,
            -14.999407005008464,
            -14.996927839818035,
            -14.997307498308118,
            -14.994830226581797,
            -14.995221454290913,
            -14.992753255169639,
            -14.993169555332322,
            -14.9907160560156,
            -14.99116531974586,
            -14.988726301007226,
            -14.989201065136257,
            -14.986764498752201,
            -14.987233325983965,
            -14.984779158019286,
            -14.985202677029676,
            -14.982720861934418,
            -14.983090300666667,
            -14.980594060345616,
            -14.980946275604936,
            -14.978458873159546,
            -14.978836473078566,
            -14.976363055963283,
            -14.976761701014311,
            -14.974282402952376,
            -14.974654877142918,
            -14.97214959955354,
            -14.972464165602055,
            -14.96993651814281,
            -14.970213655123935,
            -14.967684163462962,
            -14.967968158870121,
            -14.9654496107973,
            -14.965758995805992,
            -14.963246422243273,
            -14.963564303039782,
            -14.96104636749331,
            -14.961348937686388,
            -14.958820711246425,
            -14.959100124504658,
            -14.956563864102364,
            -14.956826533006392,
            -14.954286908255412,
            -14.9545441796922,
            -14.952006767045603,
            -14.952271891918791,
            -14.949742991701292,
            -14.950028263692133,
            -14.947511424923661,
            -14.947820070752982,
            -14.945312555249174,
            -14.945635216790848,
            -14.943130863139842,
            -14.943456087654567,
            -14.940952620577697,
            -14.941280857312229,
            -14.938781668701054,
            -14.939122799741497,
            -14.936629702909428,
            -14.936985113926887,
            -14.934492598709326,
            -14.934847817567999,
            -14.932348996137357,
            -14.932691076634427,
            -14.930188053453186,
            -14.930524691376462,
            -14.928027585404543,
            -14.928379143069414,
            -14.925893869076376,
            -14.926268295779565,
            -14.923790069826488,
            -14.924175560426704,
            -14.921696268664327,
            -14.922078671450947,
            -14.919595925683062,
            -14.919972601819836,
            -14.917488378716293,
            -14.917861801450847,
            -14.915376374363348,
            -14.915744858096616,
            -14.913257136313995,
            -14.913619778069659,
            -14.911131669507867,
            -14.911495536100226,
            -14.909010296523789,
            -14.909382160308702,
            -14.906897386410044,
            -14.907269048306155,
            -14.904775536748318,
            -14.905126267246153,
            -14.90261691230149,
            -14.90293455362761,
            -14.900412931403821,
            -14.900708307047267,
            -14.898185607075881,
            -14.898481421343831,
            -14.895964837195265,
            -14.896272129927425,
            -14.893758745110787,
            -14.89406938069127,
            -14.891552514490535,
            -14.89185507075284,
            -14.889334187967172,
            -14.889631124296777,
            -14.887112826367144,
            -14.887417919920502,
            -14.884908273319496,
            -14.885231046268487,
            -14.88272994654021,
            -14.883067965628214,
            -14.880570883350309,
            -14.880915174409907,
            -14.878417338160766,
            -14.87875946592495,
            -14.8762577949487,
            -14.876592674901644,
            -14.874086997467977,
            -14.874415787701125,
            -14.871910106799078,
            -14.87224197119545,
            -14.86974197109057,
            -14.870086740029691,
            -14.867593284982014,
            -14.867948591205199,
            -14.865454972638972,
            -14.865804962308552,
            -14.863303414099718,
            -14.863635159482357,
            -14.861126093562532,
            -14.861445714467415,
            -14.85893834362355,
            -14.859266588456258,
            -14.856769745655384,
            -14.857121397217213,
            -14.854635058232638,
            -14.855005476381052,
            -14.852521839062739,
            -14.85289376366432,
            -14.850405073423595,
            -14.850764940851896,
            -14.848268809064393,
            -14.848614499114518,
            -14.846112855585737,
            -14.846449408912918,
            -14.843945363859312,
            -14.844279072008028,
            -14.841775872520188,
            -14.842112830195873,
            -14.8396132191561,
            -14.839957311359555,
            -14.837460859319513,
            -14.837808445578368,
            -14.835310106563249,
            -14.835649749343716,
            -14.833144041811146,
            -14.833467213462022,
            -14.830954688269927,
            -14.831266784015853,
            -14.828754372110218,
            -14.829070800217167,
            -14.826564701552854,
            -14.826895164676266,
            -14.824394864614924,
            -14.82473484740067,
            -14.822235139346425,
            -14.822573743962543,
            -14.820071080511262,
            -14.820403485124935,
            -14.817898701587367,
            -14.81822866761118,
            -14.815724474343632,
            -14.816057647799681,
            -14.813555563852226,
            -14.813893935115814,
            -14.811393782693727,
            -14.811735690372885,
            -14.809236352114617,
            -14.809578436417695,
            -14.807078310880037,
            -14.80741699286449,
            -14.804914885112652,
            -14.805248864441324,
            -14.80274562481408,
            -14.803078635076005,
            -14.800577327623039,
            -14.800916400322755,
            -14.79841939553583,
            -14.798767688447988,
            -14.796273437465452,
            -14.796625317911257,
            -14.79412930905282,
            -14.794475253979286,
            -14.791974787619914,
            -14.792311578824894,
            -14.789808470639123,
            -14.79014193012658,
            -14.78763952483348,
            -14.787976075413724,
            -14.785474702984814,
            -14.785813177398708,
            -14.783310300193243,
            -14.783644833585974,
            -14.781139276633347,
            -14.781468291393466,
            -14.778962250738488,
            -14.77929067765431,
            -14.77678692765835,
            -14.777119663882658,
            -14.774618374040372,
            -14.77495514327822,
            -14.772454530174748,
            -14.772792327037365,
            -14.770291324441267,
            -14.770628931761927,
            -14.768127831962843,
            -14.76846574531023,
            -14.765964771774854,
            -14.766302612116519,
            -14.76380140423845,
            -14.764138244874253,
            -14.761636921225822,
            -14.761973710624524,
            -14.759473160619741,
            -14.759812196592769,
            -14.757312616616794,
            -14.757653908994534,
            -14.755153861720622,
            -14.75549397179897,
            -14.752991885424876,
            -14.753327824580879,
            -14.750824167704074,
            -14.751157369401312,
            -14.74865438940617,
            -14.748989181785134,
            -14.746488387352173,
            -14.746827038506645,
            -14.744327796756771,
            -14.744668865354136,
            -14.742169803887386,
            -14.742511360987443,
            -14.740012256730225,
            -14.740354590361314,
            -14.737856119185501,
            -14.738200249886816,
            -14.735702501352513,
            -14.736047758836563,
            -14.733550006275209,
            -14.733894690404114,
            -14.73139634296998,
            -14.731739606452095,
            -14.729240303198246,
            -14.729581490302465,
            -14.727080291137348,
            -14.727417287438797,
            -14.724913085582763,
            -14.725243987836471,
            -14.722737367192266,
            -14.723064247923382,
            -14.720557952509083,
            -14.720886553558834,
            -14.718382985754182,
            -14.718716947535476,
            -14.716215432017137,
            -14.716551944368177,
            -14.714049428754684,
            -14.714382403750719,
            -14.71187703589402,
            -14.712204387773745,
            -14.709697715326818,
            -14.710024037450395,
            -14.707519353091605,
            -14.707851142271629,
            -14.705350165081356,
            -14.705689557877918,
            -14.703191138801394,
            -14.703534757346937,
            -14.701036348976977,
            -14.701378995237697,
            -14.698878675449805,
            -14.69921704107432,
            -14.696714353610247,
            -14.697048191264152,
            -14.69454410324633,
            -14.694875954171565,
            -14.692372503637841,
            -14.692706687352647,
            -14.690205906959555,
            -14.690545888268673,
            -14.688048097952453,
            -14.688393272098693,
            -14.685896465318038,
            -14.686242105391777,
            -14.683743690869719,
            -14.684085325626661,
            -14.681584635886821,
            -14.681922414798258,
            -14.679421120174666,
            -14.679759106518304,
            -14.677259169319449,
            -14.677600661836593,
            -14.675102404280779,
            -14.67544697186262,
            -14.672949249218746,
            -14.673294154692343,
            -14.670795747590766,
            -14.671138808295183,
            -14.668639137330437,
            -14.668979587972359,
            -14.666478511674477,
            -14.666816323136693,
            -14.664314039829897,
            -14.664649789549507,
            -14.662147014082123,
            -14.662482113287197,
            -14.659979705135058,
            -14.660315408404976,
            -14.657813446824171,
            -14.658149274397275,
            -14.655646862449935,
            -14.655980976396528,
            -14.653477400368708,
            -14.653809197610151,
            -14.651305073360035,
            -14.651636665543329,
            -14.649133389802522,
            -14.649467481836766,
            -14.646965509371832,
            -14.64730204595255,
            -14.644800244544577,
            -14.645136264669894,
            -14.64263325564589,
            -14.642966327716621,
            -14.640462077102065,
            -14.640792973960124,
            -14.638288672320648,
            -14.638620165506495,
            -14.636116824021329,
            -14.636450664561913,
            -14.633948355822291,
            -14.634284282213123,
            -14.631782666561435,
            -14.632119812424321,
            -14.629618786771537,
            -14.629956848225412,
            -14.627456431304907,
            -14.627795352840202,
            -14.625295362711626,
            -14.625634914130586,
            -14.623135152427878,
            -14.623475358346823,
            -14.62097591802209,
            -14.621317270068424,
            -14.618818292578673,
            -14.61916089111434,
            -14.616662097406731,
            -14.617004936124765,
            -14.614505765703015,
            -14.614847549198188,
            -14.61234780835047,
            -14.61268836643928,
            -14.610188395851246,
            -14.610528614578655,
            -14.608028655563537,
            -14.608368937951013,
            -14.605868649743876,
            -14.60620819135007,
            -14.603707127166793,
            -14.604045156420675,
            -14.601543544207622,
            -14.601880684754903,
            -14.599379294950893,
            -14.599716910034381,
            -14.597216089929496,
            -14.597554459132162,
            -14.595053681519929,
            -14.595391659614236,
            -14.592890230530124,
            -14.593226872416494,
            -14.59072478774845,
            -14.591060558346314,
            -14.588558357093952,
            -14.588894289113306,
            -14.586392257563809,
            -14.586728490677551,
            -14.584226397604262,
            -14.584562201848875,
            -14.582059765181093,
            -14.58239466895715,
            -14.579891870434395,
            -14.580225993775308,
            -14.577722833336288,
            -14.57805619416633,
            -14.575552542614759,
            -14.575884939959614,
            -14.5733809597427,
            -14.57371294806844,
            -14.571209432832838,
            -14.57154273423042,
            -14.569040584684757,
            -14.569376736179173,
            -14.566876015159004,
            -14.567214672348221,
            -14.564714447306116,
            -14.565053601526017,
            -14.562552867961735,
            -14.562890881568187,
            -14.560389503066283,
            -14.560726590214863,
            -14.558225243249552,
            -14.558562888012041,
            -14.5560622713231,
            -14.556401628855092,
            -14.553901896173372,
            -14.554242964552863,
            -14.551743744955047,
            -14.552085590784742,
            -14.54958623555855,
            -14.54992748014886,
            -14.547427318929067,
            -14.54776669683639,
            -14.545265454454302,
            -14.545602727611751,
            -14.543100927988121,
            -14.543437506027288,
            -14.540936235669477,
            -14.5412742881999,
            -14.538774223297516,
            -14.53911462390554,
            -14.536615288141427,
            -14.536956601452054,
            -14.534456794339661,
            -14.534796679073317,
            -14.53229565814371,
            -14.532633169585843,
            -14.530131248350983,
            -14.530467438721843,
            -14.527965437801711,
            -14.52830186040805,
            -14.525800230676595,
            -14.526137391889378,
            -14.523635994346698,
            -14.52397335206696,
            -14.521471849548163,
            -14.521808740097228,
            -14.519306911842243,
            -14.519643023372957,
            -14.517140763751662,
            -14.51747601456573,
            -14.514973344902103,
            -14.515307912406797,
            -14.512805118192674,
            -14.51313965019294,
            -14.5106371985094,
            -14.510972505197124,
            -14.508470625378088,
            -14.508806885284969,
            -14.506305309001128,
            -14.506641856534479,
            -14.504140148100113,
            -14.504476343235396,
            -14.501974453623632,
            -14.502310573246213,
            -14.499808884880188,
            -14.50014579438173,
            -14.497644596648684,
            -14.497982600602583,
            -14.495481707597015,
            -14.495820111066053,
            -14.493319099509492,
            -14.49365700572681,
            -14.491155695273243,
            -14.491492928949157,
            -14.488991492044775,
            -14.489328575891356,
            -14.486827274368203,
            -14.487164790276502,
            -14.48466378495737,
            -14.48500204110524,
            -14.482501419619233,
            -14.482840517783636,
            -14.48034028023067,
            -14.480680050031765,
            -14.478179972997495,
            -14.47851979086228,
            -14.476019465514241,
            -14.476358537394638,
            -14.473857709218414,
            -14.474195794901902,
            -14.471694625224771,
            -14.472032313188855,
            -14.469531180000267,
            -14.469869217670293,
            -14.46736827422486,
            -14.467706721671377,
            -14.465205769420116,
            -14.465544025065192,
            -14.463042818153106,
            -14.46338039157812,
            -14.460878912625404,
            -14.461215872397176,
            -14.458714235797565,
            -14.45905086556786,
            -14.45654909271957,
            -14.456885458667998,
            -14.454383520183214,
            -14.454719635868955,
            -14.452217671615202,
            -14.45255387916805,
            -14.450052178944965,
            -14.450388976415034,
            -14.447887661673832,
            -14.448225099359803,
            -14.445723935957254,
            -14.4460614573104,
            -14.443560085618415,
            -14.443897108565722,
            -14.441395407504565,
            -14.441731906596651,
            -14.439230052308204,
            -14.439566449564985,
            -14.437064673140618,
            -14.437401321912013,
            -14.434899722840683,
            -14.43523668753135,
            -14.432735259954278,
            -14.433072476920735,
            -14.430571169036078,
            -14.430908536558292,
            -14.428407224513442,
            -14.428744511329405,
            -14.426243034659294,
            -14.426579984503789,
            -14.424078336211522,
            -14.424415052160754,
            -14.421913499262473,
            -14.422250575043613,
            -14.419749462087367,
            -14.420087487992262,
            -14.417586878267862,
            -14.417925798896107,
            -14.41542537321088,
            -14.415764476433097,
            -14.413263820261363,
            -14.413602384836715,
            -14.41110132951799,
            -14.411439177250344,
            -14.408937846406673,
            -14.409275277741955,
            -14.406773892593982,
            -14.407111292637836,
            -14.404610015632791,
            -14.40494763708896,
            -14.402446538928992,
            -14.402784474340706,
            -14.400283502865697,
            -14.400621595694851,
            -14.398120541902081,
            -14.398458343908075,
            -14.39595696334721,
            -14.396294055687925,
            -14.39379233179698,
            -14.39412883547294,
            -14.39162707969065,
            -14.391963699607686,
            -14.389462285117425,
            -14.38979966310103,
            -14.387298644391556,
            -14.387636697415864,
            -14.385135755210555,
            -14.385473777899385,
            -14.38297255169973,
            -14.383309950594523,
            -14.380808368640174,
            -14.381145173422347,
            -14.378643444673358,
            -14.378980117330471,
            -14.376478481835143,
            -14.376815405791177,
            -14.374313955967828,
            -14.374651194735037,
            -14.37214988259668,
            -14.372487283070441,
            -14.36998599524049,
            -14.3703233450453,
            -14.367821961485745,
            -14.368159088808234,
            -14.365657561448437,
            -14.365994470173092,
            -14.36349290111783,
            -14.363829861988812,
            -14.361328452524809,
            -14.361665820583248,
            -14.359164673371616,
            -14.359502508883857,
            -14.35700149523344,
            -14.357339439923713,
            -14.354838321093503,
            -14.355175958736147,
            -14.352674637965372,
            -14.353011940152214,
            -14.350510542019599,
            -14.35084785136631,
            -14.348346546517107,
            -14.348684139394429,
            -14.346182953177596,
            -14.346520744774224,
            -14.344019570497892,
            -14.344357275002231,
            -14.341856019283526,
            -14.342193471771637,
            -14.339692125596507,
            -14.340029367633846,
            -14.33752796636115,
            -14.337865125149186,
            -14.335363720047454,
            -14.335700946441627,
            -14.333199623613517,
            -14.333537103941218,
            -14.33103594971191,
            -14.331373795518857,
            -14.328872784969164,
            -14.329210836403234,
            -14.326709793677836,
            -14.327047646185747,
            -14.324546382642055,
            -14.324883732296364,
            -14.32238223073847,
            -14.322719177586428,
            -14.32021760394963,
            -14.320554543621327,
            -14.318053076330123,
            -14.318390310692365,
            -14.315888995320655,
            -14.31622651496992,
            -14.313725284454044,
            -14.314062897332938,
            -14.31156167178439,
            -14.311899216716377,
            -14.309397941923223,
            -14.309735336629196,
            -14.307233971112922,
            -14.307571178532285,
            -14.30506972123898,
            -14.305406803291916,
            -14.3029053428656,
            -14.303242515929249,
            -14.300741189934165,
            -14.301078689884534,
            -14.298577551786664,
            -14.298915387834555,
            -14.296414334239344,
            -14.296752237542094,
            -14.294251096440554,
            -14.294588758399165,
            -14.292087438910059,
            -14.292424766243151,
            -14.289923305992431,
            -14.290260424610516,
            -14.287758919726599,
            -14.288096003869931,
            -14.285594537382437,
            -14.28593170795206,
            -14.283430335095687,
            -14.283767670156628,
            -14.281266407782574,
            -14.28160392150339,
            -14.279102714389715,
            -14.279440287513992,
            -14.27693902152236,
            -14.27727644869421,
            -14.274775052110506,
            -14.27511224767931,
            -14.272610782152285,
            -14.272947912868474,
            -14.270446526918157,
            -14.270783866081402,
            -14.268282644287623,
            -14.268620288221157,
            -14.266119166557388,
            -14.266456942103979,
            -14.263955779291358,
            -14.26429342978782,
            -14.261792137079937,
            -14.262129543710984,
            -14.259628132737973,
            -14.259965347681863,
            -14.257463886655486,
            -14.257801033372147,
            -14.255299598368296,
            -14.255636805545379,
            -14.253135461131436,
            -14.253472841276484,
            -14.250971611962008,
            -14.251309195774809,
            -14.248808028913288,
            -14.249145696455606,
            -14.2466444846103,
            -14.246982037921939,
            -14.244480717218927,
            -14.244818079510665,
            -14.242316702574712,
            -14.24265401594596,
            -14.24015270071122,
            -14.240490177451882,
            -14.23798898045068,
            -14.238326669365193,
            -14.235825528402323,
            -14.236163268100341,
            -14.23366207174842,
            -14.23399966529282,
            -14.23149835730986,
            -14.231835747361679,
            -14.22933435648789,
            -14.229671629469621,
            -14.227170223941684,
            -14.227507501886599,
            -14.225006138480119,
            -14.225343498797855,
            -14.222842198997078,
            -14.223179651360432,
            -14.22067839036145,
            -14.221015869307195,
            -14.218514582812091,
            -14.218851975213013,
            -14.216350608329961,
            -14.216687853569418,
            -14.214186424489831,
            -14.214523608840715,
            -14.212022207960871,
            -14.212359511291204,
            -14.209858212386102,
            -14.210195720099179,
            -14.207694495373474,
            -14.20803208540432,
            -14.205530828586902,
            -14.205868285415676,
            -14.203366921143463,
            -14.20370415634008,
            -14.201202710820127,
            -14.201539839508747,
            -14.199038401735187,
            -14.199375608401645,
            -14.196874242890246,
            -14.197211613230863,
            -14.194710321263159,
            -14.195047810679682,
            -14.192546554458957,
            -14.192884067709798,
            -14.190382804487655,
            -14.190720265220058,
            -14.18821896407784,
            -14.188556339767096,
            -14.186054997956916,
            -14.186392321773852,
            -14.183890979809142,
            -14.184228357604468,
            -14.181727078290258,
            -14.182064620732298,
            -14.179563428967455,
            -14.179901135762009,
            -14.177399980490144,
            -14.177737707498032,
            -14.175236499339874,
            -14.175574073641222,
            -14.17307276449256,
            -14.173410135571473,
            -14.170908755162124,
            -14.171246022946598,
            -14.168744642014204,
            -14.169081951766664,
            -14.16658062417656,
            -14.166918058404647,
            -14.164416797712086,
            -14.164754353704907,
            -14.162253139903676,
            -14.162590756857718,
            -14.160089544727384,
            -14.160427125804738,
            -14.15792585894151,
            -14.158263307344328,
            -14.155761955165445,
            -14.15609924710754,
            -14.153597840377572,
            -14.15393507017955,
            -14.151433684908866,
            -14.151770999924636,
            -14.149269690164033,
            -14.149607156255854,
            -14.147105903942162,
            -14.147443444649944,
            -14.144942180889323,
            -14.145279656977756,
            -14.142778326677409,
            -14.143115660411382,
            -14.140614260140694,
            -14.14095147575464,
            -14.138450040695375,
            -14.138787214956572,
            -14.13628578971209,
            -14.136622999247507,
            -14.134121622120759,
            -14.134458927091103,
            -14.131957618319063,
            -14.132295045230912,
            -14.12979378959649,
            -14.130131300146743,
            -14.127630047134879,
            -14.127967547108895,
            -14.125466248363551,
            -14.12580366389956,
            -14.1233023180503,
            -14.12363966713157,
            -14.121138320003368,
            -14.121475690738272,
            -14.118974387386949,
            -14.119311844216426,
            -14.116810586882686,
            -14.117148113278994,
            -14.114646867942348,
            -14.114984399411021,
            -14.11248313249527,
            -14.112820621206325,
            -14.110319321792218,
            -14.110656758912683,
            -14.108155435312263,
            -14.108492836174513,
            -14.105991507906921,
            -14.106328904343314,
            -14.103827597693929,
            -14.104165035623062,
            -14.101663769500504,
            -14.10200127901416,
            -14.099500043371023,
            -14.099837598050456,
            -14.097336353783284,
            -14.097673880828339,
            -14.095172593740394,
            -14.095510043776976,
            -14.093008718768694,
            -14.093346117117122,
            -14.090844790756492,
            -14.091182203746321,
            -14.08868090264324,
            -14.089018358750693,
            -14.086517072824556,
            -14.086854534038508,
            -14.084353232120492,
            -14.08469064191425,
            -14.082189305058847,
            -14.082526646523768,
            -14.080025281545574,
            -14.080362584185558,
            -14.077861213069816,
            -14.07819852153552,
            -14.07569716694595,
            -14.076034515629544,
            -14.073533191492942,
            -14.073870592799054,
            -14.07136929486996,
            -14.071706727476212,
            -14.06920542958703,
            -14.069542840954078,
            -14.067041512380797,
            -14.06737885970076,
            -14.064877496828863,
            -14.06521479945608,
            -14.062713436581149,
            -14.063050772971657,
            -14.060549451804107,
            -14.060886885469664,
            -14.058385612095726,
            -14.058723122174698,
            -14.056221859569902,
            -14.0565593568844,
            -14.054058061249506,
            -14.054395473615713,
            -14.051894133936507,
            -14.052231468285058,
            -14.049730110804056,
            -14.05006743641976,
            -14.047566098676839,
            -14.047903485575617,
            -14.045402190239443,
            -14.04573966537572,
            -14.04323841031453,
            -14.04357595106893,
            -14.041074712051241,
            -14.041412261304615,
            -14.03891100395196,
            -14.039248499451602,
            -14.036747200913908,
            -14.037084616814305,
            -14.034583285372058,
            -14.03492065816856,
            -14.032419328994024,
            -14.032756731730167,
            -14.030255435966424,
            -14.03059291252054,
            -14.028091648405052,
            -14.028429171913373,
            -14.025927907877971,
            -14.026265407379341,
            -14.023764112050792,
            -14.024101536550695,
            -14.021600203198673,
            -14.02193755707291,
            -14.019436202734454,
            -14.019773529741947,
            -14.017272179409701,
            -14.017609528047437,
            -14.015108201708408,
            -14.015445603530821,
            -14.012944308533754,
            -14.013281766906339,
            -14.010780491732909,
            -14.011117974101474,
            -14.008616690333746,
            -14.008954139884437,
            -14.00645282082003,
            -14.006790197451643,
            -14.004288841934738,
            -14.004626160929007,
            -14.00212479689602,
            -14.00246211977894,
            -13.99996078009567,
            -14.00029816018516,
            -13.997796854617974,
            -13.998134292760732,
            -13.995633003796748,
            -13.995970457070854,
            -13.993469159337273,
            -13.99380658458702,
            -13.991305264804687,
            -13.991642648958468,
            -13.989141310852446,
            -13.989478669531927,
            -13.98697732804309,
            -13.987314690657293,
            -13.984813364204449,
            -13.985150761105224,
            -13.982649462400595,
            -13.982986910315617,
            -13.980485636418038,
            -13.980823123346127,
            -13.978321854466436,
            -13.978659342637364,
            -13.976158056400237,
            -13.976495511096303,
            -13.973994201178755,
            -13.974331619624984,
            -13.971830299184838,
            -13.97216770743632,
            -13.969666393936976,
            -13.970003816521967,
            -13.967502515728015,
            -13.967839954340477,
            -13.965338659558107,
            -13.96567610076655,
            -13.963174803108608,
            -13.9635122369042,
            -13.961010932163873,
            -13.96134835689498,
            -13.958847044973844,
            -13.959184461398742,
            -13.95668314524579,
            -13.957020556437278,
            -13.95451924285701,
            -13.95485665879442,
            -13.952355355062224,
            -13.95269278641753,
            -13.950191491859322,
            -13.950528934531974,
            -13.948027637639782,
            -13.948365070747315,
            -13.945863759196293,
            -13.946201165964816,
            -13.943699839920775,
            -13.944037228000376,
            -13.941535900486073,
            -13.941873294686992,
            -13.939371977845816,
            -13.93970939267738,
            -13.937208085892784,
            -13.937545510759115,
            -13.93504420315287,
            -13.93538161563832,
            -13.932880297757727,
            -13.93321768651954,
            -13.930716358007551,
            -13.931053731167573,
            -13.928552399789481,
            -13.928889777077892,
            -13.92638845371821,
            -13.926725854823374,
            -13.924224547793635,
            -13.924561982178567,
            -13.922060690886255,
            -13.922398148675683,
            -13.9198968605794,
            -13.920234312702007,
            -13.917733010427249,
            -13.91807042786477,
            -13.915569104331688,
            -13.915906485521447,
            -13.913405152481907,
            -13.913742529615824,
            -13.911241208289134,
            -13.911578619889134,
            -13.909077321500519,
            -13.90941477653719,
            -13.906913492473635,
            -13.9072509628027,
            -13.90474967346524,
            -13.905087120458951,
            -13.90258581223933,
            -13.902923218672989,
            -13.900421893101253,
            -13.900759272450728,
            -13.898257942882779,
            -13.898595325681526,
            -13.896094007750321,
            -13.89643142137168,
            -13.893930123649945,
            -13.894267576730257,
            -13.891766294801954,
            -13.892103770518759,
            -13.889602488103066,
            -13.889939951944228,
            -13.887438651448022,
            -13.887776074652969,
            -13.885274751132712,
            -13.885612134237533,
            -13.883110800012474,
            -13.883448173328624,
            -13.880946847447618,
            -13.881284245025292,
            -13.87878293729252,
            -13.879120368981845,
            -13.876619073737174,
            -13.876956521461182,
            -13.874455225017527,
            -13.874792662300273,
            -13.872291354406435,
            -13.872628766740014,
            -13.870127446094372,
            -13.870464836690395,
            -13.867963509736867,
            -13.86830089410092,
            -13.865799571093312,
            -13.866136968664243,
            -13.863635658341465,
            -13.863973082302529,
            -13.861471785632887,
            -13.861809232370504,
            -13.859307939952892,
            -13.859645387966914,
            -13.857144086091914,
            -13.857481511263536,
            -13.854980193277697,
            -13.855317589469585,
            -13.852816261579598,
            -13.85315364575797,
            -13.850652321129864,
            -13.850989717258713,
            -13.848488404661225,
            -13.848825823467386,
            -13.846324521571262,
            -13.846661955483277,
            -13.844160656296424,
            -13.844498089947265,
            -13.841996785726664,
            -13.842334208152842,
            -13.839832895799702,
            -13.840170305308902,
            -13.837668987347492,
            -13.838006390776357,
            -13.83550507391071,
            -13.835842483017174,
            -13.833341173987492,
            -13.83367859806571,
            -13.831177298078416,
            -13.831514735532757,
            -13.8290134382504,
            -13.829350876070613,
            -13.8268495726565,
            -13.827186997471394,
            -13.824685684552819,
            -13.825023094934409,
            -13.822521777138988,
            -13.82285918348564,
            -13.820357868074282,
            -13.820695280699816,
            -13.818193970770977,
            -13.818531390557915,
            -13.81603008389083,
            -13.816367504937546,
            -13.813866197904197,
            -13.814203615958682,
            -13.811702306840331,
            -13.812039722532752,
            -13.809538411617744,
            -13.809875827474826,
            -13.807374516129379,
            -13.80771193420101,
            -13.805210624588469,
            -13.805548046914495,
            -13.803046740915185,
            -13.803384168453931,
            -13.800882865185933,
            -13.801220294266223,
            -13.798718989288268,
            -13.799056411778992,
            -13.796555100574594,
            -13.796892511098179,
            -13.794391193933691,
            -13.794728596899859,
            -13.792227279320159,
            -13.792564686320183,
            -13.79006337417529,
            -13.790400793309225,
            -13.787899487549183,
            -13.78823691609471,
            -13.785735612454367,
            -13.78607303999243,
            -13.783571732954393,
            -13.783909150354638,
            -13.781407837155953,
            -13.781745242814843,
            -13.77924392497971,
            -13.779581325348403,
            -13.777080007929932,
            -13.777417414106871,
            -13.77491610296481,
            -13.77525352439877,
            -13.772752221877766,
            -13.77308965864669,
            -13.770588360421279,
            -13.77092580008405,
            -13.768424497216344,
            -13.76876192241594,
            -13.766260608546254,
            -13.766598011618903,
            -13.76409668902049,
            -13.764434079971565,
            -13.761932758081194,
            -13.762270156766988,
            -13.759768844209795,
            -13.76010626358449,
            -13.757604961311259,
            -13.757942397634253,
            -13.755441099066822,
            -13.755778536826071,
            -13.753277233666182,
            -13.753614658488232,
            -13.751113346595254,
            -13.751450754725262,
            -13.7489494362747,
            -13.749286835616815,
            -13.746785517327261,
            -13.747122921812029,
            -13.744621610599744,
            -13.744959031317912,
            -13.742457729412763,
            -13.74279516660907,
            -13.74029386933595,
            -13.740631310984789,
            -13.738130009800422,
            -13.738467439904774,
            -13.7359661290754,
            -13.736303540253715,
            -13.733802221454617,
            -13.734139620661324,
            -13.731638301224393,
            -13.731975703235456,
            -13.729474389954454,
            -13.729811805266074,
            -13.727310499631706,
            -13.727647927880568,
            -13.72514662620631,
            -13.725484058936047,
            -13.72298275579864,
            -13.723320183497513,
            -13.720818875130426,
            -13.72115629259332,
            -13.718654978673783,
            -13.71899238716226,
            -13.716491070905292,
            -13.716828477434632,
            -13.714327163716383,
            -13.714664576853409,
            -13.712163268684975,
            -13.71250069200537,
            -13.709999387829072,
            -13.710336816297733,
            -13.707835511029664,
            -13.708172934892183,
            -13.705671624305438,
            -13.706009037684616,
            -13.703507722014201,
            -13.703845127790963,
            -13.701343811135175,
            -13.701681217543651,
            -13.699179904098173,
            -13.699517317324215,
            -13.697016008327012,
            -13.697353428515726,
            -13.694852122141754,
            -13.695189545060131,
            -13.692688238305315,
            -13.693025659265395,
            -13.690524349930499,
            -13.69086176659463,
            -13.688360454528137,
            -13.688697868015062,
            -13.68619655527852,
            -13.686533969558582,
            -13.684032659013944,
            -13.684370078014638,
            -13.681868770822106,
            -13.68220619459624,
            -13.679704888840952,
            -13.680042312739701,
            -13.677541005019698,
            -13.677878423842557,
            -13.675377112558031,
            -13.675714525863768,
            -13.673213212759961,
            -13.673550625406627,
            -13.671049313739672,
            -13.671386730939545,
            -13.668885422395263,
            -13.669222844840192,
            -13.666721538397816,
            -13.667058962413293,
            -13.664557655757427,
            -13.664895077297274,
            -13.662393768791638,
            -13.66273118656116,
            -13.660229876087492,
            -13.66056729161221,
            -13.65806598034112,
            -13.658403396471329,
            -13.65590208616922,
            -13.656239505543851,
            -13.653738197459376,
            -13.654075620800569,
            -13.65157431442281,
            -13.651911739125303,
            -13.649410432050544,
            -13.64974785312517,
            -13.647246542826075,
            -13.64758395678539,
            -13.645082642974522,
            -13.645420051419187,
            -13.642918736590389,
            -13.643256145492032,
            -13.640754832934114,
            -13.64109224787169,
            -13.638590939065722,
            -13.638928360928624,
            -13.636427054633856,
            -13.636764479423938,
            -13.634263172814514,
            -13.634600594866605,
            -13.632099285435864,
            -13.632436701058822,
            -13.629935388115697,
            -13.630272797749527,
            -13.62777148299417,
            -13.62810889131373,
            -13.62560757805511,
            -13.625944991487216,
            -13.623443682403561,
            -13.623781104498683,
            -13.621279799258652,
            -13.621617227091434,
            -13.619115922129097,
            -13.619453347710177,
            -13.616952038952341,
            -13.617289455569257,
            -13.61478814191716,
            -13.61512554995938,
            -13.612624234270804,
            -13.612961640981254,
            -13.610460327669927,
            -13.61079774113113,
            -13.608296432696854,
            -13.608633855689412,
            -13.606132551108189,
            -13.606469979756014,
            -13.60396867557354,
            -13.604306102800905,
            -13.601804795632717,
            -13.60214221606654,
            -13.599640904751212,
            -13.599978317941265,
            -13.597477004214618,
            -13.59781441470792,
            -13.595313102002294,
            -13.595650516199647,
            -13.593149207138758,
            -13.593486628583271,
            -13.590985322901076,
            -13.591322749403446,
            -13.58882144411497,
            -13.589158869441107,
            -13.586657561302019,
            -13.586994980283407,
            -13.584493668387395,
            -13.584831080916224,
            -13.582329767154619,
            -13.582667177654905,
            -13.580165864924567,
            -13.580503278412131,
            -13.578001968444866,
            -13.578339387057149,
            -13.575838079559368,
            -13.57617550191486,
            -13.573674195136867,
            -13.574011617865978,
            -13.571510309786525,
            -13.57184772961164,
            -13.569346419097826,
            -13.569683834640948,
            -13.567182522169794,
            -13.567519934901561,
            -13.565018622316437,
            -13.565356035695679,
            -13.562854724850112,
            -13.563192141655001,
            -13.560690832887971,
            -13.561028252833786,
            -13.558526944719226,
            -13.55886436481076,
            -13.556363055513017,
            -13.556700472944662,
            -13.554199161858627,
            -13.55453657653355,
            -13.552035264654094,
            -13.55237267893093,
            -13.549871367813296,
            -13.5498073791533,
            -13.54653252585156,
            -13.544501767595634,
            -13.5401002144743,
            -13.535442920997859,
            -13.529257103114396,
            -13.522423195535957,
            -13.514511704364622,
            -13.50756769219359,
            -13.501043344388968,
            -13.497879373316323,
            -13.495188072393525,
            -13.497314781537604,
            -13.498220234711475,
            -13.50450916237888,
            -13.508524480960922,
            -13.518430039145628,
            -13.525616258308766,
            -13.538934854555642,
            -13.548648769989867,
            -13.563665076111477,
            -13.57353878002229,
            -13.58701326589378,
            -13.594155979293447,
            -13.60377677532442,
            -13.607603620942172,
            -13.614498481226875,
            -13.617707460762958,
            -13.625669372884886,
            -13.631332688665438,
            -13.642848969940736,
            -13.651951740682179,
            -13.666723912054238,
            -13.678258590485534,
            -13.695076200898242,
            -13.708291725251058,
            -13.727492163612624,
            -13.743645160454676,
            -13.76714018389297,
            -13.788192704813866,
            -13.817026363501427,
            -13.843122578828996,
            -13.876134104916034,
            -13.90560907886691,
            -13.941050069861944,
            -13.972609115975857,
            -14.009909796788676,
            -14.043360041355385,
            -14.08244670372354,
            -14.117400347677929,
            -14.157457789718535,
            -14.192934473520275,
            -14.23320307054361,
            -14.269110424435738,
            -14.310448410558827,
            -14.348398571825541,
            -14.392845561217044,
            -14.43466560776423,
            -14.483294703376842,
            -14.529020045031388,
            -14.580751201806244,
            -14.628472153426571,
            -14.6810362569057,
            -14.72849041702952,
            -14.780126795442932,
            -14.826069101274157,
            -14.87607782190588,
            -14.920129205141706,
            -14.968141359427193,
            -15.009942893455715,
            -15.055546784300041,
            -15.095007762339755,
            -15.138775461479192,
            -15.177322832570574,
            -15.22164056992954,
            -15.262069501459123,
            -15.309579993209304,
            -15.353628038490797,
            -15.40454725782407,
            -15.451072852257752,
            -15.50300566965796,
            -15.549350536149078,
            -15.599946035729694,
            -15.644613398518366,
            -15.693367918861767,
            -15.736403469385053,
            -15.783544455609096,
            -15.82480482716494,
            -15.869744454956397,
            -15.908301039057882,
            -15.950257787768422,
            -15.98574659922511,
            -16.025159416376773,
            -16.05854339982728,
            -16.09671595840519,
            -16.129111318599072,
            -16.16658274699664,
            -16.197934315370738,
            -16.23394890605094,
            -16.263268864053614,
            -16.29678816521148,
            -16.32331462761273,
            -16.353973127971706,
            -16.377668742116413,
            -16.405632444211733,
            -16.426740558854625,
            -16.452198375826327,
            -16.47102725490523,
            -16.49453680616405,
            -16.512189013524242,
            -16.535551819746203,
            -16.554398841286044,
            -16.580217096637924,
            -16.60242373375595,
            -16.631764643631634,
            -16.656882861622044,
            -16.687682716040236,
            -16.712556239429283,
            -16.74136213830321,
            -16.763091407842587,
            -16.788376922045344,
            -16.806860865810677,
            -16.829801228566907,
            -16.846776370833865,
            -16.86887590878554,
            -16.88525202748518,
            -16.906472687175786,
            -16.921709148428455,
            -16.941335891991272,
            -16.954980428184143,
            -16.973137181333968,
            -16.985657551591345,
            -17.003078408800064,
            -17.015068491390778,
            -17.032079294547394,
            -17.043708673582813,
            -17.06041343834184,
            -17.0721240957348,
            -17.08937980010389,
            -17.102491675541863,
            -17.121859544884302,
            -17.137771499125797,
            -17.160182231400547,
            -17.17906993165247,
            -17.203959454126377,
            -17.22470235027292,
            -17.250819777206985,
            -17.27237584747742,
            -17.29930148817641,
            -17.32185339210713,
            -17.350288834981704,
            -17.374684351417926,
            -17.405181626832416,
            -17.431543119258073,
            -17.463578670130488,
            -17.49110522186477,
            -17.523806498336747,
            -17.551876308247493,
            -17.585038137978707,
            -17.61363454514953,
            -17.647245930576325,
            -17.675994260133145,
            -17.709202302926755,
            -17.736959280403262,
            -17.768672815305756,
            -17.79492418804211,
            -17.825598086148368,
            -17.85176905190138,
            -17.88364749167205,
            -17.91215462447859,
            -17.9473198276631,
            -17.97944374369859,
            -18.018167368484583,
            -18.053356391334525,
            -18.09454078782305,
            -18.13153488139008,
            -18.174077762521414,
            -18.211991621851254,
            -18.255226757546275,
            -18.293475070864467,
            -18.33674466271774,
            -18.374669596333504,
            -18.41731821716585,
            -18.454543372265583,
            -18.496618205581917,
            -18.533687369733244,
            -18.576223148180063,
            -18.614325210227477,
            -18.658387477596918,
            -18.698071245275663,
            -18.7434416455049,
            -18.78378416115637,
            -18.828963579325674,
            -18.868361442264657,
            -18.912002935908987,
            -18.94964035594856,
            -18.991552535026983,
            -19.027623378395532,
            -19.068134559582404,
            -19.102790252786747,
            -19.14178423906271,
            -19.17473534552284,
            -19.212073242887435,
            -19.243559976375685,
            -19.280138253524335,
            -19.311536038304787,
            -19.348981691196812,
            -19.3817348068796,
            -19.420840381245355,
            -19.45504146343302,
            -19.495037289462317,
            -19.529505084113815,
            -19.56899911493307,
            -19.60252724568886,
            -19.640682828084785,
            -19.672777583024278,
            -19.709419241599242,
            -19.740011351761673,
            -19.775111891646034,
            -19.804173208505524,
            -19.83775007985635,
            -19.865436576227047,
            -19.897845195615908,
            -19.92467665040163,
            -19.956528509778735,
            -19.982996709203384,
            -20.014521229898463,
            -20.04047050334522,
            -20.071145240284004,
            -20.09585205285471,
            -20.125003328996208,
            -20.148093442980013,
            -20.175847239492178,
            -20.1979119686154,
            -20.225166370857785,
            -20.247125347232746,
            -20.274461625561166,
            -20.29648269837582,
            -20.32354801148555,
            -20.34507135294607,
            -20.371331575485492,
            -20.39211035636864,
            -20.41779240557559,
            -20.438340541154254,
            -20.46416663145331,
            -20.485064374829612,
            -20.511371768316003,
            -20.53270695526146,
            -20.55941032333284,
            -20.58117802127464,
            -20.608426113146763,
            -20.63098181290914,
            -20.6591904168082,
            -20.68280256862699,
            -20.711872413336728,
            -20.735984571741483,
            -20.764919184860567,
            -20.788304026862868,
            -20.815930314756613,
            -20.837711263970647,
            -20.86371210506956,
            -20.884098438923672,
            -20.90920994206909,
            -20.929204984170823,
            -20.954501522223687,
            -20.975086866965086,
            -21.001293518803223,
            -21.02302454361623,
            -21.050510986482962,
            -21.073702117182137,
            -21.10275848166723,
            -21.127614117999777,
            -21.1583074022518,
            -21.184609371710124,
            -21.21639173935874,
            -21.24332689609868,
            -21.275247031618242,
            -21.30199913755235,
            -21.33357640034358,
            -21.36012250277043,
            -21.391802288345197,
            -21.418849557747677,
            -21.451422443042986,
            -21.47959379365448,
            -21.513421214693004,
            -21.54280557840883,
            -21.57780278129713,
            -21.608243181803132,
            -21.64427372326687,
            -21.675637944329935,
            -21.712506402714112,
            -21.744483858203836,
            -21.781655771721816,
            -21.813607096841444,
            -21.85035138936017,
            -21.88167755896592,
            -21.91762671065063,
            -21.948259054587666,
            -21.98369341575936,
            -22.014089876737835,
            -22.049613613544942,
            -22.080301590455285,
            -22.116329704269212,
            -22.14754222834116,
            -22.18414610158235,
            -22.215877446708014,
            -22.25301576663042,
            -22.285265923455725,
            -22.322955685875115,
            -22.35572651359415,
            -22.39386130870171,
            -22.426891509370314,
            -22.465022580917655,
            -22.49775043040409,
            -22.535314235344906,
            -22.567301378469196,
            -22.604110760798513,
            -22.63540820044996,
            -22.67171677269844,
            -22.702637822415447,
            -22.73867122953004,
            -22.76931086051934,
            -22.804970122525965,
            -22.83516881658339,
            -22.870294655821986,
            -22.89999250318626,
            -22.934672100881727,
            -22.96401392027323,
            -22.99842122020842,
            -23.027469286770433,
            -23.06153380609252,
            -23.09008262634984,
            -23.12350367209934,
            -23.151264239947807,
            -23.183808979767683,
            -23.210672131048852,
            -23.242350310960006,
            -23.26842429437429,
            -23.299409666994528,
            -23.324884998663784,
            -23.355368568209563,
            -23.3804119017831,
            -23.41055325443994,
            -23.435314219031312,
            -23.465280311042243,
            -23.48993310970493,
            -23.51988992239844,
            -23.544572788255643,
            -23.57455602558482,
            -23.59922812702297,
            -23.629055810509648,
            -23.6535004798016,
            -23.682935611357365,
            -23.706994164824877,
            -23.73600704133147,
            -23.759743034915637,
            -23.788495688606318,
            -23.812033986376903,
            -23.840594585169413,
            -23.86388113544313,
            -23.892103951238354,
            -23.914962589455335,
            -23.942707065637876,
            -23.96509850289256,
            -23.992449112061188,
            -24.01456117505601,
            -24.04177451957927,
            -24.0638794360194,
            -24.091203216603155,
            -24.113503466063356,
            -24.141073271912667,
            -24.16363660259362,
            -24.19144203356997,
            -24.21418640046766,
            -24.242082442810457,
            -24.26484041658245,
            -24.29266574817884,
            -24.31535041020377,
            -24.3431101578944,
            -24.3658578460499,
            -24.393807007498495,
            -24.41696182475348,
            -24.44550604951675,
            -24.4694484732261,
            -24.498913285694464,
            -24.523821614928963,
            -24.554213524674537,
            -24.579899567233944,
            -24.610847272832444,
            -24.636836896145077,
            -24.66782641000289,
            -24.693673660782565,
            -24.724388616812625,
            -24.749928888108876,
            -24.78035897062577,
            -24.805670558742115,
            -24.835953559600433,
            -24.86117787653683,
            -24.891460054534285,
            -24.916743646181764,
            -24.947197150771423,
            -24.972735384598437,
            -25.003575982175583,
            -25.029583252701833,
            -25.060982070489352,
            -25.087586702027693,
            -25.119581890936622,
            -25.14677088199189,
            -25.17927537488451,
            -25.206928318822072,
            -25.239805034097614,
            -25.26778038004234,
            -25.300933892935667,
            -25.329162229341833,
            -25.36258985695907,
            -25.391088699782394,
            -25.424818211427734,
            -25.453583697943508,
            -25.487546525803992,
            -25.51645325474196,
            -25.550469088765603,
            -25.57932935064546,
            -25.61323411561891,
            -25.64192789573839,
            -25.675651978048585,
            -25.70413034308094,
            -25.737621536336448,
            -25.765803097578754,
            -25.79894092532483,
            -25.826683993333404,
            -25.85932256354362,
            -25.886514640286236,
            -25.918588329460604,
            -25.94523715448036,
            -25.976820839571808,
            -26.003079522791808,
            -26.034388651075197,
            -26.060521304722066,
            -26.091849323360783,
            -26.11813082937246,
            -26.149714693421977,
            -26.176291546837255,
            -26.20817966271762,
            -26.234990860504595,
            -26.267021427551406,
            -26.29384075815858,
            -26.325740893852434,
            -26.352303274861505,
            -26.383838918379297,
            -26.40998074339673,
            -26.44107554591826,
            -26.46680284952116,
            -26.497526619013293,
            -26.522921058281227,
            -26.553316868674663,
            -26.578340597492883,
            -26.60827055459024,
            -26.63271619054958,
            -26.661955009164778,
            -26.68565433373815,
            -26.7141539217563,
            -26.73720586297538,
            -26.765203993840217,
            -26.787940051154827,
            -26.81579282924453,
            -26.838544701057543,
            -26.86650575223117,
            -26.889442101686278,
            -26.917590544041403,
            -26.940710287563427,
            -26.968984775580076,
            -26.992168703031112,
            -27.020417629978034,
            -27.043495581089573,
            -27.071564364715385,
            -27.09442847604761,
            -27.122289331411928,
            -27.145005602055647,
            -27.17282351376101,
            -27.195623589546955,
            -27.223659767808066,
            -27.246774923406747,
            -27.275172565455456,
            -27.298624455579294,
            -27.32725334462942,
            -27.35079279701131,
            -27.379316265257984,
            -27.402598762289713,
            -27.430727870358986,
            -27.453573205080325,
            -27.481260861301458,
            -27.50373718925642,
            -27.531133877002333,
            -27.553427761594143,
            -27.58072589074542,
            -27.603021431532746,
            -27.63041117168533,
            -27.65290459422117,
            -27.68060955109133,
            -27.703514816504516,
            -27.731724191297346,
            -27.75515506930264,
            -27.783882467748597,
            -27.807757991880386,
            -27.836839841728704,
            -27.860974763916033,
            -27.89023836641819,
            -27.9145149577446,
            -27.94390499652168,
            -27.968317273230397,
            -27.997850904598273,
            -28.022409628163423,
            -28.052069502074907,
            -28.07672647426125,
            -28.10644217085106,
            -28.131122627000202,
            -28.160840237525562,
            -28.18551940956688,
            -28.21525411216519,
            -28.239974684055902,
            -28.269780851689703,
            -28.29459317111145,
            -28.32449552831156,
            -28.349401290074404,
            -28.379378645745284,
            -28.40434763000912,
            -28.434377843734474,
            -28.459392086413573,
            -28.489469151631525,
            -28.514512236931594,
            -28.54460929741588,
            -28.569641220542785,
            -28.599722641900918,
            -28.62473925669866,
            -28.654856813484926,
            -28.67997257810468,
            -28.710288508438623,
            -28.73566921682682,
            -28.7662966240945,
            -28.791962138395036,
            -28.82279431582168,
            -28.848539454562697,
            -28.879305047759836,
            -28.90486209822177,
            -28.935353742083798,
            -28.96060620579717,
            -28.990812134150467,
            -29.015822294467476,
            -29.045841581930794,
            -29.070706855307286,
            -29.10059397767077,
            -29.12532505504636,
            -29.155040867629083,
            -29.17957252802276,
            -29.209051520406035,
            -29.2333276137401,
            -29.26255050203944,
            -29.286571163757273,
            -29.315566159726536,
            -29.339366862915945,
            -29.368173144481183,
            -29.391798908394577,
            -29.420464306491702,
            -29.443981820133068,
            -29.472581601540462,
            -29.496074460208092,
            -29.524672890544565,
            -29.548171280042034,
            -29.576741514842915,
            -29.600168329602894,
            -29.62859636157875,
            -29.651834524162354,
            -29.680035926883008,
            -29.703049925897545,
            -29.73104852406678,
            -29.753897116482335,
            -29.781761059373757,
            -29.80449793451796,
            -29.832244444448122,
            -29.854866097860707,
            -29.88247780395134,
            -29.90498064051213,
            -29.93248203177877,
            -29.954910484347423,
            -29.982362694270755,
            -30.004758757090983,
            -30.032173593908738,
            -30.054503593958543,
            -30.081806241486582,
            -30.103977806911864,
            -30.131079102621953,
            -30.153038937093456,
            -30.179937493170044,
            -30.201742676709245,
            -30.228547693226098,
            -30.250337858942537,
            -30.277196390047635,
            -30.299102751864474,
            -30.326114058324663,
            -30.348199762861462,
            -30.37539437609648,
            -30.397663332183498,
            -30.42502727321984,
            -30.447446223760842,
            -30.474924409902442,
            -30.497416710336857,
            -30.524907033879977,
            -30.54736753863444,
            -30.574773587998614,
            -30.59714390749778,
            -30.62446224795716,
            -30.64678861357588,
            -30.674114695021984,
            -30.696499232280523,
            -30.723929320481446,
            -30.746430242427508,
            -30.773983677333632,
            -30.79658921322806,
            -30.82423472554194,
            -30.84691630534863,
            -30.87463012681883,
            -30.89737378665567,
            -30.925138368406955,
            -30.947918795793328,
            -30.975691752352475,
            -30.998458052715307,
            -31.02618951387648,
            -31.04890904614102,
            -31.0766024209617,
            -31.099315093620305,
            -31.12705417125538,
            -31.149865336461005,
            -31.17776335531297,
            -31.20076881648412,
            -31.228881016146623,
            -31.252092577790535,
            -31.280377823187983,
            -31.30372344980354,
            -31.332092177036998,
            -31.355485433822963,
            -31.383874133057496,
            -31.40726959204399,
            -31.435657518531897,
            -31.45903911565501,
            -31.487410525951255,
            -31.510756505052647,
            -31.539081352456478,
            -31.562365353276874,
            -31.590621197633155,
            -31.613834178147123,
            -31.642021466814683,
            -31.665171283340314,
            -31.693300701350253,
            -31.716398225842653,
            -31.744481977503703,
            -31.767540987411884,
            -31.795596414607886,
            -31.818632112404536,
            -31.84666852270088,
            -31.869676087087875,
            -31.897670407837467,
            -31.920613710792665,
            -31.94851977894649,
            -31.97136157521419,
            -31.999157029607574,
            -32.02190186921836,
            -32.049618274837194,
            -32.07231509756383,
            -32.10001223649336,
            -32.12270888617609,
            -32.15041556460994,
            -32.17310711026032,
            -32.200783573883115,
            -32.22340294928184,
            -32.25096304339943,
            -32.273428735675004,
            -32.300807483131194,
            -32.323088137526796,
            -32.350290015027156,
            -32.37242050148403,
            -32.399498246094225,
            -32.421531909368355,
            -32.44852456701294,
            -32.47047909315911,
            -32.497379749339146,
            -32.519230874343876,
            -32.54600525434835,
            -32.56771805241638,
            -32.59433900553455,
            -32.6158997895816,
            -32.642371836514855,
            -32.66380744793496,
            -32.69017935688345,
            -32.71155873714429,
            -32.737912698762074,
            -32.75931816454446,
            -32.78572742941712,
            -32.80720708187576,
            -32.83369184533283,
            -32.8552337567687,
            -32.881755260916094,
            -32.903303973444125,
            -32.929796574929,
            -32.95129134455678,
            -32.97770268527638,
            -32.9991106059193,
            -33.025428597825105,
            -33.046760181384975,
            -33.073016287625826,
            -33.094315074349325,
            -33.12055895921047,
            -33.141867916842344,
            -33.16813038039757,
            -33.18946200569948,
            -33.21573828154233,
            -33.237073759517656,
            -33.263336964795435,
            -33.284648308855495,
            -33.31087440705476,
            -33.33214799257908,
            -33.35833565934984,
            -33.37958605200613,
            -33.40576511548894,
            -33.42703352826884,
            -33.453254087417676,
            -33.47458779472709,
            -33.50089231061416,
            -33.522318617268105,
            -33.5487203872965,
            -33.57023768892625,
            -33.59672264175774,
            -33.61831020624986,
            -33.64485150456207,
            -33.666482800324886,
            -33.69305463022609,
            -33.71470987217293,
            -33.74130060859032,
            -33.76297815882177,
            -33.78959527809758,
            -33.81130618869729,
            -33.837957164783255,
            -33.85969692247829,
            -33.886359735462875,
            -33.90808892674064,
            -33.934712453630446,
            -33.95637873280441,
            -33.98292223343752,
            -34.004505631501615,
            -34.03097675489262,
            -34.052510720610464,
            -34.07896396457673,
            -34.100513516390876,
            -34.12701389938529,
            -34.148632696785,
            -34.175214740957486,
            -34.196912449527055,
            -34.223560925275535,
            -34.24530095058117,
            -34.2719655506591,
            -34.29369448542124,
            -34.32032847402665,
            -34.34201545402221,
            -34.36860830790747,
            -34.39026401449493,
            -34.41684362672468,
            -34.43850665325207,
            -34.465112036137874,
            -34.486813539899245,
            -34.51345681952253,
            -34.53518593217201,
            -34.56182919522057,
            -34.5835262421745,
            -34.61009678990253,
            -34.63168856004527,
            -34.65812795227202,
            -34.67957877941107,
            -34.70588058133622,
            -34.72720814464434,
            -34.753405863604655,
            -34.77464894926286,
            -34.80077530040255,
            -34.82195816880714,
            -34.84802720864445,
            -34.86915906073929,
            -34.89518056889712,
            -34.91627324484993,
            -34.94226369919648,
            -34.96333270406132,
            -34.989304040239126,
            -35.010353840050186,
            -35.03630064604899,
            -35.057319915828174,
            -35.08322570422263,
            -35.10420051349645,
            -35.13005520713929,
            -35.15098355890605,
            -35.17679165682793,
            -35.19768273309546,
            -35.22345392628553,
            -35.24431318228348,
            -35.270046150233355,
            -35.290863064852395,
            -35.31654062667664,
            -35.33729320534431,
            -35.36289359708212,
            -35.38356328824147,
            -35.409072915501454,
            -35.42965268953097,
            -35.455069053648664,
            -35.475563038350074,
            -35.500895997244655,
            -35.52132239112719,
            -35.546599777425044,
            -35.56699366222624,
            -35.59225686850702,
            -35.612657000396894,
            -35.63793845289409,
            -35.658364251262014,
            -35.68366958040146,
            -35.70411615191274,
            -35.72943392461934,
            -35.74989123532647,
            -35.77521557693062,
            -35.795684692386416,
            -35.8210208763214,
            -35.84150862526317,
            -35.86686090387498,
            -35.8873673374234,
            -35.91273189774623,
            -35.93325016834244,
            -35.95862149647765,
            -35.979146515839695,
            -36.004523162849736,
            -36.025053092206306,
            -36.050431647188304,
            -36.07095856576517,
            -36.096323250434395,
            -36.11682627226898,
            -36.1421509466705,
            -36.16260618676431,
            -36.18787428066135,
            -36.208277503211086,
            -36.23350240154899,
            -36.25388050566353,
            -36.2791020364286,
            -36.29949746895901,
            -36.32475544170296,
            -36.34519914401634,
            -36.37051195964325,
            -36.39101215386201,
            -36.416377703393934,
            -36.43692689040377,
            -36.46233245022522,
            -36.4829145581471,
            -36.50834050242885,
            -36.528933360562256,
            -36.55435730026072,
            -36.57494085902246,
            -36.60034950905874,
            -36.62091752416348,
            -36.646313415038456,
            -36.66687239120625,
            -36.69226313100522,
            -36.7128170100049,
            -36.738199230104016,
            -36.758738820280456,
            -36.784097103776936,
            -36.80460672704393,
            -36.82992750707781,
            -36.85039903672463,
            -36.87568143315185,
            -36.896118591237055,
            -36.921370039922394,
            -36.941779136853604,
            -36.96700262743899,
            -36.98738256548123,
            -37.01257285768658,
            -37.03291909727833,
            -37.058075168726674,
            -37.07839488113077,
            -37.103533681302615,
            -37.123851553815086,
            -37.14900225442442,
            -37.16934472305568,
            -37.194525583178276,
            -37.214898218072065,
            -37.24010005177818,
            -37.260480893781704,
            -37.28567138353286,
            -37.30602280216519,
            -37.33116264253147,
            -37.351448349138224,
            -37.376506943891066,
            -37.39670618744768,
            -37.42167408257651,
            -37.4417905571417,
            -37.46668383862562,
            -37.48674204688127,
            -37.51159015592279,
            -37.531616440362924,
            -37.55643899025951,
            -37.57644187866123,
            -37.601235796236296,
            -37.621204418012155,
            -37.64595342623896,
            -37.6658738323988,
            -37.69056852570165,
            -37.71044015569705,
            -37.735088602018266,
            -37.75492624177565,
            -37.779547598967255,
            -37.79936977240177,
            -37.823979678977906,
            -37.84379597047513,
            -37.86839811439977,
            -37.88820684565778,
            -37.91279658886624,
            -37.932591896930724,
            -37.957163889535046,
            -37.976941210751505,
            -38.00149083776343,
            -38.02124553865961,
            -38.04576643379347,
            -38.06549243069146,
            -38.08997852607723,
            -38.109671955675424,
            -38.13412229717676,
            -38.15378409677918,
            -38.17820167913361,
            -38.19783392941139,
            -38.222219872684434,
            -38.241822253459105,
            -38.26617545752373,
            -38.28574876805661,
            -38.310072771043636,
            -38.32962530453244,
            -38.35393331328821,
            -38.373481977934446,
            -38.397794161217206,
            -38.41735899889843,
            -38.441694322034394,
            -38.46128973785525,
            -38.48565660848655,
            -38.50528310740769,
            -38.529673528116014,
            -38.54931571752702,
            -38.5737087795131,
            -38.59334411422916,
            -38.617719153707974,
            -38.63733269233525,
            -38.66168268296236,
            -38.681276094331096,
            -38.705610544152364,
            -38.725198291900696,
            -38.74953369478108,
            -38.769129682046994,
            -38.79347466747677,
            -38.81307927840121,
            -38.83742565704083,
            -38.857023682396814,
            -38.8813518349384,
            -38.90092445144861,
            -38.925219845561514,
            -38.94476070470823,
            -38.96902634651031,
            -38.988546629637426,
            -39.01279984001057,
            -39.032318615649174,
            -39.05657712630148,
            -39.07610764671659,
            -39.10037845915994,
            -39.1199212299127,
            -39.14419869223238,
            -39.16374329858143,
            -39.18801453019334,
            -39.20754740137246,
            -39.2318012660796,
            -39.25131497325621,
            -39.27554923380882,
            -39.295046486766665,
            -39.31926699560995,
            -39.338755271520945,
            -39.36296765508776,
            -39.3824498058621,
            -39.40665220548655,
            -39.42612245099668,
            -39.450305841564656,
            -39.469753541423806,
            -39.493907426086345,
            -39.513323464611375,
            -39.53744127372137,
            -39.556822075463586,
            -39.580903334920606,
            -39.60025118470849,
            -39.624300335806566,
            -39.643621069281664,
            -39.66764463862229,
            -39.68694506110316,
            -39.7109496390063,
            -39.73023606509314,
            -39.75422711653138,
            -39.77350353645836,
            -39.79748289519594,
            -39.81674793509568,
            -39.840711093465316,
            -39.85995722717401,
            -39.883894832088814,
            -39.90311266485239,
            -39.92701630029322,
            -39.94620029391625,
            -39.970066946954056,
            -39.98921735846736,
            -40.01304957852548,
            -40.03217105600635,
            -40.0559752236439,
            -40.07507490100126,
            -40.098858800530095,
            -40.11794318955259,
            -40.14171141157714,
            -40.160781538635824,
            -40.184530995797786,
            -40.203580294982984,
            -40.22730152698189,
            -40.24632046043449,
            -40.27000499930809,
            -40.28898871289229,
            -40.31263557587959,
            -40.33158729770507,
            -40.35520305278267,
            -40.37413107174311,
            -40.397724911733675,
            -40.41663718028769,
            -40.44021611669106,
            -40.459117323348934,
            -40.482684881806414,
            -40.501577244620215,
            -40.525134949432214,
            -40.54401989253246,
            -40.567568117051536,
            -40.58644567249682,
            -40.60998252658571,
            -40.62884985482857,
            -40.65237137647257,
            -40.67122462368896,
            -40.6947286305963,
            -40.713567514257285,
            -40.73705693598981,
            -40.75588591411551,
            -40.77936637926906,
            -40.79819014465859,
            -40.821664408040604,
            -40.840483495686314,
            -40.863949752987985,
            -40.88276143300054,
            -40.90621663903934,
            -40.92501865060684,
            -40.94846172212347,
            -40.96725400064227,
            -40.9906859652319,
            -41.00946985438851,
            -41.032892494554986,
            -41.05166939885878,
            -41.07508383322589,
            -41.093853957592366,
            -41.117259373293706,
            -41.13602104718538,
            -41.15941487803401,
            -41.17816587466206,
            -41.20154652205589,
            -41.22028713946908,
            -41.24365721092366,
            -41.26239213688824,
            -41.285758445716965,
            -41.30449459009305,
            -41.32786349330351,
            -41.34660427109631,
            -41.36997528459058,
            -41.388715747680465,
            -41.412079366031875,
            -41.43080770219895,
            -41.454151226121496,
            -41.47285716623299,
            -41.49617443486497,
            -41.51485705138758,
            -41.53815230067672,
            -41.556818844068374,
            -41.58010047152129,
            -41.598757601526785,
            -41.62202898024715,
            -41.64067612050521,
            -41.66393301185889,
            -41.68256385126489,
            -41.705799266583895,
            -41.72440800452715,
            -41.7476182581361,
            -41.76620421924035,
            -41.78939146886926,
            -41.80795949991233,
            -41.831130355268975,
            -41.8496877910754,
            -41.87284929264519,
            -41.89148176895333,
            -41.9150242096849,
            -41.93450877700964,
            -41.95956499815114,
            -41.98098449194568,
            -42.008142545494806,
            -42.03121533657622,
            -42.05896493242264,
            -42.08128013183159,
            -42.10652614827768,
            -42.125227275101636,
            -42.14586395497024,
            -42.160214017768354,
            -42.17697371566321,
            -42.188844491911084,
            -42.20442596085529,
            -42.21647944491693,
            -42.2334248665919,
            -42.2475777041747,
            -42.26735534633498,
            -42.2845224219373,
            -42.307477165919,
            -42.327294299464725,
            -42.35216045250567,
            -42.372524262080184,
            -42.39643928833946,
            -42.414384731363064,
            -42.43475064702613,
            -42.448846704280264,
            -42.46568174508734,
            -42.477381657305564,
            -42.4932153233552,
            -42.50511481868088,
            -42.522106107589565,
            -42.53515394400724,
            -42.55297190747436,
            -42.56597700382154,
            -42.58291860060048,
            -42.59457819193218,
            -42.61007555913686,
            -42.62078809408935,
            -42.636016052693336,
            -42.647066842079525,
            -42.66295869739196,
            -42.67445042766623,
            -42.69015978864307,
            -42.70078210537511,
            -42.71489236355326,
            -42.7238898841453,
            -42.73659311170027,
            -42.7450329499413,
            -42.75809333535197,
            -42.767599498759495,
            -42.78223720835986,
            -42.793312629053744,
            -42.80921799748421,
            -42.82124363389317,
            -42.83750834820211,
            -42.84971492145839,
            -42.86567053887481,
            -42.8774175682715,
            -42.892382251435535,
            -42.902867603324864,
            -42.916038048829904,
            -42.9247358550863,
            -42.93605915939795,
            -42.943535608609814,
            -42.95416925945548,
            -42.96170528962362,
            -42.97289962073276,
            -42.98114715395853,
            -42.99300287335701,
            -43.001590767345434,
            -43.013539722664326,
            -43.02218463462797,
            -43.03441238655638,
            -43.04379084112149,
            -43.057327546750756,
            -43.068221139357235,
            -43.08335282438257,
            -43.09517232315238,
            -43.110457185260856,
            -43.12139161383405,
            -43.13498209979849,
            -43.14398086417651,
            -43.155832062050294,
            -43.16396061082996,
            -43.176037997020266,
            -43.18527672821295,
            -43.19933207632353,
            -43.210452229990686,
            -43.22632283566121,
            -43.23847563402465,
            -43.25481871165883,
            -43.266808556262994,
            -43.282689030817245,
            -43.29405091082505,
            -43.30936539074122,
            -43.32016967804262,
            -43.33500295138381,
            -43.34532182635662,
            -43.3596927298716,
            -43.369712012972684,
            -43.38395705032825,
            -43.394187788570605,
            -43.40891301783364,
            -43.41978720345722,
            -43.4352012579449,
            -43.44658765976187,
            -43.4622728811373,
            -43.47371983315024,
            -43.48924769402706,
            -43.50062797022761,
            -43.516091252103784,
            -43.52766283160405,
            -43.543330793788364,
            -43.555141353406086,
            -43.570822055191414,
            -43.58242795350681,
            -43.597595779121065,
            -43.608618893717406,
            -43.62321024388697,
            -43.63399114402125,
            -43.64870928787347,
            -43.660036800657764,
            -43.67557985229794,
            -43.68773963357358,
            -43.70391716397431,
            -43.71631276018724,
            -43.73226705080792,
            -43.74414460827799,
            -43.75939707744344,
            -43.77072061520484,
            -43.785650191562716,
            -43.796972801662484,
            -43.81215581493271,
            -43.823791409592694,
            -43.83924147098274,
            -43.850947778028704,
            -43.86627086482376,
            -43.87771933764889,
            -43.89272985584627,
            -43.90390689594349,
            -43.918732768406834,
            -43.92974580361088,
            -43.94445137884107,
            -43.955254550467345,
            -43.969753257123436,
            -43.98032401197281,
            -43.99471943286281,
            -44.00532746222083,
            -44.02000244198996,
            -44.03098549138167,
            -44.04613255918662,
            -44.05739638520141,
            -44.072631164208246,
            -44.083619780698854,
            -44.098324115590565,
            -44.10863518124884,
            -44.122687119214504,
            -44.132582810318,
            -44.1465156354547,
            -44.15660362531733,
            -44.170918571166645,
            -44.18139618152301,
            -44.19594274159567,
            -44.20641857098835,
            -44.22068218170104,
            -44.230780717735485,
            -44.24462296936332,
            -44.254489537624934,
            -44.268275567473964,
            -44.278280840137406,
            -44.2922681429803,
            -44.302430164049,
            -44.31639065662458,
            -44.32638902652123,
            -44.33999621886362,
            -44.34968820109907,
            -44.36302039807399,
            -44.37265741920014,
            -44.38609539931712,
            -44.39599558567143,
            -44.409775263539004,
            -44.420023150977784,
            -44.43412188131603,
            -44.44466098446291,
            -44.45901482979426,
            -44.46980459286277,
            -44.484351249565336,
            -44.49525715108016,
            -44.50974374309975,
            -44.52041700081963,
            -44.534442144886285,
            -44.544572269672,
            -44.55801094714218,
            -44.56772788433713,
            -44.580986453884364,
            -44.59080022420345,
            -44.60442059434362,
            -44.61465418349758,
            -44.62869406739726,
            -44.63912987595634,
            -44.6531597546293,
            -44.66339145012478,
            -44.677127882430966,
            -44.68713570025001,
            -44.70081659754227,
            -44.71093572540876,
            -44.72489220330317,
            -44.735230607634406,
            -44.749305899164554,
            -44.75950583096947,
            -44.77322135032668,
            -44.78294869283659,
            -44.796198378012576,
            -44.80566098288935,
            -44.81893297302248,
            -44.82867861925518,
            -44.8424890156412,
            -44.85277880473801,
            -44.86710606454521,
            -44.87768459146034,
            -44.89208372749009,
            -44.9025233610609,
            -44.91662014252839,
            -44.92671002304094,
            -44.94043179617094,
            -44.95020277072194,
            -44.963638165252576,
            -44.973194896473444,
            -44.98645499371489,
            -44.99593162632849,
            -45.0091886459964,
            -45.018788167773806,
            -45.032274257742316,
            -45.04218251812112,
            -45.056019221036436,
            -45.06624848211766,
            -45.08033803042154,
            -45.09074803934999,
            -45.10492717455344,
            -45.11542250139053,
            -45.129660416242146,
            -45.140252205723804,
            -45.15456010786934,
            -45.16516674996562,
            -45.1793480643432,
            -45.18967471652346,
            -45.20338494633906,
            -45.21319060293922,
            -45.226359417814194,
            -45.23582158561388,
            -45.24886849226644,
            -45.258492835421706,
            -45.27194364436906,
            -45.28204829662128,
            -45.29598198655778,
            -45.306379715036385,
            -45.32038467986794,
            -45.33062017475325,
            -45.34425647592456,
            -45.35406014282317,
            -45.36723314190661,
            -45.37666488423637,
            -45.389550669295545,
            -45.398795995954025,
            -45.41157561658323,
            -45.42077135274529,
            -45.4335652827998,
            -45.44283919967611,
            -45.455810192755216,
            -45.46533521708285,
            -45.47866513380996,
            -45.48854318219955,
            -45.50224089377657,
            -45.51234998572366,
            -45.52616253898715,
            -45.5362044034924,
            -45.549791779494,
            -45.559512533005545,
            -45.57268788620604,
            -45.58201549809533,
            -45.594789033411075,
            -45.603780823186426,
            -45.61625523652869,
            -45.62502895711452,
            -45.637375081611154,
            -45.646147263977305,
            -45.658653519809675,
            -45.66773146181924,
            -45.68069955150189,
            -45.6902829213191,
            -45.703766050820306,
            -45.7137385095639,
            -45.727441376733,
            -45.73743953472064,
            -45.75095949869289,
            -45.760683587213364,
            -45.77384042622566,
            -45.783262217831535,
            -45.79616042205102,
            -45.80543645050234,
            -45.81826701916867,
            -45.827547493733825,
            -45.84043324334728,
            -45.84980977672464,
            -45.86282986759247,
            -45.87238100829438,
            -45.88560419261577,
            -45.89536030459426,
            -45.90875321268233,
            -45.91859225680436,
            -45.93194099408551,
            -45.94160638547921,
            -45.95463748231225,
            -45.9639354208786,
            -45.97655062185424,
            -45.9855156928666,
            -45.997862582010725,
            -46.006689673379995,
            -46.01898897119146,
            -46.02783899623701,
            -46.04021360956209,
            -46.04915263270429,
            -46.06166081133031,
            -46.07075513645361,
            -46.08348828867233,
            -46.092827914100056,
            -46.10584120874894,
            -46.11540030112282,
            -46.12855218618163,
            -46.13810222365024,
            -46.151086544706544,
            -46.16035352239291,
            -46.17295937126873,
            -46.181871316990126,
            -46.194166546322855,
            -46.20288845379471,
            -46.21510758195097,
            -46.22384378743084,
            -46.2361513400067,
            -46.244987392252455,
            -46.257411804843215,
            -46.26635430165042,
            -46.278898237193175,
            -46.28797349519131,
            -46.30067277850523,
            -46.3099054103328,
            -46.322745593681695,
            -46.33206458022171,
            -46.34491264660872,
            -46.35415922835707,
            -46.36685013729713,
            -46.375911063270244,
            -46.38839477160918,
            -46.39729632590759,
            -46.40966055660144,
            -46.41851516568221,
            -46.43087921893505,
            -46.43978251231695,
            -46.45222349579407,
            -46.46123339856858,
            -46.47380589931879,
            -46.48296504582344,
            -46.4956976317564,
            -46.504988788146555,
            -46.517800526908516,
            -46.527078810103134,
            -46.539756580668005,
            -46.5488111836068,
            -46.56116309568475,
            -46.569901719025324,
            -46.5819439816146,
            -46.59048573093479,
            -46.602425833395884,
            -46.61097613635582,
            -46.62300560740995,
            -46.631669884464685,
            -46.64382455399211,
            -46.65257945789116,
            -46.664805891754874,
            -46.67361141862537,
            -46.68588876673389,
            -46.69474692385357,
            -46.707075252485694,
            -46.71595847459571,
            -46.728258753412376,
            -46.7370469212454,
            -46.7491634266304,
            -46.75772382801147,
            -46.76957113117473,
            -46.777905195245026,
            -46.789582445219324,
            -46.79785141917384,
            -46.809570580237555,
            -46.81796032968609,
            -46.82986933264408,
            -46.838451242454326,
            -46.85054933233705,
            -46.85927162207683,
            -46.87146788838343,
            -46.880235084972824,
            -46.89243182550033,
            -46.901159073367424,
            -46.91327610515917,
            -46.921900339621686,
            -46.933884829812044,
            -46.942387476617725,
            -46.954252730970055,
            -46.962686857244535,
            -46.97452173291944,
            -46.982979582897045,
            -46.994875674556305,
            -47.003406241068845,
            -47.015374606696156,
            -47.02394888024765,
            -47.035931715171884,
            -47.04449779476451,
            -47.056451932388626,
            -47.064997672448186,
            -47.07692962153706,
            -47.085467356855446,
            -47.097381439041826,
            -47.10589175268023,
            -47.11774640257707,
            -47.126179241708215,
            -47.13793042325707,
            -47.146271554350946,
            -47.157944279607776,
            -47.16624988783508,
            -47.177926934057155,
            -47.18626735166041,
            -47.197998526253876,
            -47.206380904251986,
            -47.2181317789858,
            -47.22650281569653,
            -47.238208012284076,
            -47.24652566052059,
            -47.258166364229595,
            -47.26643745775815,
            -47.27803806449079,
            -47.28627876169679,
            -47.297854525509294,
            -47.3061002988617,
            -47.317756545089054,
            -47.32616130839918,
            -47.33803622140566,
            -47.34654545535935,
            -47.35827202015909,
            -47.36627555426428,
            -47.37709740260259,
            -47.384147962468475,
            -47.39410247103529,
            -47.40081902507164,
            -47.41100066880465,
            -47.4183384068972,
            -47.429380741944485,
            -47.437275141849895,
            -47.44853488986685,
            -47.456215121365936,
            -47.46701410636889,
            -47.474339072229256,
            -47.48498176221656,
            -47.49247352305803,
            -47.503448186078074,
            -47.511249449116946,
            -47.52233364429945,
            -47.53000399824404,
            -47.54064560941916,
            -47.54771993777078,
            -47.557505584770084,
            -47.563600211072526,
            -47.57211497246237,
            -47.5768904101261,
            -47.5839455049089,
            -47.587605957879106,
            -47.59382617483166,
            -47.597283348824256,
            -47.603783264306074,
            -47.60788769068308,
            -47.61527991745608,
            -47.620188495945385,
            -47.62832237236813,
            -47.6336788527459,
            -47.642072376410326,
            -47.647406098942945,
            -47.65558809634873,
            -47.66059600224733,
            -47.668433176586205,
            -47.673302438315616,
            -47.68126298036675,
            -47.68657293783241,
            -47.69522025156158,
            -47.701181669482104,
            -47.71034249104125,
            -47.716460092312005,
            -47.72548705219249,
            -47.731347888281825,
            -47.740171078268006,
            -47.746081835051896,
            -47.75521528154067,
            -47.76152020399025,
            -47.77094216880228,
            -47.77718559498722,
            -47.786032851380874,
            -47.79138099293725,
            -47.79896335042123,
            -47.80321183360725,
            -47.80980826159605,
            -47.81358898968957,
            -47.82014753455876,
            -47.824348272016515,
            -47.83175060129279,
            -47.836930923407635,
            -47.845473149446164,
            -47.85155137084973,
            -47.86079576782235,
            -47.86716167111007,
            -47.87639658905057,
            -47.8825756281653,
            -47.89162602267326,
            -47.89782091661313,
            -47.90720148894593,
            -47.913954472994064,
            -47.924155715304515,
            -47.93167881622334,
            -47.942671963585596,
            -47.950756855755955,
            -47.962196792452765,
            -47.970477961226436,
            -47.98192589338325,
            -47.98997229003031,
            -48.000963676112754,
            -48.00846182591306,
            -48.01886233007626,
            -48.02599187411633,
            -48.03625981222414,
            -48.043563608012605,
            -48.05422226529095,
            -48.06191834980544,
            -48.07289372902501,
            -48.08067549988007,
            -48.09157220077791,
            -48.09921772770042,
            -48.11003896786966,
            -48.11779298374164,
            -48.12890770418952,
            -48.137054330512754,
            -48.14856501287397,
            -48.15696383514582,
            -48.168518395119634,
            -48.176756785856455,
            -48.18795331010654,
            -48.19577905634884,
            -48.206550698735725,
            -48.21408888564399,
            -48.224758874714894,
            -48.23241105501903,
            -48.24343041719637,
            -48.25151722202335,
            -48.26302728568568,
            -48.27145735056472,
            -48.28314321195157,
            -48.29155344839907,
            -48.30307040971923,
            -48.31131223966766,
            -48.32270788675744,
            -48.33095577594562,
            -48.34245085947273,
            -48.350811050405355,
            -48.36237766267274,
            -48.370718044885486,
            -48.38218035292021,
            -48.390406407746084,
            -48.401758872318126,
            -48.40993890783492,
            -48.421264655661155,
            -48.42942390437629,
            -48.44068627070656,
            -48.448768260640804,
            -48.459941969284756,
            -48.46799662707626,
            -48.479201100097065,
            -48.4873280014877,
            -48.498594950089,
            -48.50669040457824,
            -48.51779595526894,
            -48.52561735952127,
            -48.536359699981425,
            -48.54386636502239,
            -48.55437421083261,
            -48.56182735217905,
            -48.572466054984446,
            -48.58020457701485,
            -48.59129059633348,
            -48.59951415421405,
            -48.61115169099617,
            -48.6198397855233,
            -48.63189049529595,
            -48.64083485754046,
            -48.653031469464686,
            -48.6620141252741,
            -48.67419034121229,
            -48.683149461885016,
            -48.695300652371834,
            -48.704240287321625,
            -48.71632825490164,
            -48.725154388638174,
            -48.73705210670552,
            -48.74568622324255,
            -48.75741268763068,
            -48.765987748449014,
            -48.777769900039644,
            -48.78648733268538,
            -48.798451445905506,
            -48.80729577332683,
            -48.81929898170945,
            -48.828096342580935,
            -48.83998196974541,
            -48.848686441847505,
            -48.86051710328125,
            -48.86925572574304,
            -48.881193197693435,
            -48.89008003489652,
            -48.90220259874461,
            -48.91126596394462,
            -48.92358773749365,
            -48.932836604967505,
            -48.945373566401244,
            -48.95481912374569,
            -48.96757742155785,
            -48.9772198043819,
            -48.99019749438739,
            -49.000042585187046,
            -49.01324262111031,
            -49.02328485928703,
            -49.03667378216866,
            -49.04685804010612,
            -49.06036156560087,
            -49.070625990288406,
            -49.08420194356261,
            -49.09452780423645,
            -49.10815874657835,
            -49.118506015878936,
            -49.13210707137394,
            -49.14237450886121,
            -49.15584452176884,
            -49.16600074710912,
            -49.17939862182365,
            -49.189587982931606,
            -49.2031307626884,
            -49.213554604613286,
            -49.227420562116286,
            -49.238181748770415,
            -49.25242658808507,
            -49.26354823175798,
            -49.278180597153764,
            -49.28965760513382,
            -49.30463710162516,
            -49.31637811158443,
            -49.3315482067909,
            -49.34337173791569,
            -49.358549282386214,
            -49.37034340630154,
            -49.385505288444634,
            -49.39734560285139,
            -49.412648423383956,
            -49.42471334222444,
            -49.44033613096489,
            -49.45275004012069,
            -49.46875410398461,
            -49.48149211758188,
            -49.49775202600081,
            -49.51060556220763,
            -49.52682611345847,
            -49.53949632536846,
            -49.555403933519486,
            -49.567730461713154,
            -49.58329095798369,
            -49.59534266999184,
            -49.61069200166741,
            -49.62258142151505,
            -49.637793980124144,
            -49.64956224464575,
            -49.664694626814075,
            -49.676486472656755,
            -49.691796591415596,
            -49.703934829193365,
            -49.71975367554589,
            -49.73242839312454,
            -49.74875881639126,
            -49.76176207378006,
            -49.77823340862908,
            -49.79117121831142,
            -49.80744224543101,
            -49.82012747292215,
            -49.83617657189161,
            -49.84871636596473,
            -49.86475630979544,
            -49.877394803214656,
            -49.89370214573228,
            -49.90670685504987,
            -49.923540101073904,
            -49.93712033322192,
            -49.954613441812384,
            -49.96880292571151,
            -49.98687488273231,
            -50.00151819166685,
            -50.01995278342778,
            -50.03484297945903,
            -50.05344405797206,
            -50.06843078314442,
            -50.08706899997216,
            -50.10205956507268,
            -50.12066105914549,
            -50.13563026700503,
            -50.15421658107827,
            -50.16924415452478,
            -50.18794660150767,
            -50.2031768294934,
            -50.22214285119312,
            -50.23767075048899,
            -50.25694081181281,
            -50.2727256273066,
            -50.292176731606716,
            -50.30803565485006,
            -50.32742955011074,
            -50.343140501963646,
            -50.36229427615072,
            -50.37778145531546,
            -50.396742961990284,
            -50.41215484256858,
            -50.431151194167825,
            -50.446689120565686,
            -50.4658683695293,
            -50.48156736812916,
            -50.50086945668167,
            -50.51661593436174,
            -50.5359145575427,
            -50.55162304843684,
            -50.57088180739662,
            -50.58656006084107,
            -50.60581274701565,
            -50.621497895971416,
            -50.64077774296937,
            -50.656495736565844,
            -50.67581928028774,
            -50.691571362589315,
            -50.71091719128153,
            -50.72665646119619,
            -50.74596705798331,
            -50.761650751268405,
            -50.78093487922308,
            -50.79663226753834,
            -50.81602518098009,
            -50.83188247934091,
            -50.85150616382815,
            -50.86757036122036,
            -50.887382529453085,
            -50.90355875686874,
            -50.92344078870122,
            -50.939652775483715,
            -50.959588557266706,
            -50.975873370007164,
            -50.99593394185787,
            -51.01234448754818,
            -51.032550397185474,
            -51.04907056340927,
            -51.06937920691672,
            -51.085979081709155,
            -51.10637416651517,
            -51.12306777063491,
            -51.14357316484438,
            -51.160383806222,
            -51.181007975151125,
            -51.1979281836758,
            -51.21864677351178,
            -51.235644669001175,
            -51.25641173040478,
            -51.27343413490258,
            -51.29417812140902,
            -51.31114893762227,
            -51.331788126502055,
            -51.34864237879572,
            -51.36913179136573,
            -51.385856242179415,
            -51.40620937035233,
            -51.42283921204509,
            -51.44310297978147,
            -51.45968421656798,
            -51.47989537804612,
            -51.49644023032051,
            -51.51658506286069,
            -51.533048671358124,
            -51.55306875739009,
            -51.56939731377243,
            -51.58927466134677,
            -51.605500591985525,
            -51.62532694372737,
            -51.64157313953905,
            -51.66147572084462,
            -51.67782924656578,
            -51.697833221577696,
            -51.71425728159995,
            -51.73427861866767,
            -51.75067634085219,
            -51.77063021389396,
            -51.78693890065264,
            -51.806790575530556,
            -51.82298986642137,
            -51.842734431899764,
            -51.858839752236186,
            -51.878520274328345,
            -51.89461149642422,
            -51.914338270889345,
            -51.93052944552301,
            -51.9504020496295,
            -51.96674320628401,
            -51.986766822180776,
            -52.00322398150255,
            -52.02335467340321,
            -52.03989569547374,
            -52.060125898101056,
            -52.076757307259705,
            -52.09709343832469,
            -52.11380069959797,
            -52.13420124764197,
            -52.15093046900723,
            -52.171344050280396,
            -52.18807890792845,
            -52.208531621856636,
            -52.22534599936687,
            -52.24594428766286,
            -52.262955290440104,
            -52.28380475707819,
            -52.30108372477834,
            -52.32220461688122,
            -52.33970984122649,
            -52.36099045172382,
            -52.37855443872644,
            -52.3997811740046,
            -52.417194572205,
            -52.43818529072725,
            -52.455349007394304,
            -52.47609424343856,
            -52.49309488720601,
            -52.513752680910805,
            -52.530770302466635,
            -52.55151330442022,
            -52.568660848478245,
            -52.589537976585866,
            -52.60679104036758,
            -52.62772258511525,
            -52.64497727175891,
            -52.66585351945815,
            -52.68303151404911,
            -52.70380698062479,
            -52.7209044447038,
            -52.741600203621225,
            -52.75864075727154,
            -52.779268998072844,
            -52.7962362502447,
            -52.81676527783873,
            -52.8336243138045,
            -52.854046440992875,
            -52.87082657804309,
            -52.89121772663483,
            -52.90801393820776,
            -52.928468274068535,
            -52.94533796147165,
            -52.965860809731524,
            -52.982762383652364,
            -53.00327463593399,
            -53.02012700438857,
            -53.04056040191739,
            -53.05732741587775,
            -53.07768147349263,
            -53.09439082902904,
            -53.114721346199666,
            -53.13143959954266,
            -53.151822833916874,
            -53.16861216473471,
            -53.189087484154214,
            -53.205944469544335,
            -53.2264611562429,
            -53.24330244814571,
            -53.26376079721916,
            -53.28051548030008,
            -53.30089243654439,
            -53.31760368519791,
            -53.33799894156345,
            -53.35478669548114,
            -53.375310566854246,
            -53.39223519421479,
            -53.412884811453424,
            -53.42988965493443,
            -53.450566662777376,
            -53.46755429754958,
            -53.48817530898321,
            -53.5051026958066,
            -53.5256621444203,
            -53.542554873211714,
            -53.56309633128335,
            -53.579995886854846,
            -53.60054706199467,
            -53.61745685980538,
            -53.63799503213214,
            -53.65487612503937,
            -53.6753558975133,
            -53.692176788053224,
            -53.71259054327618,
            -53.72937381963257,
            -53.74977008028905,
            -53.76657414837507,
            -53.787006470275,
            -53.80386261356319,
            -53.82433219040553,
            -53.8412125880475,
            -53.86166881425434,
            -53.878513742684156,
            -53.89890115345557,
            -53.91566949818012,
            -53.93597356471821,
            -53.95267553603466,
            -53.97293553755257,
            -53.98962443761187,
            -54.00990081118656,
            -54.026625286222355,
            -54.046946297423524,
            -54.06371016392693,
            -54.08405914659113,
            -54.1008380349613,
            -54.1211955583792,
            -54.13798062885256,
            -54.15835305598999,
            -54.175152903755134,
            -54.19554693441344,
            -54.21235712246358,
            -54.232757973839846,
            -54.24956316749649,
            -54.26996089786742,
            -54.28676530767259,
            -54.30717813481115,
            -54.3240049017647,
            -54.34445684171208,
            -54.36132021969641,
            -54.3818177478428,
            -54.39871933769292,
            -54.4192616847554,
            -54.43620284389375,
            -54.456786111266155,
            -54.4737558631696,
            -54.49435305695797,
            -54.5113142691816,
            -54.53188086078318,
            -54.54879845405088,
            -54.569315748622316,
            -54.58619490521828,
            -54.60668816743146,
            -54.62356423197747,
            -54.644068210968655,
            -54.66096213080135,
            -54.68116199085895,
            -54.696775083236275,
            -54.714037307858845,
            -54.72530602442663,
            -54.736869930330286,
            -54.742553753048874,
            -54.74905456146855,
            -54.751330720748555,
            -54.756158820667196,
            -54.75720815545623,
            -54.76233162792606,
            -54.76443431285815,
            -54.77132858846171,
            -54.77583033335543,
            -54.785163011373115,
            -54.79218688525591,
            -54.80362115229172,
            -54.81240379507055,
            -54.82477458666295,
            -54.834073538680464,
            -54.8458995138796,
            -54.854419134423495,
            -54.86444776099532,
            -54.87117686623181,
            -54.87870160504699,
            -54.88319031029583,
            -54.888193057085,
            -54.89060664539748,
            -54.893532269292685,
            -54.89420181300839,
            -54.895251972144436,
            -54.89396588756598,
            -54.89252825930633,
            -54.88842177354533,
            -54.88355068005016,
            -54.87612942006527,
            -54.8680798291434,
            -54.858714500879366,
            -54.850191866189185,
            -54.8425393979952,
            -54.83804952475877,
            -54.83626534602068,
            -54.839340160889,
            -54.84501549675839,
            -54.8554118777887,
            -54.86628718854075,
            -54.880100345300875,
            -54.89170330547944,
            -54.904136268628285,
            -54.91245315025345,
            -54.920395794820934,
            -54.92386819188685,
            -54.92701296047464,
            -54.92705677826494,
            -54.9276442284022,
            -54.927201360666245,
            -54.92825506209504,
            -54.928643447706634,
            -54.931050651268684,
            -54.93221470585835,
            -54.93535487594308,
            -54.93730172095515,
            -54.94082828599292,
            -54.94330634668085,
            -54.947091430138144,
            -54.95006496019631,
            -54.954290786414006,
            -54.957778210647,
            -54.96222561599745,
            -54.96558014653883,
            -54.969250740254225,
            -54.97139366882644,
            -54.97335222569574,
            -54.973707705492004,
            -54.97371556291363,
            -54.972198539481965,
            -54.970156919380706,
            -54.966556844013894,
            -54.96226307450179,
            -54.95664871080174,
            -54.95068112494647,
            -54.94420042583155,
            -54.93815005706742,
            -54.93239132229295,
            -54.927539101484086,
            -54.923143610209294,
            -54.919551151948646,
            -54.916210913101374,
            -54.91352131687567,
            -54.911092342941146,
            -54.90946647669183,
            -54.90828132400538,
            -54.90808874614498,
            -54.908322242597016,
            -54.90949905092123,
            -54.91086978160814,
            -54.912928816897335,
            -54.91485668910117,
            -54.917025799348764,
            -54.91856711100957,
            -54.91964774969708,
            -54.919417856313515,
            -54.917936407718955,
            -54.91457317502563,
            -54.90948825496981,
            -54.902466164393786,
            -54.89392784310874,
            -54.88409815182437,
            -54.87364385083756,
            -54.86301318126149,
            -54.85286643071672,
            -54.84350625034828,
            -54.83526424958727,
            -54.82810764316802,
            -54.82202634854096,
            -54.816828694195905,
            -54.8125014369618,
            -54.808958574260025,
            -54.806313376761764,
            -54.80455006493605,
            -54.80377283121552,
            -54.803886325694904,
            -54.804897338506876,
            -54.806632680463956,
            -54.80906247103947,
            -54.812014016502985,
            -54.81546999285354,
            -54.81928757498427,
            -54.823489495045266,
            -54.828023501337434,
            -54.83303689750726,
            -54.83863916258043,
            -54.845099986370926,
            -54.85258291406449,
            -54.86128748091931,
            -54.871228353084135,
            -54.88241361766994,
            -54.894874080678505,
            -54.90890266988283,
            -54.924843709661324,
            -54.94301263203277,
            -54.96336119033557,
            -54.985466061442104,
            -55.00852989318329,
            -55.03167613310532,
            -55.054199662451765,
            -55.07580173824492,
            -55.09663349442114,
            -55.11717364278625,
            -55.13803217294339,
            -55.15969294040562,
            -55.18241389431442,
            -55.20611369454928,
            -55.23050857753972,
            -55.25511811137156,
            -55.279535924628746,
            -55.30341791360733,
            -55.32675296949036,
            -55.349714796760054,
            -55.37279351633157,
            -55.396447257295705,
            -55.42110812511533,
            -55.446809325973355,
            -55.47335049662782,
            -55.50016205451141,
            -55.5267588513717,
            -55.55269829648806,
            -55.57798765445562,
            -55.602749087692274,
            -55.6273511607117,
            -55.65185678057236,
            -55.67621241427435,
            -55.699907358941594,
            -55.72250795892412,
            -55.743500037034735,
            -55.76287595737217,
            -55.7807227845071,
            -55.797561813337225,
            -55.813667436125854,
            -55.829386274997,
            -55.84458901952385,
            -55.85922370965012,
            -55.87294879480076,
            -55.88573445118236,
            -55.897386152035125,
            -55.90802308786577,
            -55.91748344320761,
            -55.92587043511752,
            -55.93301320640042,
            -55.939159234676694,
            -55.9444199357468,
            -55.94938533979245,
            -55.95441793561369,
            -55.96014506872989,
            -55.96669188884603,
            -55.974263690191094,
            -55.98245971253926,
            -55.99103616875189,
            -55.99926236363335,
            -56.00676477691886,
            -56.01287158117813,
            -56.01746306515386,
            -56.020299757643876,
            -56.02180398652837,
            -56.022268035215795,
            -56.022478053013295,
            -56.02276381440741,
            -56.0236091306052,
            -56.024770811440845,
            -56.0261468687702,
            -56.027114157011525,
            -56.02755848933678,
            -56.02719523375101,
            -56.02640190760983,
            -56.02529575888162,
            -56.024378436021735,
            -56.023559590894415,
            -56.02297352225116,
            -56.02218746236901,
            -56.02125220342174,
            -56.01994591347566,
            -56.01874197561149,
            -56.017863498218226,
            -56.0180550251375,
            -56.01953858934557,
            -56.02280569214021,
            -56.02767432860212,
            -56.034231682255424,
            -56.04199000991409,
            -56.05089334994408,
            -56.060467026340945,
            -56.07079490741625,
            -56.08160787582517,
            -56.093197624497435,
            -56.10541580003332,
            -56.118539148386475,
            -56.13222601155743,
            -56.146461561588936,
            -56.16060590200179,
            -56.1745197865109,
            -56.18768581402718,
            -56.200353379988805,
            -56.21250897977128,
            -56.22483522437548,
            -56.23748500819494,
            -56.25099380503447,
            -56.26511467478575,
            -56.27995272476279,
            -56.29496808001404,
            -56.3102542056496,
            -56.3254744249757,
            -56.341022055435,
            -56.35676169326024,
            -56.37310555877912,
            -56.38975615300691,
            -56.40691230053153,
            -56.42413447278331,
            -56.44165140065813,
            -56.45918609275187,
            -56.47718947580712,
            -56.49551929223147,
            -56.51462516808985,
            -56.53419940788341,
            -56.55444841321496,
            -56.574804654318285,
            -56.59528209812878,
            -56.61519459558205,
            -56.63453276749618,
            -56.65265191976965,
            -56.669675096454334,
            -56.685155054357026,
            -56.69948428430078,
            -56.7124919004817,
            -56.7248068036591,
            -56.73638453644902,
            -56.74786501446818,
            -56.75910708210083,
            -56.7706181082955,
            -56.78211357304981,
            -56.79398622804269,
            -56.80583004883007,
            -56.817905474411866,
            -56.82965658443099,
            -56.841230143662834,
            -56.85205269684318,
            -56.8624003678474,
            -56.87194307188477,
            -56.8812375725181,
            -56.89011880117518,
            -56.8991240486461,
            -56.90784333855277,
            -56.91647286394775,
            -56.924296795530594,
            -56.931410874556846,
            -56.93724647384849,
            -56.94224981530844,
            -56.946248617664985,
            -56.9499878020158,
            -56.953372152100634,
            -56.95703262876298,
            -56.96061698172477,
            -56.964518252443405,
            -56.96822490511758,
            -56.97211497871109,
            -56.97576115645533,
            -56.97967722876549,
            -56.98355150820035,
            -56.98796070643077,
            -56.99256738000919,
            -56.99785522604713,
            -57.00331817653316,
            -57.00926294563173,
            -57.01502424267737,
            -57.02085858657845,
            -57.02617768423242,
            -57.03145571439182,
            -57.03638006337189,
            -57.04166151893861,
            -57.04705964662487,
            -57.05316169091913,
            -57.05941996309511,
            -57.06607987257489,
            -57.07233808681114,
            -57.078407587473684,
            -57.083674637563746,
            -57.088698222336845,
            -57.09321820121883,
            -57.09803418981047,
            -57.102937062542836,
            -57.10862453122539,
            -57.11469336522413,
            -57.121671857301095,
            -57.12904371921555,
            -57.13731156351948,
            -57.14595879117722,
            -57.15549510057587,
            -57.16537096608724,
            -57.176052280910184,
            -57.18693588285237,
            -57.198465128520816,
            -57.210027837259005,
            -57.222081663052954,
            -57.234016997630405,
            -57.24630192748802,
            -57.258331296542146,
            -57.270604837140866,
            -57.28255636856561,
            -57.29473689195719,
            -57.30660694642448,
            -57.31872406732099,
            -57.33053039930817,
            -57.3425781195749,
            -57.3543309336685,
            -57.366402357784786,
            -57.378325711911764,
            -57.39075661359089,
            -57.40320274865523,
            -57.41623416751061,
            -57.429234853325866,
            -57.44268738630959,
            -57.45594212941379,
            -57.46953257391264,
            -57.48287510400843,
            -57.49655364413321,
            -57.5099528719422,
            -57.52356964625919,
            -57.53668083866689,
            -57.54974055153675,
            -57.562082400714644,
            -57.57432473047169,
            -57.585994148991425,
            -57.597862933808614,
            -57.609478888907,
            -57.62151183950425,
            -57.63330126654985,
            -57.64530737325624,
            -57.65671894747747,
            -57.66796490105676,
            -57.67830719909857,
            -57.688324546729426,
            -57.6974404231454,
            -57.706378951446496,
            -57.71465122455285,
            -57.723025565364225,
            -57.73099704329432,
            -57.73928814053549,
            -57.747312914070946,
            -57.75571753805855,
            -57.76384816243615,
            -57.77232808335164,
            -57.78050262991481,
            -57.789017826965406,
            -57.797208111224464,
            -57.80567507818026,
            -57.8136548757774,
            -57.82165507335679,
            -57.8288560560536,
            -57.83581049020345,
            -57.84183245424606,
            -57.847674828966205,
            -57.85282427473287,
            -57.85813358285947,
            -57.86305634370154,
            -57.86832969273675,
            -57.87324325739959,
            -57.87842040532542,
            -57.883113351669536,
            -57.88800291599594,
            -57.89243931443238,
            -57.89720175858626,
            -57.90167621270289,
            -57.906629177317555,
            -57.91137279798946,
            -57.9166096728999,
            -57.92159096557671,
            -57.927011082287,
            -57.932132414656934,
            -57.93769434007875,
            -57.9430054381937,
            -57.94885923983999,
            -57.95460119115118,
            -57.96104697736564,
            -57.967520490443775,
            -57.97478565267359,
            -57.98207375947151,
            -57.99006154867455,
            -57.99790873390769,
            -58.006277259519244,
            -58.014351190067664,
            -58.02284961426697,
            -58.030997041579745,
            -58.03953039641706,
            -58.04764888832315,
            -58.05606894993055,
            -58.06398311740463,
            -58.07216265912903,
            -58.07988655286911,
            -58.08803269439559,
            -58.09594481444401,
            -58.10451019668464,
            -58.113009884999826,
            -58.12224236936134,
            -58.131395119579,
            -58.141222431449094,
            -58.150897134447355,
            -58.16119688248613,
            -58.17130024030595,
            -58.18197912056255,
            -58.19237608948493,
            -58.203235236503886,
            -58.21369210989544,
            -58.224527799715524,
            -58.23494044842836,
            -58.24578450446309,
            -58.25629811034035,
            -58.26734207231263,
            -58.278107194128594,
            -58.2893919383276,
            -58.300311988062525,
            -58.31161547744003,
            -58.322387136782275,
            -58.33337892088003,
            -58.34369958055521,
            -58.3541540335867,
            -58.36391011076548,
            -58.373842395702376,
            -58.3831617931672,
            -58.39276440820176,
            -58.40183525268512,
            -58.41122818542446,
            -58.42007691856559,
            -58.42921904427992,
            -58.43780582985473,
            -58.44673251481222,
            -58.45520219758362,
            -58.46413646727564,
            -58.47269966987824,
            -58.481732397788875,
            -58.49029220362914,
            -58.499146736402984,
            -58.5073347373229,
            -58.515677970497826,
            -58.52330375526733,
            -58.53113134036668,
            -58.538335682705366,
            -58.54584223483998,
            -58.55277281130404,
            -58.55999950084864,
            -58.566593033657504,
            -58.573421619344714,
            -58.57957843993902,
            -58.58598438744759,
            -58.59178180327267,
            -58.597936821663566,
            -58.60360853690678,
            -58.60976901533347,
            -58.615549817225656,
            -58.621892091432876,
            -58.62787136956561,
            -58.63438795732537,
            -58.640479442108195,
            -58.64704658352096,
            -58.653146151997376,
            -58.65972337614328,
            -58.66586582503206,
            -58.67253344192968,
            -58.67878499568502,
            -58.68553989671336,
            -58.691805120263155,
            -58.69848630934238,
            -58.704602702842266,
            -58.71111387229915,
            -58.7170883995008,
            -58.72352609919915,
            -58.72948910475247,
            -58.735952268262416,
            -58.741929890088755,
            -58.74837669982772,
            -58.75430339140584,
            -58.76070097430567,
            -58.76661569485946,
            -58.773075936698255,
            -58.7791327700676,
            -58.785808713461925,
            -58.79212788209317,
            -58.799100775763975,
            -58.805737456080365,
            -58.813055626679514,
            -58.82005893543638,
            -58.82776370896154,
            -58.83515030503748,
            -58.84321770636295,
            -58.85092249744878,
            -58.85925582529276,
            -58.86716666025548,
            -58.87564963689154,
            -58.88364835638862,
            -58.89216141185519,
            -58.9001287716648,
            -58.908564404495536,
            -58.91641996103433,
            -58.92473455010847,
            -58.93247101264189,
            -58.94067822299642,
            -58.94831473725965,
            -58.95643221783621,
            -58.963995802760415,
            -58.97208284600384,
            -58.9796821900084,
            -58.98789348660938,
            -58.995696108828206,
            -59.004161829083785,
            -59.012216300216515,
            -59.02088903368737,
            -59.0290780490245,
            -59.03782519956525,
            -59.046056092812435,
            -59.05485332101203,
            -59.0631550278081,
            -59.07203710883225,
            -59.080395655083485,
            -59.08926778965724,
            -59.097518012964905,
            -59.10618926915377,
            -59.11417560496078,
            -59.12257196710773,
            -59.130314908741596,
            -59.13853036386202,
            -59.146151177130314,
            -59.15428782456259,
            -59.161834822858744,
            -59.16987457812797,
            -59.17727181457966,
            -59.185102137581076,
            -59.19223251853736,
            -59.19976421400361,
            -59.206595957245824,
            -59.213871847375884,
            -59.22051783750791,
            -59.22769540499869,
            -59.23431303899265,
            -59.24150612964317,
            -59.248138930047645,
            -59.25532413594684,
            -59.261914182070555,
            -59.26904114927951,
            -59.275576538861316,
            -59.28267164267669,
            -59.289184725681444,
            -59.296239578872814,
            -59.30264383800164,
            -59.309490537057734,
            -59.315571389951,
            -59.32200923198424,
            -59.327640969572656,
            -59.333655721813216,
            -59.33893608952787,
            -59.34470649741714,
            -59.349848685394335,
            -59.35557984069525,
            -59.36075285136928,
            -59.36656631233746,
            -59.3718443744479,
            -59.37777119986364,
            -59.38314948803911,
            -59.38915877364169,
            -59.39459542618829,
            -59.40065270455227,
            -59.40613521736817,
            -59.41225623887888,
            -59.41782060437151,
            -59.42404597015296,
            -59.42972119340528,
            -59.43606016413089,
            -59.4418414372388,
            -59.448285665407866,
            -59.45417312251535,
            -59.46073148984442,
            -59.46673412272756,
            -59.473402680466776,
            -59.47949455977812,
            -59.48622943234769,
            -59.49236037083362,
            -59.499120255052105,
            -59.50526435049801,
            -59.51203406297956,
            -59.51817580265891,
            -59.52493061656781,
            -59.53104086521461,
            -59.53776458457443,
            -59.54386315943428,
            -59.5506258647107,
            -59.556827034189,
            -59.56376108464688,
            -59.570178320191204,
            -59.57734824444431,
            -59.58398750874062,
            -59.59135421373644,
            -59.598159978372635,
            -59.60567839977572,
            -59.61262761748917,
            -59.620288313686636,
            -59.62736271679047,
            -59.635115574700556,
            -59.64222298191806,
            -59.649940528465685,
            -59.65694176499677,
            -59.66450181578685,
            -59.6713179435142,
            -59.6787004671336,
            -59.685372187845566,
            -59.69266880698654,
            -59.699316387144734,
            -59.70664727563151,
            -59.713358771348894,
            -59.72075326939701,
            -59.727487871922335,
            -59.73484349820847,
            -59.74146744180408,
            -59.748660394928464,
            -59.755097616457405,
            -59.76211942147445,
            -59.768421528726144,
            -59.77535631248978,
            -59.78160330446775,
            -59.78850046025428,
            -59.79470489010527,
            -59.801553154218794,
            -59.80770356523603,
            -59.81450801860166,
            -59.82062791978138,
            -59.82741507555339,
            -59.833510712914496,
            -59.840248752013046,
            -59.84624682854505,
            -59.85283509974495,
            -59.858632083561076,
            -59.86498984818824,
            -59.87054520651305,
            -59.87667844395658,
            -59.88204007489859,
            -59.888028040321274,
            -59.89329215799782,
            -59.89923254146124,
            -59.904482588441276,
            -59.91043065148187,
            -59.915686527990424,
            -59.92162861330449,
            -59.926856719178886,
            -59.93275932910417,
            -59.937945600909124,
            -59.943824667956825,
            -59.94901062248811,
            -59.95491841926191,
            -59.96014664336974,
            -59.96610162380215,
            -59.97136266975295,
            -59.977333719413366,
            -59.98258731505907,
            -59.98853404740445,
            -59.993744408250464,
            -59.99963472069747,
            -60.00477277270137,
            -60.0105846751055,
            -60.01564308815684,
            -60.02139316348069,
            -60.02641421376485,
            -60.03216338923626,
            -60.03721039063945,
            -60.04300653372863,
            -60.04810112746688,
            -60.05394017190304,
            -60.05906494691583,
            -60.064932188366,
            -60.070087455743604,
            -60.076000707907184,
            -60.081214603267085,
            -60.08720121360993,
            -60.0924919045589,
            -60.09855965200272,
            -60.103930289128925,
            -60.11008540132035,
            -60.115549900042964,
            -60.12181191781119,
            -60.12738760864877,
            -60.13376134975512,
            -60.139432640730945,
            -60.145878138337764,
            -60.15158290600962,
            -60.15802142525106,
            -60.16367427731941,
            -60.17002622114934,
            -60.175567639318174,
            -60.18180780131251,
            -60.18725456188783,
            -60.19344041842441,
            -60.1988756128807,
            -60.20509161618301,
            -60.210574973995534,
            -60.21683767599442,
            -60.22234175423185,
            -60.22859467835034,
            -60.23406123261387,
            -60.24027009941484,
            -60.245703027502756,
            -60.25190790224039,
            -60.257365874373804,
            -60.263622170756236,
            -60.269138608361786,
            -60.275450357877,
            -60.28100370128738,
            -60.28733354496742,
            -60.29288159276045,
            -60.29918836660625,
            -60.30469282001056,
            -60.310939828431636,
            -60.31636499884091,
            -60.322519048944145,
            -60.32783725825154,
            -60.33387959217967,
            -60.33908303462118,
            -60.34501800359405,
            -60.3501234121276,
            -60.3559804368423,
            -60.36102821951506,
            -60.366854280679554,
            -60.371888886441226,
            -60.37771426715801,
            -60.382741511185905,
            -60.3885433734542,
            -60.393518011625545,
            -60.399243391437864,
            -60.404123981791024,
            -60.40975853628586,
            -60.414563520880186,
            -60.42015327358331,
            -60.42494145295606,
            -60.43054189229302,
            -60.43535224557533,
            -60.440979889544835,
            -60.445806894676586,
            -60.45143726412911,
            -60.456241835915854,
            -60.461824444688375,
            -60.46654938056897,
            -60.472027572004365,
            -60.476626428799115,
            -60.48197480179347,
            -60.486449350715404,
            -60.491697037177964,
            -60.496095616008155,
            -60.50129788971632,
            -60.50567088547182,
            -60.510865816911085,
            -60.51523883837497,
            -60.520443463312986,
            -60.52483073230237,
            -60.530059576558784,
            -60.534475612485345,
            -60.53974064418287,
            -60.5441920155583,
            -60.54949368471787,
            -60.55397587821487,
            -60.55930681266215,
            -60.56381102988004,
            -60.56916119451315,
            -60.57367585816564,
            -60.57903245540505,
            -60.58354531296582,
            -60.588898582336654,
            -60.593403669844214,
            -60.598749706208906,
            -60.60324223553454,
            -60.608572093437694,
            -60.61303926030988,
            -60.618341070047904,
            -60.62277951155773,
            -60.62806593260041,
            -60.63250541607698,
            -60.63781759287537,
            -60.64229764083302,
            -60.64765942583366,
            -60.65217941359428,
            -60.65756555530322,
            -60.6620863939074,
            -60.667459189602866,
            -60.6719599857459,
            -60.67732374194245,
            -60.681833214404655,
            -60.68723292681311,
            -60.69179949387746,
            -60.697275272535656,
            -60.7019219499978,
            -60.7074754286619,
            -60.71218243365452,
            -60.717774885804126,
            -60.72249009923457,
            -60.72806281174659,
            -60.73272917206871,
            -60.738234194419604,
            -60.74281796139917,
            -60.74823742917112,
            -60.75273471354457,
            -60.75807540079391,
            -60.762500696691106,
            -60.76778397059429,
            -60.77216593796065,
            -60.77742773432003,
            -60.7818063281187,
            -60.78708379822972,
            -60.79148408491139,
            -60.796782372366565,
            -60.80118699354799,
            -60.80647043535332,
            -60.81083590789032,
            -60.81606542172691,
            -60.82036690514368,
            -60.82553611462242,
            -60.82978320401741,
            -60.83491167002252,
            -60.83912616926925,
            -60.84423235969149,
            -60.8484260622886,
            -60.853513536540504,
            -60.85768164375432,
            -60.86273685632936,
            -60.86685854916039,
            -60.87185607310593,
            -60.87590638308804,
            -60.88082777053529,
            -60.88479911916539,
            -60.8896496277963,
            -60.89355716136342,
            -60.89835697310089,
            -60.902220028820146,
            -60.90698399187002,
            -60.91081261549927,
            -60.91554773497025,
            -60.9193491049086,
            -60.92406438397549,
            -60.92784970203473,
            -60.93255746113925,
            -60.93633888862043,
            -60.941050637914564,
            -60.94483873935384,
            -60.94956371314857,
            -60.95336468759113,
            -60.95810358442188,
            -60.961910300968306,
            -60.966647759782205,
            -60.9704389108154,
            -60.97515216618317,
            -60.97890843316469,
            -60.983584609017726,
            -60.98729988479921,
            -60.991937333520404,
            -60.99561212863837,
            -61.00021269245015,
            -61.003852179548026,
            -61.00842802562825,
            -61.0120538459296,
            -61.0166357864495,
            -61.020282682480854,
            -61.02490176244012,
            -61.02858906682861,
            -61.033248126723386,
            -61.03696287499736,
            -61.04163802842485,
            -61.04535378706054,
            -61.050023568653394,
            -61.05372930596566,
            -61.05839492955085,
            -61.06210241479897,
            -61.06678258931241,
            -61.070512159914784,
            -61.075223582346034,
            -61.078983546469374,
            -61.083722826846845,
            -61.087497826801275,
            -61.092239929713436,
            -61.0960007588879,
            -61.10071840695367,
            -61.104444878227405,
            -61.109127140805526,
            -61.11281607772391,
            -61.1174640626709,
            -61.121117040146565,
            -61.12573130914483,
            -61.12934906869676,
            -61.13393365770242,
            -61.13752626755004,
            -61.14209763310164,
            -61.14568505070977,
            -61.15026160407118,
            -61.153855687010456,
            -61.158439831806334,
            -61.162034198564136,
            -61.16661385563395,
            -61.170195266287095,
            -61.17475947004252,
            -61.17832090915234,
            -61.18286644168613,
            -61.18640696630973,
            -61.190933801163375,
            -61.1944527464712,
            -61.198958533416956,
            -61.202450727508975,
            -61.20692645262384,
            -61.21037917867876,
            -61.21480954361727,
            -61.21820818138907,
            -61.22258293457805,
            -61.22592489876893,
            -61.23025043035482,
            -61.23354929000581,
            -61.23784289999483,
            -61.24111495952921,
            -61.245388837658474,
            -61.248640844553535,
            -61.25289717359106,
            -61.25612881276064,
            -61.26036651131519,
            -61.26357708204017,
            -61.26779595677999,
            -61.2709857934867,
            -61.27518699043597,
            -61.278358535487236,
            -61.28254612805578,
            -61.28570440493916,
            -61.289882753487575,
            -61.29302937580143,
            -61.29719597319259,
            -61.30032454072874,
            -61.30447104507324,
            -61.30757400673286,
            -61.31169585379763,
            -61.314772001777975,
            -61.31886986188551,
            -61.3219193166494,
            -61.32599087904213,
            -61.329008970201734,
            -61.333049240699374,
            -61.336033833206294,
            -61.34004633354548,
            -61.34300733435352,
            -61.34700710897159,
            -61.349961422383224,
            -61.35396380646786,
            -61.35692252313395,
            -61.36093307013495,
            -61.363896734196615,
            -61.367912039379,
            -61.370875274404526,
            -61.374889629149585,
            -61.377848036268496,
            -61.38185952976382,
            -61.38481380794228,
            -61.388824979664456,
            -61.39177723912357,
            -61.39578717906647,
            -61.39873143218585,
            -61.40272866770402,
            -61.405650167168545,
            -61.40962034863919,
            -61.41250953993485,
            -61.41645062015416,
            -61.41931314960748,
            -61.423236000469814,
            -61.42608387709889,
            -61.429998041889085,
            -61.43283639135444,
            -61.43674305302648,
            -61.43957117783226,
            -61.4434701825504,
            -61.44628992825663,
            -61.45018512610876,
            -61.45300112480082,
            -61.45689632349157,
            -61.45971045133061,
            -61.463605105441765,
            -61.466414851680035,
            -61.47030493374947,
            -61.473105597318316,
            -61.47698629518037,
            -61.479773775022316,
            -61.48364251300154,
            -61.48641619138414,
            -61.49027422310943,
            -61.493035886066906,
            -61.4968836380564,
            -61.49963031892309,
            -61.5034603502853,
            -61.50618086252019,
            -61.50998036746613,
            -61.51266350427361,
            -61.51642554711303,
            -61.51906998762454,
            -61.52279859321046,
            -61.52541192286841,
            -61.52911637585986,
            -61.531707858952515,
            -61.53539670482936,
            -61.5379739354703,
            -61.541653694706284,
            -61.54422184120277,
            -61.54789569659327,
            -61.55045558054127,
            -61.554121997296306,
            -61.55667031191065,
            -61.56032503654741,
            -61.56285707406037,
            -61.56649494909242,
            -61.5690046133303,
            -61.572618288458024,
            -61.57509738292707,
            -61.57867918554339,
            -61.58112252807785,
            -61.58467147478855,
            -61.587082781237534,
            -61.590606257236814,
            -61.59299421809485,
            -61.596499519683654,
            -61.598868070997305,
            -61.60235515498389,
            -61.604701200537626,
            -61.608165715365146,
            -61.61048555329392,
            -61.613925965663,
            -61.61622075263051,
            -61.61964097952342,
            -61.6219167052492,
            -61.62532395816375,
            -61.62758793019148,
            -61.63098826199463,
            -61.63324433248672,
            -61.636638658541585,
            -61.63888528095808,
            -61.642270655433784,
            -61.64450513830329,
            -61.64788045079577,
            -61.65010344983037,
            -61.65347028288017,
            -61.65568239052152,
            -61.65903871405525,
            -61.66123457000989,
            -61.66457249430735,
            -61.66674383935749,
            -61.67005711532258,
            -61.672201577823074,
            -61.67549208185969,
            -61.67761483915086,
            -61.680889280659855,
            -61.68299686480517,
            -61.68626062060326,
            -61.68835717947913,
            -61.69161372266335,
            -61.6937027264247,
            -61.696955934223475,
            -61.69904158587907,
            -61.70229560623739,
            -61.70438138191466,
            -61.70763834503908,
            -61.709724401910634,
            -61.71298180195649,
            -61.71506275890688,
            -61.718312447509476,
            -61.7203785575691,
            -61.72361090725891,
            -61.725654816252586,
            -61.72886648535396,
            -61.73088938356664,
            -61.73408536624864,
            -61.73609393533728,
            -61.73928022653245,
            -61.74127778297409,
            -61.744454113349015,
            -61.7464372481398,
            -61.749598194675094,
            -61.751561013283464,
            -61.754701368545255,
            -61.75664005921005,
            -61.759757820184255,
            -61.76167227419954,
            -61.76476943807754,
            -61.76666362843544,
            -61.76974580543361,
            -61.771626154510706,
            -61.774699426593095,
            -61.776570673811136,
            -61.779637690597944,
            -61.78150039283646,
            -61.784559910143145,
            -61.78641152788674,
            -61.78945993033293,
            -61.79129569605934,
            -61.79432691208495,
            -61.79613955108997,
            -61.799145832344756,
            -61.80092834085885,
            -61.803904877538386,
            -61.80565560346559,
            -61.808604111905495,
            -61.81032732669561,
            -61.81325324671374,
            -61.814954068315274,
            -61.81786106974297,
            -61.81954136928453,
            -61.82242968584981,
            -61.82408874009709,
            -61.82695745890204,
            -61.828594876691504,
            -61.831444825749884,
            -61.83306294656541,
            -61.83589813806387,
            -61.83750209206226,
            -61.84032781703796,
            -61.84192170376694,
            -61.8447395277648,
            -61.84632183124459,
            -61.84912735194314,
            -61.85069220026189,
            -61.853479814607745,
            -61.85502354761568,
            -61.85779240811556,
            -61.859316688807624,
            -61.86206996568217,
            -61.863577984034315,
            -61.86631784118134,
            -61.867810277570975,
            -61.870536135367274,
            -61.87201178453658,
            -61.874722365643294,
            -61.87618024905413,
            -61.87887491774258,
            -61.880314707303114,
            -61.88299345743943,
            -61.88441562024985,
            -61.88707961549544,
            -61.88848617146989,
            -61.89113830760109,
            -61.89253289089897,
            -61.89517734053891,
            -61.89656438902935,
            -61.899205509740334,
            -61.90058876037733,
            -61.903228874535074,
            -61.90460841288664,
            -61.90724464267957,
            -61.90861464183482,
            -61.91123888656895,
            -61.91259054965363,
            -61.91519515028992,
            -61.916523541700926,
            -61.919107151389184,
            -61.92041420365788,
            -61.92298103097698,
            -61.92427166141229,
            -61.9268259817368,
            -61.92810296698809,
            -61.930645720486176,
            -61.931908462702395,
            -61.934437900066776,
            -61.93568414489165,
            -61.93819806771115,
            -61.93942624845242,
            -61.94192427561471,
            -61.94313542644809,
            -61.94562001485245,
            -61.94681745751452,
            -61.94929199406612,
            -61.95047830158235,
            -61.95294387655576,
            -61.95411858122729,
            -61.95657341153128,
            -61.95773407613683,
            -61.96017553862712,
            -61.96131966864492,
            -61.96374536242271,
            -61.9648705251244,
            -61.96727797460346,
            -61.96838184889908,
            -61.970769323924024,
            -61.97185112243391,
            -61.974218972404046,
            -61.97527992634011,
            -61.977629810719066,
            -61.978671402689294,
            -61.9810041985712,
            -61.982026561295086,
            -61.98434173343722,
            -61.98534400596824,
            -61.987640682806315,
            -61.98862239380439,
            -61.99090088363836,
            -61.991863456010634,
            -61.994126583213706,
            -61.995551483509736,
            -61.999120242699945,
            -62.00240828700258,
            -62.007825208054555,
            -62.01246513738387,
            -62.01832230754635,
            -62.0224941970627,
            -62.02728296301644,
            -62.030399645033484,
            -62.03467597041154,
            -62.03803524287069,
            -62.04298810928072,
            -62.04671918335257,
            -62.05088024405582,
            -62.05211814552273,
            -62.05215415408842,
            -62.048359018602,
            -62.04386077773323,
            -62.03727194791065,
            -62.032327265633946,
            -62.0274750637211,
            -62.025954857652124,
            -62.02535684909233,
            -62.02830231880899,
            -62.03176748347418,
            -62.038039861475454,
            -62.04370448064123,
            -62.05083029878472,
            -62.05583567400762,
            -62.060883593310024,
            -62.06277737458515,
            -62.064304472297486,
            -62.06298345623063,
            -62.06214340325737,
            -62.05956118280106,
            -62.05859233113246,
            -62.05675998288448,
            -62.057118313987225,
            -62.05677299215604,
            -62.05845502715032,
            -62.05887451847078,
            -62.06050528745327,
            -62.059893364797155,
            -62.05964821994982,
            -62.05675530738079,
            -62.054303048903385,
            -62.04987880369718,
            -62.04698640054339,
            -62.04333998310792,
            -62.04213320665548,
            -62.04057455835682,
            -62.04134448058511,
            -62.04143658026726,
            -62.043609412952065,
            -62.04518044773762,
            -62.04913738327987,
            -62.05279135813088,
            -62.05873921711347,
            -62.06374964592289,
            -62.06987692546584,
            -62.07373557414396,
            -62.07756035480285,
            -62.07853228871448,
            -62.07951651354736,
            -62.07818296388833,
            -62.07767250069644,
            -62.07559752912507,
            -62.075010077348544,
            -62.07331344152613,
            -62.07350886413984,
            -62.07289528383083,
            -62.074423118428626,
            -62.07524204205185,
            -62.078134796799674,
            -62.08012433160294,
            -62.08390715832059,
            -62.08655025634373,
            -62.09077193921231,
            -62.093642117504324,
            -62.09778655498033,
            -62.10013214423226,
            -62.103222788548756,
            -62.10404531104006,
            -62.10537311411419,
            -62.10454780733208,
            -62.10464904038007,
            -62.103191783261956,
            -62.10319394053365,
            -62.1019699566662,
            -62.10226432024406,
            -62.10123221462918,
            -62.10155936311704,
            -62.100477061891034,
            -62.1007530680168,
            -62.099638920756355,
            -62.0998584073326,
            -62.098572969768384,
            -62.09847065022971,
            -62.0967884192428,
            -62.096349052703744,
            -62.09457129373257,
            -62.09434639534936,
            -62.093060783315885,
            -62.093448913982606,
            -62.09271943956134,
            -62.09347651471985,
            -62.09290235024035,
            -62.09364858934371,
            -62.092967085083984,
            -62.09354317023074,
            -62.092603894431846,
            -62.09279722449894,
            -62.09134740783449,
            -62.09096762558678,
            -62.08901406292408,
            -62.088320194796594,
            -62.08630687966296,
            -62.08577597296737,
            -62.084044272476746,
            -62.08381704184482,
            -62.08235495353875,
            -62.08240315722585,
            -62.08127284248681,
            -62.081764658926,
            -62.08112959393283,
            -62.08207209232426,
            -62.08169431430153,
            -62.08263747365307,
            -62.08203436939569,
            -62.082656162373276,
            -62.08178903826384,
            -62.082287670225796,
            -62.081404355556046,
            -62.08185355148221,
            -62.080729708205745,
            -62.08065559950998,
            -62.07878940461659,
            -62.07793697993384,
            -62.075514233022645,
            -62.07453620861117,
            -62.072507018421476,
            -62.072380976061126,
            -62.071484003896074,
            -62.07253671905153,
            -62.07265412804202,
            -62.07439410521697,
            -62.074791311025855,
            -62.07639347675667,
            -62.07629905047892,
            -62.07719227522029,
            -62.076361699474646,
            -62.07671255607801,
            -62.0757134029952,
            -62.07637927593775,
            -62.07613958306004,
            -62.077885618358934,
            -62.07882247320545,
            -62.08165377585314,
            -62.08343498842458,
            -62.08682371374897,
            -62.08888309193525,
            -62.09230882827836,
            -62.094187955814135,
            -62.097222520997455,
            -62.09851952775503,
            -62.100825267503055,
            -62.10136526189629,
            -62.10301257438714,
            -62.103132397840184,
            -62.104654380754894,
            -62.10492692838557,
            -62.1067772809106,
            -62.10742255821341,
            -62.10956488423196,
            -62.11034925823285,
            -62.112439765415246,
            -62.112983974487484,
            -62.11464494982051,
            -62.114581691049615,
            -62.11548115144594,
            -62.11456438545723,
            -62.11462648790175,
            -62.11301304578613,
            -62.11264138293681,
            -62.11090431242973,
            -62.11070921964197,
            -62.1093506953443,
            -62.10962244313488,
            -62.10871107366228,
            -62.1093395554013,
            -62.10868273246211,
            -62.10945533986124,
            -62.108857202320735,
            -62.10959021686546,
            -62.10887145254404,
            -62.10940594590984,
            -62.10845904171188,
            -62.108785601257274,
            -62.10769895252349,
            -62.10797645393368,
            -62.106900716085825,
            -62.10720505139076,
            -62.10611402416328,
            -62.10634188836351,
            -62.10513505492436,
            -62.10525786139122,
            -62.10401614128271,
            -62.10419861632109,
            -62.10309822078194,
            -62.10345670385101,
            -62.102509648163135,
            -62.102968857861086,
            -62.1020596978242,
            -62.102526044075674,
            -62.1016105961746,
            -62.102082458556666,
            -62.10117096531301,
            -62.10163279311456,
            -62.10068669754885,
            -62.10109012983315,
            -62.100095541733104,
            -62.10048300117477,
            -62.099538467897546,
            -62.10004184224072,
            -62.09927146727661,
            -62.09998440034345,
            -62.09943525462022,
            -62.10036316308395,
            -62.09999713585724,
            -62.10105481940526,
            -62.10073062207537,
            -62.101725407316195,
            -62.10123253714263,
            -62.10199253824783,
            -62.10126622314362,
            -62.1018768184746,
            -62.101146309691885,
            -62.10192458309555,
            -62.10149996192641,
            -62.10266365299851,
            -62.10262119209967,
            -62.10410875076957,
            -62.10429923647901,
            -62.10593102901235,
            -62.10619203821397,
            -62.10783359715008,
            -62.10805183398486,
            -62.109593710506836,
            -62.109666106134576,
            -62.11102691299847,
            -62.110918871311355,
            -62.11212502803604,
            -62.111911002835285,
            -62.113058167375826,
            -62.11281589517589,
            -62.11394597078392,
            -62.11368337461431,
            -62.114793843629805,
            -62.11452378917243,
            -62.11565334370501,
            -62.11543001753193,
            -62.11662156847497,
            -62.116452359762675,
            -62.117668442828055,
            -62.117481937582326,
            -62.11864224979399,
            -62.118368920698494,
            -62.119426768625075,
            -62.1190374986269,
            -62.11997443377928,
            -62.11946281699571,
            -62.120292792384056,
            -62.11971393333882,
            -62.120537498025236,
            -62.12002869971422,
            -62.12098351480425,
            -62.12063991326378,
            -62.12174133515111,
            -62.12148806869744,
            -62.122589258911816,
            -62.122246509406445,
            -62.123179447191795,
            -62.12262016874739,
            -62.123314168789214,
            -62.12251986480378,
            -62.12300358761059,
            -62.122044646794485,
            -62.12242989101129,
            -62.12145380749288,
            -62.12191033460254,
            -62.12108021138455,
            -62.12173364186893,
            -62.1211108336448,
            -62.12194962786574,
            -62.12146226413523,
            -62.122377997501864,
            -62.1219100775995,
            -62.12279682919355,
            -62.12226160049133,
            -62.12305178020475,
            -62.12240376025978,
            -62.12308046278422,
            -62.122342193288134,
            -62.12297298411025,
            -62.12224856721462,
            -62.12295243193222,
            -62.12234248780902,
            -62.12317348094699,
            -62.12267133258372,
            -62.12356579581755,
            -62.1230725544863,
            -62.12391955845558,
            -62.12333420377558,
            -62.124053264617686,
            -62.12332066140962,
            -62.12388691623215,
            -62.12301686933105,
            -62.123484951113845,
            -62.12257418499931,
            -62.12307542609207,
            -62.12226065721182,
            -62.12290686970557,
            -62.122246590730605,
            -62.12303048949072,
            -62.122465288189446,
            -62.12329847281849,
            -62.122747590259024,
            -62.123577312181425,
            -62.12302713165611,
            -62.12387043032179,
            -62.12335391936441,
            -62.12424564113258,
            -62.123789827120014,
            -62.12474891042601,
            -62.12436348870831,
            -62.12539202003358,
            -62.125068053006935,
            -62.12614450694383,
            -62.12584967959811,
            -62.126936248232475,
            -62.12663740280848,
            -62.12771234150224,
            -62.12740145633441,
            -62.128467193261365,
            -62.12814960061341,
            -62.12921122882499,
            -62.12889135697819,
            -62.12995911097118,
            -62.12965690653402,
            -62.13076048395521,
            -62.130506187660956,
            -62.13166183665313,
            -62.131446136777804,
            -62.13261317454592,
            -62.132374734917015,
            -62.13348677187263,
            -62.13317618033407,
            -62.13421355936579,
            -62.13384322454777,
            -62.13484194107452,
            -62.13445530211391,
            -62.13545256155214,
            -62.13507096738271,
            -62.136070093933434,
            -62.13568147620651,
            -62.13665875290183,
            -62.13623306317631,
            -62.13715630299655,
            -62.13666619662351,
            -62.137519992747016,
            -62.136967809959266,
            -62.13777517859984,
            -62.13719770036428,
            -62.13800086444148,
            -62.13743084948627,
            -62.13824688383255,
            -62.137684263018166,
            -62.138504299829485,
            -62.137943874428714,
            -62.138774148501106,
            -62.13823693887691,
            -62.13910348905886,
            -62.13861024447574,
            -62.13951459746519,
            -62.13904420434597,
            -62.139944997755705,
            -62.139446295175404,
            -62.14029573331169,
            -62.13973325878063,
            -62.1405155269161,
            -62.13989239511821,
            -62.140628538896514,
            -62.139978659594625,
            -62.1407097567391,
            -62.14007383201976,
            -62.140830411811365,
            -62.14022087026906,
            -62.14099173124504,
            -62.140376295923296,
            -62.141117605813605,
            -62.14045513896707,
            -62.141144111063745,
            -62.14043750139549,
            -62.14110452369507,
            -62.14040135684264,
            -62.14109936976046,
            -62.14044502413669,
            -62.14120400371185,
            -62.14061261849148,
            -62.141432465140824,
            -62.140895896662755,
            -62.14176230991846,
            -62.141263146857455,
            -62.14215504600385,
            -62.14167021319724,
            -62.1425641260184,
            -62.1420725521955,
            -62.14295267137677,
            -62.14244474919822,
            -62.14330871506558,
            -62.14278883106105,
            -62.143648465814465,
            -62.1431358584473,
            -62.14401693929618,
            -62.14353991530635,
            -62.1444667163537,
            -62.14403673926579,
            -62.14500179542649,
            -62.144590681119794,
            -62.145551312532376,
            -62.145113332767515,
            -62.14603511597788,
            -62.145557894326366,
            -62.14645489017397,
            -62.1459747306451,
            -62.14689490636769,
            -62.14645914841894,
            -62.14743740300898,
            -62.147062956252476,
            -62.14809565412002,
            -62.14776178704041,
            -62.14881526081913,
            -62.14848178906395,
            -62.14951537670322,
            -62.14914715104074,
            -62.150136388571525,
            -62.149722177185424,
            -62.15066934139451,
            -62.15022126746971,
            -62.151143485465106,
            -62.150678267539355,
            -62.15158871559562,
            -62.151115592939,
            -62.152021203066916,
            -62.15154677263434,
            -62.15245435724766,
            -62.15198363441673,
            -62.15289364596764,
            -62.152419840321244,
            -62.153318915694584,
            -62.15282549842904,
            -62.15370015737197,
            -62.153182254019214,
            -62.15403953015638,
            -62.15351515437123,
            -62.15437923833858,
            -62.15387265394493,
            -62.15476091480657,
            -62.154279369329714,
            -62.15518671150347,
            -62.154715108570116,
            -62.155619140419084,
            -62.15513288841755,
            -62.156011750787805,
            -62.15549641909178,
            -62.156346950896165,
            -62.155810993705785,
            -62.15665176229406,
            -62.15611757917186,
            -62.156968596329236,
            -62.1564466739933,
            -62.15730601191529,
            -62.15678270296512,
            -62.157630116010154,
            -62.15708576079213,
            -62.15790877463836,
            -62.15734205804153,
            -62.15815062012782,
            -62.15757981281431,
            -62.15839562580705,
            -62.157841291867165,
            -62.158679945068165,
            -62.15815081113719,
            -62.159013297251605,
            -62.15850312652281,
            -62.15937716838493,
            -62.15886994855684,
            -62.159738461033534,
            -62.15921924290176,
            -62.1600715052499,
            -62.159535063632696,
            -62.160370620234005,
            -62.15981991694924,
            -62.16064341945801,
            -62.16008398447391,
            -62.1609021361071,
            -62.16034239108956,
            -62.161166014206074,
            -62.16061780413038,
            -62.161458004759425,
            -62.16092832167491,
            -62.16178628740178,
            -62.161269902103726,
            -62.16213620704753,
            -62.161622851307605,
            -62.16249023291287,
            -62.16197807253113,
            -62.16285058730859,
            -62.16234813763777,
            -62.16323585860238,
            -62.16275230766383,
            -62.163661014713036,
            -62.16319827736922,
            -62.164125497925866,
            -62.16367795883918,
            -62.16461573275144,
            -62.164174879334496,
            -62.16511547246261,
            -62.164675571489134,
            -62.16561573617883,
            -62.165175168257576,
            -62.16611356996216,
            -62.16566906639053,
            -62.16659945621383,
            -62.1661416857007,
            -62.16705364937879,
            -62.16657395814399,
            -62.16746383572929,
            -62.16696529384514,
            -62.16784307397812,
            -62.167340475929045,
            -62.168222795678055,
            -62.167731335699884,
            -62.16862955908628,
            -62.16815566116365,
            -62.169071117267436,
            -62.168611741465725,
            -62.169537749280174,
            -62.16908368332346,
            -62.1700093449676,
            -62.16954951344861,
            -62.170464723829355,
            -62.16999164458,
            -62.170892290981556,
            -62.1704058484418,
            -62.17129546784594,
            -62.170802282643955,
            -62.17168961542842,
            -62.17119936742788,
            -62.172093682228585,
            -62.17161337459855,
            -62.17251761024352,
            -62.17204437845013,
            -62.17294933422107,
            -62.17246848138176,
            -62.17335676566116,
            -62.17285197563838,
            -62.173712742736654,
            -62.1731814036587,
            -62.17402175042206,
            -62.17347898042017,
            -62.17431917451054,
            -62.173785981815215,
            -62.174643722633796,
            -62.17413163509287,
            -62.17501038097216,
            -62.17451533369578,
            -62.17540432525009,
            -62.174911799538236,
            -62.175795179560986,
            -62.17529124638796,
            -62.176159251741474,
            -62.17563968386628,
            -62.17649389277157,
            -62.175964586413336,
            -62.17681353194237,
            -62.176283073087085,
            -62.177133867666875,
            -62.17660675138941,
            -62.17746122347097,
            -62.176937054141916,
            -62.177793114721744,
            -62.17726872002144,
            -62.17812247210863,
            -62.17759383284454,
            -62.1784420031025,
            -62.1779076256163,
            -62.17875180119352,
            -62.17821673026923,
            -62.179065467220475,
            -62.17854020229804,
            -62.17940410181091,
            -62.178896932904074,
            -62.179779981150176,
            -62.17928978661189,
            -62.18018552100052,
            -62.179702172234364,
            -62.18059838305564,
            -62.18011045455084,
            -62.18099852004228,
            -62.18050213985786,
            -62.18138364929188,
            -62.18088524835417,
            -62.18176992530616,
            -62.18127962122754,
            -62.18217540076792,
            -62.18169650481593,
            -62.18260123505435,
            -62.18212667379307,
            -62.18303027024831,
            -62.18254957982133,
            -62.18344369813508,
            -62.182952266727106,
            -62.18383671723401,
            -62.1833380839008,
            -62.184219189404594,
            -62.18372087961556,
            -62.18460631524942,
            -62.184115171491825,
            -62.185010323735916,
            -62.184530016258925,
            -62.18543633011488,
            -62.184966253831334,
            -62.18588068365371,
            -62.1854159089417,
            -62.18633168672158,
            -62.18586445591641,
            -62.18677351301716,
            -62.18629645125513,
            -62.187193320486216,
            -62.18670370214004,
            -62.18758934272497,
            -62.187091603305994,
            -62.18797336281164,
            -62.187476027711796,
            -62.188361604579995,
            -62.187869643038354,
            -62.18875988823242,
            -62.18827009894559,
            -62.18915867650789,
            -62.18866364704468,
            -62.18954429922099,
            -62.18904059445694,
            -62.18991386883299,
            -62.18940550454768,
            -62.190278114354186,
            -62.189772555621936,
            -62.1906511863477,
            -62.19015294759071,
            -62.191039099072384,
            -62.19054693474764,
            -62.1914368922826,
            -62.1909461178031,
            -62.19183500700039,
            -62.19134189277641,
            -62.19222742173972,
            -62.19173117063851,
            -62.19261355382347,
            -62.19211450761332,
            -62.19299380571368,
            -62.1924912399566,
            -62.193366390179506,
            -62.192859225956134,
            -62.193729860714306,
            -62.193218663552784,
            -62.19408622174912,
            -62.19357281954894,
            -62.19443884802978,
            -62.19392404504441,
            -62.19478846626446,
            -62.19427163476101,
            -62.195133977004396,
            -62.19461546086603,
            -62.195477501839825,
            -62.19496051957032,
            -62.195826593106595,
            -62.19531577982287,
            -62.1961897581631,
            -62.1956873693246,
            -62.196569058548334,
            -62.196072492271696,
            -62.19695711977402,
            -62.19646058244243,
            -62.19734249991747,
            -62.196841810892074,
            -62.19771920442741,
            -62.19721507191762,
            -62.19809080226403,
            -62.19758707644954,
            -62.19846485644112,
            -62.19796401075164,
            -62.198844599281756,
            -62.198345802586694,
            -62.19922738773812,
            -62.19872870008994,
            -62.19960995965243,
            -62.19911099956982,
            -62.199992537942656,
            -62.19949439174343,
            -62.20037739791913,
            -62.199880798002134,
            -62.20076544952071,
            -62.20027005935783,
            -62.20115582169211,
            -62.200661403655786,
            -62.20154856733184,
            -62.20105625625396,
            -62.201946437446615,
            -62.20145806635506,
            -62.20235247240988,
            -62.20186812532849,
            -62.20276521437502,
            -62.202281792111435,
            -62.203177425009244,
            -62.202690560242885,
            -62.20358123374242,
            -62.20308895025127,
            -62.20397468715465,
            -62.20347866887047,
            -62.20436222982146,
            -62.20386536607957,
            -62.20474898918309,
            -62.20425241862865,
            -62.20513612039131,
            -62.204639150664036,
            -62.205522144187945,
            -62.20502446322497,
            -62.20590732441585,
            -62.20541037158656,
            -62.20629514413293,
            -62.20580099372294,
            -62.206689173065705,
            -62.20619829326875,
            -62.20708903607751,
            -62.2065995088889,
            -62.20749016525069,
            -62.20699936076715,
            -62.20788785756154,
            -62.207394743209804,
            -62.208281125914,
            -62.20778654996917,
            -62.20867195423954,
            -62.208176755897966,
            -62.20906134579809,
            -62.208564909203695,
            -62.209447523945116,
            -62.20894856389616,
            -62.2098282710539,
            -62.209326480146466,
            -62.21020370864331,
            -62.209699991641585,
            -62.21057587724497,
            -62.21007116587215,
            -62.21094632575272,
            -62.21044081559536,
            -62.21131527290005,
            -62.21080905188946,
            -62.21168326014666,
            -62.211177341243186,
            -62.212052785298894,
            -62.21154898256939,
            -62.212427274151175,
            -62.21192667339144,
            -62.21280786385266,
            -62.21230945614321,
            -62.213191541960626,
            -62.21269281522673,
            -62.213573377295994,
            -62.21307255096049,
            -62.213950904527046,
            -62.213448350202924,
            -62.21432573208059,
            -62.213822954449725,
            -62.21470061761033,
            -62.214198178002555,
            -62.21507583972255,
            -62.21457281357941,
            -62.21544929116938,
            -62.214944759995696,
            -62.21581983419624,
            -62.215314465658714,
            -62.21618970584781,
            -62.21568560758735,
            -62.216563298276625,
            -62.216062390831645,
            -62.2169437629231,
            -62.21644638041897,
            -62.21733088730339,
            -62.216835873251206,
            -62.21772200483696,
            -62.217227918981415,
            -62.21811444273035,
            -62.21762044027889,
            -62.21850676697914,
            -62.21801244923405,
            -62.21889821931593,
            -62.218403256135815,
            -62.219288253063496,
            -62.21879265974299,
            -62.21967728627611,
            -62.21918181131215,
            -62.220067050677386,
            -62.219572566812644,
            -62.22045886009903,
            -62.219965063074994,
            -62.22085128218713,
            -62.220356353826155,
            -62.22124040567609,
            -62.220742487310176,
            -62.22162333652603,
            -62.22112257310634,
            -62.22200172956769,
            -62.22150077881079,
            -62.222381587656315,
            -62.2218838266254,
            -62.22276895054883,
            -62.222275831985655,
            -62.223165126431404,
            -62.222675063841145,
            -62.22356577848704,
            -62.22307553254905,
            -62.223964545893544,
            -62.2234716797249,
            -62.22435758718853,
            -62.223861744635435,
            -62.22474512418599,
            -62.22424744405181,
            -62.22512969964314,
            -62.22463153032088,
            -62.22551378120793,
            -62.225015929479625,
            -62.22589863346218,
            -62.22540123714079,
            -62.22628421087739,
            -62.2257867939058,
            -62.22666932583591,
            -62.22617100953726,
            -62.227052250042505,
            -62.22655235547946,
            -62.227432062136465,
            -62.226930882826856,
            -62.227809984386866,
            -62.22730896985861,
            -62.22818919284341,
            -62.22769002331382,
            -62.22857254556962,
            -62.22807565038312,
            -62.2289598876976,
            -62.22846382892386,
            -62.22934769724704,
            -62.22885026913652,
            -62.22973192215772,
            -62.229232052179384,
            -62.23011143901315,
            -62.22960998258156,
            -62.23048863711065,
            -62.22998728511445,
            -62.230866641916506,
            -62.23036617444216,
            -62.23124622197636,
            -62.23074590929496,
            -62.23162546190301,
            -62.23112404927465,
            -62.23200215744501,
            -62.23149927512404,
            -62.232376287546515,
            -62.23187292065993,
            -62.232750287599615,
            -62.23224804067055,
            -62.233127247794165,
            -62.23262725568572,
            -62.23350894137736,
            -62.23301135108801,
            -62.23389517743292,
            -62.23339930883681,
            -62.23428429281676,
            -62.23378899011746,
            -62.23467384043127,
            -62.23417779570652,
            -62.23506130905978,
            -62.234563585389786,
            -62.235445287692855,
            -62.2349459781974,
            -62.235826600465536,
            -62.23532693857751,
            -62.236208007101574,
            -62.23570946167898,
            -62.236592048945596,
            -62.23609503050273,
            -62.236978762476156,
            -62.23648220256813,
            -62.2373655759959,
            -62.236867910666916,
            -62.23774972944124,
            -62.237250420604,
            -62.238131007435925,
            -62.23763114582867,
            -62.238512148972156,
            -62.238013545867794,
            -62.23889652256929,
            -62.23840017631994,
            -62.2392853274044,
            -62.23879072346992,
            -62.23967692239277,
            -62.2391826866187,
            -62.24006856357167,
            -62.23957361296838,
            -62.240458493404844,
            -62.23996255106224,
            -62.240846498167315,
            -62.24034978169004,
            -62.241233090206464,
            -62.24073583941363,
            -62.24161870701792,
            -62.2411210667364,
            -62.24200363089666,
            -62.24150575048434,
            -62.242388158584504,
            -62.24189016577274,
            -62.242772475085914,
            -62.2422743460739,
            -62.24315646497968,
            -62.24265809528703,
            -62.24354000702137,
            -62.24304153918613,
            -62.243923613726906,
            -62.24342561005384,
            -62.24430850760791,
            -62.243811561622,
            -62.24469560212129,
            -62.244199634529295,
            -62.24508423953351,
            -62.24458827896835,
            -62.24547222827245,
            -62.24497510188568,
            -62.24585752023077,
            -62.24535885683836,
            -62.24623995938106,
            -62.2457404630851,
            -62.24662126544146,
            -62.24612196148166,
            -62.24700325736059,
            -62.246504503483,
            -62.24738616687737,
            -62.24688742281671,
            -62.247768686604665,
            -62.24726918601058,
            -62.248149511852006,
            -62.24764907435633,
            -62.24852869819619,
            -62.248027889362255,
            -62.24890758236154,
            -62.248407196059425,
            -62.24928762771475,
            -62.24878812679476,
            -62.249669510908475,
            -62.2491709269703,
            -62.25005314013019,
            -62.24955529147196,
            -62.25043808731209,
            -62.24994068792305,
            -62.25082369940037,
            -62.25032629464519,
            -62.251209000612626,
            -62.250711049086576,
            -62.25159300370368,
            -62.25109422924336,
            -62.25197542696048,
            -62.25147608548455,
            -62.2523570082782,
            -62.251857681993826,
            -62.25273887025996,
            -62.252239930000314,
            -62.25312149682142,
            -62.25262280618994,
            -62.253504438927216,
            -62.253005644599504,
            -62.25388710813792,
            -62.25338819428084,
            -62.25426975603258,
            -62.253771205392496,
            -62.254653453779405,
            -62.25415578394676,
            -62.2550390024806,
            -62.254542179677614,
            -62.25542598140286,
            -62.25492938714955,
            -62.255813041431196,
            -62.255316044385346,
            -62.25619914150872,
            -62.25570164356713,
            -62.25658437948934,
            -62.25608676931461,
            -62.256969598674104,
            -62.25647223544182,
            -62.25735533609375,
            -62.25685816012789,
            -62.25774127740059,
            -62.257243911818996,
            -62.25812665877046,
            -62.25762879777647,
            -62.25851101699862,
            -62.25801266287089,
            -62.258894501781796,
            -62.258395892778246,
            -62.25927764328574,
            -62.25877908328861,
            -62.25966105564737,
            -62.25916285958412,
            -62.26004537061899,
            -62.25954784804367,
            -62.26043114159682,
            -62.2599344263799,
            -62.26081843467272,
            -62.260322238745104,
            -62.26120643288968,
            -62.26071006849961,
            -62.261593707006035,
            -62.26109652572818,
            -62.261979195982015,
            -62.26148109382804,
            -62.26236303355581,
            -62.26186450076672,
            -62.26274633760114,
            -62.26224796437374,
            -62.263130107213314,
            -62.26263203007839,
            -62.26351431951327,
            -62.263016158679385,
            -62.26389811122206,
            -62.263399431154376,
            -62.264280792640605,
            -62.26378158441798,
            -62.264662612926756,
            -62.264163315859975,
            -62.26504454183102,
            -62.26454563977342,
            -62.26542740792727,
            -62.26492905566077,
            -62.265811318911524,
            -62.2653133338898,
            -62.26619581650692,
            -62.26569792613874,
            -62.26658037977045,
            -62.26608240157154,
            -62.26696469111863,
            -62.26646652783367,
            -62.267348583264365,
            -62.26685018116131,
            -62.267731992221044,
            -62.267233383317375,
            -62.268115053434585,
            -62.26761638785024,
            -62.26849809606548,
            -62.267999525038725,
            -62.26888134545313,
            -62.26838282932099,
            -62.26926460005118,
            -62.2687658936046,
            -62.26964735657386,
            -62.269148278909434,
            -62.27002941950242,
            -62.26953016416288,
            -62.27041138744841,
            -62.269912498423054,
            -62.27079437842475,
            -62.270296329527774,
            -62.27117911457722,
            -62.27068187371055,
            -62.27156523063358,
            -62.27106824943598,
            -62.27195151386879,
            -62.2714541623518,
            -62.27233685482095,
            -62.27183888267712,
            -62.27272100923881,
            -62.27222263044793,
            -62.2731045467559,
            -62.272606150731164,
            -62.27348820126205,
            -62.27299002331218,
            -62.27387231169106,
            -62.27337433713796,
            -62.27425675957011,
            -62.27375884006646,
            -62.274641238679166,
            -62.274143229088885,
            -62.27502549093039,
            -62.27452730784521,
            -62.27540939845096,
            -62.27491105581602,
            -62.27579306243141,
            -62.275294723681874,
            -62.27617688359657,
            -62.27567883887037,
            -62.27656143640983,
            -62.276063917654795,
            -62.276947049656705,
            -62.27644999639052,
            -62.27733341566328,
            -62.276836443323695,
            -62.2777196888941,
            -62.27722235504818,
            -62.27810509964312,
            -62.27760724534698,
            -62.27848953684285,
            -62.27799137136103,
            -62.27887352824042,
            -62.27837537613426,
            -62.27925764869575,
            -62.2787596250102,
            -62.279641971861516,
            -62.27914391400041,
            -62.28002610739532,
            -62.279527806954434,
            -62.28040972612591,
            -62.279911190443684,
            -62.280792980488954,
            -62.28029445071583,
            -62.28117639889894,
            -62.28067813535643,
            -62.28156042410129,
            -62.2810625012918,
            -62.28194508943065,
            -62.28144738136968,
            -62.28233008090444,
            -62.28183238709627,
            -62.28271500123584,
            -62.28221715563714,
            -62.283099549120514,
            -62.28260145213967,
            -62.28348356476725,
            -62.28298519762756,
            -62.283867067670236,
            -62.28336852343135,
            -62.28425030355063,
            -62.28375176892023,
            -62.284633652595126,
            -62.28413528175466,
            -62.285017344608995,
            -62.28451910770451,
            -62.285401212655856,
            -62.284902893612525,
            -62.28578480118568,
            -62.28528620148905,
            -62.28616782188614,
            -62.285668994688464,
            -62.286550533807215,
            -62.28605179865839,
            -62.2869336235867,
            -62.28643531631313,
            -62.28731764819822,
            -62.28681983624294,
            -62.287702563098726,
            -62.28720499643464,
            -62.28808777675358,
            -62.28759010389111,
            -62.28847264128555,
            -62.287974667388696,
            -62.28885689311012,
            -62.288358654856104,
            -62.289240688428954,
            -62.288742335086894,
            -62.28962432444495,
            -62.28912597075887,
            -62.29000798967436,
            -62.289509673681174,
            -62.2903917343187,
            -62.28989345901102,
            -62.29077556032839,
            -62.29027732402818,
            -62.291159460827956,
            -62.29066124988025,
            -62.29154340556428,
            -62.29104520395629,
            -62.29192738123672,
            -62.29142921906285,
            -62.29231148354113,
            -62.29181345561775,
            -62.29269590833735,
            -62.292198098330104,
            -62.293080766437505,
            -62.292583132810755,
            -62.293465891821086,
            -62.29296825323394,
            -62.293850894741915,
            -62.29335306527422,
            -62.294235470028894,
            -62.293737421699305,
            -62.294619663454355,
            -62.294121541908396,
            -62.29500380316743,
            -62.29450576965643,
            -62.29538814949558,
            -62.29489021170773,
            -62.295772626942885,
            -62.29527463743971,
            -62.29615692033216,
            -62.29565874136657,
            -62.29654082651869,
            -62.29604248430863,
            -62.29692448871971,
            -62.29642616161879,
            -62.297308286060876,
            -62.296810153420175,
            -62.29769251895238,
            -62.297194629085276,
            -62.29807720483529,
            -62.29757946986793,
            -62.298462126890136,
            -62.29796440766831,
            -62.298847010914,
            -62.2983491908176,
            -62.299231646654526,
            -62.29873365431006,
            -62.29961591844981,
            -62.299117734971425,
            -62.29999982373247,
            -62.299501499429354,
            -62.300383499309845,
            -62.29988514497785,
            -62.300767173867854,
            -62.300268891416366,
            -62.30115101068093,
            -62.3006528070765,
            -62.301534965994165,
            -62.30103674718154,
            -62.30191883732585,
            -62.301420512133,
            -62.30230249508592,
            -62.30180409167742,
            -62.30268606633299,
            -62.30218773059249,
            -62.30306985538308,
            -62.30257171917591,
            -62.30345405995918,
            -62.302956111390486,
            -62.30383857231002,
            -62.303340663148234,
            -62.30422307245121,
            -62.30372505284764,
            -62.30460731261652,
            -62.30410915251412,
            -62.30499130146903,
            -62.304493083203056,
            -62.30537522396107,
            -62.30487703337971,
            -62.30575921727417,
            -62.3052610578361,
            -62.30614324720593,
            -62.30564505592045,
            -62.306527183272934,
            -62.30602890928167,
            -62.30691095273137,
            -62.30641260781224,
            -62.30729460916555,
            -62.306796255092536,
            -62.3076782874195,
            -62.30717999854759,
            -62.30806213328642,
            -62.30756397404007,
            -62.30844626433923,
            -62.30794827257736,
            -62.30883072964689,
            -62.308332884764845,
            -62.30921544496084,
            -62.30871764490561,
            -62.309600173288715,
            -62.30910227252112,
            -62.30998463810071,
            -62.309486547079466,
            -62.31036872514414,
            -62.309870488978845,
            -62.310752590378186,
            -62.31025435799339,
            -62.31113653830806,
            -62.310638433665424,
            -62.311520756433026,
            -62.31102276946859,
            -62.31190515451695,
            -62.31140715893877,
            -62.31228946721709,
            -62.31179134709198,
            -62.312673516922544,
            -62.31217527649741,
            -62.313057379113665,
            -62.31255913463148,
            -62.313441305672065,
            -62.31294318095723,
            -62.313825506657025,
            -62.31332753976237,
            -62.31421000371127,
            -62.3137121392681,
            -62.31459465672978,
            -62.314096803536366,
            -62.31497928700056,
            -62.314481372793914,
            -62.31536376902661,
            -62.31486575818323,
            -62.31574805141778,
            -62.315249942733615,
            -62.31613215069225,
            -62.31563397579712,
            -62.31651614495041,
            -62.316017957091276,
            -62.31690013915935,
            -62.31640197796751,
            -62.31728418932748,
            -62.31678604469866,
            -62.31766824919623,
            -62.31717007049368,
            -62.31805221909498,
            -62.31755397639865,
            -62.31843607467411,
            -62.31793781276147,
            -62.31881994166648,
            -62.31832175943042,
            -62.31920401273961,
            -62.31870597488249,
            -62.3195883668876,
            -62.31909043334103,
            -62.31997287149454,
            -62.3194749205367,
            -62.320357276905675,
            -62.3198592044536,
            -62.320741419465044,
            -62.320243219706555,
            -62.321125340196964,
            -62.32062709446811,
            -62.32150921732635,
            -62.32101101189307,
            -62.32189319657998,
            -62.32139505338675,
            -62.32227728517348,
            -62.321779162154215,
            -62.32266138491484,
            -62.32216322691552,
            -62.323045398183,
            -62.32254718167842,
            -62.323429300038775,
            -62.32293104218364,
            -62.32381314138884,
            -62.32331488670672,
            -62.32419701889647,
            -62.323698822889746,
            -62.324581040670594,
            -62.32408294850457,
            -62.32496527849827,
            -62.324467294057456,
            -62.3253497080575,
            -62.32485177388416,
            -62.32573418839245,
            -62.32523620879568,
            -62.32611853301212,
            -62.32562043857617,
            -62.326502641589904,
            -62.326004443259315,
            -62.32688657849221,
            -62.326388356249716,
            -62.32727051332681,
            -62.32677234427889,
            -62.327654570336314,
            -62.327156463848056,
            -62.32803873001646,
            -62.327540632198144,
            -62.32842287564114,
            -62.32792473432652,
            -62.32880692902532,
            -62.328308750151905,
            -62.329190934056705,
            -62.32869277493777,
            -62.32957501162316,
            -62.329076925277924,
            -62.32995924533083,
            -62.32946123554698,
            -62.33034361507867,
            -62.32984564056007,
            -62.33072802758417,
            -62.33023003905828,
            -62.331112392067425,
            -62.330614361463866,
            -62.331496665767915,
            -62.3309985893535,
            -62.331880850965405,
            -62.331382740032055,
            -62.33226497641429,
            -62.33176685107714,
            -62.332649085480476,
            -62.33215096785695,
            -62.33303321803205,
            -62.332535116602756,
            -62.33341737780326,
            -62.332919274103055,
            -62.33380151653345,
            -62.33330337684706,
            -62.3341855727181,
            -62.333687384972905,
            -62.334569546034466,
            -62.33407134696386,
            -62.33495353077681,
            -62.334455387436336,
            -62.33533765516768,
            -62.33483960893042,
            -62.335721969086485,
            -62.33522399379124,
            -62.336106387285064,
            -62.33560840482024,
            -62.336490749247645,
            -62.3359926903136,
            -62.33687494298626,
            -62.336376796675275,
            -62.33725897905212,
            -62.336760788797164,
            -62.337642955977294,
            -62.33714477388861,
            -62.338026965432384,
            -62.33752881266777,
            -62.338411030591985,
            -62.337912895018064,
            -62.33879511879793,
            -62.338296979062164,
            -62.33917919159364,
            -62.33868103735592,
            -62.33956323637776,
            -62.33906507117009,
            -62.3399472658477,
            -62.33944910199367,
            -62.34033130794143,
            -62.33983316346393,
            -62.34071539943537,
            -62.34021729261448,
            -62.341099571000356,
            -62.34060150642398,
            -62.341483818207905,
            -62.34098577418176,
            -62.34186808521001,
            -62.341370021471896,
            -62.342252293077294,
            -62.3417541802987,
            -62.34263640073747,
            -62.34213824576773,
            -62.34302044070612,
            -62.342522279419484,
            -62.34340448686843,
            -62.34290634847768,
            -62.343788581529886,
            -62.34329046046484,
            -62.34417269680556,
            -62.343674562309204,
            -62.344556772203525,
            -62.34405860576452,
            -62.34494078886889,
            -62.34444260957211,
            -62.34532480150991,
            -62.34482665268148,
            -62.345708894841664,
            -62.345210806302276,
            -62.34609310997267,
            -62.345595073478776,
            -62.34647741208299,
            -62.34597939047462,
            -62.34686172251127,
            -62.346363678593946,
            -62.34724597580071,
            -62.34674789307981,
            -62.347630151017825,
            -62.34713203440108,
            -62.34801426563418,
            -62.34751613147357,
            -62.34839835502249,
            -62.34790022240737,
            -62.348782456315895,
            -62.34828434012227,
            -62.34916659377089,
            -62.348668495978764,
            -62.349550762261096,
            -62.34905266724444,
            -62.34993492452212,
            -62.34943680908133,
            -62.35031903912646,
            -62.34982089505326,
            -62.350703104460244,
            -62.35020495298922,
            -62.35108717478737,
            -62.350589053939956,
            -62.351471321850354,
            -62.35097325369964,
            -62.35185557059634,
            -62.35135753894095,
            -62.35223987076937,
            -62.351741832392975,
            -62.35262413521031,
            -62.352126054973276,
            -62.35300830966147,
            -62.352510186020794,
            -62.35339240826547,
            -62.35289426685204,
            -62.353776486202065,
            -62.35327835188481,
            -62.35416058387506,
            -62.35366246060382,
            -62.354544698552026,
            -62.354046573461694,
            -62.35492880262492,
            -62.35443066436402,
            -62.355312879557474,
            -62.35481473020031,
            -62.355696940175946,
            -62.3551987924739,
            -62.356081012053394,
            -62.35558288001181,
            -62.35646512116693,
            -62.35596701360951,
            -62.356849281097894,
            -62.35635119869249,
            -62.357233487441945,
            -62.35673541985624,
            -62.35761771307813,
            -62.35711963914164,
            -62.35800191301155,
            -62.357503810409895,
            -62.35838604861708,
            -62.35788791057979,
            -62.358770119044166,
            -62.35827196294625,
            -62.359154168330065,
            -62.358656023628654,
            -62.35953825199563,
            -62.359040134811615,
            -62.35992238829798,
            -62.35942428644302,
            -62.36030654133073,
            -62.35980842598315,
            -62.360690655835484,
            -62.36019250985412,
            -62.36107471193054,
            -62.360576547551496,
            -62.361458747024535,
            -62.36096059623861,
            -62.361842824932396,
            -62.36134471278107,
            -62.36222698342817,
            -62.36172890935299,
            -62.362611208036014,
            -62.36211314959526,
            -62.362995449200035,
            -62.36249738032369,
            -62.36337965943658,
            -62.36288156555237,
            -62.36376381765129,
            -62.36326569878227,
            -62.3641479300789,
            -62.36364979600891,
            -62.364532019199544,
            -62.36403388352554,
            -62.36491611198383,
            -62.36441798635451,
            -62.365300228092266,
            -62.36480211590246,
            -62.365684368373344,
            -62.36518626181931,
            -62.36606851331203,
            -62.365570399587554,
            -62.36645263996028,
            -62.36595451439645,
            -62.36683674716258,
            -62.36633862101275,
            -62.36722086351581,
            -62.36672275606778,
            -62.36760502441336,
            -62.36710694456407,
            -62.36798923661331,
            -62.36749117183316,
            -62.36837346593031,
            -62.36787539094757,
            -62.36875766323122,
            -62.36825956106572,
            -62.36914180513668,
            -62.368643680264135,
            -62.36952591040943,
            -62.36902778195054,
            -62.369910017933215,
            -62.36941190091813,
            -62.37029415026039,
            -62.369796043608815,
            -62.3706782977788,
            -62.370180188722706,
            -62.37106243412529,
            -62.37056431193502,
            -62.37144654300738,
            -62.37094840818372,
            -62.3718306312301,
            -62.37133249410639,
            -62.37221472179122,
            -62.371716595170774,
            -62.372598838819265,
            -62.37210073143468,
            -62.37298299591882,
            -62.372484908640274,
            -62.37336718971887,
            -62.37286911374721,
            -62.37375139786964,
            -62.373253316577824,
            -62.374135585884034,
            -62.37363748292938,
            -62.374519725886344,
            -62.374021596573705,
            -62.374903817328345,
            -62.374405673605196,
            -62.375287890314546,
            -62.37478975242759,
            -62.37567198328039,
            -62.375173863423775,
            -62.37605611181475,
            -62.375558004485534,
            -62.3764402574257,
            -62.37594214603512,
            -62.37682438769509,
            -62.3763262612303,
            -62.37720848853303,
            -62.3767103521293,
            -62.37759257749273,
            -62.377094447286915,
            -62.377976686832696,
            -62.37747857523786,
            -62.378360834755334,
            -62.37786274061456,
            -62.37874501207381,
            -62.37824692344454,
            -62.37912919304978,
            -62.37863109750618,
            -62.379513355880476,
            -62.379015248038876,
            -62.37989749404131,
            -62.37939937576301,
            -62.38028161381379,
            -62.37978349036977,
            -62.380665726336865,
            -62.38016760312952,
            -62.381049841755484,
            -62.38055172234237,
            -62.38143396546031,
            -62.380935849765386,
            -62.38181809499858,
            -62.381319978920736,
            -62.38220222116981,
            -62.381704100089195,
            -62.382586336887584,
            -62.38208821172179,
            -62.38297044824427,
            -62.38247232779764,
            -62.38335457503732,
            -62.382856470014914,
            -62.38373873544736,
            -62.38324064805029,
            -62.38412292691244,
            -62.3836248462324,
            -62.38450712289742,
            -62.38400903205859,
            -62.38489129175378,
            -62.384393181177366,
            -62.38527542162649,
            -62.38477729616475,
            -62.38565952832271,
            -62.38516140181214,
            -62.38604363948366,
            -62.38554552247391,
            -62.386427771053285,
            -62.38592966327771,
            -62.386811917492444,
            -62.38631381073792,
            -62.387196061596725,
            -62.38669794833849,
            -62.38758019135795,
            -62.387082070639224,
            -62.387964308422795,
            -62.38746618529484,
            -62.38834842444102,
            -62.387850305764886,
            -62.3887325524493,
            -62.38823444317025,
            -62.38911670029829,
            -62.388618601353805,
            -62.389500867143425,
            -62.38900277443608,
            -62.389885042237175,
            -62.389386947449985,
            -62.39026920821676,
            -62.38977110292271,
            -62.39065335065546,
            -62.39063265232906,
            -62.39294468157847,
            -62.39532490880654,
            -62.40076118523449,
            -62.40655665016109,
            -62.414992663837396,
            -62.42254367954792,
            -62.430892486095075,
            -62.436221670111564,
            -62.440515250850204,
            -62.44062958599375,
            -62.439420313707004,
            -62.43457351987318,
            -62.42942392626987,
            -62.4218528157438,
            -62.41509198439855,
            -62.40683185453467,
            -62.400168622366316,
            -62.39280505659344,
            -62.38794892612505,
            -62.38352093539299,
            -62.38272616176431,
            -62.383392610897864,
            -62.388164045433946,
            -62.3941936669635,
            -62.403199772481706,
            -62.41161640834336,
            -62.4207544773642,
            -62.427215636661174,
            -62.43304544802801,
            -62.43600876274155,
            -62.43940472836205,
            -62.44199369450146,
            -62.44747586817187,
            -62.454272273380106,
            -62.46515927160908,
            -62.47715263498643,
            -62.49175967105689,
            -62.504832867951336,
            -62.51745194006117,
            -62.52542307011507,
            -62.530521333997065,
            -62.52950446653115,
            -62.52544764230461,
            -62.516301031937076,
            -62.50618135483499,
            -62.49354206532248,
            -62.482547633226886,
            -62.47107905689795,
            -62.462469884072185,
            -62.45365801599084,
            -62.447240882730505,
            -62.43985482566588,
            -62.43406712112097,
            -62.42685456958206,
            -62.421017047920714,
            -62.41374130517171,
            -62.40778979597851,
            -62.40021476459005,
            -62.39369962157588,
            -62.38527940304283,
            -62.37784387373006,
            -62.36865743666987,
            -62.3608376964618,
            -62.351780477308836,
            -62.34453859101434,
            -62.336424465889145,
            -62.330273089105816,
            -62.323241401201244,
            -62.31797535027234,
            -62.31143110036963,
            -62.306124682762196,
            -62.29891337725772,
            -62.29247561337149,
            -62.28402822478229,
            -62.27683102878499,
            -62.2687249810749,
            -62.263337167077864,
            -62.258529564304446,
            -62.257386182070135,
            -62.25697183559139,
            -62.25939098993672,
            -62.26111268710832,
            -62.26398645326769,
            -62.26492731799841,
            -62.26647223391632,
            -62.266467572884785,
            -62.26809849020671,
            -62.2694884192598,
            -62.27363243541947,
            -62.27803433980654,
            -62.2849581360699,
            -62.29118830956705,
            -62.2985791044105,
            -62.30391486401113,
            -62.30938970990915,
            -62.31249795891045,
            -62.31611094075782,
            -62.31835969317063,
            -62.32234467172372,
            -62.32607446676954,
            -62.33219220017488,
            -62.33804317375251,
            -62.345726681242986,
            -62.352180179064405,
            -62.359472130310834,
            -62.36468609388547,
            -62.3702020493808,
            -62.373372117012615,
            -62.37673377621115,
            -62.37769439458816,
            -62.378758005687295,
            -62.3773340654172,
            -62.37596698389064,
            -62.37217243637949,
            -62.36862455174482,
            -62.36293303802255,
            -62.35784455109568,
            -62.350959913744205,
            -62.34502057179883,
            -62.337524079295015,
            -62.33111150640587,
            -62.3230502759331,
            -62.31577015423298,
            -62.30632321969745,
            -62.297084706199456,
            -62.28528657630137,
            -62.27368408257814,
            -62.26007981719702,
            -62.24770092375334,
            -62.23465289268888,
            -62.22407040630759,
            -62.21365106603464,
            -62.2058899466822,
            -62.197824450259745,
            -62.19146756682999,
            -62.18364834176498,
            -62.1764722481585,
            -62.167081898417074,
            -62.157994562312126,
            -62.14677764916131,
            -62.136266592329484,
            -62.12424085591053,
            -62.11355849659553,
            -62.1018999229001,
            -62.09186641871884,
            -62.08086653187523,
            -62.07124397266364,
            -62.06032893464049,
            -62.050554731592975,
            -62.039537685257315,
            -62.030053294372394,
            -62.01999004591736,
            -62.012205759976155,
            -62.00441930402815,
            -61.99914439929553,
            -61.99370324870473,
            -61.99029996795818,
            -61.986178905199964,
            -61.983637603222185,
            -61.980210698243226,
            -61.97845143432402,
            -61.976106736202084,
            -61.975751850028516,
            -61.97502099327894,
            -61.97628342614929,
            -61.97693825904925,
            -61.97920805432398,
            -61.980420416845845,
            -61.98287583977734,
            -61.98403315781184,
            -61.98637770512313,
            -61.98748368399345,
            -61.98985669599887,
            -61.990950405823156,
            -61.99304580845271,
            -61.99336749838818,
            -61.994052596395306,
            -61.992393714019244,
            -61.99080117788598,
            -61.987005447279664,
            -61.98387116239768,
            -61.97943381627812,
            -61.976621654173606,
            -61.97324349637522,
            -61.971813324490626,
            -61.9696698856853,
            -61.96893288274641,
            -61.96675540686881,
            -61.965236674534665,
            -61.96171137877144,
            -61.95850088909942,
            -61.95322364744262,
            -61.94842188185317,
            -61.94190672359549,
            -61.936319772139505,
            -61.92947637521258,
            -61.92390948120311,
            -61.91721369097829,
            -61.911656784499236,
            -61.904590716305066,
            -61.89815376595471,
            -61.88974004429138,
            -61.881664652626476,
            -61.87160410989449,
            -61.86211120428848,
            -61.851032623568834,
            -61.840932592892436,
            -61.82959863060805,
            -61.819471105263425,
            -61.80826866737347,
            -61.79839267961687,
            -61.78759233663758,
            -61.77827349465754,
            -61.768173922585,
            -61.759597116953636,
            -61.750164101003904,
            -61.7420192187109,
            -61.73270388155677,
            -61.724316037230366,
            -61.71448097369848,
            -61.7054265673104,
            -61.69499689634799,
            -61.6856379854107,
            -61.67539042244275,
            -61.666803733768006,
            -61.657876714627676,
            -61.650964116039894,
            -61.643729856026596,
            -61.63814908056413,
            -61.63156349214621,
            -61.62579734838642,
            -61.61826836309959,
            -61.61109665823198,
            -61.602117509612135,
            -61.59388686184974,
            -61.584536933817816,
            -61.57674846678599,
            -61.56854264365474,
            -61.56235053590566,
            -61.55584362725475,
            -61.55112578155184,
            -61.54561758288972,
            -61.54129726193428,
            -61.53560020623804,
            -61.53062894286749,
            -61.52401899616037,
            -61.51808080179138,
            -61.51060951360292,
            -61.503991510631195,
            -61.49600244570248,
            -61.4889585391594,
            -61.48056142890973,
            -61.4731120775871,
            -61.46437004612047,
            -61.456745388706054,
            -61.44809861519381,
            -61.44085894815463,
            -61.4328051168405,
            -61.426176201466376,
            -61.41855411274597,
            -61.412016647773605,
            -61.40412879934568,
            -61.39706652775329,
            -61.388596087223355,
            -61.38110397588103,
            -61.3725037146776,
            -61.36522956945434,
            -61.35713511988794,
            -61.350521049947886,
            -61.34309484041444,
            -61.33700032091231,
            -61.32985612004533,
            -61.32372345051075,
            -61.31623373251349,
            -61.3094800111661,
            -61.30122346837912,
            -61.29369942113736,
            -61.2848459410207,
            -61.277008075288805,
            -61.268166609866995,
            -61.26058127003573,
            -61.2520889607608,
            -61.244753813583635,
            -61.23629300275773,
            -61.22871661581045,
            -61.2198349496164,
            -61.211800914366144,
            -61.2026265077921,
            -61.19459656125114,
            -61.18579995289136,
            -61.178468119258554,
            -61.170575743907825,
            -61.16416107471828,
            -61.1570217923058,
            -61.15103637630151,
            -61.143930048211715,
            -61.13759062160516,
            -61.12984169716979,
            -61.12272820162519,
            -61.11423631669774,
            -61.10653643677375,
            -61.09765925352292,
            -61.0897343145904,
            -61.08069667574563,
            -61.07256555231604,
            -61.06320984044194,
            -61.05464405299822,
            -61.04478960992149,
            -61.03573859543056,
            -61.02546322305287,
            -61.01606436481516,
            -61.00546862205074,
            -60.99571531822069,
            -60.984684324836365,
            -60.97441685955842,
            -60.96284677104622,
            -60.95210880956895,
            -60.94023114723861,
            -60.92942316960676,
            -60.917734440309786,
            -60.90734462503843,
            -60.89622225103122,
            -60.88641977406932,
            -60.87576941487276,
            -60.86617748854122,
            -60.85538877268416,
            -60.84527909456241,
            -60.83366795373854,
            -60.822585203919274,
            -60.81005095971711,
            -60.79828905371336,
            -60.78543357263455,
            -60.77372071331507,
            -60.761190601077516,
            -60.7499147270331,
            -60.73777745189395,
            -60.72672319521486,
            -60.71460976318336,
            -60.70340326157517,
            -60.69104878044566,
            -60.67959333435092,
            -60.66706289561982,
            -60.65555370312579,
            -60.64313198248131,
            -60.631908557203,
            -60.61996032259852,
            -60.60936891397952,
            -60.598169431117,
            -60.58835748891114,
            -60.57789164402771,
            -60.56868492248956,
            -60.55866698593181,
            -60.54973862542469,
            -60.53987403205202,
            -60.53100446425191,
            -60.5211614459386,
            -60.51229353066657,
            -60.502467989455056,
            -60.49364417962701,
            -60.48391953683048,
            -60.47526953770685,
            -60.46580274909989,
            -60.45747809380566,
            -60.448366529948366,
            -60.440362709124145,
            -60.43148201149498,
            -60.42356078921487,
            -60.41460463639612,
            -60.40645110393634,
            -60.39715938761819,
            -60.3886272973859,
            -60.37899728678796,
            -60.37024176466454,
            -60.360555436862185,
            -60.351924383564494,
            -60.34250134909488,
            -60.3341780527245,
            -60.32498671586309,
            -60.31669252045204,
            -60.30725809457884,
            -60.298434084859515,
            -60.28825736799217,
            -60.278589988869214,
            -60.26760036881076,
            -60.257243518220456,
            -60.24573318817756,
            -60.23500875374034,
            -60.2232423404806,
            -60.212315140685234,
            -60.20036407792006,
            -60.18924279059329,
            -60.17707999988409,
            -60.165714134411374,
            -60.1532589253032,
            -60.14153406020676,
            -60.12865140349918,
            -60.116443487845544,
            -60.103067502252216,
            -60.090400645013446,
            -60.07665707951317,
            -60.06373735645753,
            -60.04987050572277,
            -60.036936121643166,
            -60.02313635392642,
            -60.010304963143376,
            -59.996598341736814,
            -59.98379341009698,
            -59.97000324273405,
            -59.95696481079366,
            -59.942799177302504,
            -59.92927352731558,
            -59.91459853084244,
            -59.90063240034232,
            -59.88568685058975,
            -59.87167104470909,
            -59.856906273760934,
            -59.843250829429266,
            -59.82895172418504,
            -59.81577602642333,
            -59.80190983397915,
            -59.78907337976868,
            -59.77545288169404,
            -59.76277356795143,
            -59.74925413412354,
            -59.7366448253528,
            -59.72319949061891,
            -59.71069431579187,
            -59.69740764331526,
            -59.68512103883184,
            -59.67210929496627,
            -59.66012327562847,
            -59.64741115591368,
            -59.635682792496134,
            -59.6231716432546,
            -59.61157182314264,
            -59.59912602338894,
            -59.58753145516844,
            -59.575042494383034,
            -59.56335838053949,
            -59.55074429348566,
            -59.53890836314865,
            -59.52614075820617,
            -59.5141689459239,
            -59.50130881043846,
            -59.4892933223154,
            -59.476439426692906,
            -59.46446337485947,
            -59.45166867216828,
            -59.43975438749073,
            -59.42701868056503,
            -59.41515055750437,
            -59.402448517417774,
            -59.390591059427045,
            -59.37788170647242,
            -59.36599968061769,
            -59.35326857306044,
            -59.34138081692062,
            -59.3286715350208,
            -59.3168170609719,
            -59.30411854156676,
            -59.292194046795395,
            -59.27930255960845,
            -59.26703389789408,
            -59.253680189939736,
            -59.24088787768764,
            -59.22704851675906,
            -59.2138834534704,
            -59.19984076603804,
            -59.18663568806284,
            -59.17267644360198,
            -59.159600086099466,
            -59.1457463141869,
            -59.13268839940048,
            -59.11874741868491,
            -59.10548987330871,
            -59.09127102014015,
            -59.077686340597054,
            -59.06314215741557,
            -59.04926730380742,
            -59.034507935270256,
            -59.02050647712453,
            -59.00571925267405,
            -58.99176832623515,
            -58.977092074500845,
            -58.96327268462878,
            -58.94872809671495,
            -58.93500795867815,
            -58.920521044774304,
            -58.906794011520866,
            -58.892228099880384,
            -58.87833142972791,
            -58.863507381611115,
            -58.84927082240816,
            -58.834063741611544,
            -58.819444695993354,
            -58.803917883916675,
            -58.78908241535556,
            -58.77347267364171,
            -58.75867744572094,
            -58.74320403615321,
            -58.7285874218872,
            -58.71328450658208,
            -58.698777701016205,
            -58.68349527060034,
            -58.66890067738204,
            -58.653436102498596,
            -58.63858874616297,
            -58.62285230945116,
            -58.60776272011324,
            -58.591865276508834,
            -58.57672038678947,
            -58.560874635211654,
            -58.54585365022731,
            -58.53015517287048,
            -58.51524395500538,
            -58.499580331022536,
            -58.484605098071114,
            -58.468794817395036,
            -58.45361318534274,
            -58.43758030064258,
            -58.422188990879064,
            -58.40598769996606,
            -58.39047856313619,
            -58.374215696729266,
            -58.358693355065085,
            -58.34245818258937,
            -58.3269843700849,
            -58.31080553588486,
            -58.29537372057354,
            -58.27921918326942,
            -58.263787352156,
            -58.24762291520581,
            -58.23217617928259,
            -58.21600519038388,
            -58.20055384420239,
            -58.18437982903017,
            -58.168913714664015,
            -58.152721611116974,
            -58.13723918594985,
            -58.12106116718528,
            -58.10563423068318,
            -58.08956532678678,
            -58.07427711027549,
            -58.058347285149864,
            -58.04314699306265,
            -58.027225695598275,
            -58.011934076424566,
            -57.99584694912922,
            -57.980348083345255,
            -57.96407430691807,
            -57.94844955994257,
            -57.9321481665848,
            -57.91659152115151,
            -57.900439900878645,
            -57.88507098944132,
            -57.86910568095251,
            -57.85387419529759,
            -57.837975452345404,
            -57.82272316627079,
            -57.806734878823626,
            -57.7913443678758,
            -57.77521307682845,
            -57.75970078103978,
            -57.74349654332144,
            -57.72795612116092,
            -57.711759823815655,
            -57.69623257357961,
            -57.68003496641101,
            -57.66446773046839,
            -57.64819106492731,
            -57.63250157483086,
            -57.616074011894085,
            -57.60020597127636,
            -57.583584695847065,
            -57.567506334175064,
            -57.55066938326928,
            -57.5343723787569,
            -57.51732829255311,
            -57.500838765500866,
            -57.48362741544693,
            -57.46699123364342,
            -57.44965788384167,
            -57.4329152158286,
            -57.41549318064638,
            -57.39866873594072,
            -57.38116810450229,
            -57.36424908792284,
            -57.34662615148528,
            -57.32953818428479,
            -57.311701580017925,
            -57.29436132040832,
            -57.276266352685944,
            -57.25868912020954,
            -57.24041438632411,
            -57.22272226526323,
            -57.20439618335225,
            -57.1866836505947,
            -57.16833686436051,
            -57.150562753670755,
            -57.13209753595008,
            -57.11413903348043,
            -57.09544532421668,
            -57.07723648471071,
            -57.05831147796953,
            -57.0399155775271,
            -57.020876563150026,
            -57.00244202001948,
            -56.98343826076194,
            -56.96508503709452,
            -56.946183606309006,
            -56.927915520646984,
            -56.90906537036533,
            -56.89079992571178,
            -56.87192087267296,
            -56.85361013488215,
            -56.83470284939229,
            -56.816392919524944,
            -56.79752725898523,
            -56.77928359733881,
            -56.76049581666629,
            -56.742315735085995,
            -56.72357093441542,
            -56.70540516845216,
            -56.68666052836829,
            -56.66848536628694,
            -56.649738273748184,
            -56.63156357768803,
            -56.612823142722505,
            -56.594646844715186,
            -56.575895278548494,
            -56.55768831232745,
            -56.53889494818302,
            -56.52063777717316,
            -56.501805268300096,
            -56.48352874439751,
            -56.46471471925252,
            -56.44649259523688,
            -56.427768567558445,
            -56.409647786795524,
            -56.39101662967035,
            -56.37294691709163,
            -56.35431169520714,
            -56.33617147566507,
            -56.317417877848435,
            -56.29913084207054,
            -56.28024018630411,
            -56.26184644273812,
            -56.242900715473375,
            -56.22449576224638,
            -56.20557324399213,
            -56.18719514257185,
            -56.16828249083022,
            -56.149868624981565,
            -56.13086637258777,
            -56.11229901235925,
            -56.093093284129736,
            -56.074283723801386,
            -56.05482930607757,
            -56.03578624608655,
            -56.01614464382092,
            -55.99696855162582,
            -55.97725416145722,
            -55.95804509678391,
            -55.93832047530982,
            -55.91909344924866,
            -55.8993322718862,
            -55.88003725373628,
            -55.86018773739781,
            -55.84078680704003,
            -55.82082962495608,
            -55.80131584341612,
            -55.7812448664019,
            -55.76160416006506,
            -55.7413962124921,
            -55.721604107689544,
            -55.701245968699126,
            -55.68131126427282,
            -55.66083779347436,
            -55.64081568222356,
            -55.62028924508274,
            -55.60023236737871,
            -55.579680585628665,
            -55.559582339185425,
            -55.53896340690834,
            -55.51875550501288,
            -55.4979910170338,
            -55.4776063238879,
            -55.45666117312082,
            -55.43611078591522,
            -55.415044548952814,
            -55.3944245104004,
            -55.3733458706195,
            -55.35274881422805,
            -55.33170993106757,
            -55.31113576938206,
            -55.2900886599803,
            -55.269459853973395,
            -55.24832270371325,
            -55.227576296888515,
            -55.20631913191394,
            -55.18546026989441,
            -55.16411504672417,
            -55.143188722923206,
            -55.1217987441029,
            -55.1008354898015,
            -55.07941221485525,
            -55.05840370946536,
            -55.03692309794229,
            -55.01583722847402,
            -54.99426908202828,
            -54.9730868950364,
            -54.951429906220696,
            -54.93016845621025,
            -54.90845271226747,
            -54.887145850403584,
            -54.86539918471834,
            -54.84406310148276,
            -54.822290239855306,
            -54.800923723909555,
            -54.77912478576937,
            -54.75773367588651,
            -54.735919525897174,
            -54.71451345194662,
            -54.69268463433366,
            -54.67124929246112,
            -54.649376616934006,
            -54.62787392273384,
            -54.60592012690988,
            -54.58432353627099,
            -54.56227948020175,
            -54.540599187515944,
            -54.518491948948956,
            -54.49676602612885,
            -54.47463698635943,
            -54.45290124953709,
            -54.43077184145873,
            -54.40902619877745,
            -54.38687175865544,
            -54.36507058666683,
            -54.342835518205504,
            -54.320929623037166,
            -54.298588144302904,
            -54.276586380731395,
            -54.25418284235995,
            -54.23215408529721,
            -54.20976254624566,
            -54.18776493945003,
            -54.16541191696574,
            -54.143435041701395,
            -54.12107894105113,
            -54.09906365942591,
            -54.07664394744016,
            -54.05454155436976,
            -54.03202864426966,
            -54.009829235201586,
            -53.98722845751133,
            -53.96494560631349,
            -53.942271630560505,
            -53.91991582745533,
            -53.89717226006479,
            -53.8747406900439,
            -53.851920993739704,
            -53.829407214595115,
            -53.80650805013181,
            -53.78391235208966,
            -53.76093525608021,
            -53.738256033898296,
            -53.71519227627972,
            -53.69241291726851,
            -53.6692416136274,
            -53.646344637237675,
            -53.62306000340786,
            -53.600056706382816,
            -53.57668642218316,
            -53.55361357236828,
            -53.53019218531749,
            -53.50707059299522,
            -53.48359792581545,
            -53.46040544745907,
            -53.43684257462264,
            -53.4135326305834,
            -53.3898351709733,
            -53.36637400803628,
            -53.34252427053006,
            -53.318912583173066,
            -53.29492887568267,
            -53.27119862758753,
            -53.247119820793436,
            -53.22330778305394,
            -53.199159448780065,
            -53.17527337012277,
            -53.151043888647905,
            -53.12705747264583,
            -53.10271547489778,
            -53.078603644924,
            -53.05413935930754,
            -53.02991119848927,
            -53.005349951180776,
            -52.98103975289011,
            -52.9564162112986,
            -52.932052076560154,
            -52.90738431531737,
            -52.882974252967536,
            -52.85826225825253,
            -52.83380081713332,
            -52.809035900545965,
            -52.7845127065545,
            -52.75968427825113,
            -52.73508987175111,
            -52.710190984363244,
            -52.685521764811995,
            -52.66055232784954,
            -52.6358115597798,
            -52.61077805699302,
            -52.58597601787116,
            -52.56089323963461,
            -52.53604925607569,
            -52.51093920230724,
            -52.486073587017174,
            -52.460949179612484,
            -52.43606232692211,
            -52.41090966991621,
            -52.38597651510882,
            -52.36076703405214,
            -52.33576540766954,
            -52.310491710353105,
            -52.28543283733897,
            -52.26012240592097,
            -52.23504236787258,
            -52.20972962764723,
            -52.18465151412688,
            -52.15934206366439,
            -52.134252457546495,
            -52.108916949423524,
            -52.083776980867086,
            -52.058374909094454,
            -52.03315021290184,
            -52.0076592028096,
            -51.98234231113955,
            -51.95676907383425,
            -51.93137675178359,
            -51.905741934560595,
            -51.88029231224122,
            -51.85460704119351,
            -51.82910288007397,
            -51.803363145401846,
            -51.777796993961566,
            -51.751994823938084,
            -51.726359417830984,
            -51.7004874728055,
            -51.67477369263399,
            -51.6488202704196,
            -51.62301500093223,
            -51.596968903827445,
            -51.57106684286983,
            -51.5449313760059,
            -51.518944339878075,
            -51.49273656462322,
            -51.466681653190165,
            -51.44041340000112,
            -51.414293533607875,
            -51.387957779896446,
            -51.3617572123497,
            -51.33533230756772,
            -51.309026883295104,
            -51.282489781393686,
            -51.25606125471485,
            -51.2294019743763,
            -51.20285136971777,
            -51.176082745590385,
            -51.14943275149889,
            -51.122582408676124,
            -51.09585872364523,
            -51.068943851639084,
            -51.04215099360471,
            -51.015163407758564,
            -50.98828446213003,
            -50.961205012543466,
            -50.93422525517551,
            -50.907048111093125,
            -50.88004165068736,
            -50.85921689786824,
            -50.84821876133312,
            -50.84647091122892,
            -50.85116337360232,
            -50.86006656585231,
            -50.867874373760934,
            -50.87648404364155,
            -50.88355751931162,
            -50.892251058082394,
            -50.90052400213921,
            -50.90903583115156,
            -50.91516779054653,
            -50.91859469298252,
            -50.918560585081856,
            -50.91611818705002,
            -50.91220106940206,
            -50.908138834228524,
            -50.90434647116093,
            -50.901365912507174,
            -50.89908026538912,
            -50.89821561582394,
            -50.89882551469196,
            -50.90188995861257,
            -50.90639045921453,
            -50.912786109913746,
            -50.91858083848334,
            -50.924404046969094,
            -50.92803552650041,
            -50.93110272855286,
            -50.93215405541925,
            -50.93295133201197,
            -50.93180256451564,
            -50.93014311085675,
            -50.926722081459474,
            -50.923840347910996,
            -50.92164146214597,
            -50.923151797901184,
            -50.92767539950627,
            -50.936926840990935,
            -50.94709481894211,
            -50.958556252120054,
            -50.96668885143279,
            -50.972812873161715,
            -50.97458416024706,
            -50.974678462807574,
            -50.97207010521847,
            -50.96853826500099,
            -50.96236992576391,
            -50.95411034851807,
            -50.94287651741655,
            -50.92952330226093,
            -50.9153644849985,
            -50.90158980612542,
            -50.88948726844511,
            -50.87947329070523,
            -50.87088822225586,
            -50.86406353879847,
            -50.85773311983868,
            -50.85338655306598,
            -50.84996275510312,
            -50.849418278670456,
            -50.849041163137095,
            -50.850755653220396,
            -50.85042008942377,
            -50.85052726458359,
            -50.84810479925255,
            -50.84586559424562,
            -50.841737425239174,
            -50.83772318531825,
            -50.8312114779352,
            -50.82348906422737,
            -50.812589198417605,
            -50.80031561575663,
            -50.78693626725174,
            -50.77461781525991,
            -50.76389874753808,
            -50.75581333285582,
            -50.7483994234596,
            -50.742229653813496,
            -50.73442032065964,
            -50.72688009233846,
            -50.71835736352578,
            -50.711640301916326,
            -50.70542106034449,
            -50.701799073429854,
            -50.697167132520505,
            -50.693176515088204,
            -50.68599975989643,
            -50.67783500774122,
            -50.667347271323166,
            -50.6568745338052,
            -50.64619256604604,
            -50.63719099191922,
            -50.628505650044346,
            -50.6218237579078,
            -50.61452528177848,
            -50.60866001738537,
            -50.601090653550244,
            -50.59397384342807,
            -50.58400722758918,
            -50.57313322893206,
            -50.558746362404044,
            -50.54282219876811,
            -50.524159566404734,
            -50.50473203690109,
            -50.483949542372706,
            -50.463285359309396,
            -50.44179112379477,
            -50.420625793415,
            -50.39880362020889,
            -50.37780597743541,
            -50.3567231173695,
            -50.3370470301408,
            -50.316952470352646,
            -50.29733794638855,
            -50.27562098472167,
            -50.25264660508001,
            -50.22685735558288,
            -50.19960984765131,
            -50.170652802155026,
            -50.1409695121249,
            -50.109966038179316,
            -50.07750173317712,
            -50.04255901468385,
            -50.00499728795275,
            -49.9652285327254,
            -49.924132729192806,
            -49.883552482133545,
            -49.844148082529756,
            -49.806902824471834,
            -49.77079005447668,
            -49.73529037870948,
            -49.69854376186961,
            -49.660469188494545,
            -49.61988169282396,
            -49.5780684689079,
            -49.534413406888056,
            -49.49047414285064,
            -49.445421778868976,
            -49.40047319294901,
            -49.35473125044312,
            -49.309586331314364,
            -49.264300335889466,
            -49.220407911035345,
            -49.176845633192045,
            -49.13481199920856,
            -49.09283059701665,
            -49.052097796539684,
            -49.011281100004396,
            -48.97196222213671,
            -48.93287131284534,
            -48.89536493245671,
            -48.85769615467598,
            -48.82064946275513,
            -48.782411268388785,
            -48.74404909332502,
            -48.70450473767456,
            -48.665567354304514,
            -48.62663751536551,
            -48.58933939901094,
            -48.55276022237133,
            -48.51781180120799,
            -48.48347203778375,
            -48.45051330360512,
            -48.418310506991325,
            -48.387681018690216,
            -48.35809303217573,
            -48.329814531268525,
            -48.30214076570602,
            -48.27488706378732,
            -48.24770835934604,
            -48.22071727748991,
            -48.194194958906884,
            -48.168417251487,
            -48.143751181940594,
            -48.11991637230233,
            -48.09712682206549,
            -48.07466766022607,
            -48.05304074166938,
            -48.03160456361039,
            -48.01126018658485,
            -47.99119276106258,
            -47.97235246333632,
            -47.9534344428793,
            -47.93542938582067,
            -47.916944712551306,
            -47.8991511807395,
            -47.88081133690918,
            -47.86295976497334,
            -47.84425684695613,
            -47.825403895188316,
            -47.805257047862185,
            -47.78461154065048,
            -47.763104224948805,
            -47.741786710922064,
            -47.720514507126296,
            -47.70002296683633,
            -47.67937081081022,
            -47.65884342803824,
            -47.63720117826607,
            -47.61499646799861,
            -47.59189758110101,
            -47.56888789606497,
            -47.5461331192977,
            -47.52423621026246,
            -47.502573042400634,
            -47.481090320132694,
            -47.458622468867084,
            -47.43523071998554,
            -47.4104410043844,
            -47.38475412299509,
            -47.358309531148905,
            -47.33143221236856,
            -47.30397609892358,
            -47.27580186287482,
            -47.246641987443724,
            -47.216419260006774,
            -47.185485387079794,
            -47.15404503572755,
            -47.12270878056316,
            -47.09125972148196,
            -47.059555847306044,
            -47.02682630341242,
            -46.9925661224976,
            -46.95643860192077,
            -46.91882046773337,
            -46.88043023164907,
            -46.84245185131359,
            -46.80584742693684,
            -46.77112994542911,
            -46.73841640137918,
            -46.706870771220906,
            -46.67589356252721,
            -46.6443262581424,
            -46.61161929158302,
            -46.57729788835495,
            -46.54102847485632,
            -46.5028590106155,
            -46.46242026302774,
            -46.420019625413474,
            -46.37533682112338,
            -46.32927703747538,
            -46.28179225210364,
            -46.234433516676724,
            -46.18711080423863,
            -46.14124436176454,
            -46.096150006341254,
            -46.05245561147052,
            -46.008960537220474,
            -45.965809950884235,
            -45.921914360769335,
            -45.877676414779565,
            -45.83244887170099,
            -45.78709565944399,
            -45.74118035266069,
            -45.69566658466654,
            -45.65000397983988,
            -45.60494922632586,
            -45.55984156293285,
            -45.51532132512564,
            -45.47088553138376,
            -45.427314277121056,
            -45.38438714813005,
            -45.342951168175006,
            -45.30276619918961,
            -45.264244959425255,
            -45.22670831202265,
            -45.18985722781237,
            -45.152686256171805,
            -45.1147630171585,
            -45.07541136264406,
            -45.03498605114363,
            -44.99353750431628,
            -44.9523297269703,
            -44.911731843776735,
            -44.873071853431895,
            -44.83627606866193,
            -44.801871710967546,
            -44.76907609627784,
            -44.73754307315622,
            -44.706197572490304,
            -44.67446991437263,
            -44.641576305659626,
            -44.60745452997754,
            -44.571880970844646,
            -44.535523075073215,
            -44.498560459394945,
            -44.461995423403565,
            -44.426011466572454,
            -44.39134764457538,
            -44.35794929605326,
            -44.326022124553475,
            -44.29539129041237,
            -44.265835947409826,
            -44.23728448224951,
            -44.209228665142135,
            -44.18177574562273,
            -44.15422847098911,
            -44.12689256113333,
            -44.09909357512133,
            -44.07135413733475,
            -44.043155665320846,
            -44.015109627453164,
            -43.986684543645644,
            -43.95841973050361,
            -43.9296708001191,
            -43.90102916970008,
            -43.872010180465566,
            -43.843466036665134,
            -43.8151332406908,
            -43.787853962128736,
            -43.76097031463735,
            -43.73475190674243,
            -43.70775179481805,
            -43.67971339150293,
            -43.649263631673364,
            -43.6163822196571,
            -43.58099364541813,
            -43.54380915695687,
            -43.5059570154281,
            -43.468377349752664,
            -43.43205429653703,
            -43.39730607310038,
            -43.363993043992835,
            -43.33177983184764,
            -43.29979525060693,
            -43.26772646654982,
            -43.234929290308656,
            -43.20150517673467,
            -43.16731777352031,
            -43.13266819122292,
            -43.09753444907023,
            -43.06206688979928,
            -43.02609012129969,
            -42.98954760806805,
            -42.95229356165474,
            -42.9142447477674,
            -42.87555066494169,
            -42.836214579986716,
            -42.79664363350835,
            -42.75683497893307,
            -42.717184250345696,
            -42.67752466965726,
            -42.63807603534565,
            -42.59846750694857,
            -42.55881131309849,
            -42.518607593138725,
            -42.47799603546339,
            -42.43646769203229,
            -42.394294500933576,
            -42.35112759057138,
            -42.307488073930855,
            -42.263320200915075,
            -42.21937652221831,
            -42.17575713452902,
            -42.133089093705166,
            -42.09124255540155,
            -42.05031901443843,
            -42.00979818262411,
            -41.96940642428138,
            -41.92858293557035,
            -41.88729730174242,
            -41.84536774949778,
            -41.80327807690338,
            -41.76114418683136,
            -41.71954338216762,
            -41.6784576403994,
            -41.63807508606025,
            -41.59807610282107,
            -41.558336884163175,
            -41.51847890609625,
            -41.4784773758079,
            -41.43814775058122,
            -41.39774647389093,
            -41.35727684034496,
            -41.31712460030357,
            -41.27730761015226,
            -41.238108028288536,
            -41.199401070421956,
            -41.161257598856096,
            -41.123394693824636,
            -41.08577325600447,
            -41.048109356635464,
            -41.01047603816929,
            -40.9727495635238,
            -40.9351756189067,
            -40.897737093615206,
            -40.86064302393753,
            -40.823811678918474,
            -40.78726014499843,
            -40.750858467002864,
            -40.714590459227324,
            -40.67846502885227,
            -40.642607666151164,
            -40.607195192553135,
            -40.5723207621866,
            -40.5381491003307,
            -40.50445707901848,
            -40.47132983648949,
            -40.438297111671574,
            -40.40551430838764,
            -40.372578312312854,
            -40.33979521058379,
            -40.30690588256854,
            -40.27423438653487,
            -40.24146239970301,
            -40.208822901242925,
            -40.17585633648913,
            -40.1428071383304,
            -40.10925528289852,
            -40.07559687710146,
            -40.041585837897,
            -40.00770957393257,
            -39.97376072337176,
            -39.94011812674314,
            -39.906407052561704,
            -39.872821765301424,
            -39.838853997480754,
            -39.80466298057566,
            -39.76985551402225,
            -39.734735538969026,
            -39.699150437672614,
            -39.663524199197326,
            -39.62777004340404,
            -39.59224389657719,
            -39.55669576626276,
            -39.52132281172766,
            -39.485739026461374,
            -39.45008474286075,
            -39.414032285083096,
            -39.37776827517561,
            -39.34108055652281,
            -39.30417485326251,
            -39.26687460099732,
            -39.229366973065595,
            -39.19151614351354,
            -39.15352242452019,
            -39.11533832491595,
            -39.07714443546807,
            -39.03886647653849,
            -39.000541096460296,
            -38.96193342676649,
            -38.9229550874613,
            -38.88337963161433,
            -38.843218756673366,
            -38.80255814063235,
            -38.761607267949415,
            -38.720694855505464,
            -38.67998962747795,
            -38.63963730169808,
            -38.59952092133123,
            -38.55942304873089,
            -38.51907889019809,
            -38.478240626868775,
            -38.43683686218495,
            -38.39494952895977,
            -38.35277745719921,
            -38.310635038501964,
            -38.268729277789056,
            -38.22723254558528,
            -38.18611989389974,
            -38.14525996029853,
            -38.10445213776481,
            -38.063460937662995,
            -38.02215692360021,
            -37.980486717979375,
            -37.93854562781769,
            -37.89651739514138,
            -37.85462967782834,
            -37.813082609486585,
            -37.77200572615466,
            -37.73136950222176,
            -37.69109879935867,
            -37.65094780538884,
            -37.6107778166846,
            -37.5703819142055,
            -37.52976823917588,
            -37.488949571050156,
            -37.44810404626435,
            -37.40736267877388,
            -37.366902025748296,
            -37.3267433135152,
            -37.28691874987463,
            -37.24726877408631,
            -37.207721181492374,
            -37.168083076275046,
            -37.1283310215066,
            -37.08841964897451,
            -37.04847232892348,
            -37.00860581683613,
            -36.96904054758445,
            -36.929879135743654,
            -36.89129921195807,
            -36.85319143728707,
            -36.815617128671,
            -36.778240242037114,
            -36.741086595772046,
            -36.703773637904625,
            -36.666434789462684,
            -36.62881337784589,
            -36.59119787272441,
            -36.553454757204335,
            -36.515943160687215,
            -36.47851677141918,
            -36.441485306571195,
            -36.40456840207834,
            -36.36797618808126,
            -36.33129224726648,
            -36.29468929994108,
            -36.25774765935745,
            -36.220731063086916,
            -36.18336942920176,
            -36.14607157541323,
            -36.10869123137998,
            -36.07166102457266,
            -36.034734226728915,
            -35.99819878381237,
            -35.9615730521412,
            -35.92502642230278,
            -35.88802376838029,
            -35.85082346984406,
            -35.81310329238016,
            -35.775308097357936,
            -35.737294933802985,
            -35.699543307650714,
            -35.66181195654103,
            -35.624437995327696,
            -35.58696807861358,
            -35.54962504622086,
            -35.511924117642295,
            -35.47410901913142,
            -35.435841185071446,
            -35.39741883755359,
            -35.358611620181534,
            -35.31971331416793,
            -35.280493082679286,
            -35.24122472543269,
            -35.201671663241235,
            -35.16212146140895,
            -35.12236759050437,
            -35.08270108849167,
            -35.042911910669346,
            -35.00324340267515,
            -34.96343157811029,
            -34.92366817669449,
            -34.88366426265644,
            -34.84361365624859,
            -34.80327319132812,
            -34.76286689935422,
            -34.72220621213228,
            -34.68150753475349,
            -34.640581708657095,
            -34.59959597784086,
            -34.558338153414226,
            -34.51695287324422,
            -34.47525937267497,
            -34.43344803347529,
            -34.391417538732114,
            -34.3494169271435,
            -34.307371732985125,
            -34.26551645162594,
            -34.223697960295624,
            -34.182070819039595,
            -34.14038470855023,
            -34.09874830945211,
            -34.056909003253274,
            -34.01501828467107,
            -33.972899158960274,
            -33.93077798897663,
            -33.88852542334839,
            -33.846399208374265,
            -33.80425087954903,
            -33.762320197602904,
            -33.7204182418485,
            -33.67874719361637,
            -33.63708359410334,
            -33.595589808858236,
            -33.55401084920045,
            -33.51249368830805,
            -33.470784024385665,
            -33.42906893743504,
            -33.38715286911521,
            -33.34529057345311,
            -33.30334854980167,
            -33.26160060810375,
            -33.21990227488428,
            -33.17847883169492,
            -33.13711880811243,
            -33.09599995294127,
            -33.054867899167455,
            -33.01391114786438,
            -32.97288291104643,
            -32.932020630232785,
            -32.891097059119026,
            -32.85038822021995,
            -32.80966573338515,
            -32.76921173852827,
            -32.72876720708757,
            -32.6885923382165,
            -32.6483740408161,
            -32.608353541578595,
            -32.56818386781937,
            -32.528137065953146,
            -32.48790181611487,
            -32.44782639894245,
            -32.407662278344986,
            -32.367795640051256,
            -32.327954375965916,
            -32.28846835947134,
            -32.24894267151039,
            -32.209631859672626,
            -32.17006192524826,
            -32.130510439541624,
            -32.090574966007104,
            -32.05064427496737,
            -32.01044728693323,
            -31.97044355639779,
            -31.930385535834425,
            -31.89068976398329,
            -31.85099916830213,
            -31.81164113574585,
            -31.772143650917506,
            -31.732804728391088,
            -31.693138639028746,
            -31.653492518566928,
            -31.61344828604576,
            -31.57341763246953,
            -31.533048065596944,
            -31.492773713843157,
            -31.45226093172122,
            -31.41192074543396,
            -31.371403168319965,
            -31.331080613780486,
            -31.290575730600047,
            -31.25023348985267,
            -31.209653892778533,
            -31.169179295213517,
            -31.128410420935552,
            -31.08771349740863,
            -31.046721611039295,
            -31.00582849853796,
            -30.964696143427297,
            -30.923708535620108,
            -30.88250588780631,
            -30.84142091528095,
            -30.80004770142125,
            -30.758688032551902,
            -30.71695480622116,
            -30.675189937480006,
            -30.633102445326095,
            -30.591093591648942,
            -30.54892769045967,
            -30.50698733937459,
            -30.464964090639057,
            -30.423149113765803,
            -30.381123877294797,
            -30.33912978577269,
            -30.29675408651135,
            -30.2542927357567,
            -30.211452459452474,
            -30.168614235607933,
            -30.125570330872904,
            -30.082716580838785,
            -30.03980810536528,
            -29.997183859307462,
            -29.954499587751407,
            -29.912038003857432,
            -29.869395678490676,
            -29.826848561960887,
            -29.784009197646057,
            -29.74119095419517,
            -29.698067567814945,
            -29.654999877949678,
            -29.611714673697072,
            -29.568589580094574,
            -29.52535038707959,
            -29.482342505948075,
            -29.43923897569688,
            -29.396337185828813,
            -29.35326704555966,
            -29.310318756224056,
            -29.26714083612999,
            -29.22406690882734,
            -29.180798743595048,
            -29.13771260681358,
            -29.094526200818116,
            -29.05161080437653,
            -29.008638841947686,
            -28.965941104924475,
            -28.923132429995768,
            -28.880517713407073,
            -28.837700793068137,
            -28.79500630448777,
            -28.752079511174948,
            -28.709293411131576,
            -28.666338439697256,
            -28.623617696802242,
            -28.580817676804102,
            -28.5383242655385,
            -28.495769060145292,
            -28.453496370725944,
            -28.41108638162737,
            -28.368870468550348,
            -28.326432163793214,
            -28.28414054871547,
            -28.24162481615012,
            -28.199306333488877,
            -28.156839726360495,
            -28.11466129166655,
            -28.072391259495966,
            -28.030435697301016,
            -27.988350109027394,
            -27.94650929820471,
            -27.904440031089223,
            -27.86252948747437,
            -27.820338680431362,
            -27.77830259628029,
            -27.736031258608577,
            -27.693988791050394,
            -27.651780483149757,
            -27.609848084976548,
            -27.567739202200677,
            -27.525855910173988,
            -27.483708981857013,
            -27.441700430893526,
            -27.399371217295695,
            -27.3571646283333,
            -27.3146732673793,
            -27.27237173629282,
            -27.229858000623686,
            -27.1875989723937,
            -27.145155061484523,
            -27.102969879695976,
            -27.060574298708545,
            -27.018399891845746,
            -26.975972481058484,
            -26.933720471921404,
            -26.891170391422925,
            -26.848752503873293,
            -26.806000995497158,
            -26.763362494565655,
            -26.720399298222112,
            -26.67758059700803,
            -26.634495343733896,
            -26.591610774905632,
            -26.548505352581962,
            -26.505614778018852,
            -26.462483491610328,
            -26.419523580146254,
            -26.376270978522726,
            -26.333148669257625,
            -26.289718951444932,
            -26.246427456996805,
            -26.20285705042275,
            -26.159453905621405,
            -26.11579228783684,
            -26.07230096970396,
            -26.028540930817186,
            -25.984933479428385,
            -25.941047261575633,
            -25.89731370316592,
            -25.853318274340644,
            -25.809502721469542,
            -25.76545365860381,
            -25.72161026150429,
            -25.677543655990156,
            -25.633682615354928,
            -25.589584155771128,
            -25.545669175315915,
            -25.501491859795706,
            -25.457471395932032,
            -25.413166535760375,
            -25.369000930249932,
            -25.324542783043682,
            -25.28022751319009,
            -25.23564016412682,
            -25.191231488546933,
            -25.14660275522258,
            -25.102209388732994,
            -25.05764679769372,
            -25.013353020997293,
            -24.96888904999537,
            -24.92466645529918,
            -24.880213742293,
            -24.835937544676845,
            -24.791373302707477,
            -24.746954485044654,
            -24.702256271437342,
            -24.6577426148975,
            -24.613014171337085,
            -24.568536197684196,
            -24.523892352672895,
            -24.479523618821425,
            -24.43497709579747,
            -24.390676134083996,
            -24.346151205177705,
            -24.301834385237782,
            -24.257269408568142,
            -24.2129123372292,
            -24.168327934247557,
            -24.123987162713505,
            -24.079457090904498,
            -24.0352015956054,
            -23.99076474174481,
            -23.946591859162623,
            -23.90220006853079,
            -23.858030985124458,
            -23.813601508324794,
            -23.769377531511537,
            -23.724902754499333,
            -23.680672896597187,
            -23.636245495127284,
            -23.592116592140293,
            -23.547814903560422,
            -23.503808069411185,
            -23.459581061731413,
            -23.415584410993112,
            -23.37129659934569,
            -23.327188264502098,
            -23.282773603691993,
            -23.238558452328952,
            -23.194087317703918,
            -23.14987858957572,
            -23.10546600775949,
            -23.06135153931784,
            -23.017031899399875,
            -22.97298802540959,
            -22.92869001989581,
            -22.884615359014674,
            -22.840235979382904,
            -22.796045898618814,
            -22.75153975704822,
            -22.707234902962554,
            -22.662647792705805,
            -22.618306470799325,
            -22.573725804127832,
            -22.529420960274393,
            -22.484878849961277,
            -22.44059088830921,
            -22.396017203554592,
            -22.351642526548254,
            -22.306933390015494,
            -22.26239524437902,
            -22.21752927829899,
            -22.17286555454824,
            -22.12792713114019,
            -22.083242603113156,
            -22.03831720154735,
            -21.99365403559363,
            -21.948723641107435,
            -21.90401202658576,
            -21.858982274350524,
            -21.814132985433588,
            -21.768955152951982,
            -21.723972452147244,
            -21.678701194917927,
            -21.633669833285474,
            -21.588384715900865,
            -21.543353539014888,
            -21.498053058028944,
            -21.452972367779893,
            -21.407579131986815,
            -21.362368183148284,
            -21.31682823502262,
            -21.271473544689712,
            -21.225815036884228,
            -21.180375717423594,
            -21.134665822060114,
            -21.089200570389096,
            -21.04347448956471,
            -20.9979914573077,
            -20.952234691187883,
            -20.906703634674308,
            -20.860880708755666,
            -20.815268563416282,
            -20.76935580218123,
[truncated: 768,786 more chars]
